# Supplementary material for: Electrical resistivity survey data for potential aquifer in Banggi Island, Sabah, Malaysia
Source: Data Brief. 2020 Aug 18;32:106194. doi: 10.1016/j.dib.2020.106194 (PMC7452430; doi:10.1016/j.dib.2020.106194)
Supplement: Supplementary file 1 [file mmc1.zip]

Archive with 6 entries (6 files):
- Padang 1.dat
- Padang 1.INV
- Padang 2.dat
- Padang 2.INV
- Padang 3.dat
- Padang 3.INV
