# Supplementary material for: Electrical resistivity survey data for potential aquifer in Banggi Island, Sabah, Malaysia
Source: Data Brief. 2020 Aug 18;32:106194. doi: 10.1016/j.dib.2020.106194 (PMC7452430; doi:10.1016/j.dib.2020.106194)
Supplement: Supplementary file 1 [file mmc1.zip › Padang 1.dat]

C:\DOCUME~1\GEOLOG~1\Desktop\GEOPHY~1\80SCHO~1\14D748~1.SKP\lrpdg01.s4k
  5.0000
6
1196
0
0
      5.0000,      5.0000,    1.000000,      7.7382
     10.0000,      5.0000,    1.000000,      9.8589
     15.0000,      5.0000,    1.000000,     14.8335
     20.0000,      5.0000,    1.000000,     12.1850
     25.0000,      5.0000,    1.000000,     12.6830
     30.0000,      5.0000,    1.000000,     10.7827
     35.0000,      5.0000,    1.000000,     11.9477
     40.0000,      5.0000,    1.000000,     10.9745
     45.0000,      5.0000,    1.000000,     11.6767
     50.0000,      5.0000,    1.000000,     10.2914
     55.0000,      5.0000,    1.000000,     11.4318
     60.0000,      5.0000,    1.000000,     13.2431
     65.0000,      5.0000,    1.000000,     14.0868
     70.0000,      5.0000,    1.000000,     15.5729
     75.0000,      5.0000,    1.000000,     16.7759
     80.0000,      5.0000,    1.000000,     17.8230
     85.0000,      5.0000,    1.000000,     17.4687
     90.0000,      5.0000,    1.000000,     16.9181
     95.0000,      5.0000,    1.000000,     16.0337
    100.0000,      5.0000,    1.000000,     16.9430
    105.0000,      5.0000,    1.000000,     16.7561
    110.0000,      5.0000,    1.000000,     16.7093
    115.0000,      5.0000,    1.000000,     15.6305
    120.0000,      5.0000,    1.000000,     15.3149
    125.0000,      5.0000,    1.000000,     14.2228
    130.0000,      5.0000,    1.000000,     13.9466
    140.0000,      5.0000,    1.000000,    124.9602
    145.0000,      5.0000,    1.000000,     13.8550
    150.0000,      5.0000,    1.000000,     16.0065
    155.0000,      5.0000,    1.000000,     17.8253
    160.0000,      5.0000,    1.000000,     18.9406
      0.0000,      5.0000,    2.000000,      5.5895
      5.0000,      5.0000,    2.000000,      5.7171
     10.0000,      5.0000,    2.000000,      9.3678
     15.0000,      5.0000,    2.000000,      9.5460
     20.0000,      5.0000,    2.000000,      9.4943
     25.0000,      5.0000,    2.000000,      9.4066
     30.0000,      5.0000,    2.000000,      8.6315
     35.0000,      5.0000,    2.000000,      8.2081
     40.0000,      5.0000,    2.000000,      9.3516
     45.0000,      5.0000,    2.000000,      8.2869
     50.0000,      5.0000,    2.000000,      7.8343
     55.0000,      5.0000,    2.000000,     10.1393
     60.0000,      5.0000,    2.000000,     10.9640
     65.0000,      5.0000,    2.000000,     12.8421
     70.0000,      5.0000,    2.000000,     14.6986
     75.0000,      5.0000,    2.000000,     16.2177
     80.0000,      5.0000,    2.000000,     16.8793
     85.0000,      5.0000,    2.000000,     15.6175
     90.0000,      5.0000,    2.000000,     15.4071
     95.0000,      5.0000,    2.000000,     16.9997
    100.0000,      5.0000,    2.000000,     15.9660
    105.0000,      5.0000,    2.000000,     16.7016
    110.0000,      5.0000,    2.000000,     16.7151
    115.0000,      5.0000,    2.000000,     17.5055
    120.0000,      5.0000,    2.000000,     16.3957
    125.0000,      5.0000,    2.000000,     15.9805
    135.0000,      5.0000,    2.000000,    165.7083
    140.0000,      5.0000,    2.000000,     14.4866
    145.0000,      5.0000,    2.000000,     19.1155
    150.0000,      5.0000,    2.000000,     23.2334
    155.0000,      5.0000,    2.000000,     20.1172
    160.0000,      5.0000,    2.000000,     22.2250
    165.0000,      5.0000,    2.000000,     18.9120
    170.0000,      5.0000,    2.000000,     28.0214
    175.0000,      5.0000,    2.000000,     28.0823
    180.0000,      5.0000,    2.000000,     27.4373
    185.0000,      5.0000,    2.000000,     35.0559
      0.0000,     10.0000,    1.000000,      5.0926
      5.0000,     10.0000,    1.000000,      5.4988
     10.0000,     10.0000,    1.000000,      8.2900
     15.0000,     10.0000,    1.000000,      8.8302
     20.0000,     10.0000,    1.000000,      8.8447
     25.0000,     10.0000,    1.000000,      8.6334
     30.0000,     10.0000,    1.000000,      7.6640
     35.0000,     10.0000,    1.000000,      7.7610
     40.0000,     10.0000,    1.000000,      8.4380
     45.0000,     10.0000,    1.000000,      7.6916
     50.0000,     10.0000,    1.000000,      7.5952
     55.0000,     10.0000,    1.000000,      9.3662
     60.0000,     10.0000,    1.000000,     10.3081
     65.0000,     10.0000,    1.000000,     12.0272
     70.0000,     10.0000,    1.000000,     13.8335
     75.0000,     10.0000,    1.000000,     15.1159
     80.0000,     10.0000,    1.000000,     15.4510
     85.0000,     10.0000,    1.000000,     14.4571
     90.0000,     10.0000,    1.000000,     14.8053
     95.0000,     10.0000,    1.000000,     15.8668
    100.0000,     10.0000,    1.000000,     15.2681
    105.0000,     10.0000,    1.000000,     15.7851
    110.0000,     10.0000,    1.000000,     16.2517
    115.0000,     10.0000,    1.000000,     16.7335
    120.0000,     10.0000,    1.000000,     16.1187
    130.0000,     10.0000,    1.000000,     16.7265
    135.0000,     10.0000,    1.000000,    115.2536
    140.0000,     10.0000,    1.000000,     15.8840
    145.0000,     10.0000,    1.000000,     20.6693
    150.0000,     10.0000,    1.000000,     22.8669
    155.0000,     10.0000,    1.000000,     20.3673
    160.0000,     10.0000,    1.000000,     20.1933
    165.0000,     10.0000,    1.000000,     20.4297
    170.0000,     10.0000,    1.000000,     26.1966
    175.0000,     10.0000,    1.000000,     27.5423
    180.0000,     10.0000,    1.000000,     27.6927
      0.0000,      5.0000,    3.000000,      4.1527
      5.0000,      5.0000,    3.000000,      5.1660
     10.0000,      5.0000,    3.000000,      6.4356
     15.0000,      5.0000,    3.000000,      7.7193
     20.0000,      5.0000,    3.000000,      7.3303
     25.0000,      5.0000,    3.000000,      6.7481
     30.0000,      5.0000,    3.000000,      5.8515
     35.0000,      5.0000,    3.000000,      6.8468
     40.0000,      5.0000,    3.000000,      6.6319
     45.0000,      5.0000,    3.000000,      6.4740
     50.0000,      5.0000,    3.000000,      7.2287
     55.0000,      5.0000,    3.000000,      7.9561
     60.0000,      5.0000,    3.000000,      8.9877
     65.0000,      5.0000,    3.000000,     10.3438
     70.0000,      5.0000,    3.000000,     12.0226
     75.0000,      5.0000,    3.000000,     13.0173
     80.0000,      5.0000,    3.000000,     12.5711
     85.0000,      5.0000,    3.000000,     12.1361
     90.0000,      5.0000,    3.000000,     13.3031
     95.0000,      5.0000,    3.000000,     13.6998
    100.0000,      5.0000,    3.000000,     13.3712
    105.0000,      5.0000,    3.000000,     13.9575
    110.0000,      5.0000,    3.000000,     15.3194
    115.0000,      5.0000,    3.000000,     15.3106
    120.0000,      5.0000,    3.000000,     15.6126
    130.0000,      5.0000,    3.000000,    401.2241
    135.0000,      5.0000,    3.000000,     13.6819
    140.0000,      5.0000,    3.000000,     18.2453
    145.0000,      5.0000,    3.000000,     23.6780
    150.0000,      5.0000,    3.000000,     22.1896
    155.0000,      5.0000,    3.000000,     20.5850
    160.0000,      5.0000,    3.000000,     16.5958
      0.0000,      5.0000,    4.000000,      4.2111
      5.0000,      5.0000,    4.000000,      3.9335
     10.0000,      5.0000,    4.000000,      5.7941
     15.0000,      5.0000,    4.000000,      5.9768
     20.0000,      5.0000,    4.000000,      5.3455
     25.0000,      5.0000,    4.000000,      4.3928
     30.0000,      5.0000,    4.000000,      5.0899
     35.0000,      5.0000,    4.000000,      5.1094
     40.0000,      5.0000,    4.000000,      5.4293
     45.0000,      5.0000,    4.000000,      5.9632
     50.0000,      5.0000,    4.000000,      5.8797
     55.0000,      5.0000,    4.000000,      6.5867
     60.0000,      5.0000,    4.000000,      7.1617
     65.0000,      5.0000,    4.000000,      8.1950
     70.0000,      5.0000,    4.000000,      9.4459
     75.0000,      5.0000,    4.000000,      9.1224
     80.0000,      5.0000,    4.000000,      9.2127
     85.0000,      5.0000,    4.000000,      9.9221
     90.0000,      5.0000,    4.000000,     10.0315
     95.0000,      5.0000,    4.000000,     10.7670
    100.0000,      5.0000,    4.000000,     10.4392
    105.0000,      5.0000,    4.000000,     12.0440
    110.0000,      5.0000,    4.000000,     12.7818
    115.0000,      5.0000,    4.000000,     13.6733
    125.0000,      5.0000,    4.000000,     66.0784
    130.0000,      5.0000,    4.000000,     12.3750
    135.0000,      5.0000,    4.000000,     16.3808
    140.0000,      5.0000,    4.000000,     20.5854
    145.0000,      5.0000,    4.000000,     20.9958
    150.0000,      5.0000,    4.000000,     21.2343
    155.0000,      5.0000,    4.000000,     14.7084
    160.0000,      5.0000,    4.000000,     17.5842
    165.0000,      5.0000,    4.000000,     24.4160
    170.0000,      5.0000,    4.000000,     21.5437
    175.0000,      5.0000,    4.000000,     26.7079
      0.0000,     10.0000,    2.000000,      3.6205
      5.0000,     10.0000,    2.000000,      3.9998
     10.0000,     10.0000,    2.000000,      5.0720
     15.0000,     10.0000,    2.000000,      5.5179
     20.0000,     10.0000,    2.000000,      4.7748
     25.0000,     10.0000,    2.000000,      4.4728
     30.0000,     10.0000,    2.000000,      4.6641
     35.0000,     10.0000,    2.000000,      4.8412
     40.0000,     10.0000,    2.000000,      5.3927
     45.0000,     10.0000,    2.000000,      5.7368
     50.0000,     10.0000,    2.000000,      5.6888
     55.0000,     10.0000,    2.000000,      6.2759
     60.0000,     10.0000,    2.000000,      6.6978
     65.0000,     10.0000,    2.000000,      7.7162
     70.0000,     10.0000,    2.000000,      8.4513
     75.0000,     10.0000,    2.000000,      8.3360
     80.0000,     10.0000,    2.000000,      8.6467
     85.0000,     10.0000,    2.000000,      9.0412
     90.0000,     10.0000,    2.000000,      9.2847
     95.0000,     10.0000,    2.000000,      9.9273
    100.0000,     10.0000,    2.000000,      9.9618
    105.0000,     10.0000,    2.000000,     11.1520
    110.0000,     10.0000,    2.000000,     12.0666
    120.0000,     10.0000,    2.000000,     13.9106
    125.0000,     10.0000,    2.000000,    133.8331
    130.0000,     10.0000,    2.000000,     13.0891
    135.0000,     10.0000,    2.000000,     17.0769
    140.0000,     10.0000,    2.000000,     20.2985
    145.0000,     10.0000,    2.000000,     20.5578
    150.0000,     10.0000,    2.000000,     18.5294
    155.0000,     10.0000,    2.000000,     15.8104
    160.0000,     10.0000,    2.000000,     18.5436
    165.0000,     10.0000,    2.000000,     20.3392
    170.0000,     10.0000,    2.000000,     27.3199
      0.0000,     20.0000,    1.000000,      3.7883
      5.0000,     20.0000,    1.000000,      3.8196
     10.0000,     20.0000,    1.000000,      4.7589
     15.0000,     20.0000,    1.000000,      4.9267
     20.0000,     20.0000,    1.000000,      4.4964
     25.0000,     20.0000,    1.000000,      4.2436
     30.0000,     20.0000,    1.000000,      4.4308
     35.0000,     20.0000,    1.000000,      4.7218
     40.0000,     20.0000,    1.000000,      5.1189
     45.0000,     20.0000,    1.000000,      5.4196
     50.0000,     20.0000,    1.000000,      5.3373
     55.0000,     20.0000,    1.000000,      5.7419
     60.0000,     20.0000,    1.000000,      6.0915
     65.0000,     20.0000,    1.000000,      6.7820
     70.0000,     20.0000,    1.000000,      7.3926
     75.0000,     20.0000,    1.000000,      7.4646
     80.0000,     20.0000,    1.000000,      7.7555
     85.0000,     20.0000,    1.000000,      8.0109
     90.0000,     20.0000,    1.000000,      8.2897
     95.0000,     20.0000,    1.000000,      9.0019
    100.0000,     20.0000,    1.000000,      9.1283
    110.0000,     20.0000,    1.000000,     11.2442
    115.0000,     20.0000,    1.000000,     11.9424
    120.0000,     20.0000,    1.000000,     12.6388
    125.0000,     20.0000,    1.000000,     28.6678
    130.0000,     20.0000,    1.000000,     13.6380
    135.0000,     20.0000,    1.000000,     16.5384
    140.0000,     20.0000,    1.000000,     17.9711
    145.0000,     20.0000,    1.000000,     15.7778
    150.0000,     20.0000,    1.000000,     17.9786
    155.0000,     20.0000,    1.000000,     15.3184
    160.0000,     20.0000,    1.000000,     17.5174
      0.0000,      5.0000,    5.000000,      4.1902
      5.0000,      5.0000,    5.000000,      4.6382
     10.0000,      5.0000,    5.000000,      4.9894
     15.0000,      5.0000,    5.000000,      4.7231
     20.0000,      5.0000,    5.000000,      3.9359
     25.0000,      5.0000,    5.000000,      3.9359
     30.0000,      5.0000,    5.000000,      4.1817
     35.0000,      5.0000,    5.000000,      4.5300
     40.0000,      5.0000,    5.000000,      5.4196
     45.0000,      5.0000,    5.000000,      5.2294
     50.0000,      5.0000,    5.000000,      5.3357
     55.0000,      5.0000,    5.000000,      5.4342
     60.0000,      5.0000,    5.000000,      6.0502
     65.0000,      5.0000,    5.000000,      7.4871
     70.0000,      5.0000,    5.000000,      6.7452
     75.0000,      5.0000,    5.000000,      6.9969
     80.0000,      5.0000,    5.000000,      7.5119
     85.0000,      5.0000,    5.000000,      7.3246
     90.0000,      5.0000,    5.000000,      7.8314
     95.0000,      5.0000,    5.000000,      8.4571
    100.0000,      5.0000,    5.000000,      8.5069
    105.0000,      5.0000,    5.000000,      9.8559
    110.0000,      5.0000,    5.000000,     11.2430
    120.0000,      5.0000,    5.000000,    448.5751
    125.0000,      5.0000,    5.000000,     10.5699
    130.0000,      5.0000,    5.000000,     13.5704
    135.0000,      5.0000,    5.000000,     18.6008
    140.0000,      5.0000,    5.000000,     18.7081
    145.0000,      5.0000,    5.000000,     19.7713
    150.0000,      5.0000,    5.000000,     14.9507
    155.0000,      5.0000,    5.000000,     12.5939
    160.0000,      5.0000,    5.000000,     10.0484
      0.0000,      5.0000,    6.000000,      3.3582
      5.0000,      5.0000,    6.000000,      4.0668
     10.0000,      5.0000,    6.000000,      3.7854
     15.0000,      5.0000,    6.000000,      3.8743
     20.0000,      5.0000,    6.000000,      3.7555
     25.0000,      5.0000,    6.000000,      1.6622
     30.0000,      5.0000,    6.000000,      3.6426
     35.0000,      5.0000,    6.000000,      4.4013
     40.0000,      5.0000,    6.000000,      4.6971
     45.0000,      5.0000,    6.000000,      4.9015
     50.0000,      5.0000,    6.000000,      4.5598
     55.0000,      5.0000,    6.000000,      4.7134
     60.0000,      5.0000,    6.000000,      5.3803
     65.0000,      5.0000,    6.000000,      5.1866
     70.0000,      5.0000,    6.000000,      5.3650
     75.0000,      5.0000,    6.000000,      5.6005
     80.0000,      5.0000,    6.000000,      5.9896
     85.0000,      5.0000,    6.000000,      6.2477
     90.0000,      5.0000,    6.000000,      6.2619
     95.0000,      5.0000,    6.000000,      7.3785
    100.0000,      5.0000,    6.000000,      6.9253
    105.0000,      5.0000,    6.000000,      9.0418
    115.0000,      5.0000,    6.000000,    442.0565
    120.0000,      5.0000,    6.000000,      9.3450
    125.0000,      5.0000,    6.000000,     12.0644
    130.0000,      5.0000,    6.000000,     16.3780
    135.0000,      5.0000,    6.000000,     16.3752
    140.0000,      5.0000,    6.000000,     17.6029
    145.0000,      5.0000,    6.000000,     13.5680
    150.0000,      5.0000,    6.000000,     13.7606
    155.0000,      5.0000,    6.000000,     28.6772
    160.0000,      5.0000,    6.000000,     16.6381
    165.0000,      5.0000,    6.000000,     19.1727
      0.0000,     25.0000,    1.000000,      3.9664
      5.0000,     25.0000,    1.000000,      3.8886
     10.0000,     25.0000,    1.000000,      4.0529
     15.0000,     25.0000,    1.000000,      4.0130
     20.0000,     25.0000,    1.000000,      3.8408
     25.0000,     25.0000,    1.000000,      3.7736
     30.0000,     25.0000,    1.000000,      3.9887
     35.0000,     25.0000,    1.000000,      4.3634
     40.0000,     25.0000,    1.000000,      4.7245
     45.0000,     25.0000,    1.000000,      4.7329
     50.0000,     25.0000,    1.000000,      4.7070
     55.0000,     25.0000,    1.000000,      4.8423
     60.0000,     25.0000,    1.000000,      5.0744
     65.0000,     25.0000,    1.000000,      5.3728
     70.0000,     25.0000,    1.000000,      5.6058
     75.0000,     25.0000,    1.000000,      5.7183
     80.0000,     25.0000,    1.000000,      6.0969
     85.0000,     25.0000,    1.000000,      6.2147
     90.0000,     25.0000,    1.000000,      6.5787
     95.0000,     25.0000,    1.000000,    117.6894
    100.0000,     25.0000,    1.000000,      7.7382
    105.0000,     25.0000,    1.000000,      8.5721
    110.0000,     25.0000,    1.000000,      9.5882
    115.0000,     25.0000,    1.000000,     10.5704
    120.0000,     25.0000,    1.000000,     60.9523
    125.0000,     25.0000,    1.000000,     11.8172
    130.0000,     25.0000,    1.000000,     13.7147
    135.0000,     25.0000,    1.000000,     11.5491
    140.0000,     25.0000,    1.000000,     14.8267
    145.0000,     25.0000,    1.000000,     15.9154
    150.0000,     25.0000,    1.000000,     15.2482
    160.0000,     10.0000,    3.000000,     16.7878
      0.0000,     15.0000,    2.000000,      3.7032
      5.0000,     15.0000,    2.000000,      3.6414
     10.0000,     15.0000,    2.000000,      3.7288
     15.0000,     15.0000,    2.000000,      3.6921
     20.0000,     15.0000,    2.000000,      3.5663
     25.0000,     15.0000,    2.000000,      3.2210
     30.0000,     15.0000,    2.000000,      3.8145
     35.0000,     15.0000,    2.000000,      4.3319
     40.0000,     15.0000,    2.000000,      4.5907
     45.0000,     15.0000,    2.000000,      4.5114
     50.0000,     15.0000,    2.000000,      4.5190
     55.0000,     15.0000,    2.000000,      4.6886
     60.0000,     15.0000,    2.000000,      4.7235
     65.0000,     15.0000,    2.000000,      4.8109
     70.0000,     15.0000,    2.000000,      4.9893
     75.0000,     15.0000,    2.000000,      5.1641
     80.0000,     15.0000,    2.000000,      5.3938
     85.0000,     15.0000,    2.000000,      5.6536
     90.0000,     15.0000,    2.000000,      5.8511
     95.0000,     15.0000,    2.000000,      6.8310
    105.0000,     15.0000,    2.000000,      8.3003
    110.0000,     15.0000,    2.000000,      9.1114
    115.0000,     15.0000,    2.000000,    203.3042
    120.0000,     15.0000,    2.000000,     10.3823
    125.0000,     15.0000,    2.000000,     12.5361
    130.0000,     15.0000,    2.000000,     14.1593
    135.0000,     15.0000,    2.000000,     14.0818
    140.0000,     15.0000,    2.000000,     10.4292
    145.0000,     15.0000,    2.000000,     14.7273
    150.0000,     15.0000,    2.000000,     15.6751
    155.0000,     15.0000,    2.000000,     18.1234
      0.0000,      5.0000,    7.000000,      3.8674
      5.0000,      5.0000,    7.000000,      3.3582
     10.0000,      5.0000,    7.000000,      3.6040
     15.0000,      5.0000,    7.000000,      3.6313
     20.0000,      5.0000,    7.000000,      3.4285
     25.0000,      5.0000,    7.000000,      1.9895
     30.0000,      5.0000,    7.000000,      3.6149
     35.0000,      5.0000,    7.000000,      4.2483
     40.0000,      5.0000,    7.000000,      4.5869
     45.0000,      5.0000,    7.000000,      4.4012
     50.0000,      5.0000,    7.000000,      4.3932
     55.0000,      5.0000,    7.000000,      4.6851
     60.0000,      5.0000,    7.000000,      3.9767
     65.0000,      5.0000,    7.000000,      4.2912
     70.0000,      5.0000,    7.000000,      4.5666
     75.0000,      5.0000,    7.000000,      4.6213
     80.0000,      5.0000,    7.000000,      5.0146
     85.0000,      5.0000,    7.000000,      5.3841
     90.0000,      5.0000,    7.000000,      5.3841
     95.0000,      5.0000,    7.000000,      6.2032
    100.0000,      5.0000,    7.000000,      6.0470
    110.0000,      5.0000,    7.000000,    670.0569
    115.0000,      5.0000,    7.000000,      8.3164
    120.0000,      5.0000,    7.000000,     10.2348
    125.0000,      5.0000,    7.000000,     13.6947
    130.0000,      5.0000,    7.000000,     14.4115
    135.0000,      5.0000,    7.000000,     15.2719
    140.0000,      5.0000,    7.000000,     11.9204
    150.0000,      5.0000,    7.000000,     31.4502
    155.0000,      5.0000,    7.000000,     12.7055
    160.0000,      5.0000,    7.000000,     16.8299
      0.0000,     30.0000,    1.000000,      3.9307
      5.0000,     30.0000,    1.000000,      3.4461
     10.0000,     30.0000,    1.000000,      3.6263
     15.0000,     30.0000,    1.000000,      3.6486
     20.0000,     30.0000,    1.000000,      3.7293
     25.0000,     30.0000,    1.000000,      3.4150
     30.0000,     30.0000,    1.000000,      3.8253
     35.0000,     30.0000,    1.000000,      4.1484
     40.0000,     30.0000,    1.000000,      4.3041
     45.0000,     30.0000,    1.000000,      4.3825
     50.0000,     30.0000,    1.000000,      4.1870
     55.0000,     30.0000,    1.000000,      4.2631
     60.0000,     30.0000,    1.000000,      4.2865
     65.0000,     30.0000,    1.000000,      4.3462
     70.0000,     30.0000,    1.000000,      4.5780
     75.0000,     30.0000,    1.000000,      4.8086
     80.0000,     30.0000,    1.000000,      5.1281
     85.0000,     30.0000,    1.000000,    105.0227
     90.0000,     30.0000,    1.000000,      5.7415
     95.0000,     30.0000,    1.000000,      6.4941
    100.0000,     30.0000,    1.000000,      6.6144
    105.0000,     30.0000,    1.000000,      7.7450
    110.0000,     30.0000,    1.000000,      8.7436
    115.0000,     30.0000,    1.000000,    130.2969
    120.0000,     30.0000,    1.000000,     10.0408
    125.0000,     30.0000,    1.000000,     10.3627
    130.0000,     30.0000,    1.000000,     13.4768
    135.0000,     30.0000,    1.000000,     13.1498
    140.0000,     30.0000,    1.000000,     13.7116
    155.0000,      5.0000,    8.000000,     16.2377
      0.0000,     10.0000,    4.000000,      3.0874
      5.0000,     10.0000,    4.000000,      3.0134
     10.0000,     10.0000,    4.000000,      3.2392
     15.0000,     10.0000,    4.000000,      3.3716
     20.0000,     10.0000,    4.000000,      3.5663
     25.0000,     10.0000,    4.000000,      2.4431
     30.0000,     10.0000,    4.000000,      3.5741
     35.0000,     10.0000,    4.000000,      4.1695
     40.0000,     10.0000,    4.000000,      3.9720
     45.0000,     10.0000,    4.000000,      4.3761
     50.0000,     10.0000,    4.000000,      4.0374
     55.0000,     10.0000,    4.000000,      3.5546
     60.0000,     10.0000,    4.000000,      4.1075
     65.0000,     10.0000,    4.000000,      3.8388
     70.0000,     10.0000,    4.000000,      4.2126
     75.0000,     10.0000,    4.000000,      4.0140
     80.0000,     10.0000,    4.000000,      4.6415
     85.0000,     10.0000,    4.000000,      4.9496
     90.0000,     10.0000,    4.000000,      4.9212
    100.0000,     10.0000,    4.000000,      5.9424
    105.0000,     10.0000,    4.000000,    209.4390
    110.0000,     10.0000,    4.000000,      6.8879
    115.0000,     10.0000,    4.000000,      9.8407
    120.0000,     10.0000,    4.000000,     10.6449
    125.0000,     10.0000,    4.000000,     11.5841
    130.0000,     10.0000,    4.000000,     11.1785
    135.0000,     10.0000,    4.000000,      1.3393
    140.0000,     10.0000,    4.000000,      7.1326
    145.0000,     10.0000,    4.000000,     37.3518
    150.0000,     10.0000,    4.000000,     14.5536
    145.0000,      5.0000,    9.000000,     14.0552
    150.0000,      5.0000,    9.000000,     15.7759
      0.0000,     35.0000,    1.000000,      3.2728
      5.0000,     35.0000,    1.000000,      3.3186
     10.0000,     35.0000,    1.000000,      3.5148
     15.0000,     35.0000,    1.000000,      3.6913
     20.0000,     35.0000,    1.000000,      3.5569
     25.0000,     35.0000,    1.000000,      3.6483
     30.0000,     35.0000,    1.000000,      3.8234
     35.0000,     35.0000,    1.000000,      4.0070
     40.0000,     35.0000,    1.000000,      4.1266
     45.0000,     35.0000,    1.000000,      3.9899
     50.0000,     35.0000,    1.000000,      3.9444
     55.0000,     35.0000,    1.000000,      3.8713
     60.0000,     35.0000,    1.000000,      3.8901
     65.0000,     35.0000,    1.000000,      4.0342
     70.0000,     35.0000,    1.000000,      4.2205
     80.0000,     35.0000,    1.000000,      4.7425
     85.0000,     35.0000,    1.000000,      4.9668
     90.0000,     35.0000,    1.000000,      5.1083
     95.0000,     35.0000,    1.000000,      6.1913
    100.0000,     35.0000,    1.000000,      6.3247
    105.0000,     35.0000,    1.000000,      7.3212
    110.0000,     35.0000,    1.000000,      9.9150
    115.0000,     35.0000,    1.000000,      9.3315
    120.0000,     35.0000,    1.000000,      9.9338
    125.0000,     35.0000,    1.000000,     10.0715
    130.0000,     35.0000,    1.000000,     11.3388
    140.0000,     20.0000,    2.000000,     12.6160
      0.0000,     15.0000,    3.000000,      3.0621
      5.0000,     15.0000,    3.000000,      3.1920
     10.0000,     15.0000,    3.000000,      3.4940
     15.0000,     15.0000,    3.000000,      3.6240
     20.0000,     15.0000,    3.000000,      3.6345
     25.0000,     15.0000,    3.000000,      1.7295
     30.0000,     15.0000,    3.000000,      3.5924
     35.0000,     15.0000,    3.000000,      3.8557
     40.0000,     15.0000,    3.000000,      3.8614
     45.0000,     15.0000,    3.000000,      3.9597
     50.0000,     15.0000,    3.000000,      3.4238
     55.0000,     15.0000,    3.000000,      3.7012
     60.0000,     15.0000,    3.000000,      3.5397
     65.0000,     15.0000,    3.000000,      3.6345
     70.0000,     15.0000,    3.000000,      3.5853
     75.0000,     15.0000,    3.000000,      3.9154
     80.0000,     15.0000,    3.000000,      4.4396
     85.0000,     15.0000,    3.000000,    311.6373
     90.0000,     15.0000,    3.000000,      4.9830
     95.0000,     15.0000,    3.000000,      5.7676
    100.0000,     15.0000,    3.000000,    630.1882
    105.0000,     15.0000,    3.000000,      6.5419
    110.0000,     15.0000,    3.000000,      8.4516
    115.0000,     15.0000,    3.000000,     11.0592
    120.0000,     15.0000,    3.000000,      9.1585
    125.0000,     15.0000,    3.000000,      1.8464
    130.0000,     15.0000,    3.000000,      9.0683
    135.0000,     15.0000,    3.000000,     11.1248
    140.0000,     15.0000,    3.000000,     26.5828
      0.0000,      5.0000,   10.000000,      2.9806
      5.0000,      5.0000,   10.000000,      2.9764
     10.0000,      5.0000,   10.000000,      3.1477
     15.0000,      5.0000,   10.000000,      2.9497
     20.0000,      5.0000,   10.000000,      3.4967
     30.0000,      5.0000,   10.000000,      3.3894
     35.0000,      5.0000,   10.000000,      3.4967
     40.0000,      5.0000,   10.000000,      4.2475
     45.0000,      5.0000,   10.000000,      3.9421
     50.0000,      5.0000,   10.000000,      3.1535
     55.0000,      5.0000,   10.000000,      3.2071
     60.0000,      5.0000,   10.000000,      3.5361
     65.0000,      5.0000,   10.000000,      3.5718
     70.0000,      5.0000,   10.000000,      3.1106
     75.0000,      5.0000,   10.000000,      3.4431
     80.0000,      5.0000,   10.000000,      3.2370
     85.0000,      5.0000,   10.000000,      3.7284
    100.0000,      5.0000,   10.000000,      2.0939
    105.0000,      5.0000,   10.000000,      6.0269
    110.0000,      5.0000,   10.000000,      9.4708
    115.0000,      5.0000,   10.000000,      9.4867
    120.0000,      5.0000,   10.000000,     10.6191
    125.0000,      5.0000,   10.000000,      7.9695
    135.0000,      5.0000,   10.000000,     51.7773
    140.0000,      5.0000,   10.000000,      5.5032
    145.0000,      5.0000,   10.000000,     14.0240
      0.0000,     40.0000,    1.000000,      3.2697
      5.0000,     40.0000,    1.000000,      3.2112
     10.0000,     40.0000,    1.000000,      3.8683
     15.0000,     40.0000,    1.000000,      3.7239
     20.0000,     40.0000,    1.000000,      3.7147
     25.0000,     40.0000,    1.000000,      3.3370
     30.0000,     40.0000,    1.000000,      3.7225
     35.0000,     40.0000,    1.000000,      3.8380
     40.0000,     40.0000,    1.000000,      3.8739
     45.0000,     40.0000,    1.000000,      3.8440
     50.0000,     40.0000,    1.000000,      3.6893
     55.0000,     40.0000,    1.000000,      3.7496
     60.0000,     40.0000,    1.000000,      3.7363
     65.0000,     40.0000,    1.000000,    164.6614
     70.0000,     40.0000,    1.000000,      4.0844
     75.0000,     40.0000,    1.000000,      4.2046
     80.0000,     40.0000,    1.000000,      4.4174
     85.0000,     40.0000,    1.000000,      4.9073
     90.0000,     40.0000,    1.000000,      5.6777
     95.0000,     40.0000,    1.000000,      5.8427
    100.0000,     40.0000,    1.000000,      5.9426
    105.0000,     40.0000,    1.000000,    239.2134
    110.0000,     40.0000,    1.000000,      7.4067
    115.0000,     40.0000,    1.000000,      8.5215
    120.0000,     40.0000,    1.000000,      9.7956
    140.0000,     10.0000,    5.000000,     10.1602
    140.0000,      5.0000,   11.000000,     13.7901
      0.0000,     25.0000,    2.000000,      3.1828
      5.0000,     25.0000,    2.000000,      3.2178
     10.0000,     25.0000,    2.000000,      3.5390
     15.0000,     25.0000,    2.000000,      3.6792
     20.0000,     25.0000,    2.000000,      3.5983
     25.0000,     25.0000,    2.000000,      3.0288
     30.0000,     25.0000,    2.000000,      3.5175
     35.0000,     25.0000,    2.000000,      3.5954
     40.0000,     25.0000,    2.000000,      3.6345
     45.0000,     25.0000,    2.000000,      3.2908
     50.0000,     25.0000,    2.000000,      3.4840
     55.0000,     25.0000,    2.000000,      3.1751
     60.0000,     25.0000,    2.000000,      3.6244
     65.0000,     25.0000,    2.000000,      3.7055
     70.0000,     25.0000,    2.000000,     27.4070
     75.0000,     25.0000,    2.000000,      4.0179
     80.0000,     25.0000,    2.000000,      4.4258
     85.0000,     25.0000,    2.000000,      4.3087
     90.0000,     25.0000,    2.000000,      5.0725
     95.0000,     25.0000,    2.000000,     41.3236
    100.0000,     25.0000,    2.000000,      5.3972
    105.0000,     25.0000,    2.000000,      6.7574
    110.0000,     25.0000,    2.000000,      7.2792
    115.0000,     25.0000,    2.000000,      8.0241
    120.0000,     25.0000,    2.000000,      8.3395
    125.0000,     25.0000,    2.000000,      8.4922
      0.0000,     45.0000,    1.000000,      3.1833
      5.0000,     45.0000,    1.000000,      3.4431
     10.0000,     45.0000,    1.000000,      3.4594
     15.0000,     45.0000,    1.000000,      3.7017
     20.0000,     45.0000,    1.000000,      3.5811
     25.0000,     45.0000,    1.000000,      2.8390
     30.0000,     45.0000,    1.000000,      3.5513
     35.0000,     45.0000,    1.000000,      3.6196
     40.0000,     45.0000,    1.000000,      3.6039
     45.0000,     45.0000,    1.000000,      3.6897
     50.0000,     45.0000,    1.000000,      3.6420
     55.0000,     45.0000,    1.000000,     38.0048
     60.0000,     45.0000,    1.000000,      3.7838
     65.0000,     45.0000,    1.000000,      3.9176
     70.0000,     45.0000,    1.000000,      3.9128
     75.0000,     45.0000,    1.000000,      4.2288
     80.0000,     45.0000,    1.000000,      4.5400
     85.0000,     45.0000,    1.000000,      4.9949
     90.0000,     45.0000,    1.000000,      4.8809
     95.0000,     45.0000,    1.000000,      5.5819
    100.0000,     45.0000,    1.000000,    469.2892
    105.0000,     45.0000,    1.000000,      6.3279
    110.0000,     45.0000,    1.000000,      7.4622
      0.0000,      5.0000,   12.000000,      3.0879
      5.0000,      5.0000,   12.000000,      3.6362
     10.0000,      5.0000,   12.000000,      3.6977
     15.0000,      5.0000,   12.000000,      2.8242
     20.0000,      5.0000,   12.000000,      3.2108
     30.0000,      5.0000,   12.000000,      3.6138
     35.0000,      5.0000,   12.000000,      2.8698
     40.0000,      5.0000,   12.000000,      3.6745
     45.0000,      5.0000,   12.000000,      3.1184
     50.0000,      5.0000,   12.000000,      3.6064
     55.0000,      5.0000,   12.000000,      3.0575
     60.0000,      5.0000,   12.000000,      3.4619
     65.0000,      5.0000,   12.000000,      2.8394
     70.0000,      5.0000,   12.000000,      3.9175
     75.0000,      5.0000,   12.000000,      2.4393
     80.0000,      5.0000,   12.000000,     93.4346
     85.0000,      5.0000,   12.000000,    402.2532
     90.0000,      5.0000,   12.000000,      2.0346
     95.0000,      5.0000,   12.000000,      1.8166
    100.0000,      5.0000,   12.000000,      4.2388
    105.0000,      5.0000,   12.000000,      6.0754
    110.0000,      5.0000,   12.000000,      8.6814
    115.0000,      5.0000,   12.000000,      6.4953
    125.0000,      5.0000,   12.000000,     72.6856
    130.0000,      5.0000,   12.000000,      5.4055
    135.0000,      5.0000,   12.000000,     11.8692
      0.0000,     10.0000,    6.000000,      3.2190
      5.0000,     10.0000,    6.000000,      4.1378
     10.0000,     10.0000,    6.000000,      3.7432
     15.0000,     10.0000,    6.000000,      3.5712
     20.0000,     10.0000,    6.000000,      3.3922
     25.0000,     10.0000,    6.000000,      2.2075
     30.0000,     10.0000,    6.000000,      3.7364
     35.0000,     10.0000,    6.000000,      3.4503
     40.0000,     10.0000,    6.000000,      3.8017
     45.0000,     10.0000,    6.000000,      3.3530
     50.0000,     10.0000,    6.000000,      3.5484
     55.0000,     10.0000,    6.000000,      3.0905
     60.0000,     10.0000,    6.000000,      3.5651
     65.0000,     10.0000,    6.000000,      4.2510
     70.0000,     10.0000,    6.000000,      4.4314
     80.0000,     10.0000,    6.000000,      4.7343
     90.0000,     10.0000,    6.000000,      4.2388
     95.0000,     10.0000,    6.000000,      5.5312
    100.0000,     10.0000,    6.000000,      4.5649
    105.0000,     10.0000,    6.000000,      6.4938
    110.0000,     10.0000,    6.000000,      7.0404
    115.0000,     10.0000,    6.000000,      5.0046
    120.0000,     10.0000,    6.000000,      8.0206
    125.0000,     10.0000,    6.000000,     40.5017
    130.0000,     10.0000,    6.000000,      9.1442
    125.0000,     15.0000,    4.000000,     33.3310
    120.0000,      5.0000,   13.000000,     85.9513
    125.0000,      5.0000,   13.000000,      7.3516
    130.0000,      5.0000,   13.000000,     11.5928
      0.0000,     50.0000,    1.000000,      3.2833
      5.0000,     50.0000,    1.000000,      3.3584
     10.0000,     50.0000,    1.000000,      3.5292
     15.0000,     50.0000,    1.000000,      3.5935
     20.0000,     50.0000,    1.000000,      3.6439
     25.0000,     50.0000,    1.000000,      3.1779
     30.0000,     50.0000,    1.000000,      3.4086
     35.0000,     50.0000,    1.000000,      3.4316
     40.0000,     50.0000,    1.000000,      3.6501
     45.0000,     50.0000,    1.000000,     20.1572
     50.0000,     50.0000,    1.000000,      3.6714
     55.0000,     50.0000,    1.000000,      3.6956
     60.0000,     50.0000,    1.000000,      3.5222
     65.0000,     50.0000,    1.000000,      4.0603
     70.0000,     50.0000,    1.000000,      4.1890
     75.0000,     50.0000,    1.000000,      4.2631
     80.0000,     50.0000,    1.000000,      4.4854
     85.0000,     50.0000,    1.000000,      4.6844
     90.0000,     50.0000,    1.000000,      5.0334
     95.0000,     50.0000,    1.000000,     32.6980
    100.0000,     50.0000,    1.000000,      5.4059
    115.0000,     20.0000,    3.000000,      6.6533
    120.0000,     20.0000,    3.000000,      8.0018
    125.0000,      5.0000,   14.000000,     11.0411
      0.0000,     30.0000,    2.000000,      3.2762
      5.0000,     30.0000,    2.000000,      3.5116
     10.0000,     30.0000,    2.000000,      3.4549
     15.0000,     30.0000,    2.000000,      3.6894
     20.0000,     30.0000,    2.000000,      3.4098
     25.0000,     30.0000,    2.000000,      3.0572
     30.0000,     30.0000,    2.000000,      3.4577
     35.0000,     30.0000,    2.000000,      3.2097
     40.0000,     30.0000,    2.000000,      3.4199
     45.0000,     30.0000,    2.000000,      3.6432
     50.0000,     30.0000,    2.000000,      3.5924
     55.0000,     30.0000,    2.000000,     60.1042
     60.0000,     30.0000,    2.000000,      3.8101
     65.0000,     30.0000,    2.000000,      4.0716
     70.0000,     30.0000,    2.000000,      4.2115
     75.0000,     30.0000,    2.000000,      4.5178
     80.0000,     30.0000,    2.000000,      4.6606
     90.0000,     30.0000,    2.000000,      4.6323
     95.0000,     30.0000,    2.000000,      5.7359
    100.0000,     30.0000,    2.000000,      6.4395
    105.0000,     30.0000,    2.000000,      5.9487
    110.0000,     30.0000,    2.000000,      6.6791
      0.0000,     55.0000,    1.000000,      3.0798
      5.0000,     55.0000,    1.000000,      3.3255
     10.0000,     55.0000,    1.000000,      3.5602
     15.0000,     55.0000,    1.000000,      3.6052
     20.0000,     55.0000,    1.000000,      3.4439
     25.0000,     55.0000,    1.000000,      3.3799
     30.0000,     55.0000,    1.000000,      3.5216
     35.0000,     55.0000,    1.000000,      3.3597
     40.0000,     55.0000,    1.000000,      3.7413
     45.0000,     55.0000,    1.000000,      3.6426
     50.0000,     55.0000,    1.000000,      3.2509
     55.0000,     55.0000,    1.000000,      3.8051
     60.0000,     55.0000,    1.000000,      3.9549
     65.0000,     55.0000,    1.000000,      4.1927
     70.0000,     55.0000,    1.000000,      4.3704
     75.0000,     55.0000,    1.000000,      3.5632
     80.0000,     55.0000,    1.000000,      4.5889
     85.0000,     55.0000,    1.000000,      4.8327
     90.0000,     55.0000,    1.000000,   1506.4888
    120.0000,     10.0000,    7.000000,      8.1719
      0.0000,      5.0000,   15.000000,      3.2470
      5.0000,      5.0000,   15.000000,      2.5930
     10.0000,      5.0000,   15.000000,      3.6040
     15.0000,      5.0000,   15.000000,      2.2610
     20.0000,      5.0000,   15.000000,      2.0557
     30.0000,      5.0000,   15.000000,      2.8093
     35.0000,      5.0000,   15.000000,      3.8394
     40.0000,      5.0000,   15.000000,      5.0567
     45.0000,      5.0000,   15.000000,      4.0969
     50.0000,      5.0000,   15.000000,      2.0601
     55.0000,      5.0000,   15.000000,      5.2674
     60.0000,      5.0000,   15.000000,      4.2982
     65.0000,      5.0000,   15.000000,   2471.6775
     70.0000,      5.0000,   15.000000,   9647.7568
     75.0000,      5.0000,   15.000000,      2.4347
     85.0000,      5.0000,   15.000000,      7.4661
     90.0000,      5.0000,   15.000000,      2.3168
     95.0000,      5.0000,   15.000000,      5.2187
    105.0000,      5.0000,   15.000000,     12.4742
    110.0000,      5.0000,   15.000000,     31.9564
    115.0000,      5.0000,   15.000000,      6.9998
    120.0000,      5.0000,   15.000000,     10.2539
      0.0000,     60.0000,    1.000000,      3.2681
      5.0000,     60.0000,    1.000000,      3.3594
     10.0000,     60.0000,    1.000000,      3.5654
     15.0000,     60.0000,    1.000000,      3.6362
     20.0000,     60.0000,    1.000000,      3.4105
     25.0000,     60.0000,    1.000000,      3.1467
     30.0000,     60.0000,    1.000000,      3.7083
     35.0000,     60.0000,    1.000000,      3.7014
     40.0000,     60.0000,    1.000000,      2.9948
     45.0000,     60.0000,    1.000000,      3.6325
     50.0000,     60.0000,    1.000000,      3.8029
     55.0000,     60.0000,    1.000000,      3.8017
     60.0000,     60.0000,    1.000000,      3.9222
     65.0000,     60.0000,    1.000000,      4.2166
     70.0000,     60.0000,    1.000000,      4.1882
     75.0000,     60.0000,    1.000000,      4.4574
     80.0000,     60.0000,    1.000000,      4.7266
    100.0000,     15.0000,    5.000000,      3.2850
    105.0000,     15.0000,    5.000000,      4.9777
    110.0000,     15.0000,    5.000000,     14.5029
      0.0000,      5.0000,   16.000000,      2.8644
      5.0000,      5.0000,   16.000000,      3.6983
     10.0000,      5.0000,   16.000000,      2.6153
     15.0000,      5.0000,   16.000000,      1.7171
     20.0000,      5.0000,   16.000000,      2.1749
     30.0000,      5.0000,   16.000000,      1.7963
     35.0000,      5.0000,   16.000000,      3.1297
     40.0000,      5.0000,   16.000000,      3.6866
     45.0000,      5.0000,   16.000000,      3.4479
     50.0000,      5.0000,   16.000000,      3.5663
     55.0000,      5.0000,   16.000000,      2.6945
     70.0000,      5.0000,   16.000000,      1.9326
     75.0000,      5.0000,   16.000000,      2.1116
     80.0000,      5.0000,   16.000000,      7.4514
     85.0000,      5.0000,   16.000000,      3.5275
     90.0000,      5.0000,   16.000000,      0.7661
     95.0000,      5.0000,   16.000000,      3.1297
    100.0000,      5.0000,   16.000000,     13.0226
    105.0000,      5.0000,   16.000000,     14.1109
    110.0000,      5.0000,   16.000000,      6.7245
    115.0000,      5.0000,   16.000000,      8.1188
      0.0000,     35.0000,    2.000000,      3.3009
      5.0000,     35.0000,    2.000000,      3.3459
     10.0000,     35.0000,    2.000000,      3.6203
     15.0000,     35.0000,    2.000000,      3.4094
     20.0000,     35.0000,    2.000000,      3.2061
     25.0000,     35.0000,    2.000000,      2.0379
     30.0000,     35.0000,    2.000000,      3.3009
     35.0000,     35.0000,    2.000000,      3.5589
     40.0000,     35.0000,    2.000000,    150.2482
     45.0000,     35.0000,    2.000000,      3.7282
     50.0000,     35.0000,    2.000000,      3.9036
     55.0000,     35.0000,    2.000000,      3.5867
     60.0000,     35.0000,    2.000000,      4.2464
     65.0000,     35.0000,    2.000000,      4.2300
     70.0000,     35.0000,    2.000000,      4.3809
     80.0000,     35.0000,    2.000000,      3.4647
     85.0000,     35.0000,    2.000000,      4.7380
     95.0000,     35.0000,    2.000000,      5.4488
    105.0000,     10.0000,    8.000000,      9.9027
    110.0000,     10.0000,    8.000000,      6.8968
      0.0000,     25.0000,    3.000000,      3.4322
      5.0000,     25.0000,    3.000000,      3.5488
     10.0000,     25.0000,    3.000000,      3.3463
     15.0000,     25.0000,    3.000000,      3.5455
     20.0000,     25.0000,    3.000000,      2.9263
     25.0000,     25.0000,    3.000000,      2.1948
     30.0000,     25.0000,    3.000000,      2.8854
     35.0000,     25.0000,    3.000000,      3.0785
     40.0000,     25.0000,    3.000000,      3.6345
     45.0000,     25.0000,    3.000000,    537.0002
     50.0000,     25.0000,    3.000000,      4.0779
     55.0000,     25.0000,    3.000000,      4.1997
     60.0000,     25.0000,    3.000000,      4.4251
     65.0000,     25.0000,    3.000000,      4.6821
     70.0000,     25.0000,    3.000000,    141.0592
     75.0000,     25.0000,    3.000000,      3.9858
     80.0000,     25.0000,    3.000000,      4.3119
     85.0000,     25.0000,    3.000000,      4.4330
     90.0000,     25.0000,    3.000000,      4.3625
     95.0000,     25.0000,    3.000000,      4.6704
    100.0000,     25.0000,    3.000000,      3.9096
    110.0000,      5.0000,   17.000000,      8.9546
      0.0000,     65.0000,    1.000000,      3.3021
      5.0000,     65.0000,    1.000000,      3.5088
     10.0000,     65.0000,    1.000000,      3.5730
     15.0000,     65.0000,    1.000000,      3.3085
     20.0000,     65.0000,    1.000000,      3.5671
     25.0000,     65.0000,    1.000000,      3.2831
     30.0000,     65.0000,    1.000000,      3.6397
     35.0000,     65.0000,    1.000000,      3.6816
     40.0000,     65.0000,    1.000000,      3.7953
     45.0000,     65.0000,    1.000000,      3.7826
     50.0000,     65.0000,    1.000000,      3.7851
     55.0000,     65.0000,    1.000000,      3.9271
     60.0000,     65.0000,    1.000000,      4.2895
     65.0000,     65.0000,    1.000000,      4.3224
     70.0000,     65.0000,    1.000000,      4.4865
     90.0000,     20.0000,    4.000000,      3.7535
     95.0000,     20.0000,    4.000000,      3.9642
    100.0000,     20.0000,    4.000000,      3.3555
      0.0000,      5.0000,   18.000000,      3.7533
      5.0000,      5.0000,   18.000000,      4.7021
     10.0000,      5.0000,   18.000000,      2.0926
     15.0000,      5.0000,   18.000000,      0.3986
     20.0000,      5.0000,   18.000000,      1.6644
     30.0000,      5.0000,   18.000000,      0.9632
     35.0000,      5.0000,   18.000000,      3.7201
     40.0000,      5.0000,   18.000000,      3.6869
     45.0000,      5.0000,   18.000000,      2.3583
     50.0000,      5.0000,   18.000000,    977.4532
     55.0000,      5.0000,   18.000000,    229.5162
     60.0000,      5.0000,   18.000000,      4.3180
     65.0000,      5.0000,   18.000000,      2.6551
     70.0000,      5.0000,   18.000000,      6.6377
     75.0000,      5.0000,   18.000000,      0.3986
     80.0000,      5.0000,   18.000000,      1.9265
     85.0000,      5.0000,   18.000000,      0.7972
     95.0000,      5.0000,   18.000000,     19.6399
    105.0000,      5.0000,   18.000000,      6.2050
    100.0000,     10.0000,    9.000000,      1.9489
      0.0000,     70.0000,    1.000000,      2.5719
      5.0000,     70.0000,    1.000000,      3.6326
     10.0000,     70.0000,    1.000000,      3.5647
     15.0000,     70.0000,    1.000000,      3.6656
     25.0000,     70.0000,    1.000000,      3.4811
     30.0000,     70.0000,    1.000000,      3.4318
     35.0000,     70.0000,    1.000000,      4.1637
     40.0000,     70.0000,    1.000000,      3.8196
     45.0000,     70.0000,    1.000000,      3.2976
     50.0000,     70.0000,    1.000000,      3.8999
     55.0000,     70.0000,    1.000000,      4.1078
     60.0000,     70.0000,    1.000000,      4.4601
     75.0000,     40.0000,    2.000000,      4.3356
     80.0000,     40.0000,    2.000000,      6.3640
     95.0000,      5.0000,   19.000000,      2.1822
     90.0000,     15.0000,    6.000000,      2.4405
     95.0000,     15.0000,    6.000000,     17.5756
     95.0000,      5.0000,   20.000000,      4.6295
      0.0000,     75.0000,    1.000000,      3.3069
      5.0000,     75.0000,    1.000000,      3.6566
     10.0000,     75.0000,    1.000000,      3.4048
     15.0000,     75.0000,    1.000000,      3.6909
     20.0000,     75.0000,    1.000000,      3.5741
     25.0000,     75.0000,    1.000000,      4.6326
     30.0000,     75.0000,    1.000000,      3.6170
     35.0000,     75.0000,    1.000000,      3.3171
     40.0000,     75.0000,    1.000000,      4.1551
     45.0000,     75.0000,    1.000000,      3.9652
     50.0000,     75.0000,    1.000000,      3.9740
     80.0000,     30.0000,    3.000000,      4.2701
      0.0000,     10.0000,   10.000000,      3.0462
      5.0000,     10.0000,   10.000000,      2.5054
     10.0000,     10.0000,   10.000000,      3.0621
     15.0000,     10.0000,   10.000000,      2.1031
     20.0000,     10.0000,   10.000000,      2.5323
     30.0000,     10.0000,   10.000000,      2.5696
     35.0000,     10.0000,   10.000000,     14.0991
     40.0000,     10.0000,   10.000000,      4.8608
     50.0000,     10.0000,   10.000000,      2.5830
     55.0000,     10.0000,   10.000000,      4.1328
     60.0000,     10.0000,   10.000000,      9.3937
     65.0000,     10.0000,   10.000000,      3.2822
     70.0000,     10.0000,   10.000000,      3.1749
     80.0000,     10.0000,   10.000000,      3.3619
     85.0000,     10.0000,   10.000000,     93.1785
     90.0000,     10.0000,   10.000000,      2.8542
     70.0000,      5.0000,   21.000000,      2.2074
     80.0000,      5.0000,   21.000000,     17.8522
     85.0000,      5.0000,   21.000000,      3.1997
     90.0000,      5.0000,   21.000000,      0.3155
      0.0000,     80.0000,    1.000000,      3.2353
      5.0000,     80.0000,    1.000000,      3.5756
     10.0000,     80.0000,    1.000000,      3.7413
     15.0000,     80.0000,    1.000000,      3.6320
     20.0000,     80.0000,    1.000000,      3.4248
     25.0000,     80.0000,    1.000000,      1.5914
     30.0000,     80.0000,    1.000000,      1.0457
     35.0000,     80.0000,    1.000000,      3.8394
     40.0000,     80.0000,    1.000000,      4.2170
      0.0000,     45.0000,    2.000000,      3.3565
      5.0000,     45.0000,    2.000000,      3.1641
     10.0000,     45.0000,    2.000000,      3.1067
     15.0000,     45.0000,    2.000000,      3.5068
     20.0000,     45.0000,    2.000000,      3.5437
     25.0000,     45.0000,    2.000000,      1.0481
     30.0000,     45.0000,    2.000000,      3.7498
     35.0000,     45.0000,    2.000000,      3.8862
     40.0000,     45.0000,    2.000000,      4.0597
     45.0000,     45.0000,    2.000000,      3.9333
     50.0000,     45.0000,    2.000000,      4.2440
     55.0000,     45.0000,    2.000000,     76.4483
     60.0000,     45.0000,    2.000000,      4.3309
     65.0000,     45.0000,    2.000000,      4.6406
     80.0000,     20.0000,    5.000000,      3.9564
      0.0000,      5.0000,   22.000000,      2.0149
      5.0000,      5.0000,   22.000000,      2.9604
     10.0000,      5.0000,   22.000000,      1.7200
     15.0000,      5.0000,   22.000000,      0.2463
     20.0000,      5.0000,   22.000000,      1.4309
     35.0000,      5.0000,   22.000000,     31.5988
     40.0000,      5.0000,   22.000000,      5.1600
     50.0000,      5.0000,   22.000000,      5.8924
     55.0000,      5.0000,   22.000000,      2.2696
     60.0000,      5.0000,   22.000000,      4.8160
     65.0000,      5.0000,   22.000000,      2.4670
     75.0000,      5.0000,   22.000000,     16.5974
     80.0000,      5.0000,   22.000000,      3.1028
     85.0000,      5.0000,   22.000000,      2.8134
      0.0000,     25.0000,    4.000000,      3.3641
      5.0000,     25.0000,    4.000000,      3.5643
     10.0000,     25.0000,    4.000000,      3.1439
     15.0000,     25.0000,    4.000000,      2.8650
     20.0000,     25.0000,    4.000000,      2.1949
     25.0000,     25.0000,    4.000000,      1.2167
     30.0000,     25.0000,    4.000000,      3.2471
     35.0000,     25.0000,    4.000000,      3.8995
     40.0000,     25.0000,    4.000000,      4.7200
     45.0000,     25.0000,    4.000000,    116.0003
     50.0000,     25.0000,    4.000000,      4.3024
     55.0000,     25.0000,    4.000000,      3.7100
     60.0000,     25.0000,    4.000000,      4.6963
     65.0000,     25.0000,    4.000000,      4.2709
     70.0000,     25.0000,    4.000000,      3.9128
     75.0000,     25.0000,    4.000000,      3.5311
      0.0000,     15.0000,    7.000000,      2.7798
      5.0000,     15.0000,    7.000000,      3.5725
     10.0000,     15.0000,    7.000000,      2.9487
     15.0000,     15.0000,    7.000000,      3.4086
     20.0000,     15.0000,    7.000000,      3.3685
     25.0000,     15.0000,    7.000000,      2.8678
     30.0000,     15.0000,    7.000000,      3.1817
     35.0000,     15.0000,    7.000000,      4.7015
     45.0000,     15.0000,    7.000000,      3.6301
     50.0000,     15.0000,    7.000000,      4.3891
     55.0000,     15.0000,    7.000000,      7.8615
     60.0000,     15.0000,    7.000000,      4.0790
     65.0000,     15.0000,    7.000000,      1.5044
     70.0000,     15.0000,    7.000000,     15.2727
     75.0000,     15.0000,    7.000000,      2.5401
     80.0000,     15.0000,    7.000000,     84.7724
     80.0000,     10.0000,   11.000000,      4.5066
      0.0000,     85.0000,    1.000000,      3.5839
      5.0000,     85.0000,    1.000000,      3.5872
     10.0000,     85.0000,    1.000000,      3.6137
     15.0000,     85.0000,    1.000000,      2.1147
     20.0000,     85.0000,    1.000000,      3.8752
     25.0000,     85.0000,    1.000000,      2.8212
     30.0000,     85.0000,    1.000000,      3.8239
     80.0000,      5.0000,   23.000000,      5.2768
     70.0000,      5.0000,   24.000000,      8.4680
     75.0000,      5.0000,   24.000000,      1.6387
      0.0000,     35.0000,    3.000000,      3.3349
      5.0000,     35.0000,    3.000000,      4.4492
     10.0000,     35.0000,    3.000000,      3.5794
     15.0000,     35.0000,    3.000000,      3.7364
     20.0000,     35.0000,    3.000000,      3.2664
     25.0000,     35.0000,    3.000000,      2.4498
     35.0000,     35.0000,    3.000000,      5.0128
     45.0000,     35.0000,    3.000000,      2.2484
     50.0000,     35.0000,    3.000000,      3.8999
     55.0000,     35.0000,    3.000000,      5.8961
     60.0000,     35.0000,    3.000000,      4.4984
      0.0000,     50.0000,    2.000000,      3.5449
      5.0000,     50.0000,    2.000000,      3.9683
     10.0000,     50.0000,    2.000000,      3.0331
     15.0000,     50.0000,    2.000000,      3.7644
     20.0000,     50.0000,    2.000000,      3.9316
     25.0000,     50.0000,    2.000000,      3.4677
     30.0000,     50.0000,    2.000000,      3.5279
     35.0000,     50.0000,    2.000000,      3.3113
     40.0000,     50.0000,    2.000000,      4.3099
     45.0000,     50.0000,    2.000000,   1743.7688
     50.0000,     50.0000,    2.000000,      4.1613
      0.0000,     90.0000,    1.000000,      3.6086
      5.0000,     90.0000,    1.000000,      3.4997
     10.0000,     90.0000,    1.000000,      3.9295
     15.0000,     90.0000,    1.000000,      3.7047
     20.0000,     90.0000,    1.000000,      3.6872
      0.0000,     10.0000,   12.000000,      2.2776
      5.0000,     10.0000,   12.000000,      3.6745
     10.0000,     10.0000,   12.000000,      1.7272
     20.0000,     10.0000,   12.000000,      2.9392
     25.0000,     10.0000,   12.000000,     39.9445
     30.0000,     10.0000,   12.000000,      3.6631
     35.0000,     10.0000,   12.000000,      4.9088
     40.0000,     10.0000,   12.000000,      9.6887
     45.0000,     10.0000,   12.000000,      3.6508
     50.0000,     10.0000,   12.000000,      2.9695
     60.0000,     10.0000,   12.000000,      6.1759
     65.0000,     10.0000,   12.000000,     78.5499
     70.0000,     10.0000,   12.000000,      4.3216
     45.0000,      5.0000,   25.000000,      2.0201
     50.0000,      5.0000,   25.000000,      2.2817
     55.0000,      5.0000,   25.000000,      2.8522
     60.0000,      5.0000,   25.000000,     30.1148
     65.0000,      5.0000,   25.000000,      5.2511
     70.0000,      5.0000,   25.000000,      5.1991
     55.0000,     15.0000,    8.000000,      3.8684
     60.0000,     15.0000,    8.000000,      4.0997
     65.0000,     15.0000,    8.000000,     54.0857
      0.0000,     95.0000,    1.000000,      0.1704
      5.0000,     95.0000,    1.000000,      3.7919
     10.0000,     95.0000,    1.000000,      3.7808
     40.0000,     20.0000,    6.000000,      2.6299
     50.0000,     20.0000,    6.000000,      2.7471
     55.0000,     20.0000,    6.000000,      3.0808
     60.0000,     20.0000,    6.000000,      3.8347
     65.0000,      5.0000,   26.000000,      6.5737
      0.0000,     55.0000,    2.000000,      3.2370
      5.0000,     55.0000,    2.000000,      4.1152
     10.0000,     55.0000,    2.000000,      4.0086
     15.0000,     55.0000,    2.000000,      3.6426
     20.0000,     55.0000,    2.000000,      2.2718
     25.0000,     55.0000,    2.000000,      9.9411
     30.0000,     55.0000,    2.000000,      3.8608
     35.0000,     55.0000,    2.000000,     15.7730
     45.0000,     30.0000,    4.000000,      4.0852
     50.0000,     30.0000,    4.000000,      3.7106
     50.0000,      5.0000,   27.000000,     35.4674
     60.0000,      5.0000,   27.000000,      6.6369
     60.0000,     10.0000,   13.000000,      4.8288
      0.0000,    100.0000,    1.000000,      3.5428
     30.0000,     25.0000,    5.000000,      3.9858
     35.0000,     25.0000,    5.000000,      0.5833
     40.0000,     25.0000,    5.000000,      5.1538
     45.0000,     25.0000,    5.000000,      3.1458
     50.0000,     25.0000,    5.000000,      4.1115
     30.0000,     40.0000,    3.000000,      3.9503
     35.0000,     40.0000,    3.000000,      3.9805
     40.0000,     40.0000,    3.000000,      4.1179
      0.0000,      5.0000,   28.000000,      0.7886
      5.0000,      5.0000,   28.000000,     12.6967
     10.0000,      5.0000,   28.000000,      1.4195
     20.0000,      5.0000,   28.000000,     25.2156
     45.0000,      5.0000,   28.000000,     41.5721
     50.0000,      5.0000,   28.000000,      7.6663
     55.0000,      5.0000,   28.000000,      3.4851
     50.0000,     15.0000,    9.000000,     70.6359
     50.0000,      5.0000,   29.000000,      5.6859
     45.0000,     10.0000,   14.000000,    145.6847
     10.0000,     60.0000,    2.000000,      3.8206
     15.0000,     60.0000,    2.000000,      4.1086
     20.0000,     60.0000,    2.000000,      4.1929
      0.0000,      5.0000,   30.000000,      2.3578
     10.0000,      5.0000,   30.000000,     25.2699
     30.0000,      5.0000,   30.000000,      3.6129
     45.0000,      5.0000,   30.000000,      4.0822
     35.0000,     20.0000,    7.000000,    105.5028
     40.0000,     20.0000,    7.000000,      3.0808
     20.0000,      5.0000,   31.000000,      0.2890
     30.0000,      5.0000,   31.000000,     22.3041
     40.0000,      5.0000,   31.000000,      7.0638
      0.0000,     45.0000,    3.000000,      4.4255
      5.0000,     45.0000,    3.000000,      9.0705
     10.0000,     45.0000,    3.000000,      8.0591
     15.0000,     45.0000,    3.000000,      3.9295
     20.0000,     45.0000,    3.000000,      4.0980
     40.0000,     10.0000,   15.000000,      5.2908
      0.0000,     35.0000,    4.000000,      2.2707
      5.0000,     35.0000,    4.000000,      4.2865
     10.0000,     35.0000,    4.000000,      1.5563
     15.0000,     35.0000,    4.000000,      4.0607
     20.0000,     35.0000,    4.000000,      3.8108
     25.0000,     35.0000,    4.000000,      1.1608
      0.0000,     65.0000,    2.000000,      2.2624
      5.0000,     65.0000,    2.000000,      4.2760
     30.0000,     15.0000,   10.000000,      2.5375
     35.0000,     15.0000,   10.000000,     87.8457
     35.0000,      5.0000,   32.000000,      7.2105
      0.0000,      5.0000,   33.000000,     10.7879
     10.0000,      5.0000,   33.000000,      1.7473
     30.0000,      5.0000,   33.000000,      2.7361
     10.0000,     30.0000,    5.000000,      9.1249
     15.0000,     30.0000,    5.000000,      3.2307
     20.0000,     30.0000,    5.000000,      2.6513
      0.0000,     10.0000,   16.000000,      2.1116
      5.0000,     10.0000,   16.000000,      1.5914
     10.0000,     10.0000,   16.000000,      3.5398
     20.0000,     10.0000,   16.000000,      5.2420
     25.0000,     10.0000,   16.000000,   1146.0548
     30.0000,     10.0000,   16.000000,      4.5105
     20.0000,     20.0000,    8.000000,      2.0227
      0.0000,     50.0000,    3.000000,      2.0016
     10.0000,     15.0000,   11.000000,      5.6659
     15.0000,     15.0000,   11.000000,      1.5065
     20.0000,     15.0000,   11.000000,    179.6185
     20.0000,      5.0000,   35.000000,      5.1621
      5.0000,      5.0000,   36.000000,     76.2328
      0.0000,      5.0000,   37.000000,     25.3173
     10.0000,      5.0000,   37.000000,      5.3488
      5.0000,     10.0000,   18.000000,     37.0161
      5.0000,      5.0000,   38.000000,      4.6260
      0.0000,     25.0000,    7.000000,      0.7374
      5.0000,     15.0000,   12.000000,     63.1808
      0.0000,     20.0000,    9.000000,      2.4230
      0.0000,      5.0000,   39.000000,      6.2389
      0.0000,     10.0000,   19.000000,      2.2240
      0.0000,      5.0000,   -1.000000,      8.0005
      5.0000,      5.0000,   -1.000000,     11.5488
     10.0000,      5.0000,   -1.000000,      9.1407
     15.0000,      5.0000,   -1.000000,      9.3658
     20.0000,      5.0000,   -1.000000,      6.3123
     25.0000,      5.0000,   -1.000000,      7.2074
     30.0000,      5.0000,   -1.000000,      5.4103
     35.0000,      5.0000,   -1.000000,      6.0713
     40.0000,      5.0000,   -1.000000,      5.6212
     45.0000,      5.0000,   -1.000000,      5.3731
     50.0000,      5.0000,   -1.000000,      7.1497
     55.0000,      5.0000,   -1.000000,      5.4488
     60.0000,      5.0000,   -1.000000,      6.6022
     65.0000,      5.0000,   -1.000000,      9.5259
     70.0000,      5.0000,   -1.000000,      6.5885
     75.0000,      5.0000,   -1.000000,     10.7932
     80.0000,      5.0000,   -1.000000,      8.3095
     85.0000,      5.0000,   -1.000000,      7.2286
     90.0000,      5.0000,   -1.000000,     11.3115
     95.0000,      5.0000,   -1.000000,     11.0924
    100.0000,      5.0000,   -1.000000,     10.4182
    105.0000,      5.0000,   -1.000000,     13.2672
    110.0000,      5.0000,   -1.000000,     10.0532
    115.0000,      5.0000,   -1.000000,     10.9653
    120.0000,      5.0000,   -1.000000,     13.9442
    125.0000,      5.0000,   -1.000000,     11.7781
    130.0000,      5.0000,   -1.000000,     14.8755
    135.0000,      5.0000,   -1.000000,     15.3511
    140.0000,      5.0000,   -1.000000,     16.7756
    145.0000,      5.0000,   -1.000000,     17.6153
    150.0000,      5.0000,   -1.000000,     20.4424
    155.0000,      5.0000,   -1.000000,     18.3265
    160.0000,      5.0000,   -1.000000,     20.0914
    165.0000,      5.0000,   -1.000000,     18.5122
    170.0000,      5.0000,   -1.000000,     24.0952
    175.0000,      5.0000,   -1.000000,     19.9030
    180.0000,      5.0000,   -1.000000,     24.4662
    185.0000,      5.0000,   -1.000000,     23.5045
    190.0000,      5.0000,   -1.000000,     24.3761
0
0
0
0
0
0
0
