# Supplementary material for: Electrical resistivity survey data for potential aquifer in Banggi Island, Sabah, Malaysia
Source: Data Brief. 2020 Aug 18;32:106194. doi: 10.1016/j.dib.2020.106194 (PMC7452430; doi:10.1016/j.dib.2020.106194)
Supplement: Supplementary file 1 [file mmc1.zip › Padang 1.INV]

C:\DOCUME~1\GEOLOG~1\Desktop\GEOPHY~1\80SCHO~1\14D748~1.SKP\lrpdg01.s4k
      5.0000
6
1196
1
0
     10.0000,       5.0000,   1.00000,      7.7382
     15.0000,       5.0000,   1.00000,      9.8589
     20.0000,       5.0000,   1.00000,      14.833
     25.0000,       5.0000,   1.00000,      12.185
     30.0000,       5.0000,   1.00000,      12.683
     35.0000,       5.0000,   1.00000,      10.783
     40.0000,       5.0000,   1.00000,      11.948
     45.0000,       5.0000,   1.00000,      10.974
     50.0000,       5.0000,   1.00000,      11.677
     55.0000,       5.0000,   1.00000,      10.291
     60.0000,       5.0000,   1.00000,      11.432
     65.0000,       5.0000,   1.00000,      13.243
     70.0000,       5.0000,   1.00000,      14.087
     75.0000,       5.0000,   1.00000,      15.573
     80.0000,       5.0000,   1.00000,      16.776
     85.0000,       5.0000,   1.00000,      17.823
     90.0000,       5.0000,   1.00000,      17.469
     95.0000,       5.0000,   1.00000,      16.918
    100.0000,       5.0000,   1.00000,      16.034
    105.0000,       5.0000,   1.00000,      16.943
    110.0000,       5.0000,   1.00000,      16.756
    115.0000,       5.0000,   1.00000,      16.709
    120.0000,       5.0000,   1.00000,      15.630
    125.0000,       5.0000,   1.00000,      15.315
    130.0000,       5.0000,   1.00000,      14.223
    135.0000,       5.0000,   1.00000,      13.947
    145.0000,       5.0000,   1.00000,      124.96
    150.0000,       5.0000,   1.00000,      13.855
    155.0000,       5.0000,   1.00000,      16.007
    160.0000,       5.0000,   1.00000,      17.825
    165.0000,       5.0000,   1.00000,      18.941
      7.5000,       5.0000,   2.00000,      5.5895
     12.5000,       5.0000,   2.00000,      5.7171
     17.5000,       5.0000,   2.00000,      9.3678
     22.5000,       5.0000,   2.00000,      9.5460
     27.5000,       5.0000,   2.00000,      9.4943
     32.5000,       5.0000,   2.00000,      9.4066
     37.5000,       5.0000,   2.00000,      8.6315
     42.5000,       5.0000,   2.00000,      8.2081
     47.5000,       5.0000,   2.00000,      9.3516
     52.5000,       5.0000,   2.00000,      8.2869
     57.5000,       5.0000,   2.00000,      7.8343
     62.5000,       5.0000,   2.00000,      10.139
     67.5000,       5.0000,   2.00000,      10.964
     72.5000,       5.0000,   2.00000,      12.842
     77.5000,       5.0000,   2.00000,      14.699
     82.5000,       5.0000,   2.00000,      16.218
     87.5000,       5.0000,   2.00000,      16.879
     92.5000,       5.0000,   2.00000,      15.618
     97.5000,       5.0000,   2.00000,      15.407
    102.5000,       5.0000,   2.00000,      17.000
    107.5000,       5.0000,   2.00000,      15.966
    112.5000,       5.0000,   2.00000,      16.702
    117.5000,       5.0000,   2.00000,      16.715
    122.5000,       5.0000,   2.00000,      17.506
    127.5000,       5.0000,   2.00000,      16.396
    132.5000,       5.0000,   2.00000,      15.981
    142.5000,       5.0000,   2.00000,      165.71
    147.5000,       5.0000,   2.00000,      14.487
    152.5000,       5.0000,   2.00000,      19.115
    157.5000,       5.0000,   2.00000,      23.233
    162.5000,       5.0000,   2.00000,      20.117
    167.5000,       5.0000,   2.00000,      22.225
    172.5000,       5.0000,   2.00000,      18.912
    177.5000,       5.0000,   2.00000,      28.021
    182.5000,       5.0000,   2.00000,      28.082
    187.5000,       5.0000,   2.00000,      27.437
    192.5000,       5.0000,   2.00000,      35.056
     10.0000,      10.0000,   1.00000,      5.0926
     15.0000,      10.0000,   1.00000,      5.4988
     20.0000,      10.0000,   1.00000,      8.2900
     25.0000,      10.0000,   1.00000,      8.8302
     30.0000,      10.0000,   1.00000,      8.8447
     35.0000,      10.0000,   1.00000,      8.6334
     40.0000,      10.0000,   1.00000,      7.6640
     45.0000,      10.0000,   1.00000,      7.7610
     50.0000,      10.0000,   1.00000,      8.4380
     55.0000,      10.0000,   1.00000,      7.6916
     60.0000,      10.0000,   1.00000,      7.5952
     65.0000,      10.0000,   1.00000,      9.3662
     70.0000,      10.0000,   1.00000,      10.308
     75.0000,      10.0000,   1.00000,      12.027
     80.0000,      10.0000,   1.00000,      13.833
     85.0000,      10.0000,   1.00000,      15.116
     90.0000,      10.0000,   1.00000,      15.451
     95.0000,      10.0000,   1.00000,      14.457
    100.0000,      10.0000,   1.00000,      14.805
    105.0000,      10.0000,   1.00000,      15.867
    110.0000,      10.0000,   1.00000,      15.268
    115.0000,      10.0000,   1.00000,      15.785
    120.0000,      10.0000,   1.00000,      16.252
    125.0000,      10.0000,   1.00000,      16.733
    130.0000,      10.0000,   1.00000,      16.119
    140.0000,      10.0000,   1.00000,      16.726
    145.0000,      10.0000,   1.00000,      115.25
    150.0000,      10.0000,   1.00000,      15.884
    155.0000,      10.0000,   1.00000,      20.669
    160.0000,      10.0000,   1.00000,      22.867
    165.0000,      10.0000,   1.00000,      20.367
    170.0000,      10.0000,   1.00000,      20.193
    175.0000,      10.0000,   1.00000,      20.430
    180.0000,      10.0000,   1.00000,      26.197
    185.0000,      10.0000,   1.00000,      27.542
    190.0000,      10.0000,   1.00000,      27.693
     10.0000,       5.0000,   3.00000,      4.1527
     15.0000,       5.0000,   3.00000,      5.1660
     20.0000,       5.0000,   3.00000,      6.4356
     25.0000,       5.0000,   3.00000,      7.7193
     30.0000,       5.0000,   3.00000,      7.3303
     35.0000,       5.0000,   3.00000,      6.7481
     40.0000,       5.0000,   3.00000,      5.8515
     45.0000,       5.0000,   3.00000,      6.8468
     50.0000,       5.0000,   3.00000,      6.6319
     55.0000,       5.0000,   3.00000,      6.4740
     60.0000,       5.0000,   3.00000,      7.2287
     65.0000,       5.0000,   3.00000,      7.9561
     70.0000,       5.0000,   3.00000,      8.9877
     75.0000,       5.0000,   3.00000,      10.344
     80.0000,       5.0000,   3.00000,      12.023
     85.0000,       5.0000,   3.00000,      13.017
     90.0000,       5.0000,   3.00000,      12.571
     95.0000,       5.0000,   3.00000,      12.136
    100.0000,       5.0000,   3.00000,      13.303
    105.0000,       5.0000,   3.00000,      13.700
    110.0000,       5.0000,   3.00000,      13.371
    115.0000,       5.0000,   3.00000,      13.958
    120.0000,       5.0000,   3.00000,      15.319
    125.0000,       5.0000,   3.00000,      15.311
    130.0000,       5.0000,   3.00000,      15.613
    140.0000,       5.0000,   3.00000,      401.22
    145.0000,       5.0000,   3.00000,      13.682
    150.0000,       5.0000,   3.00000,      18.245
    155.0000,       5.0000,   3.00000,      23.678
    160.0000,       5.0000,   3.00000,      22.190
    165.0000,       5.0000,   3.00000,      20.585
    170.0000,       5.0000,   3.00000,      16.596
     12.5000,       5.0000,   4.00000,      4.2111
     17.5000,       5.0000,   4.00000,      3.9335
     22.5000,       5.0000,   4.00000,      5.7941
     27.5000,       5.0000,   4.00000,      5.9768
     32.5000,       5.0000,   4.00000,      5.3455
     37.5000,       5.0000,   4.00000,      4.3928
     42.5000,       5.0000,   4.00000,      5.0899
     47.5000,       5.0000,   4.00000,      5.1094
     52.5000,       5.0000,   4.00000,      5.4293
     57.5000,       5.0000,   4.00000,      5.9632
     62.5000,       5.0000,   4.00000,      5.8797
     67.5000,       5.0000,   4.00000,      6.5867
     72.5000,       5.0000,   4.00000,      7.1617
     77.5000,       5.0000,   4.00000,      8.1950
     82.5000,       5.0000,   4.00000,      9.4459
     87.5000,       5.0000,   4.00000,      9.1224
     92.5000,       5.0000,   4.00000,      9.2127
     97.5000,       5.0000,   4.00000,      9.9221
    102.5000,       5.0000,   4.00000,      10.031
    107.5000,       5.0000,   4.00000,      10.767
    112.5000,       5.0000,   4.00000,      10.439
    117.5000,       5.0000,   4.00000,      12.044
    122.5000,       5.0000,   4.00000,      12.782
    127.5000,       5.0000,   4.00000,      13.673
    137.5000,       5.0000,   4.00000,      66.078
    142.5000,       5.0000,   4.00000,      12.375
    147.5000,       5.0000,   4.00000,      16.381
    152.5000,       5.0000,   4.00000,      20.585
    157.5000,       5.0000,   4.00000,      20.996
    162.5000,       5.0000,   4.00000,      21.234
    167.5000,       5.0000,   4.00000,      14.708
    172.5000,       5.0000,   4.00000,      17.584
    177.5000,       5.0000,   4.00000,      24.416
    182.5000,       5.0000,   4.00000,      21.544
    187.5000,       5.0000,   4.00000,      26.708
     15.0000,      10.0000,   2.00000,      3.6205
     20.0000,      10.0000,   2.00000,      3.9998
     25.0000,      10.0000,   2.00000,      5.0720
     30.0000,      10.0000,   2.00000,      5.5179
     35.0000,      10.0000,   2.00000,      4.7748
     40.0000,      10.0000,   2.00000,      4.4728
     45.0000,      10.0000,   2.00000,      4.6641
     50.0000,      10.0000,   2.00000,      4.8412
     55.0000,      10.0000,   2.00000,      5.3927
     60.0000,      10.0000,   2.00000,      5.7368
     65.0000,      10.0000,   2.00000,      5.6888
     70.0000,      10.0000,   2.00000,      6.2759
     75.0000,      10.0000,   2.00000,      6.6978
     80.0000,      10.0000,   2.00000,      7.7162
     85.0000,      10.0000,   2.00000,      8.4513
     90.0000,      10.0000,   2.00000,      8.3360
     95.0000,      10.0000,   2.00000,      8.6467
    100.0000,      10.0000,   2.00000,      9.0412
    105.0000,      10.0000,   2.00000,      9.2847
    110.0000,      10.0000,   2.00000,      9.9273
    115.0000,      10.0000,   2.00000,      9.9618
    120.0000,      10.0000,   2.00000,      11.152
    125.0000,      10.0000,   2.00000,      12.067
    135.0000,      10.0000,   2.00000,      13.911
    140.0000,      10.0000,   2.00000,      133.83
    145.0000,      10.0000,   2.00000,      13.089
    150.0000,      10.0000,   2.00000,      17.077
    155.0000,      10.0000,   2.00000,      20.299
    160.0000,      10.0000,   2.00000,      20.558
    165.0000,      10.0000,   2.00000,      18.529
    170.0000,      10.0000,   2.00000,      15.810
    175.0000,      10.0000,   2.00000,      18.544
    180.0000,      10.0000,   2.00000,      20.339
    185.0000,      10.0000,   2.00000,      27.320
     20.0000,      20.0000,   1.00000,      3.7883
     25.0000,      20.0000,   1.00000,      3.8196
     30.0000,      20.0000,   1.00000,      4.7589
     35.0000,      20.0000,   1.00000,      4.9267
     40.0000,      20.0000,   1.00000,      4.4964
     45.0000,      20.0000,   1.00000,      4.2436
     50.0000,      20.0000,   1.00000,      4.4308
     55.0000,      20.0000,   1.00000,      4.7218
     60.0000,      20.0000,   1.00000,      5.1189
     65.0000,      20.0000,   1.00000,      5.4196
     70.0000,      20.0000,   1.00000,      5.3373
     75.0000,      20.0000,   1.00000,      5.7419
     80.0000,      20.0000,   1.00000,      6.0915
     85.0000,      20.0000,   1.00000,      6.7820
     90.0000,      20.0000,   1.00000,      7.3926
     95.0000,      20.0000,   1.00000,      7.4646
    100.0000,      20.0000,   1.00000,      7.7555
    105.0000,      20.0000,   1.00000,      8.0109
    110.0000,      20.0000,   1.00000,      8.2897
    115.0000,      20.0000,   1.00000,      9.0019
    120.0000,      20.0000,   1.00000,      9.1283
    130.0000,      20.0000,   1.00000,      11.244
    135.0000,      20.0000,   1.00000,      11.942
    140.0000,      20.0000,   1.00000,      12.639
    145.0000,      20.0000,   1.00000,      28.668
    150.0000,      20.0000,   1.00000,      13.638
    155.0000,      20.0000,   1.00000,      16.538
    160.0000,      20.0000,   1.00000,      17.971
    165.0000,      20.0000,   1.00000,      15.778
    170.0000,      20.0000,   1.00000,      17.979
    175.0000,      20.0000,   1.00000,      15.318
    180.0000,      20.0000,   1.00000,      17.517
     15.0000,       5.0000,   5.00000,      4.1902
     20.0000,       5.0000,   5.00000,      4.6382
     25.0000,       5.0000,   5.00000,      4.9894
     30.0000,       5.0000,   5.00000,      4.7231
     35.0000,       5.0000,   5.00000,      3.9359
     40.0000,       5.0000,   5.00000,      3.9359
     45.0000,       5.0000,   5.00000,      4.1817
     50.0000,       5.0000,   5.00000,      4.5300
     55.0000,       5.0000,   5.00000,      5.4196
     60.0000,       5.0000,   5.00000,      5.2294
     65.0000,       5.0000,   5.00000,      5.3357
     70.0000,       5.0000,   5.00000,      5.4342
     75.0000,       5.0000,   5.00000,      6.0502
     80.0000,       5.0000,   5.00000,      7.4871
     85.0000,       5.0000,   5.00000,      6.7452
     90.0000,       5.0000,   5.00000,      6.9969
     95.0000,       5.0000,   5.00000,      7.5119
    100.0000,       5.0000,   5.00000,      7.3246
    105.0000,       5.0000,   5.00000,      7.8314
    110.0000,       5.0000,   5.00000,      8.4571
    115.0000,       5.0000,   5.00000,      8.5069
    120.0000,       5.0000,   5.00000,      9.8559
    125.0000,       5.0000,   5.00000,      11.243
    135.0000,       5.0000,   5.00000,      448.58
    140.0000,       5.0000,   5.00000,      10.570
    145.0000,       5.0000,   5.00000,      13.570
    150.0000,       5.0000,   5.00000,      18.601
    155.0000,       5.0000,   5.00000,      18.708
    160.0000,       5.0000,   5.00000,      19.771
    165.0000,       5.0000,   5.00000,      14.951
    170.0000,       5.0000,   5.00000,      12.594
    175.0000,       5.0000,   5.00000,      10.048
     17.5000,       5.0000,   6.00000,      3.3582
     22.5000,       5.0000,   6.00000,      4.0668
     27.5000,       5.0000,   6.00000,      3.7854
     32.5000,       5.0000,   6.00000,      3.8743
     37.5000,       5.0000,   6.00000,      3.7555
     42.5000,       5.0000,   6.00000,      1.6622
     47.5000,       5.0000,   6.00000,      3.6426
     52.5000,       5.0000,   6.00000,      4.4013
     57.5000,       5.0000,   6.00000,      4.6971
     62.5000,       5.0000,   6.00000,      4.9015
     67.5000,       5.0000,   6.00000,      4.5598
     72.5000,       5.0000,   6.00000,      4.7134
     77.5000,       5.0000,   6.00000,      5.3803
     82.5000,       5.0000,   6.00000,      5.1866
     87.5000,       5.0000,   6.00000,      5.3650
     92.5000,       5.0000,   6.00000,      5.6005
     97.5000,       5.0000,   6.00000,      5.9896
    102.5000,       5.0000,   6.00000,      6.2477
    107.5000,       5.0000,   6.00000,      6.2619
    112.5000,       5.0000,   6.00000,      7.3785
    117.5000,       5.0000,   6.00000,      6.9253
    122.5000,       5.0000,   6.00000,      9.0418
    132.5000,       5.0000,   6.00000,      442.06
    137.5000,       5.0000,   6.00000,      9.3450
    142.5000,       5.0000,   6.00000,      12.064
    147.5000,       5.0000,   6.00000,      16.378
    152.5000,       5.0000,   6.00000,      16.375
    157.5000,       5.0000,   6.00000,      17.603
    162.5000,       5.0000,   6.00000,      13.568
    167.5000,       5.0000,   6.00000,      13.761
    172.5000,       5.0000,   6.00000,      28.677
    177.5000,       5.0000,   6.00000,      16.638
    182.5000,       5.0000,   6.00000,      19.173
     25.0000,      25.0000,   1.00000,      3.9664
     30.0000,      25.0000,   1.00000,      3.8886
     35.0000,      25.0000,   1.00000,      4.0529
     40.0000,      25.0000,   1.00000,      4.0130
     45.0000,      25.0000,   1.00000,      3.8408
     50.0000,      25.0000,   1.00000,      3.7736
     55.0000,      25.0000,   1.00000,      3.9887
     60.0000,      25.0000,   1.00000,      4.3634
     65.0000,      25.0000,   1.00000,      4.7245
     70.0000,      25.0000,   1.00000,      4.7329
     75.0000,      25.0000,   1.00000,      4.7070
     80.0000,      25.0000,   1.00000,      4.8423
     85.0000,      25.0000,   1.00000,      5.0744
     90.0000,      25.0000,   1.00000,      5.3728
     95.0000,      25.0000,   1.00000,      5.6058
    100.0000,      25.0000,   1.00000,      5.7183
    105.0000,      25.0000,   1.00000,      6.0969
    110.0000,      25.0000,   1.00000,      6.2147
    115.0000,      25.0000,   1.00000,      6.5787
    120.0000,      25.0000,   1.00000,      117.69
    125.0000,      25.0000,   1.00000,      7.7382
    130.0000,      25.0000,   1.00000,      8.5721
    135.0000,      25.0000,   1.00000,      9.5882
    140.0000,      25.0000,   1.00000,      10.570
    145.0000,      25.0000,   1.00000,      60.952
    150.0000,      25.0000,   1.00000,      11.817
    155.0000,      25.0000,   1.00000,      13.715
    160.0000,      25.0000,   1.00000,      11.549
    165.0000,      25.0000,   1.00000,      14.827
    170.0000,      25.0000,   1.00000,      15.915
    175.0000,      25.0000,   1.00000,      15.248
    180.0000,      10.0000,   3.00000,      16.788
     22.5000,      15.0000,   2.00000,      3.7032
     27.5000,      15.0000,   2.00000,      3.6414
     32.5000,      15.0000,   2.00000,      3.7288
     37.5000,      15.0000,   2.00000,      3.6921
     42.5000,      15.0000,   2.00000,      3.5663
     47.5000,      15.0000,   2.00000,      3.2210
     52.5000,      15.0000,   2.00000,      3.8145
     57.5000,      15.0000,   2.00000,      4.3319
     62.5000,      15.0000,   2.00000,      4.5907
     67.5000,      15.0000,   2.00000,      4.5114
     72.5000,      15.0000,   2.00000,      4.5190
     77.5000,      15.0000,   2.00000,      4.6886
     82.5000,      15.0000,   2.00000,      4.7235
     87.5000,      15.0000,   2.00000,      4.8109
     92.5000,      15.0000,   2.00000,      4.9893
     97.5000,      15.0000,   2.00000,      5.1641
    102.5000,      15.0000,   2.00000,      5.3938
    107.5000,      15.0000,   2.00000,      5.6536
    112.5000,      15.0000,   2.00000,      5.8511
    117.5000,      15.0000,   2.00000,      6.8310
    127.5000,      15.0000,   2.00000,      8.3003
    132.5000,      15.0000,   2.00000,      9.1114
    137.5000,      15.0000,   2.00000,      203.30
    142.5000,      15.0000,   2.00000,      10.382
    147.5000,      15.0000,   2.00000,      12.536
    152.5000,      15.0000,   2.00000,      14.159
    157.5000,      15.0000,   2.00000,      14.082
    162.5000,      15.0000,   2.00000,      10.429
    167.5000,      15.0000,   2.00000,      14.727
    172.5000,      15.0000,   2.00000,      15.675
    177.5000,      15.0000,   2.00000,      18.123
     20.0000,       5.0000,   7.00000,      3.8674
     25.0000,       5.0000,   7.00000,      3.3582
     30.0000,       5.0000,   7.00000,      3.6040
     35.0000,       5.0000,   7.00000,      3.6313
     40.0000,       5.0000,   7.00000,      3.4285
     45.0000,       5.0000,   7.00000,      1.9895
     50.0000,       5.0000,   7.00000,      3.6149
     55.0000,       5.0000,   7.00000,      4.2483
     60.0000,       5.0000,   7.00000,      4.5869
     65.0000,       5.0000,   7.00000,      4.4012
     70.0000,       5.0000,   7.00000,      4.3932
     75.0000,       5.0000,   7.00000,      4.6851
     80.0000,       5.0000,   7.00000,      3.9767
     85.0000,       5.0000,   7.00000,      4.2912
     90.0000,       5.0000,   7.00000,      4.5666
     95.0000,       5.0000,   7.00000,      4.6213
    100.0000,       5.0000,   7.00000,      5.0146
    105.0000,       5.0000,   7.00000,      5.3841
    110.0000,       5.0000,   7.00000,      5.3841
    115.0000,       5.0000,   7.00000,      6.2032
    120.0000,       5.0000,   7.00000,      6.0470
    130.0000,       5.0000,   7.00000,      670.06
    135.0000,       5.0000,   7.00000,      8.3164
    140.0000,       5.0000,   7.00000,      10.235
    145.0000,       5.0000,   7.00000,      13.695
    150.0000,       5.0000,   7.00000,      14.411
    155.0000,       5.0000,   7.00000,      15.272
    160.0000,       5.0000,   7.00000,      11.920
    170.0000,       5.0000,   7.00000,      31.450
    175.0000,       5.0000,   7.00000,      12.705
    180.0000,       5.0000,   7.00000,      16.830
     30.0000,      30.0000,   1.00000,      3.9307
     35.0000,      30.0000,   1.00000,      3.4461
     40.0000,      30.0000,   1.00000,      3.6263
     45.0000,      30.0000,   1.00000,      3.6486
     50.0000,      30.0000,   1.00000,      3.7293
     55.0000,      30.0000,   1.00000,      3.4150
     60.0000,      30.0000,   1.00000,      3.8253
     65.0000,      30.0000,   1.00000,      4.1484
     70.0000,      30.0000,   1.00000,      4.3041
     75.0000,      30.0000,   1.00000,      4.3825
     80.0000,      30.0000,   1.00000,      4.1870
     85.0000,      30.0000,   1.00000,      4.2631
     90.0000,      30.0000,   1.00000,      4.2865
     95.0000,      30.0000,   1.00000,      4.3462
    100.0000,      30.0000,   1.00000,      4.5780
    105.0000,      30.0000,   1.00000,      4.8086
    110.0000,      30.0000,   1.00000,      5.1281
    115.0000,      30.0000,   1.00000,      105.02
    120.0000,      30.0000,   1.00000,      5.7415
    125.0000,      30.0000,   1.00000,      6.4941
    130.0000,      30.0000,   1.00000,      6.6144
    135.0000,      30.0000,   1.00000,      7.7450
    140.0000,      30.0000,   1.00000,      8.7436
    145.0000,      30.0000,   1.00000,      130.30
    150.0000,      30.0000,   1.00000,      10.041
    155.0000,      30.0000,   1.00000,      10.363
    160.0000,      30.0000,   1.00000,      13.477
    165.0000,      30.0000,   1.00000,      13.150
    170.0000,      30.0000,   1.00000,      13.712
    177.5000,       5.0000,   8.00000,      16.238
     25.0000,      10.0000,   4.00000,      3.0874
     30.0000,      10.0000,   4.00000,      3.0134
     35.0000,      10.0000,   4.00000,      3.2392
     40.0000,      10.0000,   4.00000,      3.3716
     45.0000,      10.0000,   4.00000,      3.5663
     50.0000,      10.0000,   4.00000,      2.4431
     55.0000,      10.0000,   4.00000,      3.5741
     60.0000,      10.0000,   4.00000,      4.1695
     65.0000,      10.0000,   4.00000,      3.9720
     70.0000,      10.0000,   4.00000,      4.3761
     75.0000,      10.0000,   4.00000,      4.0374
     80.0000,      10.0000,   4.00000,      3.5546
     85.0000,      10.0000,   4.00000,      4.1075
     90.0000,      10.0000,   4.00000,      3.8388
     95.0000,      10.0000,   4.00000,      4.2126
    100.0000,      10.0000,   4.00000,      4.0140
    105.0000,      10.0000,   4.00000,      4.6415
    110.0000,      10.0000,   4.00000,      4.9496
    115.0000,      10.0000,   4.00000,      4.9212
    125.0000,      10.0000,   4.00000,      5.9424
    130.0000,      10.0000,   4.00000,      209.44
    135.0000,      10.0000,   4.00000,      6.8879
    140.0000,      10.0000,   4.00000,      9.8407
    145.0000,      10.0000,   4.00000,      10.645
    150.0000,      10.0000,   4.00000,      11.584
    155.0000,      10.0000,   4.00000,      11.179
    160.0000,      10.0000,   4.00000,      1.3393
    165.0000,      10.0000,   4.00000,      7.1326
    170.0000,      10.0000,   4.00000,      37.352
    175.0000,      10.0000,   4.00000,      14.554
    170.0000,       5.0000,   9.00000,      14.055
    175.0000,       5.0000,   9.00000,      15.776
     35.0000,      35.0000,   1.00000,      3.2728
     40.0000,      35.0000,   1.00000,      3.3186
     45.0000,      35.0000,   1.00000,      3.5148
     50.0000,      35.0000,   1.00000,      3.6913
     55.0000,      35.0000,   1.00000,      3.5569
     60.0000,      35.0000,   1.00000,      3.6483
     65.0000,      35.0000,   1.00000,      3.8234
     70.0000,      35.0000,   1.00000,      4.0070
     75.0000,      35.0000,   1.00000,      4.1266
     80.0000,      35.0000,   1.00000,      3.9899
     85.0000,      35.0000,   1.00000,      3.9444
     90.0000,      35.0000,   1.00000,      3.8713
     95.0000,      35.0000,   1.00000,      3.8901
    100.0000,      35.0000,   1.00000,      4.0342
    105.0000,      35.0000,   1.00000,      4.2205
    115.0000,      35.0000,   1.00000,      4.7425
    120.0000,      35.0000,   1.00000,      4.9668
    125.0000,      35.0000,   1.00000,      5.1083
    130.0000,      35.0000,   1.00000,      6.1913
    135.0000,      35.0000,   1.00000,      6.3247
    140.0000,      35.0000,   1.00000,      7.3212
    145.0000,      35.0000,   1.00000,      9.9150
    150.0000,      35.0000,   1.00000,      9.3315
    155.0000,      35.0000,   1.00000,      9.9338
    160.0000,      35.0000,   1.00000,      10.071
    165.0000,      35.0000,   1.00000,      11.339
    170.0000,      20.0000,   2.00000,      12.616
     30.0000,      15.0000,   3.00000,      3.0621
     35.0000,      15.0000,   3.00000,      3.1920
     40.0000,      15.0000,   3.00000,      3.4940
     45.0000,      15.0000,   3.00000,      3.6240
     50.0000,      15.0000,   3.00000,      3.6345
     55.0000,      15.0000,   3.00000,      1.7295
     60.0000,      15.0000,   3.00000,      3.5924
     65.0000,      15.0000,   3.00000,      3.8557
     70.0000,      15.0000,   3.00000,      3.8614
     75.0000,      15.0000,   3.00000,      3.9597
     80.0000,      15.0000,   3.00000,      3.4238
     85.0000,      15.0000,   3.00000,      3.7012
     90.0000,      15.0000,   3.00000,      3.5397
     95.0000,      15.0000,   3.00000,      3.6345
    100.0000,      15.0000,   3.00000,      3.5853
    105.0000,      15.0000,   3.00000,      3.9154
    110.0000,      15.0000,   3.00000,      4.4396
    115.0000,      15.0000,   3.00000,      311.64
    120.0000,      15.0000,   3.00000,      4.9830
    125.0000,      15.0000,   3.00000,      5.7676
    130.0000,      15.0000,   3.00000,      630.19
    135.0000,      15.0000,   3.00000,      6.5419
    140.0000,      15.0000,   3.00000,      8.4516
    145.0000,      15.0000,   3.00000,      11.059
    150.0000,      15.0000,   3.00000,      9.1585
    155.0000,      15.0000,   3.00000,      1.8464
    160.0000,      15.0000,   3.00000,      9.0683
    165.0000,      15.0000,   3.00000,      11.125
    170.0000,      15.0000,   3.00000,      26.583
     27.5000,       5.0000,  10.00000,      2.9806
     32.5000,       5.0000,  10.00000,      2.9764
     37.5000,       5.0000,  10.00000,      3.1477
     42.5000,       5.0000,  10.00000,      2.9497
     47.5000,       5.0000,  10.00000,      3.4967
     57.5000,       5.0000,  10.00000,      3.3894
     62.5000,       5.0000,  10.00000,      3.4967
     67.5000,       5.0000,  10.00000,      4.2475
     72.5000,       5.0000,  10.00000,      3.9421
     77.5000,       5.0000,  10.00000,      3.1535
     82.5000,       5.0000,  10.00000,      3.2071
     87.5000,       5.0000,  10.00000,      3.5361
     92.5000,       5.0000,  10.00000,      3.5718
     97.5000,       5.0000,  10.00000,      3.1106
    102.5000,       5.0000,  10.00000,      3.4431
    107.5000,       5.0000,  10.00000,      3.2370
    112.5000,       5.0000,  10.00000,      3.7284
    127.5000,       5.0000,  10.00000,      2.0939
    132.5000,       5.0000,  10.00000,      6.0269
    137.5000,       5.0000,  10.00000,      9.4708
    142.5000,       5.0000,  10.00000,      9.4867
    147.5000,       5.0000,  10.00000,      10.619
    152.5000,       5.0000,  10.00000,      7.9695
    162.5000,       5.0000,  10.00000,      51.777
    167.5000,       5.0000,  10.00000,      5.5032
    172.5000,       5.0000,  10.00000,      14.024
     40.0000,      40.0000,   1.00000,      3.2697
     45.0000,      40.0000,   1.00000,      3.2112
     50.0000,      40.0000,   1.00000,      3.8683
     55.0000,      40.0000,   1.00000,      3.7239
     60.0000,      40.0000,   1.00000,      3.7147
     65.0000,      40.0000,   1.00000,      3.3370
     70.0000,      40.0000,   1.00000,      3.7225
     75.0000,      40.0000,   1.00000,      3.8380
     80.0000,      40.0000,   1.00000,      3.8739
     85.0000,      40.0000,   1.00000,      3.8440
     90.0000,      40.0000,   1.00000,      3.6893
     95.0000,      40.0000,   1.00000,      3.7496
    100.0000,      40.0000,   1.00000,      3.7363
    105.0000,      40.0000,   1.00000,      164.66
    110.0000,      40.0000,   1.00000,      4.0844
    115.0000,      40.0000,   1.00000,      4.2046
    120.0000,      40.0000,   1.00000,      4.4174
    125.0000,      40.0000,   1.00000,      4.9073
    130.0000,      40.0000,   1.00000,      5.6777
    135.0000,      40.0000,   1.00000,      5.8427
    140.0000,      40.0000,   1.00000,      5.9426
    145.0000,      40.0000,   1.00000,      239.21
    150.0000,      40.0000,   1.00000,      7.4067
    155.0000,      40.0000,   1.00000,      8.5215
    160.0000,      40.0000,   1.00000,      9.7956
    170.0000,      10.0000,   5.00000,      10.160
    170.0000,       5.0000,  11.00000,      13.790
     37.5000,      25.0000,   2.00000,      3.1828
     42.5000,      25.0000,   2.00000,      3.2178
     47.5000,      25.0000,   2.00000,      3.5390
     52.5000,      25.0000,   2.00000,      3.6792
     57.5000,      25.0000,   2.00000,      3.5983
     62.5000,      25.0000,   2.00000,      3.0288
     67.5000,      25.0000,   2.00000,      3.5175
     72.5000,      25.0000,   2.00000,      3.5954
     77.5000,      25.0000,   2.00000,      3.6345
     82.5000,      25.0000,   2.00000,      3.2908
     87.5000,      25.0000,   2.00000,      3.4840
     92.5000,      25.0000,   2.00000,      3.1751
     97.5000,      25.0000,   2.00000,      3.6244
    102.5000,      25.0000,   2.00000,      3.7055
    107.5000,      25.0000,   2.00000,      27.407
    112.5000,      25.0000,   2.00000,      4.0179
    117.5000,      25.0000,   2.00000,      4.4258
    122.5000,      25.0000,   2.00000,      4.3087
    127.5000,      25.0000,   2.00000,      5.0725
    132.5000,      25.0000,   2.00000,      41.324
    137.5000,      25.0000,   2.00000,      5.3972
    142.5000,      25.0000,   2.00000,      6.7574
    147.5000,      25.0000,   2.00000,      7.2792
    152.5000,      25.0000,   2.00000,      8.0241
    157.5000,      25.0000,   2.00000,      8.3395
    162.5000,      25.0000,   2.00000,      8.4922
     45.0000,      45.0000,   1.00000,      3.1833
     50.0000,      45.0000,   1.00000,      3.4431
     55.0000,      45.0000,   1.00000,      3.4594
     60.0000,      45.0000,   1.00000,      3.7017
     65.0000,      45.0000,   1.00000,      3.5811
     70.0000,      45.0000,   1.00000,      2.8390
     75.0000,      45.0000,   1.00000,      3.5513
     80.0000,      45.0000,   1.00000,      3.6196
     85.0000,      45.0000,   1.00000,      3.6039
     90.0000,      45.0000,   1.00000,      3.6897
     95.0000,      45.0000,   1.00000,      3.6420
    100.0000,      45.0000,   1.00000,      38.005
    105.0000,      45.0000,   1.00000,      3.7838
    110.0000,      45.0000,   1.00000,      3.9176
    115.0000,      45.0000,   1.00000,      3.9128
    120.0000,      45.0000,   1.00000,      4.2288
    125.0000,      45.0000,   1.00000,      4.5400
    130.0000,      45.0000,   1.00000,      4.9949
    135.0000,      45.0000,   1.00000,      4.8809
    140.0000,      45.0000,   1.00000,      5.5819
    145.0000,      45.0000,   1.00000,      469.29
    150.0000,      45.0000,   1.00000,      6.3279
    155.0000,      45.0000,   1.00000,      7.4622
     32.5000,       5.0000,  12.00000,      3.0879
     37.5000,       5.0000,  12.00000,      3.6362
     42.5000,       5.0000,  12.00000,      3.6977
     47.5000,       5.0000,  12.00000,      2.8242
     52.5000,       5.0000,  12.00000,      3.2108
     62.5000,       5.0000,  12.00000,      3.6138
     67.5000,       5.0000,  12.00000,      2.8698
     72.5000,       5.0000,  12.00000,      3.6745
     77.5000,       5.0000,  12.00000,      3.1184
     82.5000,       5.0000,  12.00000,      3.6064
     87.5000,       5.0000,  12.00000,      3.0575
     92.5000,       5.0000,  12.00000,      3.4619
     97.5000,       5.0000,  12.00000,      2.8394
    102.5000,       5.0000,  12.00000,      3.9175
    107.5000,       5.0000,  12.00000,      2.4393
    112.5000,       5.0000,  12.00000,      93.435
    117.5000,       5.0000,  12.00000,      402.25
    122.5000,       5.0000,  12.00000,      2.0346
    127.5000,       5.0000,  12.00000,      1.8166
    132.5000,       5.0000,  12.00000,      4.2388
    137.5000,       5.0000,  12.00000,      6.0754
    142.5000,       5.0000,  12.00000,      8.6814
    147.5000,       5.0000,  12.00000,      6.4953
    157.5000,       5.0000,  12.00000,      72.686
    162.5000,       5.0000,  12.00000,      5.4055
    167.5000,       5.0000,  12.00000,      11.869
     35.0000,      10.0000,   6.00000,      3.2190
     40.0000,      10.0000,   6.00000,      4.1378
     45.0000,      10.0000,   6.00000,      3.7432
     50.0000,      10.0000,   6.00000,      3.5712
     55.0000,      10.0000,   6.00000,      3.3922
     60.0000,      10.0000,   6.00000,      2.2075
     65.0000,      10.0000,   6.00000,      3.7364
     70.0000,      10.0000,   6.00000,      3.4503
     75.0000,      10.0000,   6.00000,      3.8017
     80.0000,      10.0000,   6.00000,      3.3530
     85.0000,      10.0000,   6.00000,      3.5484
     90.0000,      10.0000,   6.00000,      3.0905
     95.0000,      10.0000,   6.00000,      3.5651
    100.0000,      10.0000,   6.00000,      4.2510
    105.0000,      10.0000,   6.00000,      4.4314
    115.0000,      10.0000,   6.00000,      4.7343
    125.0000,      10.0000,   6.00000,      4.2388
    130.0000,      10.0000,   6.00000,      5.5312
    135.0000,      10.0000,   6.00000,      4.5649
    140.0000,      10.0000,   6.00000,      6.4938
    145.0000,      10.0000,   6.00000,      7.0404
    150.0000,      10.0000,   6.00000,      5.0046
    155.0000,      10.0000,   6.00000,      8.0206
    160.0000,      10.0000,   6.00000,      40.502
    165.0000,      10.0000,   6.00000,      9.1442
    162.5000,      15.0000,   4.00000,      33.331
    155.0000,       5.0000,  13.00000,      85.951
    160.0000,       5.0000,  13.00000,      7.3516
    165.0000,       5.0000,  13.00000,      11.593
     50.0000,      50.0000,   1.00000,      3.2833
     55.0000,      50.0000,   1.00000,      3.3584
     60.0000,      50.0000,   1.00000,      3.5292
     65.0000,      50.0000,   1.00000,      3.5935
     70.0000,      50.0000,   1.00000,      3.6439
     75.0000,      50.0000,   1.00000,      3.1779
     80.0000,      50.0000,   1.00000,      3.4086
     85.0000,      50.0000,   1.00000,      3.4316
     90.0000,      50.0000,   1.00000,      3.6501
     95.0000,      50.0000,   1.00000,      20.157
    100.0000,      50.0000,   1.00000,      3.6714
    105.0000,      50.0000,   1.00000,      3.6956
    110.0000,      50.0000,   1.00000,      3.5222
    115.0000,      50.0000,   1.00000,      4.0603
    120.0000,      50.0000,   1.00000,      4.1890
    125.0000,      50.0000,   1.00000,      4.2631
    130.0000,      50.0000,   1.00000,      4.4854
    135.0000,      50.0000,   1.00000,      4.6844
    140.0000,      50.0000,   1.00000,      5.0334
    145.0000,      50.0000,   1.00000,      32.698
    150.0000,      50.0000,   1.00000,      5.4059
    155.0000,      20.0000,   3.00000,      6.6533
    160.0000,      20.0000,   3.00000,      8.0018
    162.5000,       5.0000,  14.00000,      11.041
     45.0000,      30.0000,   2.00000,      3.2762
     50.0000,      30.0000,   2.00000,      3.5116
     55.0000,      30.0000,   2.00000,      3.4549
     60.0000,      30.0000,   2.00000,      3.6894
     65.0000,      30.0000,   2.00000,      3.4098
     70.0000,      30.0000,   2.00000,      3.0572
     75.0000,      30.0000,   2.00000,      3.4577
     80.0000,      30.0000,   2.00000,      3.2097
     85.0000,      30.0000,   2.00000,      3.4199
     90.0000,      30.0000,   2.00000,      3.6432
     95.0000,      30.0000,   2.00000,      3.5924
    100.0000,      30.0000,   2.00000,      60.104
    105.0000,      30.0000,   2.00000,      3.8101
    110.0000,      30.0000,   2.00000,      4.0716
    115.0000,      30.0000,   2.00000,      4.2115
    120.0000,      30.0000,   2.00000,      4.5178
    125.0000,      30.0000,   2.00000,      4.6606
    135.0000,      30.0000,   2.00000,      4.6323
    140.0000,      30.0000,   2.00000,      5.7359
    145.0000,      30.0000,   2.00000,      6.4395
    150.0000,      30.0000,   2.00000,      5.9487
    155.0000,      30.0000,   2.00000,      6.6791
     55.0000,      55.0000,   1.00000,      3.0798
     60.0000,      55.0000,   1.00000,      3.3255
     65.0000,      55.0000,   1.00000,      3.5602
     70.0000,      55.0000,   1.00000,      3.6052
     75.0000,      55.0000,   1.00000,      3.4439
     80.0000,      55.0000,   1.00000,      3.3799
     85.0000,      55.0000,   1.00000,      3.5216
     90.0000,      55.0000,   1.00000,      3.3597
     95.0000,      55.0000,   1.00000,      3.7413
    100.0000,      55.0000,   1.00000,      3.6426
    105.0000,      55.0000,   1.00000,      3.2509
    110.0000,      55.0000,   1.00000,      3.8051
    115.0000,      55.0000,   1.00000,      3.9549
    120.0000,      55.0000,   1.00000,      4.1927
    125.0000,      55.0000,   1.00000,      4.3704
    130.0000,      55.0000,   1.00000,      3.5632
    135.0000,      55.0000,   1.00000,      4.5889
    140.0000,      55.0000,   1.00000,      4.8327
    145.0000,      55.0000,   1.00000,      1506.5
    160.0000,      10.0000,   7.00000,      8.1719
     40.0000,       5.0000,  15.00000,      3.2470
     45.0000,       5.0000,  15.00000,      2.5930
     50.0000,       5.0000,  15.00000,      3.6040
     55.0000,       5.0000,  15.00000,      2.2610
     60.0000,       5.0000,  15.00000,      2.0557
     70.0000,       5.0000,  15.00000,      2.8093
     75.0000,       5.0000,  15.00000,      3.8394
     80.0000,       5.0000,  15.00000,      5.0567
     85.0000,       5.0000,  15.00000,      4.0969
     90.0000,       5.0000,  15.00000,      2.0601
     95.0000,       5.0000,  15.00000,      5.2674
    100.0000,       5.0000,  15.00000,      4.2982
    105.0000,       5.0000,  15.00000,      2471.7
    110.0000,       5.0000,  15.00000,      9647.8
    115.0000,       5.0000,  15.00000,      2.4347
    125.0000,       5.0000,  15.00000,      7.4661
    130.0000,       5.0000,  15.00000,      2.3168
    135.0000,       5.0000,  15.00000,      5.2187
    145.0000,       5.0000,  15.00000,      12.474
    150.0000,       5.0000,  15.00000,      31.956
    155.0000,       5.0000,  15.00000,      6.9998
    160.0000,       5.0000,  15.00000,      10.254
     60.0000,      60.0000,   1.00000,      3.2681
     65.0000,      60.0000,   1.00000,      3.3594
     70.0000,      60.0000,   1.00000,      3.5654
     75.0000,      60.0000,   1.00000,      3.6362
     80.0000,      60.0000,   1.00000,      3.4105
     85.0000,      60.0000,   1.00000,      3.1467
     90.0000,      60.0000,   1.00000,      3.7083
     95.0000,      60.0000,   1.00000,      3.7014
    100.0000,      60.0000,   1.00000,      2.9948
    105.0000,      60.0000,   1.00000,      3.6325
    110.0000,      60.0000,   1.00000,      3.8029
    115.0000,      60.0000,   1.00000,      3.8017
    120.0000,      60.0000,   1.00000,      3.9222
    125.0000,      60.0000,   1.00000,      4.2166
    130.0000,      60.0000,   1.00000,      4.1882
    135.0000,      60.0000,   1.00000,      4.4574
    140.0000,      60.0000,   1.00000,      4.7266
    145.0000,      15.0000,   5.00000,      3.2850
    150.0000,      15.0000,   5.00000,      4.9777
    155.0000,      15.0000,   5.00000,      14.503
     42.5000,       5.0000,  16.00000,      2.8644
     47.5000,       5.0000,  16.00000,      3.6983
     52.5000,       5.0000,  16.00000,      2.6153
     57.5000,       5.0000,  16.00000,      1.7171
     62.5000,       5.0000,  16.00000,      2.1749
     72.5000,       5.0000,  16.00000,      1.7963
     77.5000,       5.0000,  16.00000,      3.1297
     82.5000,       5.0000,  16.00000,      3.6866
     87.5000,       5.0000,  16.00000,      3.4479
     92.5000,       5.0000,  16.00000,      3.5663
     97.5000,       5.0000,  16.00000,      2.6945
    112.5000,       5.0000,  16.00000,      1.9326
    117.5000,       5.0000,  16.00000,      2.1116
    122.5000,       5.0000,  16.00000,      7.4514
    127.5000,       5.0000,  16.00000,      3.5275
    132.5000,       5.0000,  16.00000,     0.76610
    137.5000,       5.0000,  16.00000,      3.1297
    142.5000,       5.0000,  16.00000,      13.023
    147.5000,       5.0000,  16.00000,      14.111
    152.5000,       5.0000,  16.00000,      6.7245
    157.5000,       5.0000,  16.00000,      8.1188
     52.5000,      35.0000,   2.00000,      3.3009
     57.5000,      35.0000,   2.00000,      3.3459
     62.5000,      35.0000,   2.00000,      3.6203
     67.5000,      35.0000,   2.00000,      3.4094
     72.5000,      35.0000,   2.00000,      3.2061
     77.5000,      35.0000,   2.00000,      2.0379
     82.5000,      35.0000,   2.00000,      3.3009
     87.5000,      35.0000,   2.00000,      3.5589
     92.5000,      35.0000,   2.00000,      150.25
     97.5000,      35.0000,   2.00000,      3.7282
    102.5000,      35.0000,   2.00000,      3.9036
    107.5000,      35.0000,   2.00000,      3.5867
    112.5000,      35.0000,   2.00000,      4.2464
    117.5000,      35.0000,   2.00000,      4.2300
    122.5000,      35.0000,   2.00000,      4.3809
    132.5000,      35.0000,   2.00000,      3.4647
    137.5000,      35.0000,   2.00000,      4.7380
    147.5000,      35.0000,   2.00000,      5.4488
    150.0000,      10.0000,   8.00000,      9.9027
    155.0000,      10.0000,   8.00000,      6.8968
     50.0000,      25.0000,   3.00000,      3.4322
     55.0000,      25.0000,   3.00000,      3.5488
     60.0000,      25.0000,   3.00000,      3.3463
     65.0000,      25.0000,   3.00000,      3.5455
     70.0000,      25.0000,   3.00000,      2.9263
     75.0000,      25.0000,   3.00000,      2.1948
     80.0000,      25.0000,   3.00000,      2.8854
     85.0000,      25.0000,   3.00000,      3.0785
     90.0000,      25.0000,   3.00000,      3.6345
     95.0000,      25.0000,   3.00000,      537.00
    100.0000,      25.0000,   3.00000,      4.0779
    105.0000,      25.0000,   3.00000,      4.1997
    110.0000,      25.0000,   3.00000,      4.4251
    115.0000,      25.0000,   3.00000,      4.6821
    120.0000,      25.0000,   3.00000,      141.06
    125.0000,      25.0000,   3.00000,      3.9858
    130.0000,      25.0000,   3.00000,      4.3119
    135.0000,      25.0000,   3.00000,      4.4330
    140.0000,      25.0000,   3.00000,      4.3625
    145.0000,      25.0000,   3.00000,      4.6704
    150.0000,      25.0000,   3.00000,      3.9096
    155.0000,       5.0000,  17.00000,      8.9546
     65.0000,      65.0000,   1.00000,      3.3021
     70.0000,      65.0000,   1.00000,      3.5088
     75.0000,      65.0000,   1.00000,      3.5730
     80.0000,      65.0000,   1.00000,      3.3085
     85.0000,      65.0000,   1.00000,      3.5671
     90.0000,      65.0000,   1.00000,      3.2831
     95.0000,      65.0000,   1.00000,      3.6397
    100.0000,      65.0000,   1.00000,      3.6816
    105.0000,      65.0000,   1.00000,      3.7953
    110.0000,      65.0000,   1.00000,      3.7826
    115.0000,      65.0000,   1.00000,      3.7851
    120.0000,      65.0000,   1.00000,      3.9271
    125.0000,      65.0000,   1.00000,      4.2895
    130.0000,      65.0000,   1.00000,      4.3224
    135.0000,      65.0000,   1.00000,      4.4865
    140.0000,      20.0000,   4.00000,      3.7535
    145.0000,      20.0000,   4.00000,      3.9642
    150.0000,      20.0000,   4.00000,      3.3555
     47.5000,       5.0000,  18.00000,      3.7533
     52.5000,       5.0000,  18.00000,      4.7021
     57.5000,       5.0000,  18.00000,      2.0926
     62.5000,       5.0000,  18.00000,     0.39860
     67.5000,       5.0000,  18.00000,      1.6644
     77.5000,       5.0000,  18.00000,     0.96320
     82.5000,       5.0000,  18.00000,      3.7201
     87.5000,       5.0000,  18.00000,      3.6869
     92.5000,       5.0000,  18.00000,      2.3583
     97.5000,       5.0000,  18.00000,      977.45
    102.5000,       5.0000,  18.00000,      229.52
    107.5000,       5.0000,  18.00000,      4.3180
    112.5000,       5.0000,  18.00000,      2.6551
    117.5000,       5.0000,  18.00000,      6.6377
    122.5000,       5.0000,  18.00000,     0.39860
    127.5000,       5.0000,  18.00000,      1.9265
    132.5000,       5.0000,  18.00000,     0.79720
    142.5000,       5.0000,  18.00000,      19.640
    152.5000,       5.0000,  18.00000,      6.2050
    150.0000,      10.0000,   9.00000,      1.9489
     70.0000,      70.0000,   1.00000,      2.5719
     75.0000,      70.0000,   1.00000,      3.6326
     80.0000,      70.0000,   1.00000,      3.5647
     85.0000,      70.0000,   1.00000,      3.6656
     95.0000,      70.0000,   1.00000,      3.4811
    100.0000,      70.0000,   1.00000,      3.4318
    105.0000,      70.0000,   1.00000,      4.1637
    110.0000,      70.0000,   1.00000,      3.8196
    115.0000,      70.0000,   1.00000,      3.2976
    120.0000,      70.0000,   1.00000,      3.8999
    125.0000,      70.0000,   1.00000,      4.1078
    130.0000,      70.0000,   1.00000,      4.4601
    135.0000,      40.0000,   2.00000,      4.3356
    140.0000,      40.0000,   2.00000,      6.3640
    145.0000,       5.0000,  19.00000,      2.1822
    142.5000,      15.0000,   6.00000,      2.4405
    147.5000,      15.0000,   6.00000,      17.576
    147.5000,       5.0000,  20.00000,      4.6295
     75.0000,      75.0000,   1.00000,      3.3069
     80.0000,      75.0000,   1.00000,      3.6566
     85.0000,      75.0000,   1.00000,      3.4048
     90.0000,      75.0000,   1.00000,      3.6909
     95.0000,      75.0000,   1.00000,      3.5741
    100.0000,      75.0000,   1.00000,      4.6326
    105.0000,      75.0000,   1.00000,      3.6170
    110.0000,      75.0000,   1.00000,      3.3171
    115.0000,      75.0000,   1.00000,      4.1551
    120.0000,      75.0000,   1.00000,      3.9652
    125.0000,      75.0000,   1.00000,      3.9740
    140.0000,      30.0000,   3.00000,      4.2701
     55.0000,      10.0000,  10.00000,      3.0462
     60.0000,      10.0000,  10.00000,      2.5054
     65.0000,      10.0000,  10.00000,      3.0621
     70.0000,      10.0000,  10.00000,      2.1031
     75.0000,      10.0000,  10.00000,      2.5323
     85.0000,      10.0000,  10.00000,      2.5696
     90.0000,      10.0000,  10.00000,      14.099
     95.0000,      10.0000,  10.00000,      4.8608
    105.0000,      10.0000,  10.00000,      2.5830
    110.0000,      10.0000,  10.00000,      4.1328
    115.0000,      10.0000,  10.00000,      9.3937
    120.0000,      10.0000,  10.00000,      3.2822
    125.0000,      10.0000,  10.00000,      3.1749
    135.0000,      10.0000,  10.00000,      3.3619
    140.0000,      10.0000,  10.00000,      93.178
    145.0000,      10.0000,  10.00000,      2.8542
    125.0000,       5.0000,  21.00000,      2.2074
    135.0000,       5.0000,  21.00000,      17.852
    140.0000,       5.0000,  21.00000,      3.1997
    145.0000,       5.0000,  21.00000,     0.31550
     80.0000,      80.0000,   1.00000,      3.2353
     85.0000,      80.0000,   1.00000,      3.5756
     90.0000,      80.0000,   1.00000,      3.7413
     95.0000,      80.0000,   1.00000,      3.6320
    100.0000,      80.0000,   1.00000,      3.4248
    105.0000,      80.0000,   1.00000,      1.5914
    110.0000,      80.0000,   1.00000,      1.0457
    115.0000,      80.0000,   1.00000,      3.8394
    120.0000,      80.0000,   1.00000,      4.2170
     67.5000,      45.0000,   2.00000,      3.3565
     72.5000,      45.0000,   2.00000,      3.1641
     77.5000,      45.0000,   2.00000,      3.1067
     82.5000,      45.0000,   2.00000,      3.5068
     87.5000,      45.0000,   2.00000,      3.5437
     92.5000,      45.0000,   2.00000,      1.0481
     97.5000,      45.0000,   2.00000,      3.7498
    102.5000,      45.0000,   2.00000,      3.8862
    107.5000,      45.0000,   2.00000,      4.0597
    112.5000,      45.0000,   2.00000,      3.9333
    117.5000,      45.0000,   2.00000,      4.2440
    122.5000,      45.0000,   2.00000,      76.448
    127.5000,      45.0000,   2.00000,      4.3309
    132.5000,      45.0000,   2.00000,      4.6406
    140.0000,      20.0000,   5.00000,      3.9564
     57.5000,       5.0000,  22.00000,      2.0149
     62.5000,       5.0000,  22.00000,      2.9604
     67.5000,       5.0000,  22.00000,      1.7200
     72.5000,       5.0000,  22.00000,     0.24630
     77.5000,       5.0000,  22.00000,      1.4309
     92.5000,       5.0000,  22.00000,      31.599
     97.5000,       5.0000,  22.00000,      5.1600
    107.5000,       5.0000,  22.00000,      5.8924
    112.5000,       5.0000,  22.00000,      2.2696
    117.5000,       5.0000,  22.00000,      4.8160
    122.5000,       5.0000,  22.00000,      2.4670
    132.5000,       5.0000,  22.00000,      16.597
    137.5000,       5.0000,  22.00000,      3.1028
    142.5000,       5.0000,  22.00000,      2.8134
     62.5000,      25.0000,   4.00000,      3.3641
     67.5000,      25.0000,   4.00000,      3.5643
     72.5000,      25.0000,   4.00000,      3.1439
     77.5000,      25.0000,   4.00000,      2.8650
     82.5000,      25.0000,   4.00000,      2.1949
     87.5000,      25.0000,   4.00000,      1.2167
     92.5000,      25.0000,   4.00000,      3.2471
     97.5000,      25.0000,   4.00000,      3.8995
    102.5000,      25.0000,   4.00000,      4.7200
    107.5000,      25.0000,   4.00000,      116.00
    112.5000,      25.0000,   4.00000,      4.3024
    117.5000,      25.0000,   4.00000,      3.7100
    122.5000,      25.0000,   4.00000,      4.6963
    127.5000,      25.0000,   4.00000,      4.2709
    132.5000,      25.0000,   4.00000,      3.9128
    137.5000,      25.0000,   4.00000,      3.5311
     60.0000,      15.0000,   7.00000,      2.7798
     65.0000,      15.0000,   7.00000,      3.5725
     70.0000,      15.0000,   7.00000,      2.9487
     75.0000,      15.0000,   7.00000,      3.4086
     80.0000,      15.0000,   7.00000,      3.3685
     85.0000,      15.0000,   7.00000,      2.8678
     90.0000,      15.0000,   7.00000,      3.1817
     95.0000,      15.0000,   7.00000,      4.7015
    105.0000,      15.0000,   7.00000,      3.6301
    110.0000,      15.0000,   7.00000,      4.3891
    115.0000,      15.0000,   7.00000,      7.8615
    120.0000,      15.0000,   7.00000,      4.0790
    125.0000,      15.0000,   7.00000,      1.5044
    130.0000,      15.0000,   7.00000,      15.273
    135.0000,      15.0000,   7.00000,      2.5401
    140.0000,      15.0000,   7.00000,      84.772
    140.0000,      10.0000,  11.00000,      4.5066
     85.0000,      85.0000,   1.00000,      3.5839
     90.0000,      85.0000,   1.00000,      3.5872
     95.0000,      85.0000,   1.00000,      3.6137
    100.0000,      85.0000,   1.00000,      2.1147
    105.0000,      85.0000,   1.00000,      3.8752
    110.0000,      85.0000,   1.00000,      2.8212
    115.0000,      85.0000,   1.00000,      3.8239
    140.0000,       5.0000,  23.00000,      5.2768
    132.5000,       5.0000,  24.00000,      8.4680
    137.5000,       5.0000,  24.00000,      1.6387
     70.0000,      35.0000,   3.00000,      3.3349
     75.0000,      35.0000,   3.00000,      4.4492
     80.0000,      35.0000,   3.00000,      3.5794
     85.0000,      35.0000,   3.00000,      3.7364
     90.0000,      35.0000,   3.00000,      3.2664
     95.0000,      35.0000,   3.00000,      2.4498
    105.0000,      35.0000,   3.00000,      5.0128
    115.0000,      35.0000,   3.00000,      2.2484
    120.0000,      35.0000,   3.00000,      3.8999
    125.0000,      35.0000,   3.00000,      5.8961
    130.0000,      35.0000,   3.00000,      4.4984
     75.0000,      50.0000,   2.00000,      3.5449
     80.0000,      50.0000,   2.00000,      3.9683
     85.0000,      50.0000,   2.00000,      3.0331
     90.0000,      50.0000,   2.00000,      3.7644
     95.0000,      50.0000,   2.00000,      3.9316
    100.0000,      50.0000,   2.00000,      3.4677
    105.0000,      50.0000,   2.00000,      3.5279
    110.0000,      50.0000,   2.00000,      3.3113
    115.0000,      50.0000,   2.00000,      4.3099
    120.0000,      50.0000,   2.00000,      1743.8
    125.0000,      50.0000,   2.00000,      4.1613
     90.0000,      90.0000,   1.00000,      3.6086
     95.0000,      90.0000,   1.00000,      3.4997
    100.0000,      90.0000,   1.00000,      3.9295
    105.0000,      90.0000,   1.00000,      3.7047
    110.0000,      90.0000,   1.00000,      3.6872
     65.0000,      10.0000,  12.00000,      2.2776
     70.0000,      10.0000,  12.00000,      3.6745
     75.0000,      10.0000,  12.00000,      1.7272
     85.0000,      10.0000,  12.00000,      2.9392
     90.0000,      10.0000,  12.00000,      39.944
     95.0000,      10.0000,  12.00000,      3.6631
    100.0000,      10.0000,  12.00000,      4.9088
    105.0000,      10.0000,  12.00000,      9.6887
    110.0000,      10.0000,  12.00000,      3.6508
    115.0000,      10.0000,  12.00000,      2.9695
    125.0000,      10.0000,  12.00000,      6.1759
    130.0000,      10.0000,  12.00000,      78.550
    135.0000,      10.0000,  12.00000,      4.3216
    110.0000,       5.0000,  25.00000,      2.0201
    115.0000,       5.0000,  25.00000,      2.2817
    120.0000,       5.0000,  25.00000,      2.8522
    125.0000,       5.0000,  25.00000,      30.115
    130.0000,       5.0000,  25.00000,      5.2511
    135.0000,       5.0000,  25.00000,      5.1991
    122.5000,      15.0000,   8.00000,      3.8684
    127.5000,      15.0000,   8.00000,      4.0997
    132.5000,      15.0000,   8.00000,      54.086
     95.0000,      95.0000,   1.00000,     0.17040
    100.0000,      95.0000,   1.00000,      3.7919
    105.0000,      95.0000,   1.00000,      3.7808
    110.0000,      20.0000,   6.00000,      2.6299
    120.0000,      20.0000,   6.00000,      2.7471
    125.0000,      20.0000,   6.00000,      3.0808
    130.0000,      20.0000,   6.00000,      3.8347
    132.5000,       5.0000,  26.00000,      6.5737
     82.5000,      55.0000,   2.00000,      3.2370
     87.5000,      55.0000,   2.00000,      4.1152
     92.5000,      55.0000,   2.00000,      4.0086
     97.5000,      55.0000,   2.00000,      3.6426
    102.5000,      55.0000,   2.00000,      2.2718
    107.5000,      55.0000,   2.00000,      9.9411
    112.5000,      55.0000,   2.00000,      3.8608
    117.5000,      55.0000,   2.00000,      15.773
    120.0000,      30.0000,   4.00000,      4.0852
    125.0000,      30.0000,   4.00000,      3.7106
    120.0000,       5.0000,  27.00000,      35.467
    130.0000,       5.0000,  27.00000,      6.6369
    130.0000,      10.0000,  13.00000,      4.8288
    100.0000,     100.0000,   1.00000,      3.5428
    105.0000,      25.0000,   5.00000,      3.9858
    110.0000,      25.0000,   5.00000,     0.58330
    115.0000,      25.0000,   5.00000,      5.1538
    120.0000,      25.0000,   5.00000,      3.1458
    125.0000,      25.0000,   5.00000,      4.1115
    110.0000,      40.0000,   3.00000,      3.9503
    115.0000,      40.0000,   3.00000,      3.9805
    120.0000,      40.0000,   3.00000,      4.1179
     72.5000,       5.0000,  28.00000,     0.78860
     77.5000,       5.0000,  28.00000,      12.697
     82.5000,       5.0000,  28.00000,      1.4195
     92.5000,       5.0000,  28.00000,      25.216
    117.5000,       5.0000,  28.00000,      41.572
    122.5000,       5.0000,  28.00000,      7.6663
    127.5000,       5.0000,  28.00000,      3.4851
    125.0000,      15.0000,   9.00000,      70.636
    125.0000,       5.0000,  29.00000,      5.6859
    120.0000,      10.0000,  14.00000,      145.68
    100.0000,      60.0000,   2.00000,      3.8206
    105.0000,      60.0000,   2.00000,      4.1086
    110.0000,      60.0000,   2.00000,      4.1929
     77.5000,       5.0000,  30.00000,      2.3578
     87.5000,       5.0000,  30.00000,      25.270
    107.5000,       5.0000,  30.00000,      3.6129
    122.5000,       5.0000,  30.00000,      4.0822
    115.0000,      20.0000,   7.00000,      105.50
    120.0000,      20.0000,   7.00000,      3.0808
    100.0000,       5.0000,  31.00000,     0.28900
    110.0000,       5.0000,  31.00000,      22.304
    120.0000,       5.0000,  31.00000,      7.0638
     90.0000,      45.0000,   3.00000,      4.4255
     95.0000,      45.0000,   3.00000,      9.0705
    100.0000,      45.0000,   3.00000,      8.0591
    105.0000,      45.0000,   3.00000,      3.9295
    110.0000,      45.0000,   3.00000,      4.0980
    120.0000,      10.0000,  15.00000,      5.2908
     87.5000,      35.0000,   4.00000,      2.2707
     92.5000,      35.0000,   4.00000,      4.2865
     97.5000,      35.0000,   4.00000,      1.5563
    102.5000,      35.0000,   4.00000,      4.0607
    107.5000,      35.0000,   4.00000,      3.8108
    112.5000,      35.0000,   4.00000,      1.1608
     97.5000,      65.0000,   2.00000,      2.2624
    102.5000,      65.0000,   2.00000,      4.2760
    112.5000,      15.0000,  10.00000,      2.5375
    117.5000,      15.0000,  10.00000,      87.846
    117.5000,       5.0000,  32.00000,      7.2105
     85.0000,       5.0000,  33.00000,      10.788
     95.0000,       5.0000,  33.00000,      1.7473
    115.0000,       5.0000,  33.00000,      2.7361
    100.0000,      30.0000,   5.00000,      9.1249
    105.0000,      30.0000,   5.00000,      3.2307
    110.0000,      30.0000,   5.00000,      2.6513
     85.0000,      10.0000,  16.00000,      2.1116
     90.0000,      10.0000,  16.00000,      1.5914
     95.0000,      10.0000,  16.00000,      3.5398
    105.0000,      10.0000,  16.00000,      5.2420
    110.0000,      10.0000,  16.00000,      1146.1
    115.0000,      10.0000,  16.00000,      4.5105
    110.0000,      20.0000,   8.00000,      2.0227
    100.0000,      50.0000,   3.00000,      2.0016
    100.0000,      15.0000,  11.00000,      5.6659
    105.0000,      15.0000,  11.00000,      1.5065
    110.0000,      15.0000,  11.00000,      179.62
    110.0000,       5.0000,  35.00000,      5.1621
     97.5000,       5.0000,  36.00000,      76.233
     95.0000,       5.0000,  37.00000,      25.317
    105.0000,       5.0000,  37.00000,      5.3488
    100.0000,      10.0000,  18.00000,      37.016
    102.5000,       5.0000,  38.00000,      4.6260
    100.0000,      25.0000,   7.00000,     0.73740
    102.5000,      15.0000,  12.00000,      63.181
    100.0000,      20.0000,   9.00000,      2.4230
    100.0000,       5.0000,  39.00000,      6.2389
    100.0000,      10.0000,  19.00000,      2.2240
      5.0000,       5.0000,  -1.00000,      8.0005
     10.0000,       5.0000,  -1.00000,      11.549
     15.0000,       5.0000,  -1.00000,      9.1407
     20.0000,       5.0000,  -1.00000,      9.3658
     25.0000,       5.0000,  -1.00000,      6.3123
     30.0000,       5.0000,  -1.00000,      7.2074
     35.0000,       5.0000,  -1.00000,      5.4103
     40.0000,       5.0000,  -1.00000,      6.0713
     45.0000,       5.0000,  -1.00000,      5.6212
     50.0000,       5.0000,  -1.00000,      5.3731
     55.0000,       5.0000,  -1.00000,      7.1497
     60.0000,       5.0000,  -1.00000,      5.4488
     65.0000,       5.0000,  -1.00000,      6.6022
     70.0000,       5.0000,  -1.00000,      9.5259
     75.0000,       5.0000,  -1.00000,      6.5885
     80.0000,       5.0000,  -1.00000,      10.793
     85.0000,       5.0000,  -1.00000,      8.3095
     90.0000,       5.0000,  -1.00000,      7.2286
     95.0000,       5.0000,  -1.00000,      11.311
    100.0000,       5.0000,  -1.00000,      11.092
    105.0000,       5.0000,  -1.00000,      10.418
    110.0000,       5.0000,  -1.00000,      13.267
    115.0000,       5.0000,  -1.00000,      10.053
    120.0000,       5.0000,  -1.00000,      10.965
    125.0000,       5.0000,  -1.00000,      13.944
    130.0000,       5.0000,  -1.00000,      11.778
    135.0000,       5.0000,  -1.00000,      14.875
    140.0000,       5.0000,  -1.00000,      15.351
    145.0000,       5.0000,  -1.00000,      16.776
    150.0000,       5.0000,  -1.00000,      17.615
    155.0000,       5.0000,  -1.00000,      20.442
    160.0000,       5.0000,  -1.00000,      18.326
    165.0000,       5.0000,  -1.00000,      20.091
    170.0000,       5.0000,  -1.00000,      18.512
    175.0000,       5.0000,  -1.00000,      24.095
    180.0000,       5.0000,  -1.00000,      19.903
    185.0000,       5.0000,  -1.00000,      24.466
    190.0000,       5.0000,  -1.00000,      23.504
    195.0000,       5.0000,  -1.00000,      24.376
INVERSION RESULTS
INITIAL RMS ERROR
102.46
NUMBER OF LAYERS
18
NUMBER OF BLOCKS
478
ITERATION 1
MODEL RESISTIVITY
LAYER 1
40,       1.8750
      5.0000,      9.4631
     10.0000,      10.082
     15.0000,      8.5004
     20.0000,      8.1934
     25.0000,      8.9865
     30.0000,      10.523
     35.0000,      11.971
     40.0000,      11.881
     45.0000,      10.382
     50.0000,      8.7880
     55.0000,      9.5102
     60.0000,      8.7475
     65.0000,      9.8864
     70.0000,      10.718
     75.0000,      10.619
     80.0000,      13.162
     85.0000,      14.097
     90.0000,      14.692
     95.0000,      16.727
    100.0000,      15.321
    105.0000,      15.470
    110.0000,      14.337
    115.0000,      14.135
    120.0000,      13.661
    125.0000,      12.571
    130.0000,      10.921
    135.0000,      11.912
    140.0000,      9.3175
    145.0000,      18.619
    150.0000,      114.47
    155.0000,      12.546
    160.0000,      14.295
    165.0000,      25.353
    170.0000,      18.746
    175.0000,      18.246
    180.0000,      15.007
    185.0000,      18.294
    190.0000,      92.344
    195.0000,      24.962
                   15.590
LAYER 2
40,       3.9375
      5.0000,      9.2813
     10.0000,      9.7515
     15.0000,      8.5727
     20.0000,      8.5287
     25.0000,      9.1198
     30.0000,      10.344
     35.0000,      11.740
     40.0000,      11.626
     45.0000,      10.249
     50.0000,      8.5802
     55.0000,      9.1964
     60.0000,      8.5732
     65.0000,      9.8697
     70.0000,      10.986
     75.0000,      10.971
     80.0000,      13.226
     85.0000,      14.642
     90.0000,      14.982
     95.0000,      16.575
    100.0000,      15.479
    105.0000,      15.670
    110.0000,      14.369
    115.0000,      14.562
    120.0000,      14.295
    125.0000,      12.989
    130.0000,      11.097
    135.0000,      11.760
    140.0000,      9.1651
    145.0000,      22.956
    150.0000,      116.54
    155.0000,      11.057
    160.0000,      13.337
    165.0000,      26.332
    170.0000,      20.021
    175.0000,      18.559
    180.0000,      14.020
    185.0000,      17.635
    190.0000,      92.459
    195.0000,      25.152
                   16.430
LAYER 3
38,       6.2063
     10.0000,      8.8887
     15.0000,      8.0695
     20.0000,      8.4831
     25.0000,      8.7859
     30.0000,      9.6756
     35.0000,      11.270
     40.0000,      11.317
     45.0000,      9.9625
     50.0000,      8.1162
     55.0000,      8.2379
     60.0000,      7.9093
     65.0000,      9.6971
     70.0000,      11.382
     75.0000,      11.151
     80.0000,      13.122
     85.0000,      15.547
     90.0000,      15.817
     95.0000,      16.877
    100.0000,      16.237
    105.0000,      16.209
    110.0000,      14.607
    115.0000,      15.715
    120.0000,      16.303
    125.0000,      14.113
    130.0000,      11.274
    135.0000,      11.157
    140.0000,      9.7357
    145.0000,      36.764
    150.0000,      132.13
    155.0000,      9.7192
    160.0000,      11.826
    165.0000,      28.099
    170.0000,      22.212
    175.0000,      17.869
    180.0000,      11.539
    185.0000,      16.967
    190.0000,      82.798
                   23.658
LAYER 4
37,       8.7019
     10.0000,      7.1220
     15.0000,      6.9265
     20.0000,      7.2107
     25.0000,      7.4456
     30.0000,      8.1901
     35.0000,      9.8506
     40.0000,      10.284
     45.0000,      9.1795
     50.0000,      7.1819
     55.0000,      6.7380
     60.0000,      6.5711
     65.0000,      8.6086
     70.0000,      10.664
     75.0000,      10.248
     80.0000,      11.920
     85.0000,      15.199
     90.0000,      15.954
     95.0000,      16.670
    100.0000,      16.477
    105.0000,      16.379
    110.0000,      14.897
    115.0000,      17.425
    120.0000,      19.281
    125.0000,      15.416
    130.0000,      11.062
    135.0000,      10.641
    140.0000,      12.181
    145.0000,      69.715
    150.0000,      172.32
    155.0000,      9.1085
    160.0000,      10.368
    165.0000,      28.800
    170.0000,      22.548
    175.0000,      14.651
    180.0000,      8.3835
    185.0000,      16.040
                   51.506
LAYER 5
36,      11.4471
     15.0000,      4.1333
     20.0000,      3.9257
     25.0000,      3.9376
     30.0000,      4.5114
     35.0000,      6.0259
     40.0000,      7.2512
     45.0000,      6.9041
     50.0000,      5.2409
     55.0000,      4.2732
     60.0000,      4.1853
     65.0000,      5.5341
     70.0000,      6.8267
     75.0000,      6.5048
     80.0000,      7.2110
     85.0000,      9.6372
     90.0000,      11.305
     95.0000,      12.230
    100.0000,      12.917
    105.0000,      13.396
    110.0000,      13.974
    115.0000,      18.621
    120.0000,      22.035
    125.0000,      16.651
    130.0000,      11.546
    135.0000,      13.074
    140.0000,      30.166
    145.0000,      176.61
    150.0000,      181.57
    155.0000,      13.676
    160.0000,      9.5335
    165.0000,      18.778
    170.0000,      13.942
    175.0000,      7.2995
    180.0000,      5.6799
    185.0000,      19.675
                   58.396
LAYER 6
34,      14.4668
     20.0000,      2.3216
     25.0000,      2.4162
     30.0000,      2.9719
     35.0000,      4.1844
     40.0000,      5.4494
     45.0000,      5.6741
     50.0000,      4.6630
     55.0000,      3.7651
     60.0000,      3.6068
     65.0000,      4.2621
     70.0000,      4.7695
     75.0000,      4.4885
     80.0000,      4.6685
     85.0000,      5.8053
     90.0000,      7.0009
     95.0000,      7.8831
    100.0000,      8.7400
    105.0000,      9.7122
    110.0000,      11.497
    115.0000,      15.860
    120.0000,      19.082
    125.0000,      16.051
    130.0000,      13.346
    135.0000,      18.670
    140.0000,      52.428
    145.0000,      181.38
    150.0000,      125.78
    155.0000,      19.045
    160.0000,      9.7079
    165.0000,      11.091
    170.0000,      7.8788
    175.0000,      4.9762
    180.0000,      6.3259
                   31.172
LAYER 7
34,      17.7884
     20.0000,      1.4066
     25.0000,      1.7000
     30.0000,      2.2682
     35.0000,      3.3830
     40.0000,      4.6495
     45.0000,      5.1963
     50.0000,      4.7624
     55.0000,      4.0979
     60.0000,      3.8443
     65.0000,      4.0116
     70.0000,      3.9909
     75.0000,      3.5761
     80.0000,      3.4289
     85.0000,      3.8027
     90.0000,      4.3610
     95.0000,      4.9101
    100.0000,      5.5768
    105.0000,      6.5569
    110.0000,      8.3895
    115.0000,      11.730
    120.0000,      14.695
    125.0000,      14.721
    130.0000,      15.351
    135.0000,      24.118
    140.0000,      59.668
    145.0000,      126.88
    150.0000,      79.761
    155.0000,      20.240
    160.0000,      9.2489
    165.0000,      7.4922
    170.0000,      5.5627
    175.0000,      4.7591
    180.0000,      7.6600
                   20.603
LAYER 8
32,      21.4423
     25.0000,      1.3915
     30.0000,      1.9403
     35.0000,      3.0121
     40.0000,      4.3684
     45.0000,      5.1669
     50.0000,      5.0978
     55.0000,      4.7089
     60.0000,      4.4079
     65.0000,      4.1979
     70.0000,      3.7840
     75.0000,      3.1938
     80.0000,      2.8236
     85.0000,      2.7859
     90.0000,      2.9291
     95.0000,      3.1786
    100.0000,      3.5994
    105.0000,      4.3421
    110.0000,      5.7085
    115.0000,      7.9843
    120.0000,      10.505
    125.0000,      12.351
    130.0000,      15.258
    135.0000,      24.077
    140.0000,      46.036
    145.0000,      68.586
    150.0000,      45.378
    155.0000,      17.044
    160.0000,      8.4869
    165.0000,      6.2398
    170.0000,      5.3101
    175.0000,      5.9451
                   11.228
LAYER 9
30,      25.4615
     30.0000,      1.8086
     35.0000,      2.8518
     40.0000,      4.2746
     45.0000,      5.4373
     50.0000,      5.6926
     55.0000,      5.4100
     60.0000,      5.0745
     65.0000,      4.6437
     70.0000,      3.9831
     75.0000,      3.2481
     80.0000,      2.7137
     85.0000,      2.4453
     90.0000,      2.3648
     95.0000,      2.4312
    100.0000,      2.6745
    105.0000,      3.1821
    110.0000,      4.1048
    115.0000,      5.5789
    120.0000,      7.4554
    125.0000,      9.5604
    130.0000,      12.662
    135.0000,      18.550
    140.0000,      27.705
    145.0000,      32.668
    150.0000,      23.861
    155.0000,      12.743
    160.0000,      7.7762
    165.0000,      6.1648
    170.0000,      6.1984
                   8.7219
LAYER 10
29,      29.8827
     35.0000,      2.7914
     40.0000,      4.2015
     45.0000,      5.5403
     50.0000,      6.2448
     55.0000,      6.1010
     60.0000,      5.5864
     65.0000,      5.0171
     70.0000,      4.2965
     75.0000,      3.5217
     80.0000,      2.8951
     85.0000,      2.4892
     90.0000,      2.2749
     95.0000,      2.2246
    100.0000,      2.3453
    105.0000,      2.6775
    110.0000,      3.2897
    115.0000,      4.2452
    120.0000,      5.5366
    125.0000,      7.1729
    130.0000,      9.3994
    135.0000,      12.515
    140.0000,      15.819
    145.0000,      16.687
    150.0000,      13.655
    155.0000,      9.8088
    160.0000,      7.5351
    165.0000,      6.9110
    170.0000,      7.6681
                   10.047
LAYER 11
27,      34.7459
     40.0000,      4.1601
     45.0000,      5.4198
     50.0000,      6.2419
     55.0000,      6.4240
     60.0000,      5.9271
     65.0000,      5.1764
     70.0000,      4.4347
     75.0000,      3.7251
     80.0000,      3.1235
     85.0000,      2.6827
     90.0000,      2.4056
     95.0000,      2.2828
    100.0000,      2.3154
    105.0000,      2.5187
    110.0000,      2.9202
    115.0000,      3.5477
    120.0000,      4.4131
    125.0000,      5.5271
    130.0000,      6.9172
    135.0000,      8.4996
    140.0000,      9.8132
    145.0000,      10.148
    150.0000,      9.5735
    155.0000,      8.6216
    160.0000,      8.0576
    165.0000,      8.1059
                   9.8802
LAYER 12
24,      40.0955
     45.0000,      5.2526
     50.0000,      5.8914
     55.0000,      6.0614
     60.0000,      5.8529
     65.0000,      5.2067
     70.0000,      4.4622
     75.0000,      3.7783
     80.0000,      3.2295
     85.0000,      2.8324
     90.0000,      2.5743
     95.0000,      2.4408
    100.0000,      2.4306
    105.0000,      2.5530
    110.0000,      2.8228
    115.0000,      3.2537
    120.0000,      3.8459
    125.0000,      4.5856
    130.0000,      5.4486
    135.0000,      6.3590
    140.0000,      7.1871
    145.0000,      7.8478
    150.0000,      8.2913
    155.0000,      8.6176
                   9.5377
LAYER 13
22,      45.9801
     50.0000,      5.4116
     55.0000,      5.4593
     60.0000,      5.2815
     65.0000,      4.8367
     70.0000,      4.3174
     75.0000,      3.7715
     80.0000,      3.2706
     85.0000,      2.8881
     90.0000,      2.6562
     95.0000,      2.5591
    100.0000,      2.5760
    105.0000,      2.6997
    110.0000,      2.9332
    115.0000,      3.2698
    120.0000,      3.6969
    125.0000,      4.2408
    130.0000,      4.9132
    135.0000,      5.7237
    140.0000,      6.5531
    145.0000,      7.4832
    150.0000,      8.1913
                   9.5799
LAYER 14
18,      52.4531
     60.0000,      4.6923
     65.0000,      4.2672
     70.0000,      3.8543
     75.0000,      3.4772
     80.0000,      3.1600
     85.0000,      2.8905
     90.0000,      2.6902
     95.0000,      2.6157
    100.0000,      2.6895
    105.0000,      2.8967
    110.0000,      3.1990
    115.0000,      3.5620
    120.0000,      4.0348
    125.0000,      4.6518
    130.0000,      5.3854
    135.0000,      6.2092
    140.0000,      7.0927
                   8.5627
LAYER 15
14,      59.5734
     70.0000,      3.4240
     75.0000,      3.0757
     80.0000,      2.8150
     85.0000,      2.6586
     90.0000,      2.6180
     95.0000,      2.6884
    100.0000,      2.8664
    105.0000,      3.1824
    110.0000,      3.6453
    115.0000,      4.2951
    120.0000,      5.0916
    125.0000,      5.8554
    130.0000,      6.8059
                   7.9120
LAYER 16
11,      67.4058
     80.0000,      2.4534
     85.0000,      2.3738
     90.0000,      2.4016
     95.0000,      2.5861
    100.0000,      3.0290
    105.0000,      3.7438
    110.0000,      4.6929
    115.0000,      5.7946
    120.0000,      6.8847
    125.0000,      7.9270
                   9.0338
LAYER 17
7,      76.0213
     90.0000,      1.9284
     95.0000,      2.2095
    100.0000,      3.0248
    105.0000,      4.4477
    110.0000,      6.8692
    115.0000,      9.9180
                   11.495
LAYER 18
5, 
     95.0000,      1.2557
    100.0000,      2.5840
    105.0000,      5.4264
    110.0000,      11.788
                   29.394
CALCULATED APPARENT RESISTIVITY
     10.0000,       5.0000,   1.00000,      7.9618
     15.0000,       5.0000,   1.00000,      8.0937
     20.0000,       5.0000,   1.00000,      8.0013
     25.0000,       5.0000,   1.00000,      8.4235
     30.0000,       5.0000,   1.00000,      9.3674
     35.0000,       5.0000,   1.00000,      10.241
     40.0000,       5.0000,   1.00000,      10.341
     45.0000,       5.0000,   1.00000,      9.2979
     50.0000,       5.0000,   1.00000,      9.2042
     55.0000,       5.0000,   1.00000,      7.8431
     60.0000,       5.0000,   1.00000,      8.6475
     65.0000,       5.0000,   1.00000,      9.0095
     70.0000,       5.0000,   1.00000,      9.4231
     75.0000,       5.0000,   1.00000,      11.109
     80.0000,       5.0000,   1.00000,      11.518
     85.0000,       5.0000,   1.00000,      13.025
     90.0000,       5.0000,   1.00000,      14.869
     95.0000,       5.0000,   1.00000,      14.277
    100.0000,       5.0000,   1.00000,      15.455
    105.0000,       5.0000,   1.00000,      14.282
    110.0000,       5.0000,   1.00000,      14.416
    115.0000,       5.0000,   1.00000,      14.289
    120.0000,       5.0000,   1.00000,      13.866
    125.0000,       5.0000,   1.00000,      12.046
    130.0000,       5.0000,   1.00000,      11.767
    135.0000,       5.0000,   1.00000,      8.2275
    145.0000,       5.0000,   1.00000,      38.708
    150.0000,       5.0000,   1.00000,      7.0523
    155.0000,       5.0000,   1.00000,      19.626
    160.0000,       5.0000,   1.00000,      18.726
    165.0000,       5.0000,   1.00000,      15.824
      7.5000,       5.0000,   2.00000,      6.6263
     12.5000,       5.0000,   2.00000,      6.5131
     17.5000,       5.0000,   2.00000,      7.0755
     22.5000,       5.0000,   2.00000,      7.2881
     27.5000,       5.0000,   2.00000,      7.7988
     32.5000,       5.0000,   2.00000,      8.2580
     37.5000,       5.0000,   2.00000,      8.4377
     42.5000,       5.0000,   2.00000,      8.1009
     47.5000,       5.0000,   2.00000,      8.6612
     52.5000,       5.0000,   2.00000,      7.4910
     57.5000,       5.0000,   2.00000,      7.5084
     62.5000,       5.0000,   2.00000,      8.2388
     67.5000,       5.0000,   2.00000,      7.9081
     72.5000,       5.0000,   2.00000,      9.5016
     77.5000,       5.0000,   2.00000,      10.373
     82.5000,       5.0000,   2.00000,      10.614
     87.5000,       5.0000,   2.00000,      12.857
     92.5000,       5.0000,   2.00000,      12.766
     97.5000,       5.0000,   2.00000,      13.401
    102.5000,       5.0000,   2.00000,      13.478
    107.5000,       5.0000,   2.00000,      13.574
    112.5000,       5.0000,   2.00000,      14.243
    117.5000,       5.0000,   2.00000,      13.737
    122.5000,       5.0000,   2.00000,      11.951
    127.5000,       5.0000,   2.00000,      11.837
    132.5000,       5.0000,   2.00000,      8.1063
    142.5000,       5.0000,   2.00000,      53.939
    147.5000,       5.0000,   2.00000,      6.0872
    152.5000,       5.0000,   2.00000,      6.9818
    157.5000,       5.0000,   2.00000,      28.989
    162.5000,       5.0000,   2.00000,      16.326
    167.5000,       5.0000,   2.00000,      14.983
    172.5000,       5.0000,   2.00000,      14.141
    177.5000,       5.0000,   2.00000,      11.169
    182.5000,       5.0000,   2.00000,      33.063
    187.5000,       5.0000,   2.00000,      12.006
    192.5000,       5.0000,   2.00000,      10.862
     10.0000,      10.0000,   1.00000,      6.1333
     15.0000,      10.0000,   1.00000,      6.1474
     20.0000,      10.0000,   1.00000,      6.7438
     25.0000,      10.0000,   1.00000,      7.0205
     30.0000,      10.0000,   1.00000,      7.4256
     35.0000,      10.0000,   1.00000,      7.7019
     40.0000,      10.0000,   1.00000,      7.7328
     45.0000,      10.0000,   1.00000,      7.8220
     50.0000,      10.0000,   1.00000,      8.0257
     55.0000,      10.0000,   1.00000,      7.3567
     60.0000,      10.0000,   1.00000,      7.3946
     65.0000,      10.0000,   1.00000,      7.8176
     70.0000,      10.0000,   1.00000,      7.8586
     75.0000,      10.0000,   1.00000,      9.1662
     80.0000,      10.0000,   1.00000,      9.9257
     85.0000,      10.0000,   1.00000,      10.412
     90.0000,      10.0000,   1.00000,      12.000
     95.0000,      10.0000,   1.00000,      12.253
    100.0000,      10.0000,   1.00000,      12.598
    105.0000,      10.0000,   1.00000,      13.021
    110.0000,      10.0000,   1.00000,      13.305
    115.0000,      10.0000,   1.00000,      13.756
    120.0000,      10.0000,   1.00000,      12.807
    125.0000,      10.0000,   1.00000,      11.666
    130.0000,      10.0000,   1.00000,      10.518
    140.0000,      10.0000,   1.00000,      28.035
    145.0000,      10.0000,   1.00000,      38.253
    150.0000,      10.0000,   1.00000,      5.9854
    155.0000,      10.0000,   1.00000,      8.4833
    160.0000,      10.0000,   1.00000,      26.822
    165.0000,      10.0000,   1.00000,      15.814
    170.0000,      10.0000,   1.00000,      13.183
    175.0000,      10.0000,   1.00000,      12.837
    180.0000,      10.0000,   1.00000,      18.522
    185.0000,      10.0000,   1.00000,      26.102
    190.0000,      10.0000,   1.00000,      11.287
     10.0000,       5.0000,   3.00000,      5.1473
     15.0000,       5.0000,   3.00000,      5.4159
     20.0000,       5.0000,   3.00000,      6.0805
     25.0000,       5.0000,   3.00000,      6.4854
     30.0000,       5.0000,   3.00000,      6.6792
     35.0000,       5.0000,   3.00000,      6.5898
     40.0000,       5.0000,   3.00000,      6.3229
     45.0000,       5.0000,   3.00000,      7.2643
     50.0000,       5.0000,   3.00000,      6.7548
     55.0000,       5.0000,   3.00000,      7.0880
     60.0000,       5.0000,   3.00000,      7.1671
     65.0000,       5.0000,   3.00000,      6.9751
     70.0000,       5.0000,   3.00000,      7.7595
     75.0000,       5.0000,   3.00000,      8.4953
     80.0000,       5.0000,   3.00000,      9.0319
     85.0000,       5.0000,   3.00000,      10.007
     90.0000,       5.0000,   3.00000,      10.287
     95.0000,       5.0000,   3.00000,      11.226
    100.0000,       5.0000,   3.00000,      10.991
    105.0000,       5.0000,   3.00000,      12.107
    110.0000,       5.0000,   3.00000,      12.768
    115.0000,       5.0000,   3.00000,      12.782
    120.0000,       5.0000,   3.00000,      10.947
    125.0000,       5.0000,   3.00000,      11.096
    130.0000,       5.0000,   3.00000,      7.8787
    140.0000,       5.0000,   3.00000,      61.106
    145.0000,       5.0000,   3.00000,      6.8823
    150.0000,       5.0000,   3.00000,      5.7819
    155.0000,       5.0000,   3.00000,      11.486
    160.0000,       5.0000,   3.00000,      22.488
    165.0000,       5.0000,   3.00000,      14.789
    170.0000,       5.0000,   3.00000,      9.5838
     12.5000,       5.0000,   4.00000,      4.2650
     17.5000,       5.0000,   4.00000,      4.6915
     22.5000,       5.0000,   4.00000,      5.4521
     27.5000,       5.0000,   4.00000,      5.6181
     32.5000,       5.0000,   4.00000,      5.3762
     37.5000,       5.0000,   4.00000,      4.9482
     42.5000,       5.0000,   4.00000,      5.6789
     47.5000,       5.0000,   4.00000,      5.6256
     52.5000,       5.0000,   4.00000,      6.4232
     57.5000,       5.0000,   4.00000,      6.7945
     62.5000,       5.0000,   4.00000,      6.1060
     67.5000,       5.0000,   4.00000,      6.8563
     72.5000,       5.0000,   4.00000,      6.9516
     77.5000,       5.0000,   4.00000,      7.3123
     82.5000,       5.0000,   4.00000,      8.3585
     87.5000,       5.0000,   4.00000,      7.8538
     92.5000,       5.0000,   4.00000,      8.7869
     97.5000,       5.0000,   4.00000,      8.9027
    102.5000,       5.0000,   4.00000,      9.6583
    107.5000,       5.0000,   4.00000,      11.005
    112.5000,       5.0000,   4.00000,      10.970
    117.5000,       5.0000,   4.00000,      9.6753
    122.5000,       5.0000,   4.00000,      9.7816
    127.5000,       5.0000,   4.00000,      7.2209
    137.5000,       5.0000,   4.00000,      67.747
    142.5000,       5.0000,   4.00000,      6.9775
    147.5000,       5.0000,   4.00000,      6.1492
    152.5000,       5.0000,   4.00000,      9.4942
    157.5000,       5.0000,   4.00000,      8.8116
    162.5000,       5.0000,   4.00000,      18.777
    167.5000,       5.0000,   4.00000,      9.2773
    172.5000,       5.0000,   4.00000,      7.5603
    177.5000,       5.0000,   4.00000,      33.778
    182.5000,       5.0000,   4.00000,      11.991
    187.5000,       5.0000,   4.00000,      9.9202
     15.0000,      10.0000,   2.00000,      4.0992
     20.0000,      10.0000,   2.00000,      4.5917
     25.0000,      10.0000,   2.00000,      5.2345
     30.0000,      10.0000,   2.00000,      5.2362
     35.0000,      10.0000,   2.00000,      4.8820
     40.0000,      10.0000,   2.00000,      4.7954
     45.0000,      10.0000,   2.00000,      5.2014
     50.0000,      10.0000,   2.00000,      5.5561
     55.0000,      10.0000,   2.00000,      6.3366
     60.0000,      10.0000,   2.00000,      6.3952
     65.0000,      10.0000,   2.00000,      6.1103
     70.0000,      10.0000,   2.00000,      6.6034
     75.0000,      10.0000,   2.00000,      6.5992
     80.0000,      10.0000,   2.00000,      7.1178
     85.0000,      10.0000,   2.00000,      7.6353
     90.0000,      10.0000,   2.00000,      7.4090
     95.0000,      10.0000,   2.00000,      8.0462
    100.0000,      10.0000,   2.00000,      8.4550
    105.0000,      10.0000,   2.00000,      9.2713
    110.0000,      10.0000,   2.00000,      10.285
    115.0000,      10.0000,   2.00000,      9.8068
    120.0000,      10.0000,   2.00000,      9.1847
    125.0000,      10.0000,   2.00000,      8.3905
    135.0000,      10.0000,   2.00000,      35.115
    140.0000,      10.0000,   2.00000,      43.522
    145.0000,      10.0000,   2.00000,      6.5928
    150.0000,      10.0000,   2.00000,      7.6135
    155.0000,      10.0000,   2.00000,      8.5184
    160.0000,      10.0000,   2.00000,      8.2189
    165.0000,      10.0000,   2.00000,      15.756
    170.0000,      10.0000,   2.00000,      8.6783
    175.0000,      10.0000,   2.00000,      16.314
    180.0000,      10.0000,   2.00000,      25.076
    185.0000,      10.0000,   2.00000,      11.107
     20.0000,      20.0000,   1.00000,      4.0383
     25.0000,      20.0000,   1.00000,      4.4211
     30.0000,      20.0000,   1.00000,      4.7929
     35.0000,      20.0000,   1.00000,      4.7194
     40.0000,      20.0000,   1.00000,      4.4843
     45.0000,      20.0000,   1.00000,      4.4582
     50.0000,      20.0000,   1.00000,      4.9632
     55.0000,      20.0000,   1.00000,      5.3785
     60.0000,      20.0000,   1.00000,      6.0029
     65.0000,      20.0000,   1.00000,      6.1518
     70.0000,      20.0000,   1.00000,      5.8758
     75.0000,      20.0000,   1.00000,      6.2159
     80.0000,      20.0000,   1.00000,      6.1748
     85.0000,      20.0000,   1.00000,      6.4712
     90.0000,      20.0000,   1.00000,      6.8441
     95.0000,      20.0000,   1.00000,      6.6817
    100.0000,      20.0000,   1.00000,      7.3408
    105.0000,      20.0000,   1.00000,      7.8064
    110.0000,      20.0000,   1.00000,      8.3015
    115.0000,      20.0000,   1.00000,      8.9507
    120.0000,      20.0000,   1.00000,      8.5164
    130.0000,      20.0000,   1.00000,      15.735
    135.0000,      20.0000,   1.00000,      19.163
    140.0000,      20.0000,   1.00000,      25.539
    145.0000,      20.0000,   1.00000,      31.490
    150.0000,      20.0000,   1.00000,      7.1445
    155.0000,      20.0000,   1.00000,      7.2272
    160.0000,      20.0000,   1.00000,      7.2908
    165.0000,      20.0000,   1.00000,      6.9150
    170.0000,      20.0000,   1.00000,      17.806
    175.0000,      20.0000,   1.00000,      13.629
    180.0000,      20.0000,   1.00000,      14.189
     15.0000,       5.0000,   5.00000,      3.8504
     20.0000,       5.0000,   5.00000,      4.4420
     25.0000,       5.0000,   5.00000,      4.9082
     30.0000,       5.0000,   5.00000,      4.6634
     35.0000,       5.0000,   5.00000,      4.1407
     40.0000,       5.0000,   5.00000,      4.5663
     45.0000,       5.0000,   5.00000,      4.4853
     50.0000,       5.0000,   5.00000,      5.4517
     55.0000,       5.0000,   5.00000,      6.2068
     60.0000,       5.0000,   5.00000,      5.7962
     65.0000,       5.0000,   5.00000,      6.1168
     70.0000,       5.0000,   5.00000,      6.2241
     75.0000,       5.0000,   5.00000,      6.0707
     80.0000,       5.0000,   5.00000,      6.8261
     85.0000,       5.0000,   5.00000,      6.5507
     90.0000,       5.0000,   5.00000,      6.7419
     95.0000,       5.0000,   5.00000,      6.9352
    100.0000,       5.0000,   5.00000,      7.7835
    105.0000,       5.0000,   5.00000,      8.6907
    110.0000,       5.0000,   5.00000,      9.2048
    115.0000,       5.0000,   5.00000,      8.0625
    120.0000,       5.0000,   5.00000,      8.4487
    125.0000,       5.0000,   5.00000,      6.3039
    135.0000,       5.0000,   5.00000,      68.547
    140.0000,       5.0000,   5.00000,      7.1844
    145.0000,       5.0000,   5.00000,      6.0158
    150.0000,       5.0000,   5.00000,      9.8100
    155.0000,       5.0000,   5.00000,      7.0547
    160.0000,       5.0000,   5.00000,      7.3299
    165.0000,       5.0000,   5.00000,      11.224
    170.0000,       5.0000,   5.00000,      7.7799
    175.0000,       5.0000,   5.00000,      29.446
     17.5000,       5.0000,   6.00000,      3.8958
     22.5000,       5.0000,   6.00000,      4.2554
     27.5000,       5.0000,   6.00000,      4.2366
     32.5000,       5.0000,   6.00000,      3.7088
     37.5000,       5.0000,   6.00000,      3.9554
     42.5000,       5.0000,   6.00000,      3.7275
     47.5000,       5.0000,   6.00000,      4.4862
     52.5000,       5.0000,   6.00000,      5.3426
     57.5000,       5.0000,   6.00000,      5.3064
     62.5000,       5.0000,   6.00000,      5.8436
     67.5000,       5.0000,   6.00000,      5.6530
     72.5000,       5.0000,   6.00000,      5.5158
     77.5000,       5.0000,   6.00000,      5.7894
     82.5000,       5.0000,   6.00000,      5.4356
     87.5000,       5.0000,   6.00000,      5.6964
     92.5000,       5.0000,   6.00000,      5.4257
     97.5000,       5.0000,   6.00000,      6.1532
    102.5000,       5.0000,   6.00000,      7.0151
    107.5000,       5.0000,   6.00000,      7.2145
    112.5000,       5.0000,   6.00000,      6.6624
    117.5000,       5.0000,   6.00000,      6.9793
    122.5000,       5.0000,   6.00000,      5.4413
    132.5000,       5.0000,   6.00000,      63.879
    137.5000,       5.0000,   6.00000,      6.9168
    142.5000,       5.0000,   6.00000,      6.0151
    147.5000,       5.0000,   6.00000,      9.4464
    152.5000,       5.0000,   6.00000,      7.0487
    157.5000,       5.0000,   6.00000,      5.7782
    162.5000,       5.0000,   6.00000,      4.4947
    167.5000,       5.0000,   6.00000,      9.3112
    172.5000,       5.0000,   6.00000,      32.412
    177.5000,       5.0000,   6.00000,      10.701
    182.5000,       5.0000,   6.00000,      9.8009
     25.0000,      25.0000,   1.00000,      3.7794
     30.0000,      25.0000,   1.00000,      4.0043
     35.0000,      25.0000,   1.00000,      4.0941
     40.0000,      25.0000,   1.00000,      3.9083
     45.0000,      25.0000,   1.00000,      3.8172
     50.0000,      25.0000,   1.00000,      4.0302
     55.0000,      25.0000,   1.00000,      4.3545
     60.0000,      25.0000,   1.00000,      5.0501
     65.0000,      25.0000,   1.00000,      5.4890
     70.0000,      25.0000,   1.00000,      5.5042
     75.0000,      25.0000,   1.00000,      5.4421
     80.0000,      25.0000,   1.00000,      5.4035
     85.0000,      25.0000,   1.00000,      5.2478
     90.0000,      25.0000,   1.00000,      5.4351
     95.0000,      25.0000,   1.00000,      5.4524
    100.0000,      25.0000,   1.00000,      5.5148
    105.0000,      25.0000,   1.00000,      5.8328
    110.0000,      25.0000,   1.00000,      6.3245
    115.0000,      25.0000,   1.00000,      6.5379
    120.0000,      25.0000,   1.00000,      7.0062
    125.0000,      25.0000,   1.00000,      11.021
    130.0000,      25.0000,   1.00000,      13.225
    135.0000,      25.0000,   1.00000,      16.010
    140.0000,      25.0000,   1.00000,      21.905
    145.0000,      25.0000,   1.00000,      27.382
    150.0000,      25.0000,   1.00000,      6.9484
    155.0000,      25.0000,   1.00000,      6.5429
    160.0000,      25.0000,   1.00000,      6.8193
    165.0000,      25.0000,   1.00000,      6.5574
    170.0000,      25.0000,   1.00000,      7.4707
    175.0000,      25.0000,   1.00000,      15.997
    180.0000,      10.0000,   3.00000,      9.9393
     22.5000,      15.0000,   2.00000,      3.8586
     27.5000,      15.0000,   2.00000,      3.8726
     32.5000,      15.0000,   2.00000,      3.8089
     37.5000,      15.0000,   2.00000,      3.5534
     42.5000,      15.0000,   2.00000,      3.6532
     47.5000,      15.0000,   2.00000,      3.8220
     52.5000,      15.0000,   2.00000,      4.3416
     57.5000,      15.0000,   2.00000,      4.9403
     62.5000,      15.0000,   2.00000,      5.2530
     67.5000,      15.0000,   2.00000,      5.4705
     72.5000,      15.0000,   2.00000,      5.2985
     77.5000,      15.0000,   2.00000,      5.1808
     82.5000,      15.0000,   2.00000,      5.0651
     87.5000,      15.0000,   2.00000,      4.9025
     92.5000,      15.0000,   2.00000,      5.0445
     97.5000,      15.0000,   2.00000,      5.0839
    102.5000,      15.0000,   2.00000,      5.6330
    107.5000,      15.0000,   2.00000,      5.9477
    112.5000,      15.0000,   2.00000,      5.9200
    117.5000,      15.0000,   2.00000,      5.6723
    127.5000,      15.0000,   2.00000,      17.807
    132.5000,      15.0000,   2.00000,      24.164
    137.5000,      15.0000,   2.00000,      30.642
    142.5000,      15.0000,   2.00000,      6.9662
    147.5000,      15.0000,   2.00000,      7.1792
    152.5000,      15.0000,   2.00000,      7.5087
    157.5000,      15.0000,   2.00000,      5.7165
    162.5000,      15.0000,   2.00000,      4.4702
    167.5000,      15.0000,   2.00000,      7.7550
    172.5000,      15.0000,   2.00000,      19.837
    177.5000,      15.0000,   2.00000,      20.075
     20.0000,       5.0000,   7.00000,      3.9441
     25.0000,       5.0000,   7.00000,      3.8462
     30.0000,       5.0000,   7.00000,      3.4736
     35.0000,       5.0000,   7.00000,      3.6551
     40.0000,       5.0000,   7.00000,      3.3337
     45.0000,       5.0000,   7.00000,      3.8586
     50.0000,       5.0000,   7.00000,      4.4875
     55.0000,       5.0000,   7.00000,      4.5980
     60.0000,       5.0000,   7.00000,      5.3740
     65.0000,       5.0000,   7.00000,      5.4266
     70.0000,       5.0000,   7.00000,      5.0783
     75.0000,       5.0000,   7.00000,      5.3407
     80.0000,       5.0000,   7.00000,      4.7084
     85.0000,       5.0000,   7.00000,      4.8345
     90.0000,       5.0000,   7.00000,      4.6819
     95.0000,       5.0000,   7.00000,      4.9620
    100.0000,       5.0000,   7.00000,      5.6324
    105.0000,       5.0000,   7.00000,      5.8345
    110.0000,       5.0000,   7.00000,      5.2253
    115.0000,       5.0000,   7.00000,      5.7757
    120.0000,       5.0000,   7.00000,      4.5438
    130.0000,       5.0000,   7.00000,      56.628
    135.0000,       5.0000,   7.00000,      6.2265
    140.0000,       5.0000,   7.00000,      5.6786
    145.0000,       5.0000,   7.00000,      9.3047
    150.0000,       5.0000,   7.00000,      6.6499
    155.0000,       5.0000,   7.00000,      5.6623
    160.0000,       5.0000,   7.00000,      3.5788
    170.0000,       5.0000,   7.00000,      38.696
    175.0000,       5.0000,   7.00000,      11.691
    180.0000,       5.0000,   7.00000,      8.9244
     30.0000,      30.0000,   1.00000,      3.6233
     35.0000,      30.0000,   1.00000,      3.6513
     40.0000,      30.0000,   1.00000,      3.6360
     45.0000,      30.0000,   1.00000,      3.4991
     50.0000,      30.0000,   1.00000,      3.5865
     55.0000,      30.0000,   1.00000,      3.7140
     60.0000,      30.0000,   1.00000,      4.1611
     65.0000,      30.0000,   1.00000,      4.6706
     70.0000,      30.0000,   1.00000,      4.9249
     75.0000,      30.0000,   1.00000,      5.0604
     80.0000,      30.0000,   1.00000,      4.8107
     85.0000,      30.0000,   1.00000,      4.7004
     90.0000,      30.0000,   1.00000,      4.5892
     95.0000,      30.0000,   1.00000,      4.5107
    100.0000,      30.0000,   1.00000,      4.5734
    105.0000,      30.0000,   1.00000,      4.5125
    110.0000,      30.0000,   1.00000,      4.7995
    115.0000,      30.0000,   1.00000,      5.2597
    120.0000,      30.0000,   1.00000,      7.8825
    125.0000,      30.0000,   1.00000,      9.0516
    130.0000,      30.0000,   1.00000,      10.721
    135.0000,      30.0000,   1.00000,      13.432
    140.0000,      30.0000,   1.00000,      17.837
    145.0000,      30.0000,   1.00000,      22.414
    150.0000,      30.0000,   1.00000,      6.2217
    155.0000,      30.0000,   1.00000,      6.1010
    160.0000,      30.0000,   1.00000,      7.1780
    165.0000,      30.0000,   1.00000,      6.4631
    170.0000,      30.0000,   1.00000,      6.0739
    177.5000,       5.0000,   8.00000,      9.7071
     25.0000,      10.0000,   4.00000,      3.4561
     30.0000,      10.0000,   4.00000,      3.2945
     35.0000,      10.0000,   4.00000,      3.3161
     40.0000,      10.0000,   4.00000,      3.2721
     45.0000,      10.0000,   4.00000,      3.5996
     50.0000,      10.0000,   4.00000,      3.7262
     55.0000,      10.0000,   4.00000,      3.9598
     60.0000,      10.0000,   4.00000,      4.5590
     65.0000,      10.0000,   4.00000,      4.7880
     70.0000,      10.0000,   4.00000,      4.8468
     75.0000,      10.0000,   4.00000,      4.6015
     80.0000,      10.0000,   4.00000,      4.2472
     85.0000,      10.0000,   4.00000,      4.0203
     90.0000,      10.0000,   4.00000,      4.0088
     95.0000,      10.0000,   4.00000,      4.3059
    100.0000,      10.0000,   4.00000,      4.3583
    105.0000,      10.0000,   4.00000,      4.2008
    110.0000,      10.0000,   4.00000,      4.0712
    115.0000,      10.0000,   4.00000,      3.9606
    125.0000,      10.0000,   4.00000,      23.443
    130.0000,      10.0000,   4.00000,      29.662
    135.0000,      10.0000,   4.00000,      4.9306
    140.0000,      10.0000,   4.00000,      6.2470
    145.0000,      10.0000,   4.00000,      7.4879
    150.0000,      10.0000,   4.00000,      5.8395
    155.0000,      10.0000,   4.00000,      4.4041
    160.0000,      10.0000,   4.00000,      3.4395
    165.0000,      10.0000,   4.00000,      8.7641
    170.0000,      10.0000,   4.00000,      12.931
    175.0000,      10.0000,   4.00000,      12.516
    170.0000,       5.0000,   9.00000,      6.4715
    175.0000,       5.0000,   9.00000,      11.120
     35.0000,      35.0000,   1.00000,      3.4818
     40.0000,      35.0000,   1.00000,      3.3818
     45.0000,      35.0000,   1.00000,      3.3591
     50.0000,      35.0000,   1.00000,      3.3843
     55.0000,      35.0000,   1.00000,      3.3844
     60.0000,      35.0000,   1.00000,      3.6125
     65.0000,      35.0000,   1.00000,      3.8908
     70.0000,      35.0000,   1.00000,      4.2008
     75.0000,      35.0000,   1.00000,      4.5227
     80.0000,      35.0000,   1.00000,      4.5037
     85.0000,      35.0000,   1.00000,      4.2895
     90.0000,      35.0000,   1.00000,      4.1929
     95.0000,      35.0000,   1.00000,      3.8965
    100.0000,      35.0000,   1.00000,      3.8809
    105.0000,      35.0000,   1.00000,      3.8433
    115.0000,      35.0000,   1.00000,      5.9387
    120.0000,      35.0000,   1.00000,      6.5055
    125.0000,      35.0000,   1.00000,      7.2339
    130.0000,      35.0000,   1.00000,      8.9325
    135.0000,      35.0000,   1.00000,      10.903
    140.0000,      35.0000,   1.00000,      14.463
    145.0000,      35.0000,   1.00000,      17.730
    150.0000,      35.0000,   1.00000,      5.3111
    155.0000,      35.0000,   1.00000,      6.3341
    160.0000,      35.0000,   1.00000,      6.8711
    165.0000,      35.0000,   1.00000,      6.0546
    170.0000,      20.0000,   2.00000,      7.3122
     30.0000,      15.0000,   3.00000,      3.1529
     35.0000,      15.0000,   3.00000,      3.2087
     40.0000,      15.0000,   3.00000,      3.2904
     45.0000,      15.0000,   3.00000,      3.3905
     50.0000,      15.0000,   3.00000,      3.4532
     55.0000,      15.0000,   3.00000,      3.4981
     60.0000,      15.0000,   3.00000,      3.8002
     65.0000,      15.0000,   3.00000,      4.1311
     70.0000,      15.0000,   3.00000,      4.2686
     75.0000,      15.0000,   3.00000,      4.2404
     80.0000,      15.0000,   3.00000,      3.8352
     85.0000,      15.0000,   3.00000,      3.7395
     90.0000,      15.0000,   3.00000,      3.6372
     95.0000,      15.0000,   3.00000,      3.7270
    100.0000,      15.0000,   3.00000,      3.6311
    105.0000,      15.0000,   3.00000,      3.3698
    110.0000,      15.0000,   3.00000,      3.1323
    115.0000,      15.0000,   3.00000,      3.8838
    120.0000,      15.0000,   3.00000,      11.807
    125.0000,      15.0000,   3.00000,      15.810
    130.0000,      15.0000,   3.00000,      19.169
    135.0000,      15.0000,   3.00000,      4.6820
    140.0000,      15.0000,   3.00000,      5.1824
    145.0000,      15.0000,   3.00000,      5.9564
    150.0000,      15.0000,   3.00000,      4.7327
    155.0000,      15.0000,   3.00000,      3.9446
    160.0000,      15.0000,   3.00000,      6.5164
    165.0000,      15.0000,   3.00000,      7.9562
    170.0000,      15.0000,   3.00000,      9.2814
     27.5000,       5.0000,  10.00000,      3.3014
     32.5000,       5.0000,  10.00000,      2.9773
     37.5000,       5.0000,  10.00000,      3.3658
     42.5000,       5.0000,  10.00000,      3.5569
     47.5000,       5.0000,  10.00000,      3.2439
     57.5000,       5.0000,  10.00000,      3.8027
     62.5000,       5.0000,  10.00000,      3.9792
     67.5000,       5.0000,  10.00000,      4.4387
     72.5000,       5.0000,  10.00000,      3.9943
     77.5000,       5.0000,  10.00000,      3.8439
     82.5000,       5.0000,  10.00000,      3.5404
     87.5000,       5.0000,  10.00000,      3.6288
     92.5000,       5.0000,  10.00000,      3.8105
     97.5000,       5.0000,  10.00000,      3.6356
    102.5000,       5.0000,  10.00000,      3.0237
    107.5000,       5.0000,  10.00000,      3.2578
    112.5000,       5.0000,  10.00000,      2.7291
    127.5000,       5.0000,  10.00000,      3.9286
    132.5000,       5.0000,  10.00000,      3.7675
    137.5000,       5.0000,  10.00000,      6.6979
    142.5000,       5.0000,  10.00000,      5.2748
    147.5000,       5.0000,  10.00000,      4.6961
    152.5000,       5.0000,  10.00000,      3.1852
    162.5000,       5.0000,  10.00000,      15.582
    167.5000,       5.0000,  10.00000,      5.5473
    172.5000,       5.0000,  10.00000,      5.3864
     40.0000,      40.0000,   1.00000,      3.2882
     45.0000,      40.0000,   1.00000,      3.2080
     50.0000,      40.0000,   1.00000,      3.2719
     55.0000,      40.0000,   1.00000,      3.2360
     60.0000,      40.0000,   1.00000,      3.3092
     65.0000,      40.0000,   1.00000,      3.3954
     70.0000,      40.0000,   1.00000,      3.5369
     75.0000,      40.0000,   1.00000,      3.8821
     80.0000,      40.0000,   1.00000,      4.0716
     85.0000,      40.0000,   1.00000,      4.0372
     90.0000,      40.0000,   1.00000,      3.8334
     95.0000,      40.0000,   1.00000,      3.6119
    100.0000,      40.0000,   1.00000,      3.4273
    105.0000,      40.0000,   1.00000,      3.4936
    110.0000,      40.0000,   1.00000,      4.9291
    115.0000,      40.0000,   1.00000,      5.1071
    120.0000,      40.0000,   1.00000,      5.4867
    125.0000,      40.0000,   1.00000,      6.1728
    130.0000,      40.0000,   1.00000,      7.2571
    135.0000,      40.0000,   1.00000,      8.9665
    140.0000,      40.0000,   1.00000,      11.509
    145.0000,      40.0000,   1.00000,      14.136
    150.0000,      40.0000,   1.00000,      5.1112
    155.0000,      40.0000,   1.00000,      5.6342
    160.0000,      40.0000,   1.00000,      6.2886
    170.0000,      10.0000,   5.00000,      5.1343
    170.0000,       5.0000,  11.00000,      4.6388
     37.5000,      25.0000,   2.00000,      3.1835
     42.5000,      25.0000,   2.00000,      3.1675
     47.5000,      25.0000,   2.00000,      3.2928
     52.5000,      25.0000,   2.00000,      3.2524
     57.5000,      25.0000,   2.00000,      3.1903
     62.5000,      25.0000,   2.00000,      3.2574
     67.5000,      25.0000,   2.00000,      3.3546
     72.5000,      25.0000,   2.00000,      3.5120
     77.5000,      25.0000,   2.00000,      3.6616
     82.5000,      25.0000,   2.00000,      3.5742
     87.5000,      25.0000,   2.00000,      3.4437
     92.5000,      25.0000,   2.00000,      3.2838
     97.5000,      25.0000,   2.00000,      3.1638
    102.5000,      25.0000,   2.00000,      3.0103
    107.5000,      25.0000,   2.00000,      3.1269
    112.5000,      25.0000,   2.00000,      6.0387
    117.5000,      25.0000,   2.00000,      6.8871
    122.5000,      25.0000,   2.00000,      8.0716
    127.5000,      25.0000,   2.00000,      10.291
    132.5000,      25.0000,   2.00000,      12.529
    137.5000,      25.0000,   2.00000,      3.7523
    142.5000,      25.0000,   2.00000,      3.9610
    147.5000,      25.0000,   2.00000,      4.3238
    152.5000,      25.0000,   2.00000,      5.2833
    157.5000,      25.0000,   2.00000,      5.6437
    162.5000,      25.0000,   2.00000,      5.9928
     45.0000,      45.0000,   1.00000,      3.1334
     50.0000,      45.0000,   1.00000,      3.1410
     55.0000,      45.0000,   1.00000,      3.1338
     60.0000,      45.0000,   1.00000,      3.1515
     65.0000,      45.0000,   1.00000,      3.1231
     70.0000,      45.0000,   1.00000,      3.1228
     75.0000,      45.0000,   1.00000,      3.3152
     80.0000,      45.0000,   1.00000,      3.5223
     85.0000,      45.0000,   1.00000,      3.6341
     90.0000,      45.0000,   1.00000,      3.6063
     95.0000,      45.0000,   1.00000,      3.3380
    100.0000,      45.0000,   1.00000,      3.3373
    105.0000,      45.0000,   1.00000,      4.3437
    110.0000,      45.0000,   1.00000,      4.5072
    115.0000,      45.0000,   1.00000,      4.6930
    120.0000,      45.0000,   1.00000,      4.8947
    125.0000,      45.0000,   1.00000,      5.3506
    130.0000,      45.0000,   1.00000,      6.1764
    135.0000,      45.0000,   1.00000,      7.2688
    140.0000,      45.0000,   1.00000,      9.3705
    145.0000,      45.0000,   1.00000,      11.700
    150.0000,      45.0000,   1.00000,      4.5074
    155.0000,      45.0000,   1.00000,      4.9155
     32.5000,       5.0000,  12.00000,      3.2547
     37.5000,       5.0000,  12.00000,      3.4255
     42.5000,       5.0000,  12.00000,      3.1094
     47.5000,       5.0000,  12.00000,      3.2995
     52.5000,       5.0000,  12.00000,      3.2340
     62.5000,       5.0000,  12.00000,      3.4397
     67.5000,       5.0000,  12.00000,      3.2890
     72.5000,       5.0000,  12.00000,      3.4575
     77.5000,       5.0000,  12.00000,      3.2834
     82.5000,       5.0000,  12.00000,      3.3828
     87.5000,       5.0000,  12.00000,      3.4719
     92.5000,       5.0000,  12.00000,      3.1454
     97.5000,       5.0000,  12.00000,      2.5988
    102.5000,       5.0000,  12.00000,      2.7129
    107.5000,       5.0000,  12.00000,      2.2010
    112.5000,       5.0000,  12.00000,      4.8447
    117.5000,       5.0000,  12.00000,      27.990
    122.5000,       5.0000,  12.00000,      2.8641
    127.5000,       5.0000,  12.00000,      2.7921
    132.5000,       5.0000,  12.00000,      5.0440
    137.5000,       5.0000,  12.00000,      3.9974
    142.5000,       5.0000,  12.00000,      3.6372
    147.5000,       5.0000,  12.00000,      2.6754
    157.5000,       5.0000,  12.00000,      15.032
    162.5000,       5.0000,  12.00000,      5.3874
    167.5000,       5.0000,  12.00000,      4.6250
     35.0000,      10.0000,   6.00000,      3.3189
     40.0000,      10.0000,   6.00000,      3.2426
     45.0000,      10.0000,   6.00000,      3.1753
     50.0000,      10.0000,   6.00000,      3.2294
     55.0000,      10.0000,   6.00000,      3.1111
     60.0000,      10.0000,   6.00000,      3.1316
     65.0000,      10.0000,   6.00000,      3.1893
     70.0000,      10.0000,   6.00000,      3.1957
     75.0000,      10.0000,   6.00000,      3.2751
     80.0000,      10.0000,   6.00000,      3.2866
     85.0000,      10.0000,   6.00000,      3.3677
     90.0000,      10.0000,   6.00000,      3.2862
     95.0000,      10.0000,   6.00000,      2.8337
    100.0000,      10.0000,   6.00000,      2.5815
    105.0000,      10.0000,   6.00000,      2.4388
    115.0000,      10.0000,   6.00000,      14.343
    125.0000,      10.0000,   6.00000,      2.6545
    130.0000,      10.0000,   6.00000,      3.5584
    135.0000,      10.0000,   6.00000,      4.3237
    140.0000,      10.0000,   6.00000,      3.6373
    145.0000,      10.0000,   6.00000,      3.0596
    150.0000,      10.0000,   6.00000,      2.7297
    155.0000,      10.0000,   6.00000,      8.2864
    160.0000,      10.0000,   6.00000,      10.550
    165.0000,      10.0000,   6.00000,      4.9747
    162.5000,      15.0000,   4.00000,      8.8021
    155.0000,       5.0000,  13.00000,      14.424
    160.0000,       5.0000,  13.00000,      5.3202
    165.0000,       5.0000,  13.00000,      4.4932
     50.0000,      50.0000,   1.00000,      3.0560
     55.0000,      50.0000,   1.00000,      3.0004
     60.0000,      50.0000,   1.00000,      3.0433
     65.0000,      50.0000,   1.00000,      2.9824
     70.0000,      50.0000,   1.00000,      2.9046
     75.0000,      50.0000,   1.00000,      2.9467
     80.0000,      50.0000,   1.00000,      3.0131
     85.0000,      50.0000,   1.00000,      3.1568
     90.0000,      50.0000,   1.00000,      3.2555
     95.0000,      50.0000,   1.00000,      3.2614
    100.0000,      50.0000,   1.00000,      4.1404
    105.0000,      50.0000,   1.00000,      4.1724
    110.0000,      50.0000,   1.00000,      4.2120
    115.0000,      50.0000,   1.00000,      4.4014
    120.0000,      50.0000,   1.00000,      4.5851
    125.0000,      50.0000,   1.00000,      4.7933
    130.0000,      50.0000,   1.00000,      5.3650
    135.0000,      50.0000,   1.00000,      6.2070
    140.0000,      50.0000,   1.00000,      8.0223
    145.0000,      50.0000,   1.00000,      9.6576
    150.0000,      50.0000,   1.00000,      3.9581
    155.0000,      20.0000,   3.00000,      5.5902
    160.0000,      20.0000,   3.00000,      6.7512
    162.5000,       5.0000,  14.00000,      4.4331
     45.0000,      30.0000,   2.00000,      3.1140
     50.0000,      30.0000,   2.00000,      3.0733
     55.0000,      30.0000,   2.00000,      2.9773
     60.0000,      30.0000,   2.00000,      2.9126
     65.0000,      30.0000,   2.00000,      2.7931
     70.0000,      30.0000,   2.00000,      2.7475
     75.0000,      30.0000,   2.00000,      2.8301
     80.0000,      30.0000,   2.00000,      2.9135
     85.0000,      30.0000,   2.00000,      2.9995
     90.0000,      30.0000,   2.00000,      2.9723
     95.0000,      30.0000,   2.00000,      2.8408
    100.0000,      30.0000,   2.00000,      2.9352
    105.0000,      30.0000,   2.00000,      5.0502
    110.0000,      30.0000,   2.00000,      5.2874
    115.0000,      30.0000,   2.00000,      5.7549
    120.0000,      30.0000,   2.00000,      6.4197
    125.0000,      30.0000,   2.00000,      7.5689
    135.0000,      30.0000,   2.00000,      2.7302
    140.0000,      30.0000,   2.00000,      2.9309
    145.0000,      30.0000,   2.00000,      4.2309
    150.0000,      30.0000,   2.00000,      4.3328
    155.0000,      30.0000,   2.00000,      4.6486
     55.0000,      55.0000,   1.00000,      2.9122
     60.0000,      55.0000,   1.00000,      2.9127
     65.0000,      55.0000,   1.00000,      2.8917
     70.0000,      55.0000,   1.00000,      2.7793
     75.0000,      55.0000,   1.00000,      2.7294
     80.0000,      55.0000,   1.00000,      2.6918
     85.0000,      55.0000,   1.00000,      2.7232
     90.0000,      55.0000,   1.00000,      2.9320
     95.0000,      55.0000,   1.00000,      3.8294
    100.0000,      55.0000,   1.00000,      3.9602
    105.0000,      55.0000,   1.00000,      3.9649
    110.0000,      55.0000,   1.00000,      4.1137
    115.0000,      55.0000,   1.00000,      4.1683
    120.0000,      55.0000,   1.00000,      4.2883
    125.0000,      55.0000,   1.00000,      4.4920
    130.0000,      55.0000,   1.00000,      4.8357
    135.0000,      55.0000,   1.00000,      5.8104
    140.0000,      55.0000,   1.00000,      6.9682
    145.0000,      55.0000,   1.00000,      7.9575
    160.0000,      10.0000,   7.00000,      4.7043
     40.0000,       5.0000,  15.00000,      3.1193
     45.0000,       5.0000,  15.00000,      3.0123
     50.0000,       5.0000,  15.00000,      2.8402
     55.0000,       5.0000,  15.00000,      2.8879
     60.0000,       5.0000,  15.00000,      2.5173
     70.0000,       5.0000,  15.00000,      2.4571
     75.0000,       5.0000,  15.00000,      2.7806
     80.0000,       5.0000,  15.00000,      3.0538
     85.0000,       5.0000,  15.00000,      2.8830
     90.0000,       5.0000,  15.00000,      2.3428
     95.0000,       5.0000,  15.00000,      2.4247
    100.0000,       5.0000,  15.00000,      1.9779
    105.0000,       5.0000,  15.00000,      4.2692
    110.0000,       5.0000,  15.00000,      23.085
    115.0000,       5.0000,  15.00000,      2.1480
    125.0000,       5.0000,  15.00000,      3.5915
    130.0000,       5.0000,  15.00000,      2.7646
    135.0000,       5.0000,  15.00000,      2.5738
    145.0000,       5.0000,  15.00000,      2.3800
    150.0000,       5.0000,  15.00000,      12.495
    155.0000,       5.0000,  15.00000,      4.7650
    160.0000,       5.0000,  15.00000,      4.2525
     60.0000,      60.0000,   1.00000,      2.8306
     65.0000,      60.0000,   1.00000,      2.7656
     70.0000,      60.0000,   1.00000,      2.6779
     75.0000,      60.0000,   1.00000,      2.6077
     80.0000,      60.0000,   1.00000,      2.5035
     85.0000,      60.0000,   1.00000,      2.5206
     90.0000,      60.0000,   1.00000,      3.2375
     95.0000,      60.0000,   1.00000,      3.4219
    100.0000,      60.0000,   1.00000,      3.6556
    105.0000,      60.0000,   1.00000,      3.8461
    110.0000,      60.0000,   1.00000,      3.9403
    115.0000,      60.0000,   1.00000,      4.0334
    120.0000,      60.0000,   1.00000,      4.0528
    125.0000,      60.0000,   1.00000,      4.2211
    130.0000,      60.0000,   1.00000,      4.8950
    135.0000,      60.0000,   1.00000,      5.3542
    140.0000,      60.0000,   1.00000,      6.1940
    145.0000,      15.0000,   5.00000,      4.7255
    150.0000,      15.0000,   5.00000,      6.0097
    155.0000,      15.0000,   5.00000,      7.2462
     42.5000,       5.0000,  16.00000,      2.9628
     47.5000,       5.0000,  16.00000,      2.7583
     52.5000,       5.0000,  16.00000,      2.8381
     57.5000,       5.0000,  16.00000,      2.4530
     62.5000,       5.0000,  16.00000,      2.4000
     72.5000,       5.0000,  16.00000,      2.5018
     77.5000,       5.0000,  16.00000,      2.7675
     82.5000,       5.0000,  16.00000,      2.7037
     87.5000,       5.0000,  16.00000,      2.2800
     92.5000,       5.0000,  16.00000,      2.3588
     97.5000,       5.0000,  16.00000,      1.9603
    112.5000,       5.0000,  16.00000,      2.0828
    117.5000,       5.0000,  16.00000,      1.8862
    122.5000,       5.0000,  16.00000,      3.3521
    127.5000,       5.0000,  16.00000,      2.5588
    132.5000,       5.0000,  16.00000,      2.3303
    137.5000,       5.0000,  16.00000,      1.8139
    142.5000,       5.0000,  16.00000,      2.2180
    147.5000,       5.0000,  16.00000,      11.751
    152.5000,       5.0000,  16.00000,      4.4325
    157.5000,       5.0000,  16.00000,      3.9838
     52.5000,      35.0000,   2.00000,      2.7792
     57.5000,      35.0000,   2.00000,      2.7037
     62.5000,      35.0000,   2.00000,      2.6172
     67.5000,      35.0000,   2.00000,      2.5082
     72.5000,      35.0000,   2.00000,      2.4281
     77.5000,      35.0000,   2.00000,      2.3252
     82.5000,      35.0000,   2.00000,      2.3624
     87.5000,      35.0000,   2.00000,      2.4278
     92.5000,      35.0000,   2.00000,      2.7068
     97.5000,      35.0000,   2.00000,      4.5659
    102.5000,      35.0000,   2.00000,      4.6554
    107.5000,      35.0000,   2.00000,      4.8213
    112.5000,      35.0000,   2.00000,      5.2081
    117.5000,      35.0000,   2.00000,      5.6574
    122.5000,      35.0000,   2.00000,      6.3300
    132.5000,      35.0000,   2.00000,      2.2744
    137.5000,      35.0000,   2.00000,      3.1575
    147.5000,      35.0000,   2.00000,      3.6814
    150.0000,      10.0000,   8.00000,      8.1875
    155.0000,      10.0000,   8.00000,      4.0968
     50.0000,      25.0000,   3.00000,      2.8012
     55.0000,      25.0000,   3.00000,      2.6663
     60.0000,      25.0000,   3.00000,      2.5443
     65.0000,      25.0000,   3.00000,      2.4423
     70.0000,      25.0000,   3.00000,      2.3332
     75.0000,      25.0000,   3.00000,      2.3253
     80.0000,      25.0000,   3.00000,      2.3300
     85.0000,      25.0000,   3.00000,      2.4464
     90.0000,      25.0000,   3.00000,      2.4432
     95.0000,      25.0000,   3.00000,      2.6358
    100.0000,      25.0000,   3.00000,      5.5339
    105.0000,      25.0000,   3.00000,      5.9495
    110.0000,      25.0000,   3.00000,      6.3084
    115.0000,      25.0000,   3.00000,      7.1834
    120.0000,      25.0000,   3.00000,      7.5015
    125.0000,      25.0000,   3.00000,      2.3027
    130.0000,      25.0000,   3.00000,      2.3210
    135.0000,      25.0000,   3.00000,      2.4779
    140.0000,      25.0000,   3.00000,      3.4848
    145.0000,      25.0000,   3.00000,      3.9139
    150.0000,      25.0000,   3.00000,      4.3698
    155.0000,       5.0000,  17.00000,      3.7192
     65.0000,      65.0000,   1.00000,      2.6673
     70.0000,      65.0000,   1.00000,      2.5579
     75.0000,      65.0000,   1.00000,      2.5113
     80.0000,      65.0000,   1.00000,      2.4595
     85.0000,      65.0000,   1.00000,      2.9440
     90.0000,      65.0000,   1.00000,      2.9707
     95.0000,      65.0000,   1.00000,      3.0543
    100.0000,      65.0000,   1.00000,      3.3244
    105.0000,      65.0000,   1.00000,      3.5811
    110.0000,      65.0000,   1.00000,      3.7820
    115.0000,      65.0000,   1.00000,      3.8423
    120.0000,      65.0000,   1.00000,      3.9258
    125.0000,      65.0000,   1.00000,      4.3179
    130.0000,      65.0000,   1.00000,      4.6831
    135.0000,      65.0000,   1.00000,      5.1146
    140.0000,      20.0000,   4.00000,      3.7249
    145.0000,      20.0000,   4.00000,      4.3606
    150.0000,      20.0000,   4.00000,      5.1737
     47.5000,       5.0000,  18.00000,      2.7028
     52.5000,       5.0000,  18.00000,      2.3412
     57.5000,       5.0000,  18.00000,      2.3043
     62.5000,       5.0000,  18.00000,      2.1292
     67.5000,       5.0000,  18.00000,      2.2369
     77.5000,       5.0000,  18.00000,      2.2300
     82.5000,       5.0000,  18.00000,      1.9573
     87.5000,       5.0000,  18.00000,      2.1740
     92.5000,       5.0000,  18.00000,      1.8783
     97.5000,       5.0000,  18.00000,      4.0744
    102.5000,       5.0000,  18.00000,      21.607
    107.5000,       5.0000,  18.00000,      1.9564
    112.5000,       5.0000,  18.00000,      1.7858
    117.5000,       5.0000,  18.00000,      3.1391
    122.5000,       5.0000,  18.00000,      2.3108
    127.5000,       5.0000,  18.00000,      2.0793
    132.5000,       5.0000,  18.00000,      1.6055
    142.5000,       5.0000,  18.00000,      10.602
    152.5000,       5.0000,  18.00000,      3.5181
    150.0000,      10.0000,   9.00000,      3.6583
     70.0000,      70.0000,   1.00000,      2.4660
     75.0000,      70.0000,   1.00000,      2.4562
     80.0000,      70.0000,   1.00000,      2.9076
     85.0000,      70.0000,   1.00000,      2.8456
     95.0000,      70.0000,   1.00000,      2.8559
    100.0000,      70.0000,   1.00000,      3.0037
    105.0000,      70.0000,   1.00000,      3.2400
    110.0000,      70.0000,   1.00000,      3.5046
    115.0000,      70.0000,   1.00000,      3.6872
    120.0000,      70.0000,   1.00000,      4.0318
    125.0000,      70.0000,   1.00000,      4.2485
    130.0000,      70.0000,   1.00000,      4.5073
    135.0000,      40.0000,   2.00000,      2.9831
    140.0000,      40.0000,   2.00000,      3.2655
    145.0000,       5.0000,  19.00000,      3.7867
    142.5000,      15.0000,   6.00000,      5.1826
    147.5000,      15.0000,   6.00000,      6.1238
    147.5000,       5.0000,  20.00000,      3.2079
     75.0000,      75.0000,   1.00000,      2.8555
     80.0000,      75.0000,   1.00000,      2.7989
     85.0000,      75.0000,   1.00000,      2.7679
     90.0000,      75.0000,   1.00000,      2.7610
     95.0000,      75.0000,   1.00000,      2.7363
    100.0000,      75.0000,   1.00000,      2.7956
    105.0000,      75.0000,   1.00000,      2.9259
    110.0000,      75.0000,   1.00000,      3.1804
    115.0000,      75.0000,   1.00000,      3.6757
    120.0000,      75.0000,   1.00000,      3.9272
    125.0000,      75.0000,   1.00000,      4.1113
    140.0000,      30.0000,   3.00000,      3.4441
     55.0000,      10.0000,  10.00000,      2.1082
     60.0000,      10.0000,  10.00000,      2.0765
     65.0000,      10.0000,  10.00000,      2.1724
     70.0000,      10.0000,  10.00000,      2.1007
     75.0000,      10.0000,  10.00000,      1.8317
     85.0000,      10.0000,  10.00000,      1.6935
     90.0000,      10.0000,  10.00000,      2.5529
     95.0000,      10.0000,  10.00000,      11.361
    105.0000,      10.0000,  10.00000,      1.7923
    110.0000,      10.0000,  10.00000,      2.3216
    115.0000,      10.0000,  10.00000,      2.6085
    120.0000,      10.0000,  10.00000,      2.0890
    125.0000,      10.0000,  10.00000,      1.7550
    135.0000,      10.0000,  10.00000,      5.6044
    140.0000,      10.0000,  10.00000,      6.8629
    145.0000,      10.0000,  10.00000,      3.3657
    125.0000,       5.0000,  21.00000,      1.5018
    135.0000,       5.0000,  21.00000,      9.6913
    140.0000,       5.0000,  21.00000,      3.5389
    145.0000,       5.0000,  21.00000,      3.0794
     80.0000,      80.0000,   1.00000,      2.7170
     85.0000,      80.0000,   1.00000,      2.6987
     90.0000,      80.0000,   1.00000,      2.7038
     95.0000,      80.0000,   1.00000,      2.6639
    100.0000,      80.0000,   1.00000,      2.6708
    105.0000,      80.0000,   1.00000,      2.7342
    110.0000,      80.0000,   1.00000,      3.0980
    115.0000,      80.0000,   1.00000,      3.3983
    120.0000,      80.0000,   1.00000,      3.7033
     67.5000,      45.0000,   2.00000,      2.1198
     72.5000,      45.0000,   2.00000,      1.9955
     77.5000,      45.0000,   2.00000,      2.0616
     82.5000,      45.0000,   2.00000,      3.0952
     87.5000,      45.0000,   2.00000,      3.1530
     92.5000,      45.0000,   2.00000,      3.2353
     97.5000,      45.0000,   2.00000,      3.4732
    102.5000,      45.0000,   2.00000,      3.8156
    107.5000,      45.0000,   2.00000,      4.2693
    112.5000,      45.0000,   2.00000,      4.6406
    117.5000,      45.0000,   2.00000,      5.0266
    122.5000,      45.0000,   2.00000,      5.6672
    127.5000,      45.0000,   2.00000,      2.7373
    132.5000,      45.0000,   2.00000,      2.9149
    140.0000,      20.0000,   5.00000,      4.5215
     57.5000,       5.0000,  22.00000,      2.0791
     62.5000,       5.0000,  22.00000,      2.1318
     67.5000,       5.0000,  22.00000,      1.9580
     72.5000,       5.0000,  22.00000,      1.6038
     77.5000,       5.0000,  22.00000,      1.6942
     92.5000,       5.0000,  22.00000,      18.279
     97.5000,       5.0000,  22.00000,      1.7480
    107.5000,       5.0000,  22.00000,      2.9123
    112.5000,       5.0000,  22.00000,      2.1606
    117.5000,       5.0000,  22.00000,      1.9110
    122.5000,       5.0000,  22.00000,      1.4773
    132.5000,       5.0000,  22.00000,      9.5618
    137.5000,       5.0000,  22.00000,      3.4696
    142.5000,       5.0000,  22.00000,      3.0089
     62.5000,      25.0000,   4.00000,      2.0643
     67.5000,      25.0000,   4.00000,      1.9716
     72.5000,      25.0000,   4.00000,      1.9388
     77.5000,      25.0000,   4.00000,      1.8113
     82.5000,      25.0000,   4.00000,      1.9425
     87.5000,      25.0000,   4.00000,      4.3496
     92.5000,      25.0000,   4.00000,      4.7576
     97.5000,      25.0000,   4.00000,      5.3113
    102.5000,      25.0000,   4.00000,      6.2482
    107.5000,      25.0000,   4.00000,      6.5131
    112.5000,      25.0000,   4.00000,      2.0833
    117.5000,      25.0000,   4.00000,      2.0673
    122.5000,      25.0000,   4.00000,      2.1292
    127.5000,      25.0000,   4.00000,      3.1452
    132.5000,      25.0000,   4.00000,      3.4623
    137.5000,      25.0000,   4.00000,      3.7571
     60.0000,      15.0000,   7.00000,      2.0597
     65.0000,      15.0000,   7.00000,      2.0591
     70.0000,      15.0000,   7.00000,      1.9264
     75.0000,      15.0000,   7.00000,      1.7624
     80.0000,      15.0000,   7.00000,      1.5899
     85.0000,      15.0000,   7.00000,      2.0803
     90.0000,      15.0000,   7.00000,      6.8342
     95.0000,      15.0000,   7.00000,      7.8512
    105.0000,      15.0000,   7.00000,      2.0861
    110.0000,      15.0000,   7.00000,      2.2249
    115.0000,      15.0000,   7.00000,      2.3763
    120.0000,      15.0000,   7.00000,      1.8701
    125.0000,      15.0000,   7.00000,      1.7550
    130.0000,      15.0000,   7.00000,      4.0674
    135.0000,      15.0000,   7.00000,      4.8921
    140.0000,      15.0000,   7.00000,      5.5745
    140.0000,      10.0000,  11.00000,      3.2220
     85.0000,      85.0000,   1.00000,      2.6364
     90.0000,      85.0000,   1.00000,      2.6187
     95.0000,      85.0000,   1.00000,      2.5997
    100.0000,      85.0000,   1.00000,      2.6047
    105.0000,      85.0000,   1.00000,      2.8127
    110.0000,      85.0000,   1.00000,      2.9480
    115.0000,      85.0000,   1.00000,      3.1398
    140.0000,       5.0000,  23.00000,      2.9518
    132.5000,       5.0000,  24.00000,      3.4115
    137.5000,       5.0000,  24.00000,      2.9106
     70.0000,      35.0000,   3.00000,      1.8396
     75.0000,      35.0000,   3.00000,      1.9611
     80.0000,      35.0000,   3.00000,      3.4886
     85.0000,      35.0000,   3.00000,      3.5204
     90.0000,      35.0000,   3.00000,      3.5979
     95.0000,      35.0000,   3.00000,      3.9174
    105.0000,      35.0000,   3.00000,      4.8645
    115.0000,      35.0000,   3.00000,      1.9298
    120.0000,      35.0000,   3.00000,      2.7846
    125.0000,      35.0000,   3.00000,      3.1030
    130.0000,      35.0000,   3.00000,      3.1057
     75.0000,      50.0000,   2.00000,      2.9099
     80.0000,      50.0000,   2.00000,      2.9316
     85.0000,      50.0000,   2.00000,      2.9916
     90.0000,      50.0000,   2.00000,      3.0798
     95.0000,      50.0000,   2.00000,      3.1393
    100.0000,      50.0000,   2.00000,      3.2658
    105.0000,      50.0000,   2.00000,      3.5217
    110.0000,      50.0000,   2.00000,      3.9143
    115.0000,      50.0000,   2.00000,      4.9081
    120.0000,      50.0000,   2.00000,      5.2185
    125.0000,      50.0000,   2.00000,      2.6888
     90.0000,      90.0000,   1.00000,      2.5487
     95.0000,      90.0000,   1.00000,      2.5242
    100.0000,      90.0000,   1.00000,      2.7275
    105.0000,      90.0000,   1.00000,      2.7856
    110.0000,      90.0000,   1.00000,      2.8677
     65.0000,      10.0000,  12.00000,      1.7195
     70.0000,      10.0000,  12.00000,      1.5933
     75.0000,      10.0000,  12.00000,      1.5408
     85.0000,      10.0000,  12.00000,      9.2510
     90.0000,      10.0000,  12.00000,      9.1514
     95.0000,      10.0000,  12.00000,      1.4443
    100.0000,      10.0000,  12.00000,      1.9857
    105.0000,      10.0000,  12.00000,      2.3650
    110.0000,      10.0000,  12.00000,      1.9517
    115.0000,      10.0000,  12.00000,      1.6497
    125.0000,      10.0000,  12.00000,      5.4190
    130.0000,      10.0000,  12.00000,      6.5200
    135.0000,      10.0000,  12.00000,      3.1660
    110.0000,       5.0000,  25.00000,      1.8218
    115.0000,       5.0000,  25.00000,      1.4229
    120.0000,       5.0000,  25.00000,      1.8045
    125.0000,       5.0000,  25.00000,      9.3271
    130.0000,       5.0000,  25.00000,      3.3665
    135.0000,       5.0000,  25.00000,      2.9002
    122.5000,      15.0000,   8.00000,      3.9789
    127.5000,      15.0000,   8.00000,      4.7748
    132.5000,      15.0000,   8.00000,      5.3940
     95.0000,      95.0000,   1.00000,      2.6321
    100.0000,      95.0000,   1.00000,      2.6886
    105.0000,      95.0000,   1.00000,      2.7599
    110.0000,      20.0000,   6.00000,      1.9887
    120.0000,      20.0000,   6.00000,      3.3442
    125.0000,      20.0000,   6.00000,      3.8297
    130.0000,      20.0000,   6.00000,      4.3412
    132.5000,       5.0000,  26.00000,      2.8603
     82.5000,      55.0000,   2.00000,      2.8856
     87.5000,      55.0000,   2.00000,      2.9401
     92.5000,      55.0000,   2.00000,      2.9985
     97.5000,      55.0000,   2.00000,      3.0434
    102.5000,      55.0000,   2.00000,      3.1758
    107.5000,      55.0000,   2.00000,      3.7358
    112.5000,      55.0000,   2.00000,      4.1680
    117.5000,      55.0000,   2.00000,      4.4714
    120.0000,      30.0000,   4.00000,      3.0355
    125.0000,      30.0000,   4.00000,      3.2493
    120.0000,       5.0000,  27.00000,      9.1392
    130.0000,       5.0000,  27.00000,      2.8237
    130.0000,      10.0000,  13.00000,      3.0839
    100.0000,     100.0000,   1.00000,      2.6574
    105.0000,      25.0000,   5.00000,      1.6680
    110.0000,      25.0000,   5.00000,      1.8188
    115.0000,      25.0000,   5.00000,      2.8980
    120.0000,      25.0000,   5.00000,      3.2765
    125.0000,      25.0000,   5.00000,      3.5969
    110.0000,      40.0000,   3.00000,      2.2232
    115.0000,      40.0000,   3.00000,      2.5287
    120.0000,      40.0000,   3.00000,      2.8596
     72.5000,       5.0000,  28.00000,      3.0042
     77.5000,       5.0000,  28.00000,      15.488
     82.5000,       5.0000,  28.00000,      1.3892
     92.5000,       5.0000,  28.00000,      2.2628
    117.5000,       5.0000,  28.00000,      8.9878
    122.5000,       5.0000,  28.00000,      3.2508
    127.5000,       5.0000,  28.00000,      2.8058
    125.0000,      15.0000,   9.00000,      5.2004
    125.0000,       5.0000,  29.00000,      2.7564
    120.0000,      10.0000,  14.00000,      6.1907
    100.0000,      60.0000,   2.00000,      3.3758
    105.0000,      60.0000,   2.00000,      3.5734
    110.0000,      60.0000,   2.00000,      3.8111
     77.5000,       5.0000,  30.00000,      1.3577
     87.5000,       5.0000,  30.00000,      2.2408
    107.5000,       5.0000,  30.00000,      1.5172
    122.5000,       5.0000,  30.00000,      2.7068
    115.0000,      20.0000,   7.00000,      3.3966
    120.0000,      20.0000,   7.00000,      4.0208
    100.0000,       5.0000,  31.00000,      1.1487
    110.0000,       5.0000,  31.00000,      7.8259
    120.0000,       5.0000,  31.00000,      2.6053
     90.0000,      45.0000,   3.00000,      3.4064
     95.0000,      45.0000,   3.00000,      3.5818
    100.0000,      45.0000,   3.00000,      4.0592
    105.0000,      45.0000,   3.00000,      2.1665
    110.0000,      45.0000,   3.00000,      2.2972
    120.0000,      10.0000,  15.00000,      2.8472
     87.5000,      35.0000,   4.00000,      4.0345
     92.5000,      35.0000,   4.00000,      3.9224
     97.5000,      35.0000,   4.00000,      1.5209
    102.5000,      35.0000,   4.00000,      2.2536
    107.5000,      35.0000,   4.00000,      2.4869
    112.5000,      35.0000,   4.00000,      2.5301
     97.5000,      65.0000,   2.00000,      3.2756
    102.5000,      65.0000,   2.00000,      3.4429
    112.5000,      15.0000,  10.00000,      4.0105
    117.5000,      15.0000,  10.00000,      4.6575
    117.5000,       5.0000,  32.00000,      2.4735
     85.0000,       5.0000,  33.00000,      1.6143
     95.0000,       5.0000,  33.00000,      1.1431
    115.0000,       5.0000,  33.00000,      2.3588
    100.0000,      30.0000,   5.00000,      2.4562
    105.0000,      30.0000,   5.00000,      2.5290
    110.0000,      30.0000,   5.00000,      2.6772
     85.0000,      10.0000,  16.00000,      1.9179
     90.0000,      10.0000,  16.00000,      1.5382
     95.0000,      10.0000,  16.00000,      1.3071
    105.0000,      10.0000,  16.00000,      4.3995
    110.0000,      10.0000,  16.00000,      5.2302
    115.0000,      10.0000,  16.00000,      2.5757
    110.0000,      20.0000,   8.00000,      3.4940
    100.0000,      50.0000,   3.00000,      2.1524
    100.0000,      15.0000,  11.00000,      3.2466
    105.0000,      15.0000,  11.00000,      3.8491
    110.0000,      15.0000,  11.00000,      4.2577
    110.0000,       5.0000,  35.00000,      2.2675
     97.5000,       5.0000,  36.00000,      7.4581
     95.0000,       5.0000,  37.00000,      7.4385
    105.0000,       5.0000,  37.00000,      2.2584
    100.0000,      10.0000,  18.00000,      5.1160
    102.5000,       5.0000,  38.00000,      2.2426
    100.0000,      25.0000,   7.00000,      2.9345
    102.5000,      15.0000,  12.00000,      4.2086
    100.0000,      20.0000,   9.00000,      3.4501
    100.0000,       5.0000,  39.00000,      2.2353
    100.0000,      10.0000,  19.00000,      2.4406
      5.0000,       5.0000,  -1.00000,      8.0554
     10.0000,       5.0000,  -1.00000,      8.4969
     15.0000,       5.0000,  -1.00000,      8.1178
     20.0000,       5.0000,  -1.00000,      8.5815
     25.0000,       5.0000,  -1.00000,      9.5192
     30.0000,       5.0000,  -1.00000,      10.418
     35.0000,       5.0000,  -1.00000,      10.559
     40.0000,       5.0000,  -1.00000,      9.6077
     45.0000,       5.0000,  -1.00000,      8.9283
     50.0000,       5.0000,  -1.00000,      7.7906
     55.0000,       5.0000,  -1.00000,      8.9420
     60.0000,       5.0000,  -1.00000,      9.0239
     65.0000,       5.0000,  -1.00000,      10.177
     70.0000,       5.0000,  -1.00000,      11.628
     75.0000,       5.0000,  -1.00000,      11.757
     80.0000,       5.0000,  -1.00000,      14.052
     85.0000,       5.0000,  -1.00000,      15.210
     90.0000,       5.0000,  -1.00000,      14.730
     95.0000,       5.0000,  -1.00000,      16.073
    100.0000,       5.0000,  -1.00000,      14.670
    105.0000,       5.0000,  -1.00000,      15.014
    110.0000,       5.0000,  -1.00000,      14.459
    115.0000,       5.0000,  -1.00000,      14.247
    120.0000,       5.0000,  -1.00000,      13.185
    125.0000,       5.0000,  -1.00000,      12.767
    130.0000,       5.0000,  -1.00000,      11.362
    135.0000,       5.0000,  -1.00000,      16.645
    140.0000,       5.0000,  -1.00000,      22.685
    145.0000,       5.0000,  -1.00000,      8.5414
    150.0000,       5.0000,  -1.00000,      32.425
    155.0000,       5.0000,  -1.00000,      11.937
    160.0000,       5.0000,  -1.00000,      14.563
    165.0000,       5.0000,  -1.00000,      22.399
    170.0000,       5.0000,  -1.00000,      15.355
    175.0000,       5.0000,  -1.00000,      16.819
    180.0000,       5.0000,  -1.00000,      23.462
    185.0000,       5.0000,  -1.00000,      13.836
    190.0000,       5.0000,  -1.00000,      45.689
    195.0000,       5.0000,  -1.00000,      19.766
  81.26
ITERATION 2
MODEL RESISTIVITY
LAYER 1
40,       1.8750
      5.0000,      13.572
     10.0000,      15.960
     15.0000,      9.4227
     20.0000,      8.0965
     25.0000,      8.5197
     30.0000,      11.193
     35.0000,      14.049
     40.0000,      13.826
     45.0000,      11.037
     50.0000,      8.9256
     55.0000,      10.854
     60.0000,      9.6917
     65.0000,      10.327
     70.0000,      9.7063
     75.0000,      8.6486
     80.0000,      11.548
     85.0000,      12.097
     90.0000,      12.155
     95.0000,      15.918
    100.0000,      14.468
    105.0000,      15.269
    110.0000,      15.051
    115.0000,      15.784
    120.0000,      15.011
    125.0000,      14.730
    130.0000,      13.142
    135.0000,      14.967
    140.0000,      10.646
    145.0000,      48.696
    150.0000,      70.500
    155.0000,      12.270
    160.0000,      17.637
    165.0000,      30.069
    170.0000,      18.253
    175.0000,      19.723
    180.0000,      18.449
    185.0000,      24.367
    190.0000,      76.799
    195.0000,      19.905
                   17.294
LAYER 2
40,       3.9375
      5.0000,      12.558
     10.0000,      13.552
     15.0000,      9.0965
     20.0000,      10.097
     25.0000,      9.8582
     30.0000,      10.802
     35.0000,      13.070
     40.0000,      11.868
     45.0000,      10.430
     50.0000,      8.2046
     55.0000,      10.812
     60.0000,      9.8815
     65.0000,      11.067
     70.0000,      11.777
     75.0000,      10.503
     80.0000,      12.123
     85.0000,      15.358
     90.0000,      13.236
     95.0000,      15.127
    100.0000,      14.983
    105.0000,      16.379
    110.0000,      14.458
    115.0000,      16.372
    120.0000,      16.122
    125.0000,      15.524
    130.0000,      13.310
    135.0000,      15.539
    140.0000,      12.072
    145.0000,      63.406
    150.0000,      67.252
    155.0000,      10.315
    160.0000,      18.292
    165.0000,      33.711
    170.0000,      19.122
    175.0000,      23.700
    180.0000,      20.744
    185.0000,      20.015
    190.0000,      98.760
    195.0000,      21.664
                   18.412
LAYER 3
38,       6.2063
     10.0000,      10.288
     15.0000,      7.8082
     20.0000,      12.448
     25.0000,      11.470
     30.0000,      9.9257
     35.0000,      12.059
     40.0000,      10.910
     45.0000,      10.268
     50.0000,      7.0153
     55.0000,      9.2990
     60.0000,      9.8920
     65.0000,      13.788
     70.0000,      17.821
     75.0000,      14.477
     80.0000,      13.520
     85.0000,      22.374
     90.0000,      17.955
     95.0000,      15.714
    100.0000,      17.391
    105.0000,      19.361
    110.0000,      14.244
    115.0000,      19.187
    120.0000,      23.162
    125.0000,      18.784
    130.0000,      13.572
    135.0000,      16.291
    140.0000,      21.183
    145.0000,      123.41
    150.0000,      85.342
    155.0000,      7.4243
    160.0000,      16.363
    165.0000,      50.430
    170.0000,      27.044
    175.0000,      29.636
    180.0000,      16.657
    185.0000,      14.477
    190.0000,      156.27
                   30.689
LAYER 4
37,       8.7019
     10.0000,      7.0719
     15.0000,      6.3180
     20.0000,      12.010
     25.0000,      10.141
     30.0000,      7.0536
     35.0000,      9.3926
     40.0000,      10.252
     45.0000,      9.8623
     50.0000,      4.7730
     55.0000,      5.4125
     60.0000,      7.0918
     65.0000,      14.401
     70.0000,      23.618
     75.0000,      17.757
     80.0000,      13.843
     85.0000,      28.764
     90.0000,      25.106
     95.0000,      17.307
    100.0000,      20.530
    105.0000,      22.638
    110.0000,      15.009
    115.0000,      25.233
    120.0000,      36.934
    125.0000,      21.231
    130.0000,      11.804
    135.0000,      17.391
    140.0000,      49.276
    145.0000,      297.06
    150.0000,      126.00
    155.0000,      4.5501
    160.0000,      13.628
    165.0000,      99.438
    170.0000,      48.588
    175.0000,      27.693
    180.0000,      7.2740
    185.0000,      11.152
                   200.86
LAYER 5
36,      11.4471
     15.0000,      4.2394
     20.0000,      5.0624
     25.0000,      3.1493
     30.0000,      2.3880
     35.0000,      4.9193
     40.0000,      10.266
     45.0000,      9.8714
     50.0000,      2.6844
     55.0000,      1.5023
     60.0000,      2.0981
     65.0000,      5.4843
     70.0000,      10.695
     75.0000,      8.4364
     80.0000,      6.3290
     85.0000,      14.464
     90.0000,      19.501
     95.0000,      14.256
    100.0000,      16.013
    105.0000,      16.634
    110.0000,      13.736
    115.0000,      30.219
    120.0000,      49.424
    125.0000,      21.138
    130.0000,      11.930
    135.0000,      39.182
    140.0000,      325.02
    145.0000,      984.03
    150.0000,      134.32
    155.0000,      2.6132
    160.0000,      9.8573
    165.0000,      233.45
    170.0000,      70.801
    175.0000,      5.8024
    180.0000,      1.6684
    185.0000,      53.186
                   1749.3
LAYER 6
34,      14.4668
     20.0000,      2.1926
     25.0000,     0.98859
     30.0000,     0.98997
     35.0000,      3.1353
     40.0000,      10.765
     45.0000,      11.853
     50.0000,      2.7770
     55.0000,     0.89628
     60.0000,     0.81131
     65.0000,      1.5482
     70.0000,      2.6687
     75.0000,      2.5148
     80.0000,      2.3029
     85.0000,      4.8884
     90.0000,      8.1350
     95.0000,      7.6266
    100.0000,      8.2722
    105.0000,      8.9038
    110.0000,      9.9912
    115.0000,      22.698
    120.0000,      36.240
    125.0000,      20.948
    130.0000,      20.574
    135.0000,      103.00
    140.0000,      750.26
    145.0000,      892.97
    150.0000,      72.481
    155.0000,      2.1151
    160.0000,      7.3472
    165.0000,      182.51
    170.0000,      47.738
    175.0000,      2.3980
    180.0000,      2.0830
                   414.05
LAYER 7
34,      17.7884
     20.0000,     0.79165
     25.0000,     0.52287
     30.0000,     0.70302
     35.0000,      2.7924
     40.0000,      11.640
     45.0000,      16.113
     50.0000,      5.4385
     55.0000,      1.6153
     60.0000,     0.93876
     65.0000,      1.0088
     70.0000,      1.2139
     75.0000,      1.2038
     80.0000,      1.2476
     85.0000,      2.0447
     90.0000,      3.1946
     95.0000,      3.5321
    100.0000,      3.9048
    105.0000,      4.6815
    110.0000,      6.8060
    115.0000,      14.302
    120.0000,      23.228
    125.0000,      23.766
    130.0000,      41.047
    135.0000,      171.86
    140.0000,      535.08
    145.0000,      313.48
    150.0000,      31.275
    155.0000,      2.5100
    160.0000,      5.8679
    165.0000,      56.624
    170.0000,      19.928
    175.0000,      2.2968
    180.0000,      4.6267
                   152.63
LAYER 8
32,      21.4423
     25.0000,     0.51131
     30.0000,     0.76222
     35.0000,      2.8187
     40.0000,      12.013
     45.0000,      21.472
     50.0000,      12.607
     55.0000,      5.0105
     60.0000,      2.5258
     65.0000,      1.8008
     70.0000,      1.5161
     75.0000,      1.3101
     80.0000,      1.2221
     85.0000,      1.4231
     90.0000,      1.7477
     95.0000,      1.9393
    100.0000,      2.2340
    105.0000,      2.9919
    110.0000,      4.9579
    115.0000,      9.7696
    120.0000,      17.120
    125.0000,      26.832
    130.0000,      57.259
    135.0000,      150.50
    140.0000,      216.25
    145.0000,      93.985
    150.0000,      14.936
    155.0000,      3.0373
    160.0000,      4.8325
    165.0000,      17.302
    170.0000,      10.732
    175.0000,      5.0458
                   23.850
LAYER 9
30,      25.4615
     30.0000,     0.87160
     35.0000,      2.7644
     40.0000,      11.191
     45.0000,      25.536
     50.0000,      24.727
     55.0000,      14.820
     60.0000,      8.3307
     65.0000,      5.1519
     70.0000,      3.4681
     75.0000,      2.4577
     80.0000,      1.8442
     85.0000,      1.5497
     90.0000,      1.4399
     95.0000,      1.4418
    100.0000,      1.6642
    105.0000,      2.3530
    110.0000,      4.0405
    115.0000,      7.6739
    120.0000,      14.152
    125.0000,      25.784
    130.0000,      50.253
    135.0000,      83.948
    140.0000,      77.947
    145.0000,      33.409
    150.0000,      8.8539
    155.0000,      3.4887
    160.0000,      4.4631
    165.0000,      9.1792
    170.0000,      10.215
                   16.243
LAYER 10
29,      29.8827
     35.0000,      2.4979
     40.0000,      8.6692
     45.0000,      24.371
     50.0000,      35.126
     55.0000,      30.248
     60.0000,      20.762
     65.0000,      13.191
     70.0000,      8.1713
     75.0000,      5.0342
     80.0000,      3.1505
     85.0000,      2.1040
     90.0000,      1.5828
     95.0000,      1.4068
    100.0000,      1.5545
    105.0000,      2.1636
    110.0000,      3.5946
    115.0000,      6.4443
    120.0000,      11.434
    125.0000,      19.538
    130.0000,      30.689
    135.0000,      37.455
    140.0000,      29.478
    145.0000,      14.867
    150.0000,      6.4209
    155.0000,      4.0930
    160.0000,      5.1128
    165.0000,      8.5537
    170.0000,      12.696
                   23.218
LAYER 11
27,      34.7459
     40.0000,      6.1888
     45.0000,      16.910
     50.0000,      33.362
     55.0000,      38.452
     60.0000,      31.666
     65.0000,      21.903
     70.0000,      13.668
     75.0000,      8.0454
     80.0000,      4.6561
     85.0000,      2.8082
     90.0000,      1.9036
     95.0000,      1.5601
    100.0000,      1.6177
    105.0000,      2.1021
    110.0000,      3.1942
    115.0000,      5.1474
    120.0000,      8.1097
    125.0000,      11.861
    130.0000,      15.213
    135.0000,      15.763
    140.0000,      12.550
    145.0000,      8.2324
    150.0000,      5.6227
    155.0000,      5.2528
    160.0000,      7.1924
    165.0000,      10.561
                   20.441
LAYER 12
24,      40.0955
     45.0000,      10.325
     50.0000,      21.113
     55.0000,      31.336
     60.0000,      30.266
     65.0000,      22.950
     70.0000,      15.027
     75.0000,      9.0461
     80.0000,      5.2842
     85.0000,      3.1872
     90.0000,      2.1314
     95.0000,      1.6894
    100.0000,      1.6467
    105.0000,      1.9453
    110.0000,      2.6138
    115.0000,      3.6708
    120.0000,      5.0101
    125.0000,      6.3401
    130.0000,      7.2140
    135.0000,      7.2543
    140.0000,      6.5536
    145.0000,      5.7875
    150.0000,      5.6413
    155.0000,      7.1987
                   13.619
LAYER 13
22,      45.9801
     50.0000,      11.601
     55.0000,      17.844
     60.0000,      19.919
     65.0000,      17.200
     70.0000,      12.290
     75.0000,      7.8479
     80.0000,      4.8334
     85.0000,      3.0568
     90.0000,      2.1101
     95.0000,      1.6715
    100.0000,      1.5559
    105.0000,      1.6791
    110.0000,      2.0030
    115.0000,      2.4813
    120.0000,      3.0327
    125.0000,      3.5531
    130.0000,      3.9454
    135.0000,      4.2027
    140.0000,      4.3900
    145.0000,      4.9294
    150.0000,      5.7938
                   10.011
LAYER 14
18,      52.4531
     60.0000,      9.9340
     65.0000,      9.5154
     70.0000,      8.1831
     75.0000,      5.9305
     80.0000,      4.0191
     85.0000,      2.7229
     90.0000,      1.9695
     95.0000,      1.5806
    100.0000,      1.4357
    105.0000,      1.4616
    110.0000,      1.6134
    115.0000,      1.8576
    120.0000,      2.1621
    125.0000,      2.4630
    130.0000,      2.7297
    135.0000,      3.1310
    140.0000,      3.7861
                   6.2192
LAYER 15
14,      59.5734
     70.0000,      4.9071
     75.0000,      3.8164
     80.0000,      3.0582
     85.0000,      2.3635
     90.0000,      1.8758
     95.0000,      1.5815
    100.0000,      1.4475
    105.0000,      1.4386
    110.0000,      1.5312
    115.0000,      1.7008
    120.0000,      1.8785
    125.0000,      2.0099
    130.0000,      2.4303
                   3.5352
LAYER 16
11,      67.4058
     80.0000,      2.2956
     85.0000,      2.0027
     90.0000,      1.8051
     95.0000,      1.7271
    100.0000,      1.6874
    105.0000,      1.6851
    110.0000,      1.6782
    115.0000,      1.6796
    120.0000,      1.7032
    125.0000,      1.8359
                   2.2156
LAYER 17
7,      76.0213
     90.0000,      2.0174
     95.0000,      2.3110
    100.0000,      2.2291
    105.0000,      2.0548
    110.0000,      1.8664
    115.0000,      1.7499
                   1.6826
LAYER 18
5, 
     95.0000,      5.7642
    100.0000,      3.9730
    105.0000,      2.7837
    110.0000,      2.1477
                   2.0930
CALCULATED APPARENT RESISTIVITY
     10.0000,       5.0000,   1.00000,      8.6329
     15.0000,       5.0000,   1.00000,      9.4440
     20.0000,       5.0000,   1.00000,      8.9733
     25.0000,       5.0000,   1.00000,      9.5137
     30.0000,       5.0000,   1.00000,      9.9607
     35.0000,       5.0000,   1.00000,      10.701
     40.0000,       5.0000,   1.00000,      10.837
     45.0000,       5.0000,   1.00000,      9.3578
     50.0000,       5.0000,   1.00000,      9.4369
     55.0000,       5.0000,   1.00000,      7.8553
     60.0000,       5.0000,   1.00000,      9.3768
     65.0000,       5.0000,   1.00000,      9.8026
     70.0000,       5.0000,   1.00000,      10.116
     75.0000,       5.0000,   1.00000,      11.654
     80.0000,       5.0000,   1.00000,      11.207
     85.0000,       5.0000,   1.00000,      12.646
     90.0000,       5.0000,   1.00000,      15.173
     95.0000,       5.0000,   1.00000,      13.348
    100.0000,       5.0000,   1.00000,      15.581
    105.0000,       5.0000,   1.00000,      14.545
    110.0000,       5.0000,   1.00000,      15.063
    115.0000,       5.0000,   1.00000,      15.378
    120.0000,       5.0000,   1.00000,      16.424
    125.0000,       5.0000,   1.00000,      14.042
    130.0000,       5.0000,   1.00000,      14.419
    135.0000,       5.0000,   1.00000,      9.8928
    145.0000,       5.0000,   1.00000,      39.923
    150.0000,       5.0000,   1.00000,      15.462
    155.0000,       5.0000,   1.00000,      17.910
    160.0000,       5.0000,   1.00000,      18.758
    165.0000,       5.0000,   1.00000,      17.349
      7.5000,       5.0000,   2.00000,      6.4462
     12.5000,       5.0000,   2.00000,      6.6782
     17.5000,       5.0000,   2.00000,      8.3708
     22.5000,       5.0000,   2.00000,      8.5511
     27.5000,       5.0000,   2.00000,      8.7662
     32.5000,       5.0000,   2.00000,      8.2443
     37.5000,       5.0000,   2.00000,      8.2341
     42.5000,       5.0000,   2.00000,      7.8159
     47.5000,       5.0000,   2.00000,      8.6330
     52.5000,       5.0000,   2.00000,      6.9256
     57.5000,       5.0000,   2.00000,      6.8739
     62.5000,       5.0000,   2.00000,      8.4227
     67.5000,       5.0000,   2.00000,      8.6104
     72.5000,       5.0000,   2.00000,      11.210
     77.5000,       5.0000,   2.00000,      11.830
     82.5000,       5.0000,   2.00000,      10.951
     87.5000,       5.0000,   2.00000,      14.131
     92.5000,       5.0000,   2.00000,      13.587
     97.5000,       5.0000,   2.00000,      13.867
    102.5000,       5.0000,   2.00000,      13.900
    107.5000,       5.0000,   2.00000,      14.225
    112.5000,       5.0000,   2.00000,      15.259
    117.5000,       5.0000,   2.00000,      15.872
    122.5000,       5.0000,   2.00000,      14.177
    127.5000,       5.0000,   2.00000,      14.839
    132.5000,       5.0000,   2.00000,      10.538
    142.5000,       5.0000,   2.00000,      60.030
    147.5000,       5.0000,   2.00000,      8.2136
    152.5000,       5.0000,   2.00000,      13.325
    157.5000,       5.0000,   2.00000,      24.781
    162.5000,       5.0000,   2.00000,      13.747
    167.5000,       5.0000,   2.00000,      19.672
    172.5000,       5.0000,   2.00000,      22.017
    177.5000,       5.0000,   2.00000,      14.432
    182.5000,       5.0000,   2.00000,      32.462
    187.5000,       5.0000,   2.00000,      11.412
    192.5000,       5.0000,   2.00000,      15.915
     10.0000,      10.0000,   1.00000,      5.9117
     15.0000,      10.0000,   1.00000,      6.3021
     20.0000,      10.0000,   1.00000,      7.9462
     25.0000,      10.0000,   1.00000,      8.1066
     30.0000,      10.0000,   1.00000,      8.1644
     35.0000,      10.0000,   1.00000,      7.6009
     40.0000,      10.0000,   1.00000,      7.3699
     45.0000,      10.0000,   1.00000,      7.5091
     50.0000,      10.0000,   1.00000,      7.7583
     55.0000,      10.0000,   1.00000,      6.6339
     60.0000,      10.0000,   1.00000,      6.6323
     65.0000,      10.0000,   1.00000,      7.8532
     70.0000,      10.0000,   1.00000,      8.5900
     75.0000,      10.0000,   1.00000,      10.849
     80.0000,      10.0000,   1.00000,      11.281
     85.0000,      10.0000,   1.00000,      11.005
     90.0000,      10.0000,   1.00000,      13.153
     95.0000,      10.0000,   1.00000,      13.314
    100.0000,      10.0000,   1.00000,      13.028
    105.0000,      10.0000,   1.00000,      13.477
    110.0000,      10.0000,   1.00000,      14.007
    115.0000,      10.0000,   1.00000,      15.009
    120.0000,      10.0000,   1.00000,      14.693
    125.0000,      10.0000,   1.00000,      14.177
    130.0000,      10.0000,   1.00000,      13.531
    140.0000,      10.0000,   1.00000,      48.008
    145.0000,      10.0000,   1.00000,      43.226
    150.0000,      10.0000,   1.00000,      7.7847
    155.0000,      10.0000,   1.00000,      15.437
    160.0000,      10.0000,   1.00000,      22.007
    165.0000,      10.0000,   1.00000,      14.002
    170.0000,      10.0000,   1.00000,      17.685
    175.0000,      10.0000,   1.00000,      19.468
    180.0000,      10.0000,   1.00000,      20.636
    185.0000,      10.0000,   1.00000,      25.284
    190.0000,      10.0000,   1.00000,      11.631
     10.0000,       5.0000,   3.00000,      4.8426
     15.0000,       5.0000,   3.00000,      5.5497
     20.0000,       5.0000,   3.00000,      7.0969
     25.0000,       5.0000,   3.00000,      7.2175
     30.0000,       5.0000,   3.00000,      6.9607
     35.0000,       5.0000,   3.00000,      6.3140
     40.0000,       5.0000,   3.00000,      5.6416
     45.0000,       5.0000,   3.00000,      6.8956
     50.0000,       5.0000,   3.00000,      6.0089
     55.0000,       5.0000,   3.00000,      6.0506
     60.0000,       5.0000,   3.00000,      6.1490
     65.0000,       5.0000,   3.00000,      6.7141
     70.0000,       5.0000,   3.00000,      8.5493
     75.0000,       5.0000,   3.00000,      10.128
     80.0000,       5.0000,   3.00000,      10.182
     85.0000,       5.0000,   3.00000,      11.112
     90.0000,       5.0000,   3.00000,      11.197
     95.0000,       5.0000,   3.00000,      12.768
    100.0000,       5.0000,   3.00000,      11.350
    105.0000,       5.0000,   3.00000,      12.631
    110.0000,       5.0000,   3.00000,      13.571
    115.0000,       5.0000,   3.00000,      14.508
    120.0000,       5.0000,   3.00000,      12.336
    125.0000,       5.0000,   3.00000,      14.177
    130.0000,       5.0000,   3.00000,      10.914
    140.0000,       5.0000,   3.00000,      66.618
    145.0000,       5.0000,   3.00000,      9.6168
    150.0000,       5.0000,   3.00000,      6.9269
    155.0000,       5.0000,   3.00000,      19.662
    160.0000,       5.0000,   3.00000,      16.458
    165.0000,       5.0000,   3.00000,      14.512
    170.0000,       5.0000,   3.00000,      13.711
     12.5000,       5.0000,   4.00000,      3.9371
     17.5000,       5.0000,   4.00000,      4.6652
     22.5000,       5.0000,   4.00000,      6.0064
     27.5000,       5.0000,   4.00000,      5.9105
     32.5000,       5.0000,   4.00000,      5.4472
     37.5000,       5.0000,   4.00000,      4.2838
     42.5000,       5.0000,   4.00000,      4.9015
     47.5000,       5.0000,   4.00000,      4.7068
     52.5000,       5.0000,   4.00000,      5.3566
     57.5000,       5.0000,   4.00000,      5.5965
     62.5000,       5.0000,   4.00000,      4.9658
     67.5000,       5.0000,   4.00000,      6.5397
     72.5000,       5.0000,   4.00000,      7.5318
     77.5000,       5.0000,   4.00000,      8.2185
     82.5000,       5.0000,   4.00000,      9.7109
     87.5000,       5.0000,   4.00000,      8.3738
     92.5000,       5.0000,   4.00000,      9.8780
     97.5000,       5.0000,   4.00000,      9.7615
    102.5000,       5.0000,   4.00000,      10.009
    107.5000,       5.0000,   4.00000,      11.538
    112.5000,       5.0000,   4.00000,      12.171
    117.5000,       5.0000,   4.00000,      10.583
    122.5000,       5.0000,   4.00000,      11.941
    127.5000,       5.0000,   4.00000,      10.359
    137.5000,       5.0000,   4.00000,      73.927
    142.5000,       5.0000,   4.00000,      9.3881
    147.5000,       5.0000,   4.00000,      7.4541
    152.5000,       5.0000,   4.00000,      10.891
    157.5000,       5.0000,   4.00000,      12.510
    162.5000,       5.0000,   4.00000,      16.106
    167.5000,       5.0000,   4.00000,      9.4438
    172.5000,       5.0000,   4.00000,      8.8916
    177.5000,       5.0000,   4.00000,      35.769
    182.5000,       5.0000,   4.00000,      10.753
    187.5000,       5.0000,   4.00000,      11.285
     15.0000,      10.0000,   2.00000,      3.7513
     20.0000,      10.0000,   2.00000,      4.5803
     25.0000,      10.0000,   2.00000,      5.7489
     30.0000,      10.0000,   2.00000,      5.5046
     35.0000,      10.0000,   2.00000,      4.7576
     40.0000,      10.0000,   2.00000,      4.0782
     45.0000,      10.0000,   2.00000,      4.2919
     50.0000,      10.0000,   2.00000,      4.5457
     55.0000,      10.0000,   2.00000,      5.2432
     60.0000,      10.0000,   2.00000,      5.1999
     65.0000,      10.0000,   2.00000,      5.0252
     70.0000,      10.0000,   2.00000,      6.3237
     75.0000,      10.0000,   2.00000,      6.9762
     80.0000,      10.0000,   2.00000,      8.0197
     85.0000,      10.0000,   2.00000,      8.6821
     90.0000,      10.0000,   2.00000,      7.9334
     95.0000,      10.0000,   2.00000,      8.8606
    100.0000,      10.0000,   2.00000,      9.2288
    105.0000,      10.0000,   2.00000,      9.6098
    110.0000,      10.0000,   2.00000,      10.912
    115.0000,      10.0000,   2.00000,      10.731
    120.0000,      10.0000,   2.00000,      10.399
    125.0000,      10.0000,   2.00000,      10.690
    135.0000,      10.0000,   2.00000,      60.638
    140.0000,      10.0000,   2.00000,      48.193
    145.0000,      10.0000,   2.00000,      8.4286
    150.0000,      10.0000,   2.00000,      9.0414
    155.0000,      10.0000,   2.00000,      9.2731
    160.0000,      10.0000,   2.00000,      12.202
    165.0000,      10.0000,   2.00000,      13.625
    170.0000,      10.0000,   2.00000,      8.3262
    175.0000,      10.0000,   2.00000,      15.759
    180.0000,      10.0000,   2.00000,      25.919
    185.0000,      10.0000,   2.00000,      10.821
     20.0000,      20.0000,   1.00000,      3.9011
     25.0000,      20.0000,   1.00000,      4.5828
     30.0000,      20.0000,   1.00000,      5.2188
     35.0000,      20.0000,   1.00000,      4.7671
     40.0000,      20.0000,   1.00000,      4.1534
     45.0000,      20.0000,   1.00000,      3.6093
     50.0000,      20.0000,   1.00000,      3.9293
     55.0000,      20.0000,   1.00000,      4.3133
     60.0000,      20.0000,   1.00000,      4.9386
     65.0000,      20.0000,   1.00000,      5.1204
     70.0000,      20.0000,   1.00000,      4.9698
     75.0000,      20.0000,   1.00000,      5.9251
     80.0000,      20.0000,   1.00000,      6.4438
     85.0000,      20.0000,   1.00000,      7.1656
     90.0000,      20.0000,   1.00000,      7.6413
     95.0000,      20.0000,   1.00000,      7.0425
    100.0000,      20.0000,   1.00000,      7.9635
    105.0000,      20.0000,   1.00000,      8.4972
    110.0000,      20.0000,   1.00000,      8.6347
    115.0000,      20.0000,   1.00000,      9.5584
    120.0000,      20.0000,   1.00000,      9.6062
    130.0000,      20.0000,   1.00000,      23.091
    135.0000,      20.0000,   1.00000,      31.250
    140.0000,      20.0000,   1.00000,      43.092
    145.0000,      20.0000,   1.00000,      34.946
    150.0000,      20.0000,   1.00000,      8.5487
    155.0000,      20.0000,   1.00000,      8.2296
    160.0000,      20.0000,   1.00000,      7.9274
    165.0000,      20.0000,   1.00000,      10.234
    170.0000,      20.0000,   1.00000,      14.252
    175.0000,      20.0000,   1.00000,      11.029
    180.0000,      20.0000,   1.00000,      13.187
     15.0000,       5.0000,   5.00000,      3.4727
     20.0000,       5.0000,   5.00000,      4.4530
     25.0000,       5.0000,   5.00000,      5.3628
     30.0000,       5.0000,   5.00000,      4.8958
     35.0000,       5.0000,   5.00000,      3.7231
     40.0000,       5.0000,   5.00000,      3.7697
     45.0000,       5.0000,   5.00000,      3.3774
     50.0000,       5.0000,   5.00000,      4.3040
     55.0000,       5.0000,   5.00000,      5.0730
     60.0000,       5.0000,   5.00000,      4.6050
     65.0000,       5.0000,   5.00000,      5.1142
     70.0000,       5.0000,   5.00000,      5.9997
     75.0000,       5.0000,   5.00000,      6.1428
     80.0000,       5.0000,   5.00000,      7.7214
     85.0000,       5.0000,   5.00000,      7.1388
     90.0000,       5.0000,   5.00000,      7.2728
     95.0000,       5.0000,   5.00000,      7.3346
    100.0000,       5.0000,   5.00000,      8.4299
    105.0000,       5.0000,   5.00000,      9.0106
    110.0000,       5.0000,   5.00000,      9.9733
    115.0000,       5.0000,   5.00000,      8.5700
    120.0000,       5.0000,   5.00000,      10.123
    125.0000,       5.0000,   5.00000,      8.8122
    135.0000,       5.0000,   5.00000,      74.568
    140.0000,       5.0000,   5.00000,      9.5913
    145.0000,       5.0000,   5.00000,      6.9894
    150.0000,       5.0000,   5.00000,      11.422
    155.0000,       5.0000,   5.00000,      6.8462
    160.0000,       5.0000,   5.00000,      11.741
    165.0000,       5.0000,   5.00000,      9.9036
    170.0000,       5.0000,   5.00000,      6.6498
    175.0000,       5.0000,   5.00000,      26.060
     17.5000,       5.0000,   6.00000,      3.8861
     22.5000,       5.0000,   6.00000,      4.6668
     27.5000,       5.0000,   6.00000,      4.7460
     32.5000,       5.0000,   6.00000,      3.4177
     37.5000,       5.0000,   6.00000,      3.3340
     42.5000,       5.0000,   6.00000,      2.6736
     47.5000,       5.0000,   6.00000,      3.2168
     52.5000,       5.0000,   6.00000,      4.1516
     57.5000,       5.0000,   6.00000,      4.1955
     62.5000,       5.0000,   6.00000,      4.8970
     67.5000,       5.0000,   6.00000,      5.0908
     72.5000,       5.0000,   6.00000,      5.0964
     77.5000,       5.0000,   6.00000,      5.9501
     82.5000,       5.0000,   6.00000,      5.7333
     87.5000,       5.0000,   6.00000,      6.1873
     92.5000,       5.0000,   6.00000,      5.4554
     97.5000,       5.0000,   6.00000,      6.4197
    102.5000,       5.0000,   6.00000,      7.5227
    107.5000,       5.0000,   6.00000,      7.6831
    112.5000,       5.0000,   6.00000,      6.9232
    117.5000,       5.0000,   6.00000,      8.2284
    122.5000,       5.0000,   6.00000,      7.5148
    132.5000,       5.0000,   6.00000,      67.680
    137.5000,       5.0000,   6.00000,      9.1399
    142.5000,       5.0000,   6.00000,      6.9307
    147.5000,       5.0000,   6.00000,      10.658
    152.5000,       5.0000,   6.00000,      6.9077
    157.5000,       5.0000,   6.00000,      6.3356
    162.5000,       5.0000,   6.00000,      7.0141
    167.5000,       5.0000,   6.00000,      7.1845
    172.5000,       5.0000,   6.00000,      23.342
    177.5000,       5.0000,   6.00000,      8.0777
    182.5000,       5.0000,   6.00000,      11.034
     25.0000,      25.0000,   1.00000,      3.9262
     30.0000,      25.0000,   1.00000,      4.1890
     35.0000,      25.0000,   1.00000,      4.2176
     40.0000,      25.0000,   1.00000,      3.6010
     45.0000,      25.0000,   1.00000,      3.1037
     50.0000,      25.0000,   1.00000,      3.0025
     55.0000,      25.0000,   1.00000,      3.1576
     60.0000,      25.0000,   1.00000,      3.9899
     65.0000,      25.0000,   1.00000,      4.6184
     70.0000,      25.0000,   1.00000,      4.7767
     75.0000,      25.0000,   1.00000,      4.8449
     80.0000,      25.0000,   1.00000,      5.1679
     85.0000,      25.0000,   1.00000,      5.2824
     90.0000,      25.0000,   1.00000,      5.8613
     95.0000,      25.0000,   1.00000,      5.8098
    100.0000,      25.0000,   1.00000,      5.7333
    105.0000,      25.0000,   1.00000,      6.1152
    110.0000,      25.0000,   1.00000,      6.8842
    115.0000,      25.0000,   1.00000,      7.0179
    120.0000,      25.0000,   1.00000,      9.6888
    125.0000,      25.0000,   1.00000,      14.256
    130.0000,      25.0000,   1.00000,      18.619
    135.0000,      25.0000,   1.00000,      24.290
    140.0000,      25.0000,   1.00000,      35.610
    145.0000,      25.0000,   1.00000,      30.167
    150.0000,      25.0000,   1.00000,      8.1472
    155.0000,      25.0000,   1.00000,      7.1209
    160.0000,      25.0000,   1.00000,      7.4072
    165.0000,      25.0000,   1.00000,      6.3666
    170.0000,      25.0000,   1.00000,      10.135
    175.0000,      25.0000,   1.00000,      11.758
    180.0000,      10.0000,   3.00000,      8.0428
     22.5000,      15.0000,   2.00000,      4.3076
     27.5000,      15.0000,   2.00000,      4.2557
     32.5000,      15.0000,   2.00000,      3.9013
     37.5000,      15.0000,   2.00000,      3.0512
     42.5000,      15.0000,   2.00000,      2.8352
     47.5000,      15.0000,   2.00000,      2.6825
     52.5000,      15.0000,   2.00000,      3.0712
     57.5000,      15.0000,   2.00000,      3.8182
     62.5000,      15.0000,   2.00000,      4.4207
     67.5000,      15.0000,   2.00000,      4.8633
     72.5000,      15.0000,   2.00000,      4.8463
     77.5000,      15.0000,   2.00000,      4.8946
     82.5000,      15.0000,   2.00000,      5.1068
     87.5000,      15.0000,   2.00000,      5.1022
     92.5000,      15.0000,   2.00000,      5.2987
     97.5000,      15.0000,   2.00000,      5.1250
    102.5000,      15.0000,   2.00000,      5.8803
    107.5000,      15.0000,   2.00000,      6.3977
    112.5000,      15.0000,   2.00000,      6.3619
    117.5000,      15.0000,   2.00000,      6.4380
    127.5000,      15.0000,   2.00000,      26.390
    132.5000,      15.0000,   2.00000,      37.523
    137.5000,      15.0000,   2.00000,      32.976
    142.5000,      15.0000,   2.00000,      8.4451
    147.5000,      15.0000,   2.00000,      7.8580
    152.5000,      15.0000,   2.00000,      7.9790
    157.5000,      15.0000,   2.00000,      5.8614
    162.5000,      15.0000,   2.00000,      4.7121
    167.5000,      15.0000,   2.00000,      9.9476
    172.5000,      15.0000,   2.00000,      13.648
    177.5000,      15.0000,   2.00000,      14.116
     20.0000,       5.0000,   7.00000,      4.6197
     25.0000,       5.0000,   7.00000,      4.4828
     30.0000,       5.0000,   7.00000,      3.3756
     35.0000,       5.0000,   7.00000,      3.1248
     40.0000,       5.0000,   7.00000,      2.4266
     45.0000,       5.0000,   7.00000,      2.6689
     50.0000,       5.0000,   7.00000,      3.1871
     55.0000,       5.0000,   7.00000,      3.4444
     60.0000,       5.0000,   7.00000,      4.5082
     65.0000,       5.0000,   7.00000,      5.0477
     70.0000,       5.0000,   7.00000,      4.5503
     75.0000,       5.0000,   7.00000,      5.1700
     80.0000,       5.0000,   7.00000,      4.6173
     85.0000,       5.0000,   7.00000,      5.0897
     90.0000,       5.0000,   7.00000,      4.7229
     95.0000,       5.0000,   7.00000,      5.0010
    100.0000,       5.0000,   7.00000,      5.8351
    105.0000,       5.0000,   7.00000,      6.3824
    110.0000,       5.0000,   7.00000,      5.3530
    115.0000,       5.0000,   7.00000,      6.7536
    120.0000,       5.0000,   7.00000,      6.1955
    130.0000,       5.0000,   7.00000,      55.724
    135.0000,       5.0000,   7.00000,      7.9803
    140.0000,       5.0000,   7.00000,      6.4838
    145.0000,       5.0000,   7.00000,      10.485
    150.0000,       5.0000,   7.00000,      6.2970
    155.0000,       5.0000,   7.00000,      6.2039
    160.0000,       5.0000,   7.00000,      3.7699
    170.0000,       5.0000,   7.00000,      26.600
    175.0000,       5.0000,   7.00000,      7.2282
    180.0000,       5.0000,   7.00000,      7.9962
     30.0000,      30.0000,   1.00000,      3.8908
     35.0000,      30.0000,   1.00000,      3.7331
     40.0000,      30.0000,   1.00000,      3.4339
     45.0000,      30.0000,   1.00000,      2.8422
     50.0000,      30.0000,   1.00000,      2.6986
     55.0000,      30.0000,   1.00000,      2.6219
     60.0000,      30.0000,   1.00000,      3.0329
     65.0000,      30.0000,   1.00000,      3.7909
     70.0000,      30.0000,   1.00000,      4.3472
     75.0000,      30.0000,   1.00000,      4.7019
     80.0000,      30.0000,   1.00000,      4.5181
     85.0000,      30.0000,   1.00000,      4.5320
     90.0000,      30.0000,   1.00000,      4.6551
     95.0000,      30.0000,   1.00000,      4.7271
    100.0000,      30.0000,   1.00000,      4.8175
    105.0000,      30.0000,   1.00000,      4.6387
    110.0000,      30.0000,   1.00000,      5.1442
    115.0000,      30.0000,   1.00000,      7.0196
    120.0000,      30.0000,   1.00000,      9.4631
    125.0000,      30.0000,   1.00000,      11.381
    130.0000,      30.0000,   1.00000,      14.428
    135.0000,      30.0000,   1.00000,      19.256
    140.0000,      30.0000,   1.00000,      26.748
    145.0000,      30.0000,   1.00000,      24.016
    150.0000,      30.0000,   1.00000,      7.1445
    155.0000,      30.0000,   1.00000,      6.5238
    160.0000,      30.0000,   1.00000,      7.1886
    165.0000,      30.0000,   1.00000,      6.1076
    170.0000,      30.0000,   1.00000,      5.6772
    177.5000,       5.0000,   8.00000,      7.1580
     25.0000,      10.0000,   4.00000,      4.0736
     30.0000,      10.0000,   4.00000,      3.1720
     35.0000,      10.0000,   4.00000,      2.7889
     40.0000,      10.0000,   4.00000,      2.3892
     45.0000,      10.0000,   4.00000,      2.5421
     50.0000,      10.0000,   4.00000,      2.5312
     55.0000,      10.0000,   4.00000,      2.7870
     60.0000,      10.0000,   4.00000,      3.8068
     65.0000,      10.0000,   4.00000,      4.4936
     70.0000,      10.0000,   4.00000,      4.6977
     75.0000,      10.0000,   4.00000,      4.4622
     80.0000,      10.0000,   4.00000,      4.1254
     85.0000,      10.0000,   4.00000,      3.9744
     90.0000,      10.0000,   4.00000,      4.0543
     95.0000,      10.0000,   4.00000,      4.4545
    100.0000,      10.0000,   4.00000,      4.4684
    105.0000,      10.0000,   4.00000,      4.3994
    110.0000,      10.0000,   4.00000,      4.5738
    115.0000,      10.0000,   4.00000,      4.9165
    125.0000,      10.0000,   4.00000,      33.337
    130.0000,      10.0000,   4.00000,      28.164
    135.0000,      10.0000,   4.00000,      5.5847
    140.0000,      10.0000,   4.00000,      6.9090
    145.0000,      10.0000,   4.00000,      7.9084
    150.0000,      10.0000,   4.00000,      5.7107
    155.0000,      10.0000,   4.00000,      4.5160
    160.0000,      10.0000,   4.00000,      3.3887
    165.0000,      10.0000,   4.00000,      7.6115
    170.0000,      10.0000,   4.00000,      14.391
    175.0000,      10.0000,   4.00000,      7.9838
    170.0000,       5.0000,   9.00000,      6.2563
    175.0000,       5.0000,   9.00000,      7.8697
     35.0000,      35.0000,   1.00000,      3.6956
     40.0000,      35.0000,   1.00000,      3.2136
     45.0000,      35.0000,   1.00000,      2.8197
     50.0000,      35.0000,   1.00000,      2.5979
     55.0000,      35.0000,   1.00000,      2.4574
     60.0000,      35.0000,   1.00000,      2.5941
     65.0000,      35.0000,   1.00000,      2.9291
     70.0000,      35.0000,   1.00000,      3.5578
     75.0000,      35.0000,   1.00000,      4.2571
     80.0000,      35.0000,   1.00000,      4.4766
     85.0000,      35.0000,   1.00000,      4.2394
     90.0000,      35.0000,   1.00000,      4.2330
     95.0000,      35.0000,   1.00000,      3.9946
    100.0000,      35.0000,   1.00000,      4.1379
    105.0000,      35.0000,   1.00000,      4.1213
    115.0000,      35.0000,   1.00000,      6.9430
    120.0000,      35.0000,   1.00000,      7.9526
    125.0000,      35.0000,   1.00000,      8.9197
    130.0000,      35.0000,   1.00000,      11.570
    135.0000,      35.0000,   1.00000,      14.777
    140.0000,      35.0000,   1.00000,      20.484
    145.0000,      35.0000,   1.00000,      17.652
    150.0000,      35.0000,   1.00000,      5.8521
    155.0000,      35.0000,   1.00000,      6.4154
    160.0000,      35.0000,   1.00000,      6.6682
    165.0000,      35.0000,   1.00000,      5.4258
    170.0000,      20.0000,   2.00000,      6.1183
     30.0000,      15.0000,   3.00000,      3.0572
     35.0000,      15.0000,   3.00000,      2.6880
     40.0000,      15.0000,   3.00000,      2.4991
     45.0000,      15.0000,   3.00000,      2.4242
     50.0000,      15.0000,   3.00000,      2.4252
     55.0000,      15.0000,   3.00000,      2.5008
     60.0000,      15.0000,   3.00000,      2.9563
     65.0000,      15.0000,   3.00000,      3.7364
     70.0000,      15.0000,   3.00000,      4.2003
     75.0000,      15.0000,   3.00000,      4.3793
     80.0000,      15.0000,   3.00000,      3.8618
     85.0000,      15.0000,   3.00000,      3.8067
     90.0000,      15.0000,   3.00000,      3.7516
     95.0000,      15.0000,   3.00000,      3.9769
    100.0000,      15.0000,   3.00000,      3.8553
    105.0000,      15.0000,   3.00000,      3.6660
    110.0000,      15.0000,   3.00000,      3.6720
    115.0000,      15.0000,   3.00000,      8.2636
    120.0000,      15.0000,   3.00000,      15.666
    125.0000,      15.0000,   3.00000,      21.268
    130.0000,      15.0000,   3.00000,      17.368
    135.0000,      15.0000,   3.00000,      4.9866
    140.0000,      15.0000,   3.00000,      5.1992
    145.0000,      15.0000,   3.00000,      6.0948
    150.0000,      15.0000,   3.00000,      4.5433
    155.0000,      15.0000,   3.00000,      3.8555
    160.0000,      15.0000,   3.00000,      5.6079
    165.0000,      15.0000,   3.00000,      6.6000
    170.0000,      15.0000,   3.00000,      7.6072
     27.5000,       5.0000,  10.00000,      3.1792
     32.5000,       5.0000,  10.00000,      2.3454
     37.5000,       5.0000,  10.00000,      2.5373
     42.5000,       5.0000,  10.00000,      2.5699
     47.5000,       5.0000,  10.00000,      2.2019
     57.5000,       5.0000,  10.00000,      3.1061
     62.5000,       5.0000,  10.00000,      3.5270
     67.5000,       5.0000,  10.00000,      4.5014
     72.5000,       5.0000,  10.00000,      4.0878
     77.5000,       5.0000,  10.00000,      3.9670
     82.5000,       5.0000,  10.00000,      3.4867
     87.5000,       5.0000,  10.00000,      3.8191
     92.5000,       5.0000,  10.00000,      4.0784
     97.5000,       5.0000,  10.00000,      3.9176
    102.5000,       5.0000,  10.00000,      3.1257
    107.5000,       5.0000,  10.00000,      3.9742
    112.5000,       5.0000,  10.00000,      3.8299
    127.5000,       5.0000,  10.00000,      4.2236
    132.5000,       5.0000,  10.00000,      3.8046
    137.5000,       5.0000,  10.00000,      7.0275
    142.5000,       5.0000,  10.00000,      4.8084
    147.5000,       5.0000,  10.00000,      4.7717
    152.5000,       5.0000,  10.00000,      3.0414
    162.5000,       5.0000,  10.00000,      13.159
    167.5000,       5.0000,  10.00000,      3.9359
    172.5000,       5.0000,  10.00000,      6.0441
     40.0000,      40.0000,   1.00000,      3.2555
     45.0000,      40.0000,   1.00000,      2.7642
     50.0000,      40.0000,   1.00000,      2.6252
     55.0000,      40.0000,   1.00000,      2.4264
     60.0000,      40.0000,   1.00000,      2.4536
     65.0000,      40.0000,   1.00000,      2.5218
     70.0000,      40.0000,   1.00000,      2.7763
     75.0000,      40.0000,   1.00000,      3.4952
     80.0000,      40.0000,   1.00000,      4.1099
     85.0000,      40.0000,   1.00000,      4.2428
     90.0000,      40.0000,   1.00000,      4.0366
     95.0000,      40.0000,   1.00000,      3.8364
    100.0000,      40.0000,   1.00000,      3.7349
    105.0000,      40.0000,   1.00000,      4.5881
    110.0000,      40.0000,   1.00000,      5.8549
    115.0000,      40.0000,   1.00000,      5.9908
    120.0000,      40.0000,   1.00000,      6.5785
    125.0000,      40.0000,   1.00000,      7.7026
    130.0000,      40.0000,   1.00000,      9.1428
    135.0000,      40.0000,   1.00000,      11.641
    140.0000,      40.0000,   1.00000,      15.409
    145.0000,      40.0000,   1.00000,      13.407
    150.0000,      40.0000,   1.00000,      5.0607
    155.0000,      40.0000,   1.00000,      5.4281
    160.0000,      40.0000,   1.00000,      5.9460
    170.0000,      10.0000,   5.00000,      3.8785
    170.0000,       5.0000,  11.00000,      3.8095
     37.5000,      25.0000,   2.00000,      2.7237
     42.5000,      25.0000,   2.00000,      2.4662
     47.5000,      25.0000,   2.00000,      2.5267
     52.5000,      25.0000,   2.00000,      2.4409
     57.5000,      25.0000,   2.00000,      2.4236
     62.5000,      25.0000,   2.00000,      2.5509
     67.5000,      25.0000,   2.00000,      2.8362
     72.5000,      25.0000,   2.00000,      3.3131
     77.5000,      25.0000,   2.00000,      3.8603
     82.5000,      25.0000,   2.00000,      3.9557
     87.5000,      25.0000,   2.00000,      3.8396
     92.5000,      25.0000,   2.00000,      3.6339
     97.5000,      25.0000,   2.00000,      3.6167
    102.5000,      25.0000,   2.00000,      3.5536
    107.5000,      25.0000,   2.00000,      5.2423
    112.5000,      25.0000,   2.00000,      7.6156
    117.5000,      25.0000,   2.00000,      8.7764
    122.5000,      25.0000,   2.00000,      10.508
    127.5000,      25.0000,   2.00000,      13.158
    132.5000,      25.0000,   2.00000,      11.019
    137.5000,      25.0000,   2.00000,      3.6983
    142.5000,      25.0000,   2.00000,      3.7734
    147.5000,      25.0000,   2.00000,      4.0823
    152.5000,      25.0000,   2.00000,      4.6116
    157.5000,      25.0000,   2.00000,      4.8210
    162.5000,      25.0000,   2.00000,      4.8694
     45.0000,      45.0000,   1.00000,      2.8354
     50.0000,      45.0000,   1.00000,      2.6077
     55.0000,      45.0000,   1.00000,      2.4707
     60.0000,      45.0000,   1.00000,      2.4159
     65.0000,      45.0000,   1.00000,      2.3916
     70.0000,      45.0000,   1.00000,      2.4278
     75.0000,      45.0000,   1.00000,      2.7817
     80.0000,      45.0000,   1.00000,      3.3867
     85.0000,      45.0000,   1.00000,      3.8476
     90.0000,      45.0000,   1.00000,      4.0587
     95.0000,      45.0000,   1.00000,      3.7926
    100.0000,      45.0000,   1.00000,      4.4872
    105.0000,      45.0000,   1.00000,      5.3506
    110.0000,      45.0000,   1.00000,      5.5448
    115.0000,      45.0000,   1.00000,      5.7206
    120.0000,      45.0000,   1.00000,      5.9234
    125.0000,      45.0000,   1.00000,      6.5363
    130.0000,      45.0000,   1.00000,      7.8118
    135.0000,      45.0000,   1.00000,      9.1508
    140.0000,      45.0000,   1.00000,      11.995
    145.0000,      45.0000,   1.00000,      10.542
    150.0000,      45.0000,   1.00000,      4.2278
    155.0000,      45.0000,   1.00000,      4.4317
     32.5000,       5.0000,  12.00000,      2.6550
     37.5000,       5.0000,  12.00000,      2.6703
     42.5000,       5.0000,  12.00000,      2.2532
     47.5000,       5.0000,  12.00000,      2.4445
     52.5000,       5.0000,  12.00000,      2.6341
     62.5000,       5.0000,  12.00000,      2.9943
     67.5000,       5.0000,  12.00000,      3.1373
     72.5000,       5.0000,  12.00000,      3.7094
     77.5000,       5.0000,  12.00000,      3.5404
     82.5000,       5.0000,  12.00000,      3.9116
     87.5000,       5.0000,  12.00000,      4.0061
     92.5000,       5.0000,  12.00000,      3.6129
     97.5000,       5.0000,  12.00000,      2.9153
    102.5000,       5.0000,  12.00000,      3.5679
    107.5000,       5.0000,  12.00000,      3.1402
    112.5000,       5.0000,  12.00000,      16.806
    117.5000,       5.0000,  12.00000,      23.111
    122.5000,       5.0000,  12.00000,      2.8754
    127.5000,       5.0000,  12.00000,      2.7230
    132.5000,       5.0000,  12.00000,      5.1705
    137.5000,       5.0000,  12.00000,      3.3776
    142.5000,       5.0000,  12.00000,      3.3480
    147.5000,       5.0000,  12.00000,      2.3766
    157.5000,       5.0000,  12.00000,      12.202
    162.5000,       5.0000,  12.00000,      3.6262
    167.5000,       5.0000,  12.00000,      3.7208
     35.0000,      10.0000,   6.00000,      2.7098
     40.0000,      10.0000,   6.00000,      2.4831
     45.0000,      10.0000,   6.00000,      2.3728
     50.0000,      10.0000,   6.00000,      2.5277
     55.0000,      10.0000,   6.00000,      2.5222
     60.0000,      10.0000,   6.00000,      2.5581
     65.0000,      10.0000,   6.00000,      2.7779
     70.0000,      10.0000,   6.00000,      3.1137
     75.0000,      10.0000,   6.00000,      3.5028
     80.0000,      10.0000,   6.00000,      3.7397
     85.0000,      10.0000,   6.00000,      3.9913
     90.0000,      10.0000,   6.00000,      3.8672
     95.0000,      10.0000,   6.00000,      3.2817
    100.0000,      10.0000,   6.00000,      3.2046
    105.0000,      10.0000,   6.00000,      3.3798
    115.0000,      10.0000,   6.00000,      18.488
    125.0000,      10.0000,   6.00000,      2.6428
    130.0000,      10.0000,   6.00000,      3.5987
    135.0000,      10.0000,   6.00000,      4.1272
    140.0000,      10.0000,   6.00000,      3.1406
    145.0000,      10.0000,   6.00000,      2.7170
    150.0000,      10.0000,   6.00000,      2.3624
    155.0000,      10.0000,   6.00000,      6.7603
    160.0000,      10.0000,   6.00000,      8.2037
    165.0000,      10.0000,   6.00000,      3.5507
    162.5000,      15.0000,   4.00000,      6.8203
    155.0000,       5.0000,  13.00000,      11.615
    160.0000,       5.0000,  13.00000,      3.5390
    165.0000,       5.0000,  13.00000,      3.4626
     50.0000,      50.0000,   1.00000,      2.6709
     55.0000,      50.0000,   1.00000,      2.4592
     60.0000,      50.0000,   1.00000,      2.4519
     65.0000,      50.0000,   1.00000,      2.3694
     70.0000,      50.0000,   1.00000,      2.3405
     75.0000,      50.0000,   1.00000,      2.4488
     80.0000,      50.0000,   1.00000,      2.6916
     85.0000,      50.0000,   1.00000,      3.1941
     90.0000,      50.0000,   1.00000,      3.7059
     95.0000,      50.0000,   1.00000,      4.5393
    100.0000,      50.0000,   1.00000,      5.3915
    105.0000,      50.0000,   1.00000,      5.3725
    110.0000,      50.0000,   1.00000,      5.3890
    115.0000,      50.0000,   1.00000,      5.5957
    120.0000,      50.0000,   1.00000,      5.7399
    125.0000,      50.0000,   1.00000,      5.8900
    130.0000,      50.0000,   1.00000,      6.6367
    135.0000,      50.0000,   1.00000,      7.8108
    140.0000,      50.0000,   1.00000,      9.7772
    145.0000,      50.0000,   1.00000,      8.4034
    150.0000,      50.0000,   1.00000,      3.5879
    155.0000,      20.0000,   3.00000,      4.4100
    160.0000,      20.0000,   3.00000,      5.2630
    162.5000,       5.0000,  14.00000,      3.3618
     45.0000,      30.0000,   2.00000,      2.6136
     50.0000,      30.0000,   2.00000,      2.5274
     55.0000,      30.0000,   2.00000,      2.4423
     60.0000,      30.0000,   2.00000,      2.4076
     65.0000,      30.0000,   2.00000,      2.3581
     70.0000,      30.0000,   2.00000,      2.3548
     75.0000,      30.0000,   2.00000,      2.6071
     80.0000,      30.0000,   2.00000,      3.0370
     85.0000,      30.0000,   2.00000,      3.4950
     90.0000,      30.0000,   2.00000,      3.7380
     95.0000,      30.0000,   2.00000,      3.7234
    100.0000,      30.0000,   2.00000,      5.1676
    105.0000,      30.0000,   2.00000,      6.9495
    110.0000,      30.0000,   2.00000,      7.1126
    115.0000,      30.0000,   2.00000,      7.5858
    120.0000,      30.0000,   2.00000,      8.1808
    125.0000,      30.0000,   2.00000,      9.4007
    135.0000,      30.0000,   2.00000,      2.6362
    140.0000,      30.0000,   2.00000,      2.7216
    145.0000,      30.0000,   2.00000,      3.7156
    150.0000,      30.0000,   2.00000,      3.4690
    155.0000,      30.0000,   2.00000,      3.6642
     55.0000,      55.0000,   1.00000,      2.5149
     60.0000,      55.0000,   1.00000,      2.4502
     65.0000,      55.0000,   1.00000,      2.4266
     70.0000,      55.0000,   1.00000,      2.3236
     75.0000,      55.0000,   1.00000,      2.3386
     80.0000,      55.0000,   1.00000,      2.3961
     85.0000,      55.0000,   1.00000,      2.5877
     90.0000,      55.0000,   1.00000,      3.6060
     95.0000,      55.0000,   1.00000,      4.8910
    100.0000,      55.0000,   1.00000,      5.3363
    105.0000,      55.0000,   1.00000,      5.3623
    110.0000,      55.0000,   1.00000,      5.5392
    115.0000,      55.0000,   1.00000,      5.5019
    120.0000,      55.0000,   1.00000,      5.5599
    125.0000,      55.0000,   1.00000,      5.6994
    130.0000,      55.0000,   1.00000,      6.0122
    135.0000,      55.0000,   1.00000,      7.0429
    140.0000,      55.0000,   1.00000,      8.4240
    145.0000,      55.0000,   1.00000,      6.8120
    160.0000,      10.0000,   7.00000,      3.2666
     40.0000,       5.0000,  15.00000,      2.6012
     45.0000,       5.0000,  15.00000,      2.7004
     50.0000,       5.0000,  15.00000,      2.4313
     55.0000,       5.0000,  15.00000,      2.5335
     60.0000,       5.0000,  15.00000,      2.1630
     70.0000,       5.0000,  15.00000,      2.2326
     75.0000,       5.0000,  15.00000,      3.0822
     80.0000,       5.0000,  15.00000,      3.8057
     85.0000,       5.0000,  15.00000,      3.8098
     90.0000,       5.0000,  15.00000,      3.0586
     95.0000,       5.0000,  15.00000,      3.7221
    100.0000,       5.0000,  15.00000,      3.2435
    105.0000,       5.0000,  15.00000,      16.066
    110.0000,       5.0000,  15.00000,      19.158
    115.0000,       5.0000,  15.00000,      2.1262
    125.0000,       5.0000,  15.00000,      4.0343
    130.0000,       5.0000,  15.00000,      2.3808
    135.0000,       5.0000,  15.00000,      2.2309
    145.0000,       5.0000,  15.00000,      1.9338
    150.0000,       5.0000,  15.00000,      9.7444
    155.0000,       5.0000,  15.00000,      3.0744
    160.0000,       5.0000,  15.00000,      3.1714
     60.0000,      60.0000,   1.00000,      2.5207
     65.0000,      60.0000,   1.00000,      2.4246
     70.0000,      60.0000,   1.00000,      2.3548
     75.0000,      60.0000,   1.00000,      2.3285
     80.0000,      60.0000,   1.00000,      2.3128
     85.0000,      60.0000,   1.00000,      2.7057
     90.0000,      60.0000,   1.00000,      3.4711
     95.0000,      60.0000,   1.00000,      4.0854
    100.0000,      60.0000,   1.00000,      4.8374
    105.0000,      60.0000,   1.00000,      5.3918
    110.0000,      60.0000,   1.00000,      5.5382
    115.0000,      60.0000,   1.00000,      5.5550
    120.0000,      60.0000,   1.00000,      5.4500
    125.0000,      60.0000,   1.00000,      5.5454
    130.0000,      60.0000,   1.00000,      6.1975
    135.0000,      60.0000,   1.00000,      6.4778
    140.0000,      60.0000,   1.00000,      7.3034
    145.0000,      15.0000,   5.00000,      3.8058
    150.0000,      15.0000,   5.00000,      4.5668
    155.0000,      15.0000,   5.00000,      5.3570
     42.5000,       5.0000,  16.00000,      2.7755
     47.5000,       5.0000,  16.00000,      2.4329
     52.5000,       5.0000,  16.00000,      2.5833
     57.5000,       5.0000,  16.00000,      2.1478
     62.5000,       5.0000,  16.00000,      2.1582
     72.5000,       5.0000,  16.00000,      2.5536
     77.5000,       5.0000,  16.00000,      3.2108
     82.5000,       5.0000,  16.00000,      3.4972
     87.5000,       5.0000,  16.00000,      3.0719
     92.5000,       5.0000,  16.00000,      3.7981
     97.5000,       5.0000,  16.00000,      3.3670
    112.5000,       5.0000,  16.00000,      2.1283
    117.5000,       5.0000,  16.00000,      2.0246
    122.5000,       5.0000,  16.00000,      3.8992
    127.5000,       5.0000,  16.00000,      2.2970
    132.5000,       5.0000,  16.00000,      2.0469
    137.5000,       5.0000,  16.00000,      1.4154
    142.5000,       5.0000,  16.00000,      1.8279
    147.5000,       5.0000,  16.00000,      9.2540
    152.5000,       5.0000,  16.00000,      2.7957
    157.5000,       5.0000,  16.00000,      2.9068
     52.5000,      35.0000,   2.00000,      2.4865
     57.5000,      35.0000,   2.00000,      2.4146
     62.5000,      35.0000,   2.00000,      2.3809
     67.5000,      35.0000,   2.00000,      2.2732
     72.5000,      35.0000,   2.00000,      2.2547
     77.5000,      35.0000,   2.00000,      2.2075
     82.5000,      35.0000,   2.00000,      2.4405
     87.5000,      35.0000,   2.00000,      2.8890
     92.5000,      35.0000,   2.00000,      4.7020
     97.5000,      35.0000,   2.00000,      6.8355
    102.5000,      35.0000,   2.00000,      6.9251
    107.5000,      35.0000,   2.00000,      7.0158
    112.5000,      35.0000,   2.00000,      7.3944
    117.5000,      35.0000,   2.00000,      7.6468
    122.5000,      35.0000,   2.00000,      8.1084
    132.5000,      35.0000,   2.00000,      2.2861
    137.5000,      35.0000,   2.00000,      3.0414
    147.5000,      35.0000,   2.00000,      2.9820
    150.0000,      10.0000,   8.00000,      6.1465
    155.0000,      10.0000,   8.00000,      2.7246
     50.0000,      25.0000,   3.00000,      2.5654
     55.0000,      25.0000,   3.00000,      2.4452
     60.0000,      25.0000,   3.00000,      2.3023
     65.0000,      25.0000,   3.00000,      2.2265
     70.0000,      25.0000,   3.00000,      2.1742
     75.0000,      25.0000,   3.00000,      2.2446
     80.0000,      25.0000,   3.00000,      2.4025
     85.0000,      25.0000,   3.00000,      2.9560
     90.0000,      25.0000,   3.00000,      3.3971
     95.0000,      25.0000,   3.00000,      5.7065
    100.0000,      25.0000,   3.00000,      8.4952
    105.0000,      25.0000,   3.00000,      8.8496
    110.0000,      25.0000,   3.00000,      8.9338
    115.0000,      25.0000,   3.00000,      9.6797
    120.0000,      25.0000,   3.00000,      6.7351
    125.0000,      25.0000,   3.00000,      2.4390
    130.0000,      25.0000,   3.00000,      2.3574
    135.0000,      25.0000,   3.00000,      2.4171
    140.0000,      25.0000,   3.00000,      3.0163
    145.0000,      25.0000,   3.00000,      3.1725
    150.0000,      25.0000,   3.00000,      3.3670
    155.0000,       5.0000,  17.00000,      2.6446
     65.0000,      65.0000,   1.00000,      2.4662
     70.0000,      65.0000,   1.00000,      2.3620
     75.0000,      65.0000,   1.00000,      2.3712
     80.0000,      65.0000,   1.00000,      2.6520
     85.0000,      65.0000,   1.00000,      3.0466
     90.0000,      65.0000,   1.00000,      3.1295
     95.0000,      65.0000,   1.00000,      3.3936
    100.0000,      65.0000,   1.00000,      4.1327
    105.0000,      65.0000,   1.00000,      4.8981
    110.0000,      65.0000,   1.00000,      5.4476
    115.0000,      65.0000,   1.00000,      5.5023
    120.0000,      65.0000,   1.00000,      5.5010
    125.0000,      65.0000,   1.00000,      5.8190
    130.0000,      65.0000,   1.00000,      6.0856
    135.0000,      65.0000,   1.00000,      6.3478
    140.0000,      20.0000,   4.00000,      3.2281
    145.0000,      20.0000,   4.00000,      3.4864
    150.0000,      20.0000,   4.00000,      3.9786
     47.5000,       5.0000,  18.00000,      2.6365
     52.5000,       5.0000,  18.00000,      2.1836
     57.5000,       5.0000,  18.00000,      2.1827
     62.5000,       5.0000,  18.00000,      1.9455
     67.5000,       5.0000,  18.00000,      2.2645
     77.5000,       5.0000,  18.00000,      2.4799
     82.5000,       5.0000,  18.00000,      2.3994
     87.5000,       5.0000,  18.00000,      3.5217
     92.5000,       5.0000,  18.00000,      3.4484
     97.5000,       5.0000,  18.00000,      17.244
    102.5000,       5.0000,  18.00000,      19.972
    107.5000,       5.0000,  18.00000,      2.1481
    112.5000,       5.0000,  18.00000,      2.1087
    117.5000,       5.0000,  18.00000,      4.0284
    122.5000,       5.0000,  18.00000,      2.2298
    127.5000,       5.0000,  18.00000,      1.9284
    132.5000,       5.0000,  18.00000,      1.3114
    142.5000,       5.0000,  18.00000,      8.8545
    152.5000,       5.0000,  18.00000,      2.5079
    150.0000,      10.0000,   9.00000,      2.4895
     70.0000,      70.0000,   1.00000,      2.4147
     75.0000,      70.0000,   1.00000,      2.7049
     80.0000,      70.0000,   1.00000,      3.0920
     85.0000,      70.0000,   1.00000,      3.0089
     95.0000,      70.0000,   1.00000,      3.1453
    100.0000,      70.0000,   1.00000,      3.4701
    105.0000,      70.0000,   1.00000,      4.1270
    110.0000,      70.0000,   1.00000,      4.9062
    115.0000,      70.0000,   1.00000,      5.3968
    120.0000,      70.0000,   1.00000,      5.7993
    125.0000,      70.0000,   1.00000,      5.9079
    130.0000,      70.0000,   1.00000,      6.0446
    135.0000,      40.0000,   2.00000,      3.0167
    140.0000,      40.0000,   2.00000,      3.1101
    145.0000,       5.0000,  19.00000,      2.5285
    142.5000,      15.0000,   6.00000,      4.3456
    147.5000,      15.0000,   6.00000,      4.8184
    147.5000,       5.0000,  20.00000,      2.3928
     75.0000,      75.0000,   1.00000,      3.1309
     80.0000,      75.0000,   1.00000,      3.0644
     85.0000,      75.0000,   1.00000,      3.0376
     90.0000,      75.0000,   1.00000,      3.0556
     95.0000,      75.0000,   1.00000,      3.0614
    100.0000,      75.0000,   1.00000,      3.1715
    105.0000,      75.0000,   1.00000,      3.4613
    110.0000,      75.0000,   1.00000,      4.1450
    115.0000,      75.0000,   1.00000,      5.1767
    120.0000,      75.0000,   1.00000,      5.7130
    125.0000,      75.0000,   1.00000,      5.8904
    140.0000,      30.0000,   3.00000,      3.1089
     55.0000,      10.0000,  10.00000,      2.1274
     60.0000,      10.0000,  10.00000,      2.1420
     65.0000,      10.0000,  10.00000,      2.3698
     70.0000,      10.0000,  10.00000,      2.3126
     75.0000,      10.0000,  10.00000,      2.0442
     85.0000,      10.0000,  10.00000,      2.4821
     90.0000,      10.0000,  10.00000,      7.9791
     95.0000,      10.0000,  10.00000,      17.148
    105.0000,      10.0000,  10.00000,      2.2505
    110.0000,      10.0000,  10.00000,      3.2687
    115.0000,      10.0000,  10.00000,      3.3776
    120.0000,      10.0000,  10.00000,      2.2040
    125.0000,      10.0000,  10.00000,      1.6907
    135.0000,      10.0000,  10.00000,      5.3734
    140.0000,      10.0000,  10.00000,      5.9812
    145.0000,      10.0000,  10.00000,      2.4610
    125.0000,       5.0000,  21.00000,      1.3592
    135.0000,       5.0000,  21.00000,      9.2775
    140.0000,       5.0000,  21.00000,      2.5804
    145.0000,       5.0000,  21.00000,      2.3894
     80.0000,      80.0000,   1.00000,      3.0975
     85.0000,      80.0000,   1.00000,      3.0745
     90.0000,      80.0000,   1.00000,      3.0918
     95.0000,      80.0000,   1.00000,      3.0367
    100.0000,      80.0000,   1.00000,      3.0678
    105.0000,      80.0000,   1.00000,      3.1797
    110.0000,      80.0000,   1.00000,      3.7471
    115.0000,      80.0000,   1.00000,      4.4329
    120.0000,      80.0000,   1.00000,      5.2055
     67.5000,      45.0000,   2.00000,      2.3133
     72.5000,      45.0000,   2.00000,      2.2133
     77.5000,      45.0000,   2.00000,      2.9065
     82.5000,      45.0000,   2.00000,      3.7155
     87.5000,      45.0000,   2.00000,      3.8107
     92.5000,      45.0000,   2.00000,      3.9483
     97.5000,      45.0000,   2.00000,      4.4321
    102.5000,      45.0000,   2.00000,      5.2756
    107.5000,      45.0000,   2.00000,      6.3708
    112.5000,      45.0000,   2.00000,      7.0476
    117.5000,      45.0000,   2.00000,      7.3662
    122.5000,      45.0000,   2.00000,      5.9078
    127.5000,      45.0000,   2.00000,      3.1423
    132.5000,      45.0000,   2.00000,      3.1895
    140.0000,      20.0000,   5.00000,      4.0953
     57.5000,       5.0000,  22.00000,      2.3632
     62.5000,       5.0000,  22.00000,      2.4452
     67.5000,       5.0000,  22.00000,      2.2695
     72.5000,       5.0000,  22.00000,      1.8503
     77.5000,       5.0000,  22.00000,      2.3754
     92.5000,       5.0000,  22.00000,      15.915
     97.5000,       5.0000,  22.00000,      2.0371
    107.5000,       5.0000,  22.00000,      4.4784
    112.5000,       5.0000,  22.00000,      2.4999
    117.5000,       5.0000,  22.00000,      2.0892
    122.5000,       5.0000,  22.00000,      1.3948
    132.5000,       5.0000,  22.00000,      9.5860
    137.5000,       5.0000,  22.00000,      2.6328
    142.5000,       5.0000,  22.00000,      2.4377
     62.5000,      25.0000,   4.00000,      2.2726
     67.5000,      25.0000,   4.00000,      2.1856
     72.5000,      25.0000,   4.00000,      2.2740
     77.5000,      25.0000,   4.00000,      2.2171
     82.5000,      25.0000,   4.00000,      3.6250
     87.5000,      25.0000,   4.00000,      5.5536
     92.5000,      25.0000,   4.00000,      6.2149
     97.5000,      25.0000,   4.00000,      7.4008
    102.5000,      25.0000,   4.00000,      9.2771
    107.5000,      25.0000,   4.00000,      6.9561
    112.5000,      25.0000,   4.00000,      2.7310
    117.5000,      25.0000,   4.00000,      2.6169
    122.5000,      25.0000,   4.00000,      2.5566
    127.5000,      25.0000,   4.00000,      3.3664
    132.5000,      25.0000,   4.00000,      3.4383
    137.5000,      25.0000,   4.00000,      3.5319
     60.0000,      15.0000,   7.00000,      2.2791
     65.0000,      15.0000,   7.00000,      2.3472
     70.0000,      15.0000,   7.00000,      2.2140
     75.0000,      15.0000,   7.00000,      2.1511
     80.0000,      15.0000,   7.00000,      2.1265
     85.0000,      15.0000,   7.00000,      4.9941
     90.0000,      15.0000,   7.00000,      8.9799
     95.0000,      15.0000,   7.00000,      10.814
    105.0000,      15.0000,   7.00000,      2.9213
    110.0000,      15.0000,   7.00000,      3.0842
    115.0000,      15.0000,   7.00000,      3.0879
    120.0000,      15.0000,   7.00000,      2.0091
    125.0000,      15.0000,   7.00000,      1.8210
    130.0000,      15.0000,   7.00000,      4.1889
    135.0000,      15.0000,   7.00000,      4.6924
    140.0000,      15.0000,   7.00000,      5.0038
    140.0000,      10.0000,  11.00000,      2.5617
     85.0000,      85.0000,   1.00000,      3.1143
     90.0000,      85.0000,   1.00000,      3.0741
     95.0000,      85.0000,   1.00000,      3.0501
    100.0000,      85.0000,   1.00000,      3.0486
    105.0000,      85.0000,   1.00000,      3.3165
    110.0000,      85.0000,   1.00000,      3.4869
    115.0000,      85.0000,   1.00000,      3.8148
    140.0000,       5.0000,  23.00000,      2.4841
    132.5000,       5.0000,  24.00000,      2.8233
    137.5000,       5.0000,  24.00000,      2.5562
     70.0000,      35.0000,   3.00000,      2.2711
     75.0000,      35.0000,   3.00000,      3.2854
     80.0000,      35.0000,   3.00000,      4.5141
     85.0000,      35.0000,   3.00000,      4.4804
     90.0000,      35.0000,   3.00000,      4.5735
     95.0000,      35.0000,   3.00000,      5.0211
    105.0000,      35.0000,   3.00000,      6.6030
    115.0000,      35.0000,   3.00000,      2.5193
    120.0000,      35.0000,   3.00000,      3.5476
    125.0000,      35.0000,   3.00000,      3.6922
    130.0000,      35.0000,   3.00000,      3.3448
     75.0000,      50.0000,   2.00000,      3.6964
     80.0000,      50.0000,   2.00000,      3.6837
     85.0000,      50.0000,   2.00000,      3.7729
     90.0000,      50.0000,   2.00000,      3.8848
     95.0000,      50.0000,   2.00000,      3.9487
    100.0000,      50.0000,   2.00000,      4.0984
    105.0000,      50.0000,   2.00000,      4.5201
    110.0000,      50.0000,   2.00000,      5.3339
    115.0000,      50.0000,   2.00000,      6.9563
    120.0000,      50.0000,   2.00000,      5.7194
    125.0000,      50.0000,   2.00000,      3.2856
     90.0000,      90.0000,   1.00000,      3.0898
     95.0000,      90.0000,   1.00000,      3.0399
    100.0000,      90.0000,   1.00000,      3.2933
    105.0000,      90.0000,   1.00000,      3.3227
    110.0000,      90.0000,   1.00000,      3.4235
     65.0000,      10.0000,  12.00000,      2.1352
     70.0000,      10.0000,  12.00000,      2.1649
     75.0000,      10.0000,  12.00000,      2.3487
     85.0000,      10.0000,  12.00000,      11.761
     90.0000,      10.0000,  12.00000,      7.3430
     95.0000,      10.0000,  12.00000,      1.5881
    100.0000,      10.0000,  12.00000,      2.7570
    105.0000,      10.0000,  12.00000,      3.3103
    110.0000,      10.0000,  12.00000,      2.3580
    115.0000,      10.0000,  12.00000,      1.8544
    125.0000,      10.0000,  12.00000,      6.2036
    130.0000,      10.0000,  12.00000,      6.7682
    135.0000,      10.0000,  12.00000,      2.7421
    110.0000,       5.0000,  25.00000,      2.1734
    115.0000,       5.0000,  25.00000,      1.4991
    120.0000,       5.0000,  25.00000,      2.1657
    125.0000,       5.0000,  25.00000,      10.657
    130.0000,       5.0000,  25.00000,      2.9096
    135.0000,       5.0000,  25.00000,      2.6540
    122.5000,      15.0000,   8.00000,      4.6415
    127.5000,      15.0000,   8.00000,      5.2163
    132.5000,      15.0000,   8.00000,      5.5258
     95.0000,      95.0000,   1.00000,      3.2832
    100.0000,      95.0000,   1.00000,      3.3066
    105.0000,      95.0000,   1.00000,      3.3727
    110.0000,      20.0000,   6.00000,      2.5810
    120.0000,      20.0000,   6.00000,      4.0109
    125.0000,      20.0000,   6.00000,      4.2964
    130.0000,      20.0000,   6.00000,      4.6805
    132.5000,       5.0000,  26.00000,      2.7303
     82.5000,      55.0000,   2.00000,      3.8596
     87.5000,      55.0000,   2.00000,      3.8708
     92.5000,      55.0000,   2.00000,      3.9042
     97.5000,      55.0000,   2.00000,      3.8883
    102.5000,      55.0000,   2.00000,      4.0263
    107.5000,      55.0000,   2.00000,      4.6173
    112.5000,      55.0000,   2.00000,      5.1128
    117.5000,      55.0000,   2.00000,      4.5036
    120.0000,      30.0000,   4.00000,      3.5973
    125.0000,      30.0000,   4.00000,      3.7305
    120.0000,       5.0000,  27.00000,      11.185
    130.0000,       5.0000,  27.00000,      2.8054
    130.0000,      10.0000,  13.00000,      2.9036
    100.0000,     100.0000,   1.00000,      3.3577
    105.0000,      25.0000,   5.00000,      1.9780
    110.0000,      25.0000,   5.00000,      2.2336
    115.0000,      25.0000,   5.00000,      3.4752
    120.0000,      25.0000,   5.00000,      3.8645
    125.0000,      25.0000,   5.00000,      4.1176
    110.0000,      40.0000,   3.00000,      2.5680
    115.0000,      40.0000,   3.00000,      2.9952
    120.0000,      40.0000,   3.00000,      3.4671
     72.5000,       5.0000,  28.00000,      11.527
     77.5000,       5.0000,  28.00000,      12.912
     82.5000,       5.0000,  28.00000,      1.4374
     92.5000,       5.0000,  28.00000,      3.2229
    117.5000,       5.0000,  28.00000,      11.191
    122.5000,       5.0000,  28.00000,      3.1298
    127.5000,       5.0000,  28.00000,      2.8879
    125.0000,      15.0000,   9.00000,      5.9423
    125.0000,       5.0000,  29.00000,      2.9222
    120.0000,      10.0000,  14.00000,      7.2974
    100.0000,      60.0000,   2.00000,      4.4070
    105.0000,      60.0000,   2.00000,      4.4752
    110.0000,      60.0000,   2.00000,      4.6246
     77.5000,       5.0000,  30.00000,      1.4672
     87.5000,       5.0000,  30.00000,      3.3421
    107.5000,       5.0000,  30.00000,      1.7706
    122.5000,       5.0000,  30.00000,      2.9151
    115.0000,      20.0000,   7.00000,      3.7997
    120.0000,      20.0000,   7.00000,      4.6487
    100.0000,       5.0000,  31.00000,      1.1251
    110.0000,       5.0000,  31.00000,      9.0461
    120.0000,       5.0000,  31.00000,      2.7633
     90.0000,      45.0000,   3.00000,      4.6427
     95.0000,      45.0000,   3.00000,      4.6931
    100.0000,      45.0000,   3.00000,      4.0670
    105.0000,      45.0000,   3.00000,      2.5371
    110.0000,      45.0000,   3.00000,      2.6490
    120.0000,      10.0000,  15.00000,      2.8667
     87.5000,      35.0000,   4.00000,      5.4560
     92.5000,      35.0000,   4.00000,      3.7823
     97.5000,      35.0000,   4.00000,      1.8563
    102.5000,      35.0000,   4.00000,      2.7462
    107.5000,      35.0000,   4.00000,      2.8840
    112.5000,      35.0000,   4.00000,      2.7345
     97.5000,      65.0000,   2.00000,      4.4183
    102.5000,      65.0000,   2.00000,      4.4688
    112.5000,      15.0000,  10.00000,      4.4262
    117.5000,      15.0000,  10.00000,      5.1500
    117.5000,       5.0000,  32.00000,      2.5342
     85.0000,       5.0000,  33.00000,      1.9471
     95.0000,       5.0000,  33.00000,      1.1673
    115.0000,       5.0000,  33.00000,      2.3567
    100.0000,      30.0000,   5.00000,      3.0604
    105.0000,      30.0000,   5.00000,      2.8626
    110.0000,      30.0000,   5.00000,      2.9478
     85.0000,      10.0000,  16.00000,      2.7230
     90.0000,      10.0000,  16.00000,      1.7847
     95.0000,      10.0000,  16.00000,      1.4079
    105.0000,      10.0000,  16.00000,      5.2284
    110.0000,      10.0000,  16.00000,      5.7573
    115.0000,      10.0000,  16.00000,      2.4426
    110.0000,      20.0000,   8.00000,      3.9004
    100.0000,      50.0000,   3.00000,      2.6804
    100.0000,      15.0000,  11.00000,      3.9432
    105.0000,      15.0000,  11.00000,      4.4449
    110.0000,      15.0000,  11.00000,      4.7085
    110.0000,       5.0000,  35.00000,      2.3212
     97.5000,       5.0000,  36.00000,      9.4485
     95.0000,       5.0000,  37.00000,      9.6516
    105.0000,       5.0000,  37.00000,      2.4106
    100.0000,      10.0000,  18.00000,      6.1281
    102.5000,       5.0000,  38.00000,      2.4430
    100.0000,      25.0000,   7.00000,      3.5402
    102.5000,      15.0000,  12.00000,      4.9644
    100.0000,      20.0000,   9.00000,      4.2071
    100.0000,       5.0000,  39.00000,      2.4911
    100.0000,      10.0000,  19.00000,      2.5863
      5.0000,       5.0000,  -1.00000,      8.9325
     10.0000,       5.0000,  -1.00000,      10.409
     15.0000,       5.0000,  -1.00000,      8.9124
     20.0000,       5.0000,  -1.00000,      9.3964
     25.0000,       5.0000,  -1.00000,      9.5601
     30.0000,       5.0000,  -1.00000,      10.723
     35.0000,       5.0000,  -1.00000,      11.143
     40.0000,       5.0000,  -1.00000,      9.7735
     45.0000,       5.0000,  -1.00000,      8.9798
     50.0000,       5.0000,  -1.00000,      7.8111
     55.0000,       5.0000,  -1.00000,      10.211
     60.0000,       5.0000,  -1.00000,      10.294
     65.0000,       5.0000,  -1.00000,      11.441
     70.0000,       5.0000,  -1.00000,      12.022
     75.0000,       5.0000,  -1.00000,      10.934
     80.0000,       5.0000,  -1.00000,      14.025
     85.0000,       5.0000,  -1.00000,      15.517
     90.0000,       5.0000,  -1.00000,      13.420
     95.0000,       5.0000,  -1.00000,      16.356
    100.0000,       5.0000,  -1.00000,      15.306
    105.0000,       5.0000,  -1.00000,      16.305
    110.0000,       5.0000,  -1.00000,      16.537
    115.0000,       5.0000,  -1.00000,      18.270
    120.0000,       5.0000,  -1.00000,      16.766
    125.0000,       5.0000,  -1.00000,      16.963
    130.0000,       5.0000,  -1.00000,      15.852
    135.0000,       5.0000,  -1.00000,      27.749
    140.0000,       5.0000,  -1.00000,      22.196
    145.0000,       5.0000,  -1.00000,      20.563
    150.0000,       5.0000,  -1.00000,      22.218
    155.0000,       5.0000,  -1.00000,      13.883
    160.0000,       5.0000,  -1.00000,      19.973
    165.0000,       5.0000,  -1.00000,      30.627
    170.0000,       5.0000,  -1.00000,      17.761
    175.0000,       5.0000,  -1.00000,      20.075
    180.0000,       5.0000,  -1.00000,      26.156
    185.0000,       5.0000,  -1.00000,      21.637
    190.0000,       5.0000,  -1.00000,      73.777
    195.0000,       5.0000,  -1.00000,      23.982
  79.31
REFERENCE MODEL USED
CONSTANT REFERENCE MODEL METHOD
Reference resistivity is
6.467
Blocks sensitivity and uncertainity values (with smoothness constrain)
                     Resistivity      
Block No.  Sensitivity  % Uncertainity
     1       0.8260        60.21
     2       1.4387        50.05
     3       1.7244        46.65
     4       2.0012        44.66
     5       2.2647        42.81
     6       2.5836        41.10
     7       2.9559        39.37
     8       3.1355        38.25
     9       3.1106        38.15
    10       2.9815        38.35
    11       3.1830        37.72
    12       3.1707        37.27
    13       3.5372        36.06
    14       3.7835        35.28
    15       3.6990        35.18
    16       3.9952        34.94
    17       4.2265        33.23
    18       4.1892        33.66
    19       4.4445        32.66
    20       4.3224        32.48
    21       4.3112        33.26
    22       4.2025        33.36
    23       4.4084        32.16
    24       4.4312        32.30
    25       4.1897        32.05
    26       3.6444        32.73
    27       3.4045        34.30
    28       2.7868        33.72
    29       3.1183        38.42
    30       7.3072        24.62
    31       3.2480        27.23
    32       3.0182        35.18
    33       4.1596        31.81
    34       3.7435        30.93
    35       3.3707        32.68
    36       2.8002        32.77
    37       2.2436        38.46
    38       4.1530        32.72
    39       3.7558        28.20
    40       3.4693        28.73
    41       0.4995        61.02
    42       0.6245        61.45
    43       0.7528        61.72
    44       0.8573        62.16
    45       0.9843        61.95
    46       1.1538        61.19
    47       1.3532        60.36
    48       1.4830        59.59
    49       1.4841        59.35
    50       1.3807        59.36
    51       1.4820        59.07
    52       1.4332        58.90
    53       1.6472        58.12
    54       1.7742        57.66
    55       1.6835        57.72
    56       1.8507        57.42
    57       1.9693        56.28
    58       1.9468        56.58
    59       2.1275        55.38
    60       2.0301        55.51
    61       2.0675        55.81
    62       2.0100        55.82
    63       2.1532        54.72
    64       2.1658        54.84
    65       2.0111        54.47
    66       1.6765        55.28
    67       1.6520        55.26
    68       1.3206        56.21
    69       1.6213        58.93
    70       4.9866        40.74
    71       1.5606        49.75
    72       1.2615        56.72
    73       1.9235        54.63
    74       1.4978        55.72
    75       1.3693        56.09
    76       1.2138        55.42
    77       0.9325        59.67
    78       2.2258        52.53
    79       1.4095        51.57
    80       2.0718        41.88
    81       0.8019        74.46
    82       0.5191        109.06
    83       0.5695        111.13
    84       0.6427        111.44
    85       0.7500        111.50
    86       0.8556        111.64
    87       0.9565        110.58
    88       0.9950        109.34
    89       0.9581        108.17
    90       0.9987        107.85
    91       0.9685        107.74
    92       1.0582        107.71
    93       1.1185        107.24
    94       1.0757        106.22
    95       1.1315        106.52
    96       1.1880        105.71
    97       1.1940        105.65
    98       1.2865        104.03
    99       1.2562        103.96
   100       1.2954        103.93
   101       1.2884        103.71
   102       1.3821        102.45
   103       1.4170        102.05
   104       1.3548        99.81
   105       1.1809        100.52
   106       1.1591        99.58
   107       0.9440        106.15
   108       1.1065        111.42
   109       3.5055        67.63
   110       1.3416        88.98
   111       0.9256        102.54
   112       1.0905        103.49
   113       0.9279        104.38
   114       0.9347        101.09
   115       0.7930        102.21
   116       0.6199        110.44
   117       1.5410        89.94
   118       1.9052        57.23
   119       0.7299        163.99
   120       0.4518        211.55
   121       0.5023        214.71
   122       0.5679        214.49
   123       0.6319        217.67
   124       0.6828        224.29
   125       0.7468        224.88
   126       0.7796        221.72
   127       0.7839        214.01
   128       0.7929        213.11
   129       0.7901        211.56
   130       0.8153        215.04
   131       0.8336        214.61
   132       0.8645        203.29
   133       0.8808        202.97
   134       0.8711        206.93
   135       0.9063        203.13
   136       0.9346        202.80
   137       0.9354        202.15
   138       0.9396        205.04
   139       0.9581        203.62
   140       0.9658        208.51
   141       0.9956        207.55
   142       0.9791        198.18
   143       0.9103        195.82
   144       0.8889        194.98
   145       0.6850        221.82
   146       0.8533        233.20
   147       2.0938        139.58
   148       1.1550        161.51
   149       1.0543        171.72
   150       0.7242        211.06
   151       0.6950        204.69
   152       0.6667        201.55
   153       0.5952        204.77
   154       0.5527        219.81
   155       1.5761        102.30
   156       0.9824        202.93
   157       0.4075        428.06
   158       0.4673        431.67
   159       0.5371        433.00
   160       0.6253        437.42
   161       0.7101        428.96
   162       0.7492        418.66
   163       0.7465        401.65
   164       0.7639        386.40
   165       0.7594        384.99
   166       0.7883        389.25
   167       0.7843        394.59
   168       0.7564        380.70
   169       0.7595        374.77
   170       0.7355        389.86
   171       0.7551        377.99
   172       0.7911        366.32
   173       0.8072        360.32
   174       0.8252        358.25
   175       0.8421        350.98
   176       0.7716        385.46
   177       0.7487        399.16
   178       0.7606        377.62
   179       0.7951        358.19
   180       0.7053        379.35
   181       0.4102        495.39
   182       0.5920        487.04
   183       1.2190        314.19
   184       0.8051        307.84
   185       1.1805        218.11
   186       0.7902        316.23
   187       0.6018        377.36
   188       0.5678        373.14
   189       0.5003        382.80
   190       0.4734        412.15
   191       0.9986        267.33
   192       1.3869        195.36
   193       0.4422        448.52
   194       0.4908        462.01
   195       0.5823        467.34
   196       0.6873        454.83
   197       0.7286        446.65
   198       0.6959        445.18
   199       0.6888        432.39
   200       0.7102        419.07
   201       0.7695        408.96
   202       0.7721        415.31
   203       0.7149        418.45
   204       0.7081        412.84
   205       0.6690        432.20
   206       0.6480        437.32
   207       0.6621        428.73
   208       0.6817        419.42
   209       0.7118        407.43
   210       0.7241        401.57
   211       0.6718        430.13
   212       0.6670        437.18
   213       0.6943        414.40
   214       0.7225        388.30
   215       0.6079        427.44
   216       0.4335        509.10
   217       0.5633        496.24
   218       0.7151        454.56
   219       0.5212        409.02
   220       0.9816        268.92
   221       0.8250        311.46
   222       0.6037        392.46
   223       0.5241        406.26
   224       0.4474        421.36
   225       1.4574        175.63
   226       1.6831        207.75
   227       0.4226        454.37
   228       0.4440        477.08
   229       0.5125        486.96
   230       0.6179        477.34
   231       0.6602        469.59
   232       0.6144        476.48
   233       0.5862        472.43
   234       0.6154        454.57
   235       0.6881        435.92
   236       0.7115        434.74
   237       0.6845        434.90
   238       0.6843        427.34
   239       0.6480        442.55
   240       0.6004        459.97
   241       0.5821        465.38
   242       0.5851        463.02
   243       0.6013        455.25
   244       0.6034        453.97
   245       0.5779        467.35
   246       0.5922        462.29
   247       0.6229        434.73
   248       0.6523        411.60
   249       0.5939        447.21
   250       0.4569        508.03
   251       0.5163        505.89
   252       0.4579        520.02
   253       0.3853        486.78
   254       0.6450        381.83
   255       0.6878        369.76
   256       0.5725        408.81
   257       0.4710        432.05
   258       0.5328        405.28
   259       1.4531        195.31
   260       1.9923        167.33
   261       0.3802        468.18
   262       0.4218        490.81
   263       0.5056        492.37
   264       0.5500        491.07
   265       0.5210        497.17
   266       0.4949        496.08
   267       0.5169        482.70
   268       0.5760        466.22
   269       0.6153        458.19
   270       0.6242        450.06
   271       0.6448        438.54
   272       0.6325        443.86
   273       0.5901        459.90
   274       0.5559        472.54
   275       0.5403        478.44
   276       0.5330        479.83
   277       0.5168        483.61
   278       0.4942        490.23
   279       0.4970        485.89
   280       0.5101        468.82
   281       0.5493        456.04
   282       0.5194        477.69
   283       0.4312        512.32
   284       0.4569        511.75
   285       0.3882        524.09
   286       0.3386        519.47
   287       0.4219        474.22
   288       0.5175        436.39
   289       0.4754        435.66
   290       0.4575        428.13
   291       2.2849        112.89
   292       1.8849        180.91
   293       0.3290        468.29
   294       0.3840        488.28
   295       0.4217        498.09
   296       0.4217        505.15
   297       0.4187        503.80
   298       0.4340        495.48
   299       0.4666        486.20
   300       0.5001        478.11
   301       0.5322        466.78
   302       0.5738        453.44
   303       0.5917        449.88
   304       0.5786        456.42
   305       0.5561        465.24
   306       0.5351        472.32
   307       0.5102        478.58
   308       0.4754        486.76
   309       0.4379        495.55
   310       0.4154        499.34
   311       0.4125        496.55
   312       0.4285        493.65
   313       0.4149        501.61
   314       0.3960        509.66
   315       0.4278        503.02
   316       0.4012        505.24
   317       0.3474        510.62
   318       0.3467        492.69
   319       0.3857        459.41
   320       0.3732        437.24
   321       2.5354        101.52
   322       1.6946        198.53
   323       0.2907        456.91
   324       0.3226        480.03
   325       0.3391        492.99
   326       0.3559        497.14
   327       0.3759        493.47
   328       0.3949        488.27
   329       0.4197        482.62
   330       0.4578        473.54
   331       0.5070        462.62
   332       0.5429        455.59
   333       0.5568        454.20
   334       0.5542        456.29
   335       0.5380        460.57
   336       0.5059        467.48
   337       0.4620        477.15
   338       0.4160        487.32
   339       0.3799        494.66
   340       0.3587        497.79
   341       0.3528        498.44
   342       0.3552        498.76
   343       0.3750        494.80
   344       0.4153        485.10
   345       0.4167        482.56
   346       0.3602        491.13
   347       0.3131        484.78
   348       0.2942        463.64
   349       0.3210        432.81
   350       1.8690        151.69
   351       1.8050        183.95
   352       0.2662        438.24
   353       0.2868        461.86
   354       0.3059        474.38
   355       0.3290        478.97
   356       0.3538        477.29
   357       0.3832        472.75
   358       0.4243        466.15
   359       0.4721        458.25
   360       0.5108        451.62
   361       0.5320        447.75
   362       0.5348        446.87
   363       0.5188        449.25
   364       0.4852        455.01
   365       0.4413        463.13
   366       0.3973        471.37
   367       0.3605        477.61
   368       0.3351        481.00
   369       0.3245        481.72
   370       0.3331        479.72
   371       0.3602        474.07
   372       0.3902        467.26
   373       0.3799        466.39
   374       0.3215        468.90
   375       0.2600        460.53
   376       0.2381        433.44
   377       1.7944        153.68
   378       2.1205        157.65
   379       0.2602        414.96
   380       0.2788        438.04
   381       0.3011        450.68
   382       0.3317        455.70
   383       0.3662        454.20
   384       0.4066        449.07
   385       0.4500        443.19
   386       0.4856        437.95
   387       0.5041        434.73
   388       0.5028        434.27
   389       0.4816        436.71
   390       0.4437        441.50
   391       0.3995        447.34
   392       0.3602        452.72
   393       0.3301        456.65
   394       0.3105        458.73
   395       0.3037        458.88
   396       0.3112        457.03
   397       0.3245        452.04
   398       0.3254        443.66
   399       0.2916        436.10
   400       0.2423        418.00
   401       1.7727        149.65
   402       2.3428        146.39
   403       0.2694        389.84
   404       0.2857        411.93
   405       0.3161        423.31
   406       0.3509        427.97
   407       0.3886        426.44
   408       0.4263        422.04
   409       0.4558        418.20
   410       0.4687        416.20
   411       0.4609        416.82
   412       0.4332        419.91
   413       0.3918        424.41
   414       0.3455        428.95
   415       0.3055        432.48
   416       0.2796        434.63
   417       0.2668        435.54
   418       0.2632        435.44
   419       0.2627        432.42
   420       0.2564        424.78
   421       0.2455        411.99
   422       0.2100        391.91
   423       1.5818        176.17
   424       2.6086        133.16
   425       0.3000        363.90
   426       0.3276        382.81
   427       0.3609        391.28
   428       0.3939        395.36
   429       0.4190        394.99
   430       0.4296        393.64
   431       0.4175        394.72
   432       0.3830        398.05
   433       0.3355        402.36
   434       0.2874        406.20
   435       0.2484        408.80
   436       0.2217        410.22
   437       0.2074        408.19
   438       0.2039        400.36
   439       0.2060        388.21
   440       0.1958        367.36
   441       1.7560        158.84
   442       2.6277        138.34
   443       0.3234        335.13
   444       0.3545        352.14
   445       0.3787        360.54
   446       0.3880        366.30
   447       0.3743        369.59
   448       0.3373        372.45
   449       0.2846        376.24
   450       0.2321        379.54
   451       0.1897        379.25
   452       0.1634        372.98
   453       0.1541        362.02
   454       0.1525        341.72
   455       1.8797        153.51
   456       2.6285        137.70
   457       0.3272        307.84
   458       0.3452        324.23
   459       0.3391        334.07
   460       0.2979        342.83
   461       0.2369        348.49
   462       0.1767        348.90
   463       0.1316        343.76
   464       0.1105        333.09
   465       0.1054        314.18
   466       1.5208        190.35
   467       2.6505        129.68
   468       0.2938        281.60
   469       0.2472        299.48
   470       0.1844        308.46
   471       0.1226        303.23
   472       0.0781        287.16
   473       1.1395        212.44
   474      10.7829        24.51
   475       0.4734        290.30
   476       0.2628        317.45
   477       0.1462        308.58
   478       1.5634        190.93
Average Sensitivity 6.9647
Model inversion constraint
0
Data inversion constraint
0

Inversion settings
Initial damping factor (0.01 to 1.00)
0.1500
Minimum damping factor (0.001 to 0.75)
0.0200
Line search option (0=Never, 1=Sometimes, 2=Always)
2
Convergence limit for relative change in RMS error in percent (0.1 to 20)
5.0000
Minimum change in RMS error for line search in percent (0.5 to 100)
0.5000
Number of iterations (1 to 30)
7
Vertical to horizontal flatness filter ratio (0.25 to 4.0)
1.0000
Model for increase in thickness of layers(0=default 10, 1=default 25, 2=user defined)
2
Number of nodes between adjacent electrodes (2 or 4)
4
Flatness filter type, Include smoothing of model resistivity (0=model changes only,1=directly on model)
1
Reduce number of topographical datum points? (0=No,1=Yes. Recommend leave at 0)
0
Carry out topography modeling? (0=No,1=Yes)
1
Type of topography trend removal (0=Average,1=Least-squares,2=End to end)
2
Type of Jacobian matrix calculation (0=Quasi-Newton, 1=Gauss-Newton, 2=Mixed)
1
Increase of damping factor with depth (1.0 to 2.0)
1.0500
Type of topographical modeling (0=None, 1=No longer supported so do not use, 2=uniform distorted FEM, 3=underwater, 4=damped FEM, 5=FEM with inverse Swartz-Christoffel)
0
Robust data constrain? (0=No, 1=Yes)
0
Cutoff factor for data constrain (0.0001 to 0.1))
0.0500
Robust model constrain? (0=No, 1=Yes)
0
Cutoff factor for model constrain (0.0001 to 1.0)
0.0050
Allow number of model parameters to exceed datum points?  (0=No, 1=Yes)
1
Use extended model? (0=No, 1=Yes)
0
Reduce effect of side blocks? (0=No, 1=Slight, 2=Severe, 3=Very Severe)
1
Type of mesh (0=Normal,1=Fine,2=Finest)
0
Optimise damping factor? (0=No, 1=Yes)
1
Time-lapse inversion constrain (0=None,1=Least-squares,2=Smooth,3=Robust)
3
Type of time-lapse inversion method (0=Simultaneous,1=Sequential)
0
Thickness of first layer (0.25 to 1.0)
0.3750
Factor to increase thickness layer with depth (1.0 to 1.25)
1.1000
USE FINITE ELEMENT METHOD (YES=1,NO=0)
0
WIDTH OF BLOCKS (1=NORMAL WIDTH, 2=DOUBLE, 3=TRIPLE, 4=QUADRAPLE, 5=QUINTIPLE)
1
MAKE SURE BLOCKS HAVE THE SAME WIDTH (YES=1,NO=0)
1
RMS CONVERGENCE LIMIT (IN PERCENT)
0.050
USE LOGARITHM OF APPARENT RESISTIVITY (0=USE LOG OF APPARENT RESISTIVITY, 1=USE RESISTANCE VALUES, 2=USE APPARENT RESISTIVITY)
0
TYPE OF IP INVERSION METHOD (0=CONCURRENT,1=SEQUENTIAL)
0
PROCEED AUTOMATICALLY FOR SEQUENTIAL METHOD (1=YES,0=NO)
0
IP DAMPING FACTOR (0.01 to 1.0)
0.250
USE AUTOMATIC IP DAMPING FACTOR (YES=1,NO=0)
0
CUTOFF FACTOR FOR BOREHOLE DATA (0.0005 to 0.02)
0.00010
TYPE OF CROSS-BOREHOLE MODEL (0=normal,1=halfsize)
0
LIMIT RESISTIVITY VALUES(0=No,1=Yes)
0
Upper limit factor (10-50)
50.000
Lower limit factor (0.02 to 0.1)
0.020
Type of reference resistivity (0=average,1=first iteration)
0
Model refinement (1.0=Normal,0.5=Half-width cells)
1.00
Combined Combined Marquardt and Occam inversion (0=Not used,1=used)
0
Type of optimisation method (0=Gauss-Newton,2=Incomplete GN)
2
Convergence limit for Incomplete Gauss-Newton method (0.005 to 0.05)
0.005
Use data compression with Incomplete Gauss-Newton (0=No,1=Yes)
0
Use reference model in inversion (0=No,1=Yes)
1
Damping factor for reference model (0.0 to 0.3)
0.01000
Use fast method to calculate Jacobian matrix. (0=No,1=Yes)
0
Use higher damping for first layer? (0=No,1=Yes)
1
Extra damping factor for first layer (1.0 to 100.0)
5.00000
Type of finite-element method (0=Triangular,1=Trapezoidal elements)
1
Factor to increase model depth range (1.0 to 5.0)
1.050
Reduce model variations near borehole (0=No, 1=Yes)
0
Factor to control the degree variations near the boreholes are reduced (2 to 100)
5.0
Factor to control variation of borehole damping factor with distance (0.5 to 5.0)
1.0
Floating electrodes survey inversion method (0=use fixed water layer, 1=Incorporate water layer into the model)
1
Resistivity variation within water layer (0=allow resistivity to vary freely,1=minimise variation)
1
Use sparse inversion method for very long survey lines (0=No, 1=Yes)
0
Optimize Jacobian matrix calculation (0=No, 1=Yes)
0
Automatically switch electrodes for negative geometric factor (0=No, 1=Yes)
1
Force resistance value to be consistant with the geometric factor (0=No, 1=Yes)
0
Shift the electrodes to round up positions of electrodes (0=No, 1=Yes)
0
Use difference of measurements in time-lapse inversion (0=No,1=Yes)
1
Use active constraint balancing (0=No,1=Yes)
0
Type of active constraints (0=Normal,1=Reverse)
0
Lower damping factor limit for active constraints 
0.4000
Upper damping factor limit for active constraints 
2.5000
Water resistivity variation damping factor
8.0000

Mean Error 0.2005
Average absolute error 0.4560
Standard deviation of error distribution 0.7931
Error Distribution
      5.0000,      5.0000,  1.00000,     7.74,     8.63, -0.1094
     10.0000,      5.0000,  1.00000,     9.86,     9.44,  0.0430
     15.0000,      5.0000,  1.00000,    14.83,     8.97,  0.5026
     20.0000,      5.0000,  1.00000,    12.19,     9.51,  0.2475
     25.0000,      5.0000,  1.00000,    12.68,     9.96,  0.2416
     30.0000,      5.0000,  1.00000,    10.78,    10.70,  0.0076
     35.0000,      5.0000,  1.00000,    11.95,    10.84,  0.0975
     40.0000,      5.0000,  1.00000,    10.97,     9.36,  0.1594
     45.0000,      5.0000,  1.00000,    11.68,     9.44,  0.2130
     50.0000,      5.0000,  1.00000,    10.29,     7.86,  0.2701
     55.0000,      5.0000,  1.00000,    11.43,     9.38,  0.1982
     60.0000,      5.0000,  1.00000,    13.24,     9.80,  0.3008
     65.0000,      5.0000,  1.00000,    14.09,    10.12,  0.3311
     70.0000,      5.0000,  1.00000,    15.57,    11.65,  0.2899
     75.0000,      5.0000,  1.00000,    16.78,    11.21,  0.4034
     80.0000,      5.0000,  1.00000,    17.82,    12.65,  0.3432
     85.0000,      5.0000,  1.00000,    17.47,    15.17,  0.1409
     90.0000,      5.0000,  1.00000,    16.92,    13.35,  0.2370
     95.0000,      5.0000,  1.00000,    16.03,    15.58,  0.0286
    100.0000,      5.0000,  1.00000,    16.94,    14.54,  0.1526
    105.0000,      5.0000,  1.00000,    16.76,    15.06,  0.1065
    110.0000,      5.0000,  1.00000,    16.71,    15.38,  0.0830
    115.0000,      5.0000,  1.00000,    15.63,    16.42, -0.0495
    120.0000,      5.0000,  1.00000,    15.31,    14.04,  0.0867
    125.0000,      5.0000,  1.00000,    14.22,    14.42, -0.0137
    130.0000,      5.0000,  1.00000,    13.95,     9.89,  0.3434
    140.0000,      5.0000,  1.00000,   124.96,    39.92,  1.1410
    145.0000,      5.0000,  1.00000,    13.85,    15.46, -0.1098
    150.0000,      5.0000,  1.00000,    16.01,    17.91, -0.1124
    155.0000,      5.0000,  1.00000,    17.83,    18.76, -0.0510
    160.0000,      5.0000,  1.00000,    18.94,    17.35,  0.0878
      0.0000,      5.0000,  2.00000,     5.59,     6.45, -0.1426
      5.0000,      5.0000,  2.00000,     5.72,     6.68, -0.1554
     10.0000,      5.0000,  2.00000,     9.37,     8.37,  0.1125
     15.0000,      5.0000,  2.00000,     9.55,     8.55,  0.1101
     20.0000,      5.0000,  2.00000,     9.49,     8.77,  0.0798
     25.0000,      5.0000,  2.00000,     9.41,     8.24,  0.1319
     30.0000,      5.0000,  2.00000,     8.63,     8.23,  0.0471
     35.0000,      5.0000,  2.00000,     8.21,     7.82,  0.0490
     40.0000,      5.0000,  2.00000,     9.35,     8.63,  0.0800
     45.0000,      5.0000,  2.00000,     8.29,     6.93,  0.1795
     50.0000,      5.0000,  2.00000,     7.83,     6.87,  0.1308
     55.0000,      5.0000,  2.00000,    10.14,     8.42,  0.1855
     60.0000,      5.0000,  2.00000,    10.96,     8.61,  0.2416
     65.0000,      5.0000,  2.00000,    12.84,    11.21,  0.1359
     70.0000,      5.0000,  2.00000,    14.70,    11.83,  0.2171
     75.0000,      5.0000,  2.00000,    16.22,    10.95,  0.3926
     80.0000,      5.0000,  2.00000,    16.88,    14.13,  0.1777
     85.0000,      5.0000,  2.00000,    15.62,    13.59,  0.1392
     90.0000,      5.0000,  2.00000,    15.41,    13.87,  0.1053
     95.0000,      5.0000,  2.00000,    17.00,    13.90,  0.2013
    100.0000,      5.0000,  2.00000,    15.97,    14.23,  0.1155
    105.0000,      5.0000,  2.00000,    16.70,    15.26,  0.0903
    110.0000,      5.0000,  2.00000,    16.72,    15.87,  0.0517
    115.0000,      5.0000,  2.00000,    17.51,    14.18,  0.2109
    120.0000,      5.0000,  2.00000,    16.40,    14.84,  0.0998
    125.0000,      5.0000,  2.00000,    15.98,    10.54,  0.4164
    135.0000,      5.0000,  2.00000,   165.71,    60.03,  1.0154
    140.0000,      5.0000,  2.00000,    14.49,     8.21,  0.5674
    145.0000,      5.0000,  2.00000,    19.12,    13.33,  0.3609
    150.0000,      5.0000,  2.00000,    23.23,    24.78, -0.0645
    155.0000,      5.0000,  2.00000,    20.12,    13.75,  0.3807
    160.0000,      5.0000,  2.00000,    22.23,    19.67,  0.1220
    165.0000,      5.0000,  2.00000,    18.91,    22.02, -0.1520
    170.0000,      5.0000,  2.00000,    28.02,    14.43,  0.6635
    175.0000,      5.0000,  2.00000,    28.08,    32.46, -0.1449
    180.0000,      5.0000,  2.00000,    27.44,    11.41,  0.8773
    185.0000,      5.0000,  2.00000,    35.06,    15.91,  0.7897
      0.0000,     10.0000,  1.00000,     5.09,     5.91, -0.1491
      5.0000,     10.0000,  1.00000,     5.50,     6.30, -0.1363
     10.0000,     10.0000,  1.00000,     8.29,     7.95,  0.0424
     15.0000,     10.0000,  1.00000,     8.83,     8.11,  0.0855
     20.0000,     10.0000,  1.00000,     8.84,     8.16,  0.0800
     25.0000,     10.0000,  1.00000,     8.63,     7.60,  0.1274
     30.0000,     10.0000,  1.00000,     7.66,     7.37,  0.0391
     35.0000,     10.0000,  1.00000,     7.76,     7.51,  0.0330
     40.0000,     10.0000,  1.00000,     8.44,     7.76,  0.0840
     45.0000,     10.0000,  1.00000,     7.69,     6.63,  0.1479
     50.0000,     10.0000,  1.00000,     7.60,     6.63,  0.1356
     55.0000,     10.0000,  1.00000,     9.37,     7.85,  0.1762
     60.0000,     10.0000,  1.00000,    10.31,     8.59,  0.1823
     65.0000,     10.0000,  1.00000,    12.03,    10.85,  0.1031
     70.0000,     10.0000,  1.00000,    13.83,    11.28,  0.2040
     75.0000,     10.0000,  1.00000,    15.12,    11.00,  0.3174
     80.0000,     10.0000,  1.00000,    15.45,    13.15,  0.1610
     85.0000,     10.0000,  1.00000,    14.46,    13.31,  0.0823
     90.0000,     10.0000,  1.00000,    14.81,    13.03,  0.1279
     95.0000,     10.0000,  1.00000,    15.87,    13.48,  0.1632
    100.0000,     10.0000,  1.00000,    15.27,    14.01,  0.0862
    105.0000,     10.0000,  1.00000,    15.79,    15.01,  0.0504
    110.0000,     10.0000,  1.00000,    16.25,    14.69,  0.1008
    115.0000,     10.0000,  1.00000,    16.73,    14.18,  0.1658
    120.0000,     10.0000,  1.00000,    16.12,    13.53,  0.1750
    130.0000,     10.0000,  1.00000,    16.73,    48.01, -1.0544
    135.0000,     10.0000,  1.00000,   115.25,    43.23,  0.9807
    140.0000,     10.0000,  1.00000,    15.88,     7.78,  0.7132
    145.0000,     10.0000,  1.00000,    20.67,    15.44,  0.2919
    150.0000,     10.0000,  1.00000,    22.87,    22.01,  0.0383
    155.0000,     10.0000,  1.00000,    20.37,    14.00,  0.3747
    160.0000,     10.0000,  1.00000,    20.19,    17.69,  0.1326
    165.0000,     10.0000,  1.00000,    20.43,    19.47,  0.0482
    170.0000,     10.0000,  1.00000,    26.20,    20.64,  0.2386
    175.0000,     10.0000,  1.00000,    27.54,    25.28,  0.0856
    180.0000,     10.0000,  1.00000,    27.69,    11.63,  0.8675
      0.0000,      5.0000,  3.00000,     4.15,     4.84, -0.1537
      5.0000,      5.0000,  3.00000,     5.17,     5.55, -0.0716
     10.0000,      5.0000,  3.00000,     6.44,     7.10, -0.0978
     15.0000,      5.0000,  3.00000,     7.72,     7.22,  0.0672
     20.0000,      5.0000,  3.00000,     7.33,     6.96,  0.0517
     25.0000,      5.0000,  3.00000,     6.75,     6.31,  0.0665
     30.0000,      5.0000,  3.00000,     5.85,     5.64,  0.0365
     35.0000,      5.0000,  3.00000,     6.85,     6.90, -0.0071
     40.0000,      5.0000,  3.00000,     6.63,     6.01,  0.0986
     45.0000,      5.0000,  3.00000,     6.47,     6.05,  0.0676
     50.0000,      5.0000,  3.00000,     7.23,     6.15,  0.1618
     55.0000,      5.0000,  3.00000,     7.96,     6.71,  0.1697
     60.0000,      5.0000,  3.00000,     8.99,     8.55,  0.0500
     65.0000,      5.0000,  3.00000,    10.34,    10.13,  0.0211
     70.0000,      5.0000,  3.00000,    12.02,    10.18,  0.1661
     75.0000,      5.0000,  3.00000,    13.02,    11.11,  0.1583
     80.0000,      5.0000,  3.00000,    12.57,    11.20,  0.1157
     85.0000,      5.0000,  3.00000,    12.14,    12.77, -0.0508
     90.0000,      5.0000,  3.00000,    13.30,    11.35,  0.1588
     95.0000,      5.0000,  3.00000,    13.70,    12.63,  0.0812
    100.0000,      5.0000,  3.00000,    13.37,    13.57, -0.0148
    105.0000,      5.0000,  3.00000,    13.96,    14.51, -0.0387
    110.0000,      5.0000,  3.00000,    15.32,    12.34,  0.2166
    115.0000,      5.0000,  3.00000,    15.31,    14.18,  0.0769
    120.0000,      5.0000,  3.00000,    15.61,    10.91,  0.3581
    130.0000,      5.0000,  3.00000,   401.22,    66.62,  1.7955
    135.0000,      5.0000,  3.00000,    13.68,     9.62,  0.3526
    140.0000,      5.0000,  3.00000,    18.25,     6.93,  0.9685
    145.0000,      5.0000,  3.00000,    23.68,    19.66,  0.1859
    150.0000,      5.0000,  3.00000,    22.19,    16.46,  0.2988
    155.0000,      5.0000,  3.00000,    20.58,    14.51,  0.3496
    160.0000,      5.0000,  3.00000,    16.60,    13.71,  0.1909
      0.0000,      5.0000,  4.00000,     4.21,     3.94,  0.0673
      5.0000,      5.0000,  4.00000,     3.93,     4.67, -0.1706
     10.0000,      5.0000,  4.00000,     5.79,     6.01, -0.0360
     15.0000,      5.0000,  4.00000,     5.98,     5.91,  0.0112
     20.0000,      5.0000,  4.00000,     5.35,     5.45, -0.0188
     25.0000,      5.0000,  4.00000,     4.39,     4.28,  0.0251
     30.0000,      5.0000,  4.00000,     5.09,     4.90,  0.0377
     35.0000,      5.0000,  4.00000,     5.11,     4.71,  0.0821
     40.0000,      5.0000,  4.00000,     5.43,     5.36,  0.0135
     45.0000,      5.0000,  4.00000,     5.96,     5.60,  0.0635
     50.0000,      5.0000,  4.00000,     5.88,     4.97,  0.1689
     55.0000,      5.0000,  4.00000,     6.59,     6.54,  0.0072
     60.0000,      5.0000,  4.00000,     7.16,     7.53, -0.0504
     65.0000,      5.0000,  4.00000,     8.19,     8.22, -0.0029
     70.0000,      5.0000,  4.00000,     9.45,     9.71, -0.0277
     75.0000,      5.0000,  4.00000,     9.12,     8.37,  0.0856
     80.0000,      5.0000,  4.00000,     9.21,     9.88, -0.0697
     85.0000,      5.0000,  4.00000,     9.92,     9.76,  0.0163
     90.0000,      5.0000,  4.00000,    10.03,    10.01,  0.0022
     95.0000,      5.0000,  4.00000,    10.77,    11.54, -0.0692
    100.0000,      5.0000,  4.00000,    10.44,    12.17, -0.1535
    105.0000,      5.0000,  4.00000,    12.04,    10.58,  0.1293
    110.0000,      5.0000,  4.00000,    12.78,    11.94,  0.0680
    115.0000,      5.0000,  4.00000,    13.67,    10.36,  0.2775
    125.0000,      5.0000,  4.00000,    66.08,    73.93, -0.1122
    130.0000,      5.0000,  4.00000,    12.38,     9.39,  0.2762
    135.0000,      5.0000,  4.00000,    16.38,     7.45,  0.7873
    140.0000,      5.0000,  4.00000,    20.59,    10.89,  0.6366
    145.0000,      5.0000,  4.00000,    21.00,    12.51,  0.5178
    150.0000,      5.0000,  4.00000,    21.23,    16.11,  0.2764
    155.0000,      5.0000,  4.00000,    14.71,     9.44,  0.4431
    160.0000,      5.0000,  4.00000,    17.58,     8.89,  0.6819
    165.0000,      5.0000,  4.00000,    24.42,    35.77, -0.3818
    170.0000,      5.0000,  4.00000,    21.54,    10.75,  0.6949
    175.0000,      5.0000,  4.00000,    26.71,    11.29,  0.8615
      0.0000,     10.0000,  2.00000,     3.62,     3.75, -0.0355
      5.0000,     10.0000,  2.00000,     4.00,     4.58, -0.1355
     10.0000,     10.0000,  2.00000,     5.07,     5.75, -0.1253
     15.0000,     10.0000,  2.00000,     5.52,     5.50,  0.0024
     20.0000,     10.0000,  2.00000,     4.77,     4.76,  0.0036
     25.0000,     10.0000,  2.00000,     4.47,     4.08,  0.0924
     30.0000,     10.0000,  2.00000,     4.66,     4.29,  0.0832
     35.0000,     10.0000,  2.00000,     4.84,     4.55,  0.0630
     40.0000,     10.0000,  2.00000,     5.39,     5.24,  0.0281
     45.0000,     10.0000,  2.00000,     5.74,     5.20,  0.0983
     50.0000,     10.0000,  2.00000,     5.69,     5.03,  0.1240
     55.0000,     10.0000,  2.00000,     6.28,     6.32, -0.0076
     60.0000,     10.0000,  2.00000,     6.70,     6.98, -0.0407
     65.0000,     10.0000,  2.00000,     7.72,     8.02, -0.0386
     70.0000,     10.0000,  2.00000,     8.45,     8.68, -0.0269
     75.0000,     10.0000,  2.00000,     8.34,     7.93,  0.0495
     80.0000,     10.0000,  2.00000,     8.65,     8.86, -0.0244
     85.0000,     10.0000,  2.00000,     9.04,     9.23, -0.0205
     90.0000,     10.0000,  2.00000,     9.28,     9.61, -0.0344
     95.0000,     10.0000,  2.00000,     9.93,    10.91, -0.0946
    100.0000,     10.0000,  2.00000,     9.96,    10.73, -0.0744
    105.0000,     10.0000,  2.00000,    11.15,    10.40,  0.0699
    110.0000,     10.0000,  2.00000,    12.07,    10.69,  0.1212
    120.0000,     10.0000,  2.00000,    13.91,    60.64, -1.4723
    125.0000,     10.0000,  2.00000,   133.83,    48.19,  1.0214
    130.0000,     10.0000,  2.00000,    13.09,     8.43,  0.4401
    135.0000,     10.0000,  2.00000,    17.08,     9.04,  0.6359
    140.0000,     10.0000,  2.00000,    20.30,     9.27,  0.7834
    145.0000,     10.0000,  2.00000,    20.56,    12.20,  0.5216
    150.0000,     10.0000,  2.00000,    18.53,    13.63,  0.3074
    155.0000,     10.0000,  2.00000,    15.81,     8.33,  0.6413
    160.0000,     10.0000,  2.00000,    18.54,    15.76,  0.1627
    165.0000,     10.0000,  2.00000,    20.34,    25.92, -0.2424
    170.0000,     10.0000,  2.00000,    27.32,    10.82,  0.9261
      0.0000,     20.0000,  1.00000,     3.79,     3.90, -0.0293
      5.0000,     20.0000,  1.00000,     3.82,     4.58, -0.1822
     10.0000,     20.0000,  1.00000,     4.76,     5.22, -0.0923
     15.0000,     20.0000,  1.00000,     4.93,     4.77,  0.0329
     20.0000,     20.0000,  1.00000,     4.50,     4.15,  0.0793
     25.0000,     20.0000,  1.00000,     4.24,     3.61,  0.1619
     30.0000,     20.0000,  1.00000,     4.43,     3.93,  0.1201
     35.0000,     20.0000,  1.00000,     4.72,     4.31,  0.0905
     40.0000,     20.0000,  1.00000,     5.12,     4.94,  0.0359
     45.0000,     20.0000,  1.00000,     5.42,     5.12,  0.0568
     50.0000,     20.0000,  1.00000,     5.34,     4.97,  0.0713
     55.0000,     20.0000,  1.00000,     5.74,     5.93, -0.0314
     60.0000,     20.0000,  1.00000,     6.09,     6.44, -0.0562
     65.0000,     20.0000,  1.00000,     6.78,     7.17, -0.0550
     70.0000,     20.0000,  1.00000,     7.39,     7.64, -0.0331
     75.0000,     20.0000,  1.00000,     7.46,     7.04,  0.0582
     80.0000,     20.0000,  1.00000,     7.76,     7.96, -0.0265
     85.0000,     20.0000,  1.00000,     8.01,     8.50, -0.0589
     90.0000,     20.0000,  1.00000,     8.29,     8.63, -0.0408
     95.0000,     20.0000,  1.00000,     9.00,     9.56, -0.0600
    100.0000,     20.0000,  1.00000,     9.13,     9.61, -0.0510
    110.0000,     20.0000,  1.00000,    11.24,    23.09, -0.7196
    115.0000,     20.0000,  1.00000,    11.94,    31.25, -0.9619
    120.0000,     20.0000,  1.00000,    12.64,    43.09, -1.2266
    125.0000,     20.0000,  1.00000,    28.67,    34.95, -0.1980
    130.0000,     20.0000,  1.00000,    13.64,     8.55,  0.4671
    135.0000,     20.0000,  1.00000,    16.54,     8.23,  0.6979
    140.0000,     20.0000,  1.00000,    17.97,     7.93,  0.8184
    145.0000,     20.0000,  1.00000,    15.78,    10.23,  0.4329
    150.0000,     20.0000,  1.00000,    17.98,    14.25,  0.2323
    155.0000,     20.0000,  1.00000,    15.32,    11.03,  0.3285
    160.0000,     20.0000,  1.00000,    17.52,    13.19,  0.2840
      0.0000,      5.0000,  5.00000,     4.19,     3.47,  0.1878
      5.0000,      5.0000,  5.00000,     4.64,     4.45,  0.0407
     10.0000,      5.0000,  5.00000,     4.99,     5.36, -0.0722
     15.0000,      5.0000,  5.00000,     4.72,     4.90, -0.0359
     20.0000,      5.0000,  5.00000,     3.94,     3.72,  0.0556
     25.0000,      5.0000,  5.00000,     3.94,     3.77,  0.0431
     30.0000,      5.0000,  5.00000,     4.18,     3.38,  0.2136
     35.0000,      5.0000,  5.00000,     4.53,     4.30,  0.0512
     40.0000,      5.0000,  5.00000,     5.42,     5.07,  0.0661
     45.0000,      5.0000,  5.00000,     5.23,     4.60,  0.1272
     50.0000,      5.0000,  5.00000,     5.34,     5.11,  0.0424
     55.0000,      5.0000,  5.00000,     5.43,     6.00, -0.0990
     60.0000,      5.0000,  5.00000,     6.05,     6.14, -0.0152
     65.0000,      5.0000,  5.00000,     7.49,     7.72, -0.0308
     70.0000,      5.0000,  5.00000,     6.75,     7.14, -0.0567
     75.0000,      5.0000,  5.00000,     7.00,     7.27, -0.0387
     80.0000,      5.0000,  5.00000,     7.51,     7.33,  0.0239
     85.0000,      5.0000,  5.00000,     7.32,     8.43, -0.1405
     90.0000,      5.0000,  5.00000,     7.83,     9.01, -0.1403
     95.0000,      5.0000,  5.00000,     8.46,     9.97, -0.1649
    100.0000,      5.0000,  5.00000,     8.51,     8.57, -0.0074
    105.0000,      5.0000,  5.00000,     9.86,    10.12, -0.0268
    110.0000,      5.0000,  5.00000,    11.24,     8.81,  0.2436
    120.0000,      5.0000,  5.00000,   448.58,    74.57,  1.7944
    125.0000,      5.0000,  5.00000,    10.57,     9.59,  0.0972
    130.0000,      5.0000,  5.00000,    13.57,     6.99,  0.6635
    135.0000,      5.0000,  5.00000,    18.60,    11.42,  0.4876
    140.0000,      5.0000,  5.00000,    18.71,     6.85,  1.0053
    145.0000,      5.0000,  5.00000,    19.77,    11.74,  0.5212
    150.0000,      5.0000,  5.00000,    14.95,     9.90,  0.4119
    155.0000,      5.0000,  5.00000,    12.59,     6.65,  0.6386
    160.0000,      5.0000,  5.00000,    10.05,    26.06, -0.9530
      0.0000,      5.0000,  6.00000,     3.36,     3.89, -0.1460
      5.0000,      5.0000,  6.00000,     4.07,     4.67, -0.1376
     10.0000,      5.0000,  6.00000,     3.79,     4.75, -0.2261
     15.0000,      5.0000,  6.00000,     3.87,     3.42,  0.1254
     20.0000,      5.0000,  6.00000,     3.76,     3.33,  0.1190
     25.0000,      5.0000,  6.00000,     1.66,     2.67, -0.4753
     30.0000,      5.0000,  6.00000,     3.64,     3.22,  0.1243
     35.0000,      5.0000,  6.00000,     4.40,     4.15,  0.0584
     40.0000,      5.0000,  6.00000,     4.70,     4.20,  0.1129
     45.0000,      5.0000,  6.00000,     4.90,     4.90,  0.0009
     50.0000,      5.0000,  6.00000,     4.56,     5.09, -0.1102
     55.0000,      5.0000,  6.00000,     4.71,     5.10, -0.0781
     60.0000,      5.0000,  6.00000,     5.38,     5.95, -0.1007
     65.0000,      5.0000,  6.00000,     5.19,     5.73, -0.1002
     70.0000,      5.0000,  6.00000,     5.36,     6.19, -0.1426
     75.0000,      5.0000,  6.00000,     5.60,     5.46,  0.0262
     80.0000,      5.0000,  6.00000,     5.99,     6.42, -0.0693
     85.0000,      5.0000,  6.00000,     6.25,     7.52, -0.1857
     90.0000,      5.0000,  6.00000,     6.26,     7.68, -0.2045
     95.0000,      5.0000,  6.00000,     7.38,     6.92,  0.0637
    100.0000,      5.0000,  6.00000,     6.93,     8.23, -0.1724
    105.0000,      5.0000,  6.00000,     9.04,     7.51,  0.1850
    115.0000,      5.0000,  6.00000,   442.06,    67.68,  1.8766
    120.0000,      5.0000,  6.00000,     9.35,     9.14,  0.0222
    125.0000,      5.0000,  6.00000,    12.06,     6.93,  0.5543
    130.0000,      5.0000,  6.00000,    16.38,    10.66,  0.4296
    135.0000,      5.0000,  6.00000,    16.38,     6.91,  0.8631
    140.0000,      5.0000,  6.00000,    17.60,     6.34,  1.0219
    145.0000,      5.0000,  6.00000,    13.57,     7.01,  0.6598
    150.0000,      5.0000,  6.00000,    13.76,     7.18,  0.6499
    155.0000,      5.0000,  6.00000,    28.68,    23.34,  0.2059
    160.0000,      5.0000,  6.00000,    16.64,     8.08,  0.7226
    165.0000,      5.0000,  6.00000,    19.17,    11.03,  0.5525
      0.0000,     25.0000,  1.00000,     3.97,     3.93,  0.0102
      5.0000,     25.0000,  1.00000,     3.89,     4.19, -0.0744
     10.0000,     25.0000,  1.00000,     4.05,     4.22, -0.0398
     15.0000,     25.0000,  1.00000,     4.01,     3.60,  0.1083
     20.0000,     25.0000,  1.00000,     3.84,     3.10,  0.2131
     25.0000,     25.0000,  1.00000,     3.77,     3.00,  0.2286
     30.0000,     25.0000,  1.00000,     3.99,     3.16,  0.2336
     35.0000,     25.0000,  1.00000,     4.36,     3.99,  0.0895
     40.0000,     25.0000,  1.00000,     4.72,     4.62,  0.0227
     45.0000,     25.0000,  1.00000,     4.73,     4.78, -0.0092
     50.0000,     25.0000,  1.00000,     4.71,     4.84, -0.0289
     55.0000,     25.0000,  1.00000,     4.84,     5.17, -0.0651
     60.0000,     25.0000,  1.00000,     5.07,     5.28, -0.0402
     65.0000,     25.0000,  1.00000,     5.37,     5.86, -0.0870
     70.0000,     25.0000,  1.00000,     5.61,     5.81, -0.0357
     75.0000,     25.0000,  1.00000,     5.72,     5.73, -0.0026
     80.0000,     25.0000,  1.00000,     6.10,     6.12, -0.0030
     85.0000,     25.0000,  1.00000,     6.21,     6.88, -0.1023
     90.0000,     25.0000,  1.00000,     6.58,     7.02, -0.0646
     95.0000,     25.0000,  1.00000,   117.69,     9.69,  2.4971   ***
    100.0000,     25.0000,  1.00000,     7.74,    14.26, -0.6110
    105.0000,     25.0000,  1.00000,     8.57,    18.62, -0.7757
    110.0000,     25.0000,  1.00000,     9.59,    24.29, -0.9295
    115.0000,     25.0000,  1.00000,    10.57,    35.61, -1.2146
    120.0000,     25.0000,  1.00000,    60.95,    30.17,  0.7033
    125.0000,     25.0000,  1.00000,    11.82,     8.15,  0.3719
    130.0000,     25.0000,  1.00000,    13.71,     7.12,  0.6554
    135.0000,     25.0000,  1.00000,    11.55,     7.41,  0.4442
    140.0000,     25.0000,  1.00000,    14.83,     6.37,  0.8454
    145.0000,     25.0000,  1.00000,    15.92,    10.14,  0.4513
    150.0000,     25.0000,  1.00000,    15.25,    11.76,  0.2599
    160.0000,     10.0000,  3.00000,    16.79,     8.04,  0.7359
      0.0000,     15.0000,  2.00000,     3.70,     4.31, -0.1512
      5.0000,     15.0000,  2.00000,     3.64,     4.26, -0.1559
     10.0000,     15.0000,  2.00000,     3.73,     3.90, -0.0452
     15.0000,     15.0000,  2.00000,     3.69,     3.05,  0.1907
     20.0000,     15.0000,  2.00000,     3.57,     2.84,  0.2294
     25.0000,     15.0000,  2.00000,     3.22,     2.68,  0.1829
     30.0000,     15.0000,  2.00000,     3.81,     3.07,  0.2167
     35.0000,     15.0000,  2.00000,     4.33,     3.82,  0.1262
     40.0000,     15.0000,  2.00000,     4.59,     4.42,  0.0377
     45.0000,     15.0000,  2.00000,     4.51,     4.86, -0.0751
     50.0000,     15.0000,  2.00000,     4.52,     4.85, -0.0699
     55.0000,     15.0000,  2.00000,     4.69,     4.89, -0.0430
     60.0000,     15.0000,  2.00000,     4.72,     5.11, -0.0780
     65.0000,     15.0000,  2.00000,     4.81,     5.10, -0.0588
     70.0000,     15.0000,  2.00000,     4.99,     5.30, -0.0602
     75.0000,     15.0000,  2.00000,     5.16,     5.13,  0.0076
     80.0000,     15.0000,  2.00000,     5.39,     5.88, -0.0864
     85.0000,     15.0000,  2.00000,     5.65,     6.40, -0.1236
     90.0000,     15.0000,  2.00000,     5.85,     6.36, -0.0837
     95.0000,     15.0000,  2.00000,     6.83,     6.44,  0.0593
    105.0000,     15.0000,  2.00000,     8.30,    26.39, -1.1567
    110.0000,     15.0000,  2.00000,     9.11,    37.52, -1.4154
    115.0000,     15.0000,  2.00000,   203.30,    32.98,  1.8189
    120.0000,     15.0000,  2.00000,    10.38,     8.45,  0.2065
    125.0000,     15.0000,  2.00000,    12.54,     7.86,  0.4671
    130.0000,     15.0000,  2.00000,    14.16,     7.98,  0.5736
    135.0000,     15.0000,  2.00000,    14.08,     5.86,  0.8765
    140.0000,     15.0000,  2.00000,    10.43,     4.71,  0.7945
    145.0000,     15.0000,  2.00000,    14.73,     9.95,  0.3924
    150.0000,     15.0000,  2.00000,    15.68,    13.65,  0.1385
    155.0000,     15.0000,  2.00000,    18.12,    14.12,  0.2499
      0.0000,      5.0000,  7.00000,     3.87,     4.62, -0.1777
      5.0000,      5.0000,  7.00000,     3.36,     4.48, -0.2888
     10.0000,      5.0000,  7.00000,     3.60,     3.38,  0.0655
     15.0000,      5.0000,  7.00000,     3.63,     3.12,  0.1502
     20.0000,      5.0000,  7.00000,     3.43,     2.43,  0.3456
     25.0000,      5.0000,  7.00000,     1.99,     2.67, -0.2938
     30.0000,      5.0000,  7.00000,     3.61,     3.19,  0.1259
     35.0000,      5.0000,  7.00000,     4.25,     3.44,  0.2098
     40.0000,      5.0000,  7.00000,     4.59,     4.51,  0.0173
     45.0000,      5.0000,  7.00000,     4.40,     5.05, -0.1371
     50.0000,      5.0000,  7.00000,     4.39,     4.55, -0.0351
     55.0000,      5.0000,  7.00000,     4.69,     5.17, -0.0985
     60.0000,      5.0000,  7.00000,     3.98,     4.62, -0.1494
     65.0000,      5.0000,  7.00000,     4.29,     5.09, -0.1707
     70.0000,      5.0000,  7.00000,     4.57,     4.72, -0.0336
     75.0000,      5.0000,  7.00000,     4.62,     5.00, -0.0790
     80.0000,      5.0000,  7.00000,     5.01,     5.84, -0.1515
     85.0000,      5.0000,  7.00000,     5.38,     6.38, -0.1701
     90.0000,      5.0000,  7.00000,     5.38,     5.35,  0.0058
     95.0000,      5.0000,  7.00000,     6.20,     6.75, -0.0850
    100.0000,      5.0000,  7.00000,     6.05,     6.20, -0.0243
    110.0000,      5.0000,  7.00000,   670.06,    55.72,  2.4870   ***
    115.0000,      5.0000,  7.00000,     8.32,     7.98,  0.0413
    120.0000,      5.0000,  7.00000,    10.23,     6.48,  0.4565
    125.0000,      5.0000,  7.00000,    13.69,    10.48,  0.2671
    130.0000,      5.0000,  7.00000,    14.41,     6.30,  0.8280
    135.0000,      5.0000,  7.00000,    15.27,     6.20,  0.9008
    140.0000,      5.0000,  7.00000,    11.92,     3.77,  1.1512
    150.0000,      5.0000,  7.00000,    31.45,    26.60,  0.1675
    155.0000,      5.0000,  7.00000,    12.71,     7.23,  0.5640
    160.0000,      5.0000,  7.00000,    16.83,     8.00,  0.7442
      0.0000,     30.0000,  1.00000,     3.93,     3.89,  0.0102
      5.0000,     30.0000,  1.00000,     3.45,     3.73, -0.0800
     10.0000,     30.0000,  1.00000,     3.63,     3.43,  0.0545
     15.0000,     30.0000,  1.00000,     3.65,     2.84,  0.2498
     20.0000,     30.0000,  1.00000,     3.73,     2.70,  0.3235
     25.0000,     30.0000,  1.00000,     3.41,     2.62,  0.2643
     30.0000,     30.0000,  1.00000,     3.83,     3.03,  0.2321
     35.0000,     30.0000,  1.00000,     4.15,     3.79,  0.0901
     40.0000,     30.0000,  1.00000,     4.30,     4.35, -0.0100
     45.0000,     30.0000,  1.00000,     4.38,     4.70, -0.0704
     50.0000,     30.0000,  1.00000,     4.19,     4.52, -0.0761
     55.0000,     30.0000,  1.00000,     4.26,     4.53, -0.0612
     60.0000,     30.0000,  1.00000,     4.29,     4.66, -0.0825
     65.0000,     30.0000,  1.00000,     4.35,     4.73, -0.0840
     70.0000,     30.0000,  1.00000,     4.58,     4.82, -0.0510
     75.0000,     30.0000,  1.00000,     4.81,     4.64,  0.0360
     80.0000,     30.0000,  1.00000,     5.13,     5.14, -0.0031
     85.0000,     30.0000,  1.00000,   105.02,     7.02,  2.7055   ***
     90.0000,     30.0000,  1.00000,     5.74,     9.46, -0.4997
     95.0000,     30.0000,  1.00000,     6.49,    11.38, -0.5611
    100.0000,     30.0000,  1.00000,     6.61,    14.43, -0.7799
    105.0000,     30.0000,  1.00000,     7.74,    19.26, -0.9108
    110.0000,     30.0000,  1.00000,     8.74,    26.75, -1.1182
    115.0000,     30.0000,  1.00000,   130.30,    24.02,  1.6911
    120.0000,     30.0000,  1.00000,    10.04,     7.14,  0.3403
    125.0000,     30.0000,  1.00000,    10.36,     6.52,  0.4628
    130.0000,     30.0000,  1.00000,    13.48,     7.19,  0.6285
    135.0000,     30.0000,  1.00000,    13.15,     6.11,  0.7669
    140.0000,     30.0000,  1.00000,    13.71,     5.68,  0.8818
    155.0000,      5.0000,  8.00000,    16.24,     7.16,  0.8191
      0.0000,     10.0000,  4.00000,     3.09,     4.07, -0.2772
      5.0000,     10.0000,  4.00000,     3.01,     3.17, -0.0513
     10.0000,     10.0000,  4.00000,     3.24,     2.79,  0.1497
     15.0000,     10.0000,  4.00000,     3.37,     2.39,  0.3444
     20.0000,     10.0000,  4.00000,     3.57,     2.54,  0.3385
     25.0000,     10.0000,  4.00000,     2.44,     2.53, -0.0354
     30.0000,     10.0000,  4.00000,     3.57,     2.79,  0.2487
     35.0000,     10.0000,  4.00000,     4.17,     3.81,  0.0910
     40.0000,     10.0000,  4.00000,     3.97,     4.49, -0.1234
     45.0000,     10.0000,  4.00000,     4.38,     4.70, -0.0709
     50.0000,     10.0000,  4.00000,     4.04,     4.46, -0.1001
     55.0000,     10.0000,  4.00000,     3.55,     4.13, -0.1489
     60.0000,     10.0000,  4.00000,     4.11,     3.97,  0.0329
     65.0000,     10.0000,  4.00000,     3.84,     4.05, -0.0546
     70.0000,     10.0000,  4.00000,     4.21,     4.45, -0.0558
     75.0000,     10.0000,  4.00000,     4.01,     4.47, -0.1072
     80.0000,     10.0000,  4.00000,     4.64,     4.40,  0.0536
     85.0000,     10.0000,  4.00000,     4.95,     4.57,  0.0790
     90.0000,     10.0000,  4.00000,     4.92,     4.92,  0.0010
    100.0000,     10.0000,  4.00000,     5.94,    33.34, -1.7245
    105.0000,     10.0000,  4.00000,   209.44,    28.16,  2.0064   ***
    110.0000,     10.0000,  4.00000,     6.89,     5.58,  0.2097
    115.0000,     10.0000,  4.00000,     9.84,     6.91,  0.3537
    120.0000,     10.0000,  4.00000,    10.64,     7.91,  0.2972
    125.0000,     10.0000,  4.00000,    11.58,     5.71,  0.7073
    130.0000,     10.0000,  4.00000,    11.18,     4.52,  0.9064
    135.0000,     10.0000,  4.00000,     1.34,     3.39, -0.9283
    140.0000,     10.0000,  4.00000,     7.13,     7.61, -0.0650
    145.0000,     10.0000,  4.00000,    37.35,    14.39,  0.9538
    150.0000,     10.0000,  4.00000,    14.55,     7.98,  0.6004
    145.0000,      5.0000,  9.00000,    14.06,     6.26,  0.8094
    150.0000,      5.0000,  9.00000,    15.78,     7.87,  0.6955
      0.0000,     35.0000,  1.00000,     3.27,     3.70, -0.1215
      5.0000,     35.0000,  1.00000,     3.32,     3.21,  0.0322
     10.0000,     35.0000,  1.00000,     3.51,     2.82,  0.2204
     15.0000,     35.0000,  1.00000,     3.69,     2.60,  0.3513
     20.0000,     35.0000,  1.00000,     3.56,     2.46,  0.3698
     25.0000,     35.0000,  1.00000,     3.65,     2.59,  0.3410
     30.0000,     35.0000,  1.00000,     3.82,     2.93,  0.2665
     35.0000,     35.0000,  1.00000,     4.01,     3.56,  0.1189
     40.0000,     35.0000,  1.00000,     4.13,     4.26, -0.0311
     45.0000,     35.0000,  1.00000,     3.99,     4.48, -0.1151
     50.0000,     35.0000,  1.00000,     3.94,     4.24, -0.0721
     55.0000,     35.0000,  1.00000,     3.87,     4.23, -0.0893
     60.0000,     35.0000,  1.00000,     3.89,     3.99, -0.0265
     65.0000,     35.0000,  1.00000,     4.03,     4.14, -0.0254
     70.0000,     35.0000,  1.00000,     4.22,     4.12,  0.0238
     80.0000,     35.0000,  1.00000,     4.74,     6.94, -0.3812
     85.0000,     35.0000,  1.00000,     4.97,     7.95, -0.4707
     90.0000,     35.0000,  1.00000,     5.11,     8.92, -0.5574
     95.0000,     35.0000,  1.00000,     6.19,    11.57, -0.6253
    100.0000,     35.0000,  1.00000,     6.32,    14.78, -0.8486
    105.0000,     35.0000,  1.00000,     7.32,    20.48, -1.0288
    110.0000,     35.0000,  1.00000,     9.91,    17.65, -0.5768
    115.0000,     35.0000,  1.00000,     9.33,     5.85,  0.4666
    120.0000,     35.0000,  1.00000,     9.93,     6.42,  0.4372
    125.0000,     35.0000,  1.00000,    10.07,     6.67,  0.4124
    130.0000,     35.0000,  1.00000,    11.34,     5.43,  0.7371
    140.0000,     20.0000,  2.00000,    12.62,     6.12,  0.7237
      0.0000,     15.0000,  3.00000,     3.06,     3.06,  0.0016
      5.0000,     15.0000,  3.00000,     3.19,     2.69,  0.1719
     10.0000,     15.0000,  3.00000,     3.49,     2.50,  0.3351
     15.0000,     15.0000,  3.00000,     3.62,     2.42,  0.4021
     20.0000,     15.0000,  3.00000,     3.63,     2.43,  0.4046
     25.0000,     15.0000,  3.00000,     1.73,     2.50, -0.3688
     30.0000,     15.0000,  3.00000,     3.59,     2.96,  0.1949
     35.0000,     15.0000,  3.00000,     3.86,     3.74,  0.0314
     40.0000,     15.0000,  3.00000,     3.86,     4.20, -0.0841
     45.0000,     15.0000,  3.00000,     3.96,     4.38, -0.1007
     50.0000,     15.0000,  3.00000,     3.42,     3.86, -0.1204
     55.0000,     15.0000,  3.00000,     3.70,     3.81, -0.0281
     60.0000,     15.0000,  3.00000,     3.54,     3.75, -0.0582
     65.0000,     15.0000,  3.00000,     3.63,     3.98, -0.0900
     70.0000,     15.0000,  3.00000,     3.59,     3.86, -0.0726
     75.0000,     15.0000,  3.00000,     3.92,     3.67,  0.0658
     80.0000,     15.0000,  3.00000,     4.44,     3.67,  0.1898
     85.0000,     15.0000,  3.00000,   311.64,     8.26,  3.6300   ***
     90.0000,     15.0000,  3.00000,     4.98,    15.67, -1.1454
     95.0000,     15.0000,  3.00000,     5.77,    21.27, -1.3050
    100.0000,     15.0000,  3.00000,   630.19,    17.37,  3.5914   ***
    105.0000,     15.0000,  3.00000,     6.54,     4.99,  0.2715
    110.0000,     15.0000,  3.00000,     8.45,     5.20,  0.4859
    115.0000,     15.0000,  3.00000,    11.06,     6.09,  0.5958
    120.0000,     15.0000,  3.00000,     9.16,     4.54,  0.7010
    125.0000,     15.0000,  3.00000,     1.85,     3.86, -0.7363
    130.0000,     15.0000,  3.00000,     9.07,     5.61,  0.4806
    135.0000,     15.0000,  3.00000,    11.12,     6.60,  0.5221
    140.0000,     15.0000,  3.00000,    26.58,     7.61,  1.2512
      0.0000,      5.0000, 10.00000,     2.98,     3.18, -0.0645
      5.0000,      5.0000, 10.00000,     2.98,     2.35,  0.2383
     10.0000,      5.0000, 10.00000,     3.15,     2.54,  0.2156
     15.0000,      5.0000, 10.00000,     2.95,     2.57,  0.1378
     20.0000,      5.0000, 10.00000,     3.50,     2.20,  0.4625
     30.0000,      5.0000, 10.00000,     3.39,     3.11,  0.0873
     35.0000,      5.0000, 10.00000,     3.50,     3.53, -0.0086
     40.0000,      5.0000, 10.00000,     4.25,     4.50, -0.0580
     45.0000,      5.0000, 10.00000,     3.94,     4.09, -0.0363
     50.0000,      5.0000, 10.00000,     3.15,     3.97, -0.2295
     55.0000,      5.0000, 10.00000,     3.21,     3.49, -0.0836
     60.0000,      5.0000, 10.00000,     3.54,     3.82, -0.0770
     65.0000,      5.0000, 10.00000,     3.57,     4.08, -0.1326
     70.0000,      5.0000, 10.00000,     3.11,     3.92, -0.2307
     75.0000,      5.0000, 10.00000,     3.44,     3.13,  0.0967
     80.0000,      5.0000, 10.00000,     3.24,     3.97, -0.2052
     85.0000,      5.0000, 10.00000,     3.73,     3.83, -0.0269
    100.0000,      5.0000, 10.00000,     2.09,     4.22, -0.7017
    105.0000,      5.0000, 10.00000,     6.03,     3.80,  0.4600
    110.0000,      5.0000, 10.00000,     9.47,     7.03,  0.2984
    115.0000,      5.0000, 10.00000,     9.49,     4.81,  0.6795
    120.0000,      5.0000, 10.00000,    10.62,     4.77,  0.7999
    125.0000,      5.0000, 10.00000,     7.97,     3.04,  0.9633
    135.0000,      5.0000, 10.00000,    51.78,    13.16,  1.3699
    140.0000,      5.0000, 10.00000,     5.50,     3.94,  0.3352
    145.0000,      5.0000, 10.00000,    14.02,     6.04,  0.8417
      0.0000,     40.0000,  1.00000,     3.27,     3.26,  0.0044
      5.0000,     40.0000,  1.00000,     3.21,     2.76,  0.1499
     10.0000,     40.0000,  1.00000,     3.87,     2.63,  0.3876
     15.0000,     40.0000,  1.00000,     3.72,     2.43,  0.4284
     20.0000,     40.0000,  1.00000,     3.71,     2.45,  0.4147
     25.0000,     40.0000,  1.00000,     3.34,     2.52,  0.2801
     30.0000,     40.0000,  1.00000,     3.72,     2.78,  0.2933
     35.0000,     40.0000,  1.00000,     3.84,     3.50,  0.0936
     40.0000,     40.0000,  1.00000,     3.87,     4.11, -0.0591
     45.0000,     40.0000,  1.00000,     3.84,     4.24, -0.0987
     50.0000,     40.0000,  1.00000,     3.69,     4.04, -0.0900
     55.0000,     40.0000,  1.00000,     3.75,     3.84, -0.0229
     60.0000,     40.0000,  1.00000,     3.74,     3.73,  0.0004
     65.0000,     40.0000,  1.00000,   164.66,     4.59,  3.5804   ***
     70.0000,     40.0000,  1.00000,     4.08,     5.85, -0.3601
     75.0000,     40.0000,  1.00000,     4.20,     5.99, -0.3540
     80.0000,     40.0000,  1.00000,     4.42,     6.58, -0.3983
     85.0000,     40.0000,  1.00000,     4.91,     7.70, -0.4508
     90.0000,     40.0000,  1.00000,     5.68,     9.14, -0.4764
     95.0000,     40.0000,  1.00000,     5.84,    11.64, -0.6894
    100.0000,     40.0000,  1.00000,     5.94,    15.41, -0.9528
    105.0000,     40.0000,  1.00000,   239.21,    13.41,  2.8816   ***
    110.0000,     40.0000,  1.00000,     7.41,     5.06,  0.3809
    115.0000,     40.0000,  1.00000,     8.52,     5.43,  0.4510
    120.0000,     40.0000,  1.00000,     9.80,     5.95,  0.4992
    140.0000,     10.0000,  5.00000,    10.16,     3.88,  0.9630
    140.0000,      5.0000, 11.00000,    13.79,     3.81,  1.2865
      0.0000,     25.0000,  2.00000,     3.18,     2.72,  0.1558
      5.0000,     25.0000,  2.00000,     3.22,     2.47,  0.2660
     10.0000,     25.0000,  2.00000,     3.54,     2.53,  0.3369
     15.0000,     25.0000,  2.00000,     3.68,     2.44,  0.4103
     20.0000,     25.0000,  2.00000,     3.60,     2.42,  0.3952
     25.0000,     25.0000,  2.00000,     3.03,     2.55,  0.1717
     30.0000,     25.0000,  2.00000,     3.52,     2.84,  0.2153
     35.0000,     25.0000,  2.00000,     3.60,     3.31,  0.0818
     40.0000,     25.0000,  2.00000,     3.63,     3.86, -0.0603
     45.0000,     25.0000,  2.00000,     3.29,     3.96, -0.1840
     50.0000,     25.0000,  2.00000,     3.48,     3.84, -0.0972
     55.0000,     25.0000,  2.00000,     3.18,     3.63, -0.1350
     60.0000,     25.0000,  2.00000,     3.62,     3.62,  0.0021
     65.0000,     25.0000,  2.00000,     3.71,     3.55,  0.0419
     70.0000,     25.0000,  2.00000,    27.41,     5.24,  1.6540
     75.0000,     25.0000,  2.00000,     4.02,     7.62, -0.6394
     80.0000,     25.0000,  2.00000,     4.43,     8.78, -0.6846
     85.0000,     25.0000,  2.00000,     4.31,    10.51, -0.8915
     90.0000,     25.0000,  2.00000,     5.07,    13.16, -0.9532
     95.0000,     25.0000,  2.00000,    41.32,    11.02,  1.3218
    100.0000,     25.0000,  2.00000,     5.40,     3.70,  0.3780
    105.0000,     25.0000,  2.00000,     6.76,     3.77,  0.5827
    110.0000,     25.0000,  2.00000,     7.28,     4.08,  0.5784
    115.0000,     25.0000,  2.00000,     8.02,     4.61,  0.5539
    120.0000,     25.0000,  2.00000,     8.34,     4.82,  0.5480
    125.0000,     25.0000,  2.00000,     8.49,     4.87,  0.5562
      0.0000,     45.0000,  1.00000,     3.18,     2.84,  0.1157
      5.0000,     45.0000,  1.00000,     3.44,     2.61,  0.2779
     10.0000,     45.0000,  1.00000,     3.46,     2.47,  0.3366
     15.0000,     45.0000,  1.00000,     3.70,     2.42,  0.4267
     20.0000,     45.0000,  1.00000,     3.58,     2.39,  0.4037
     25.0000,     45.0000,  1.00000,     2.84,     2.43,  0.1565
     30.0000,     45.0000,  1.00000,     3.55,     2.78,  0.2443
     35.0000,     45.0000,  1.00000,     3.62,     3.39,  0.0665
     40.0000,     45.0000,  1.00000,     3.60,     3.85, -0.0654
     45.0000,     45.0000,  1.00000,     3.69,     4.06, -0.0953
     50.0000,     45.0000,  1.00000,     3.64,     3.79, -0.0405
     55.0000,     45.0000,  1.00000,    38.00,     4.49,  2.1365   ***
     60.0000,     45.0000,  1.00000,     3.78,     5.35, -0.3465
     65.0000,     45.0000,  1.00000,     3.92,     5.54, -0.3474
     70.0000,     45.0000,  1.00000,     3.91,     5.72, -0.3798
     75.0000,     45.0000,  1.00000,     4.23,     5.92, -0.3370
     80.0000,     45.0000,  1.00000,     4.54,     6.54, -0.3644
     85.0000,     45.0000,  1.00000,     4.99,     7.81, -0.4472
     90.0000,     45.0000,  1.00000,     4.88,     9.15, -0.6285
     95.0000,     45.0000,  1.00000,     5.58,    12.00, -0.7650
    100.0000,     45.0000,  1.00000,   469.29,    10.54,  3.7959   ***
    105.0000,     45.0000,  1.00000,     6.33,     4.23,  0.4033
    110.0000,     45.0000,  1.00000,     7.46,     4.43,  0.5211
      0.0000,      5.0000, 12.00000,     3.09,     2.65,  0.1510
      5.0000,      5.0000, 12.00000,     3.64,     2.67,  0.3087
     10.0000,      5.0000, 12.00000,     3.70,     2.25,  0.4954
     15.0000,      5.0000, 12.00000,     2.82,     2.44,  0.1444
     20.0000,      5.0000, 12.00000,     3.21,     2.63,  0.1980
     30.0000,      5.0000, 12.00000,     3.61,     2.99,  0.1881
     35.0000,      5.0000, 12.00000,     2.87,     3.14, -0.0891
     40.0000,      5.0000, 12.00000,     3.67,     3.71, -0.0095
     45.0000,      5.0000, 12.00000,     3.12,     3.54, -0.1269
     50.0000,      5.0000, 12.00000,     3.61,     3.91, -0.0812
     55.0000,      5.0000, 12.00000,     3.06,     4.01, -0.2702
     60.0000,      5.0000, 12.00000,     3.46,     3.61, -0.0427
     65.0000,      5.0000, 12.00000,     2.84,     2.92, -0.0264
     70.0000,      5.0000, 12.00000,     3.92,     3.57,  0.0935
     75.0000,      5.0000, 12.00000,     2.44,     3.14, -0.2526
     80.0000,      5.0000, 12.00000,    93.43,    16.81,  1.7155
     85.0000,      5.0000, 12.00000,   402.25,    23.11,  2.8568   ***
     90.0000,      5.0000, 12.00000,     2.03,     2.88, -0.3459
     95.0000,      5.0000, 12.00000,     1.82,     2.72, -0.4048
    100.0000,      5.0000, 12.00000,     4.24,     5.17, -0.1987
    105.0000,      5.0000, 12.00000,     6.08,     3.38,  0.5871
    110.0000,      5.0000, 12.00000,     8.68,     3.35,  0.9528
    115.0000,      5.0000, 12.00000,     6.50,     2.38,  1.0054
    125.0000,      5.0000, 12.00000,    72.69,    12.20,  1.7845
    130.0000,      5.0000, 12.00000,     5.41,     3.63,  0.3992
    135.0000,      5.0000, 12.00000,    11.87,     3.72,  1.1600
      0.0000,     10.0000,  6.00000,     3.22,     2.71,  0.1722
      5.0000,     10.0000,  6.00000,     4.14,     2.48,  0.5106
     10.0000,     10.0000,  6.00000,     3.74,     2.37,  0.4559
     15.0000,     10.0000,  6.00000,     3.57,     2.53,  0.3456
     20.0000,     10.0000,  6.00000,     3.39,     2.52,  0.2963
     25.0000,     10.0000,  6.00000,     2.21,     2.56, -0.1474
     30.0000,     10.0000,  6.00000,     3.74,     2.78,  0.2964
     35.0000,     10.0000,  6.00000,     3.45,     3.11,  0.1027
     40.0000,     10.0000,  6.00000,     3.80,     3.50,  0.0819
     45.0000,     10.0000,  6.00000,     3.35,     3.74, -0.1091
     50.0000,     10.0000,  6.00000,     3.55,     3.99, -0.1176
     55.0000,     10.0000,  6.00000,     3.09,     3.87, -0.2242
     60.0000,     10.0000,  6.00000,     3.57,     3.28,  0.0828
     65.0000,     10.0000,  6.00000,     4.25,     3.20,  0.2826
     70.0000,     10.0000,  6.00000,     4.43,     3.38,  0.2709
     80.0000,     10.0000,  6.00000,     4.73,    18.49, -1.3623
     90.0000,     10.0000,  6.00000,     4.24,     2.64,  0.4724
     95.0000,     10.0000,  6.00000,     5.53,     3.60,  0.4298
    100.0000,     10.0000,  6.00000,     4.56,     4.13,  0.1008
    105.0000,     10.0000,  6.00000,     6.49,     3.14,  0.7264
    110.0000,     10.0000,  6.00000,     7.04,     2.72,  0.9521
    115.0000,     10.0000,  6.00000,     5.00,     2.36,  0.7507
    120.0000,     10.0000,  6.00000,     8.02,     6.76,  0.1709
    125.0000,     10.0000,  6.00000,    40.50,     8.20,  1.5968
    130.0000,     10.0000,  6.00000,     9.14,     3.55,  0.9460
    125.0000,     15.0000,  4.00000,    33.33,     6.82,  1.5866
    120.0000,      5.0000, 13.00000,    85.95,    11.62,  2.0014   ***
    125.0000,      5.0000, 13.00000,     7.35,     3.54,  0.7311
    130.0000,      5.0000, 13.00000,    11.59,     3.46,  1.2084
      0.0000,     50.0000,  1.00000,     3.28,     2.67,  0.2064
      5.0000,     50.0000,  1.00000,     3.36,     2.46,  0.3116
     10.0000,     50.0000,  1.00000,     3.53,     2.45,  0.3642
     15.0000,     50.0000,  1.00000,     3.59,     2.37,  0.4165
     20.0000,     50.0000,  1.00000,     3.64,     2.34,  0.4427
     25.0000,     50.0000,  1.00000,     3.18,     2.45,  0.2606
     30.0000,     50.0000,  1.00000,     3.41,     2.69,  0.2362
     35.0000,     50.0000,  1.00000,     3.43,     3.19,  0.0717
     40.0000,     50.0000,  1.00000,     3.65,     3.71, -0.0152
     45.0000,     50.0000,  1.00000,    20.16,     4.54,  1.4908
     50.0000,     50.0000,  1.00000,     3.67,     5.39, -0.3842
     55.0000,     50.0000,  1.00000,     3.70,     5.37, -0.3741
     60.0000,     50.0000,  1.00000,     3.52,     5.39, -0.4253
     65.0000,     50.0000,  1.00000,     4.06,     5.60, -0.3207
     70.0000,     50.0000,  1.00000,     4.19,     5.74, -0.3150
     75.0000,     50.0000,  1.00000,     4.26,     5.89, -0.3233
     80.0000,     50.0000,  1.00000,     4.49,     6.64, -0.3918
     85.0000,     50.0000,  1.00000,     4.68,     7.81, -0.5113
     90.0000,     50.0000,  1.00000,     5.03,     9.78, -0.6640
     95.0000,     50.0000,  1.00000,    32.70,     8.40,  1.3587
    100.0000,     50.0000,  1.00000,     5.41,     3.59,  0.4099
    115.0000,     20.0000,  3.00000,     6.65,     4.41,  0.4112
    120.0000,     20.0000,  3.00000,     8.00,     5.26,  0.4190
    125.0000,      5.0000, 14.00000,    11.04,     3.36,  1.1891
      0.0000,     30.0000,  2.00000,     3.28,     2.61,  0.2260
      5.0000,     30.0000,  2.00000,     3.51,     2.53,  0.3289
     10.0000,     30.0000,  2.00000,     3.45,     2.44,  0.3469
     15.0000,     30.0000,  2.00000,     3.69,     2.41,  0.4268
     20.0000,     30.0000,  2.00000,     3.41,     2.36,  0.3688
     25.0000,     30.0000,  2.00000,     3.06,     2.35,  0.2611
     30.0000,     30.0000,  2.00000,     3.46,     2.61,  0.2824
     35.0000,     30.0000,  2.00000,     3.21,     3.04,  0.0553
     40.0000,     30.0000,  2.00000,     3.42,     3.50, -0.0217
     45.0000,     30.0000,  2.00000,     3.64,     3.74, -0.0257
     50.0000,     30.0000,  2.00000,     3.59,     3.72, -0.0358
     55.0000,     30.0000,  2.00000,    60.10,     5.17,  2.4537   ***
     60.0000,     30.0000,  2.00000,     3.81,     6.95, -0.6010
     65.0000,     30.0000,  2.00000,     4.07,     7.11, -0.5578
     70.0000,     30.0000,  2.00000,     4.21,     7.59, -0.5885
     75.0000,     30.0000,  2.00000,     4.52,     8.18, -0.5938
     80.0000,     30.0000,  2.00000,     4.66,     9.40, -0.7016
     90.0000,     30.0000,  2.00000,     4.63,     2.64,  0.5637
     95.0000,     30.0000,  2.00000,     5.74,     2.72,  0.7455
    100.0000,     30.0000,  2.00000,     6.44,     3.72,  0.5499
    105.0000,     30.0000,  2.00000,     5.95,     3.47,  0.5393
    110.0000,     30.0000,  2.00000,     6.68,     3.66,  0.6004
      0.0000,     55.0000,  1.00000,     3.08,     2.51,  0.2026
      5.0000,     55.0000,  1.00000,     3.33,     2.45,  0.3054
     10.0000,     55.0000,  1.00000,     3.56,     2.43,  0.3833
     15.0000,     55.0000,  1.00000,     3.61,     2.32,  0.4392
     20.0000,     55.0000,  1.00000,     3.44,     2.34,  0.3871
     25.0000,     55.0000,  1.00000,     3.38,     2.40,  0.3440
     30.0000,     55.0000,  1.00000,     3.52,     2.59,  0.3081
     35.0000,     55.0000,  1.00000,     3.36,     3.61, -0.0707
     40.0000,     55.0000,  1.00000,     3.74,     4.89, -0.2680
     45.0000,     55.0000,  1.00000,     3.64,     5.34, -0.3818
     50.0000,     55.0000,  1.00000,     3.25,     5.36, -0.5005
     55.0000,     55.0000,  1.00000,     3.81,     5.54, -0.3755
     60.0000,     55.0000,  1.00000,     3.95,     5.50, -0.3301
     65.0000,     55.0000,  1.00000,     4.19,     5.56, -0.2822
     70.0000,     55.0000,  1.00000,     4.37,     5.70, -0.2655
     75.0000,     55.0000,  1.00000,     3.56,     6.01, -0.5231
     80.0000,     55.0000,  1.00000,     4.59,     7.04, -0.4284
     85.0000,     55.0000,  1.00000,     4.83,     8.42, -0.5557
     90.0000,     55.0000,  1.00000,  1506.49,     6.81,  5.3989   ***
    120.0000,     10.0000,  7.00000,     8.17,     3.27,  0.9170
      0.0000,      5.0000, 15.00000,     3.25,     2.60,  0.2218
      5.0000,      5.0000, 15.00000,     2.59,     2.70, -0.0406
     10.0000,      5.0000, 15.00000,     3.60,     2.43,  0.3936
     15.0000,      5.0000, 15.00000,     2.26,     2.53, -0.1138
     20.0000,      5.0000, 15.00000,     2.06,     2.16, -0.0509
     30.0000,      5.0000, 15.00000,     2.81,     2.23,  0.2297
     35.0000,      5.0000, 15.00000,     3.84,     3.08,  0.2197
     40.0000,      5.0000, 15.00000,     5.06,     3.81,  0.2842
     45.0000,      5.0000, 15.00000,     4.10,     3.81,  0.0727
     50.0000,      5.0000, 15.00000,     2.06,     3.06, -0.3952
     55.0000,      5.0000, 15.00000,     5.27,     3.72,  0.3472
     60.0000,      5.0000, 15.00000,     4.30,     3.24,  0.2815
     65.0000,      5.0000, 15.00000,  2471.68,    16.07,  5.0359   ***
     70.0000,      5.0000, 15.00000,  9647.76,    19.16,  6.2218   ***
     75.0000,      5.0000, 15.00000,     2.43,     2.13,  0.1355
     85.0000,      5.0000, 15.00000,     7.47,     4.03,  0.6155
     90.0000,      5.0000, 15.00000,     2.32,     2.38, -0.0273
     95.0000,      5.0000, 15.00000,     5.22,     2.23,  0.8498
    105.0000,      5.0000, 15.00000,    12.47,     1.93,  1.8642
    110.0000,      5.0000, 15.00000,    31.96,     9.74,  1.1877
    115.0000,      5.0000, 15.00000,     7.00,     3.07,  0.8228
    120.0000,      5.0000, 15.00000,    10.25,     3.17,  1.1735
      0.0000,     60.0000,  1.00000,     3.27,     2.52,  0.2597
      5.0000,     60.0000,  1.00000,     3.36,     2.42,  0.3261
     10.0000,     60.0000,  1.00000,     3.57,     2.35,  0.4148
     15.0000,     60.0000,  1.00000,     3.64,     2.33,  0.4457
     20.0000,     60.0000,  1.00000,     3.41,     2.31,  0.3884
     25.0000,     60.0000,  1.00000,     3.15,     2.71,  0.1510
     30.0000,     60.0000,  1.00000,     3.71,     3.47,  0.0661
     35.0000,     60.0000,  1.00000,     3.70,     4.09, -0.0987
     40.0000,     60.0000,  1.00000,     2.99,     4.84, -0.4795
     45.0000,     60.0000,  1.00000,     3.63,     5.39, -0.3950
     50.0000,     60.0000,  1.00000,     3.80,     5.54, -0.3759
     55.0000,     60.0000,  1.00000,     3.80,     5.56, -0.3793
     60.0000,     60.0000,  1.00000,     3.92,     5.45, -0.3290
     65.0000,     60.0000,  1.00000,     4.22,     5.55, -0.2739
     70.0000,     60.0000,  1.00000,     4.19,     6.20, -0.3919
     75.0000,     60.0000,  1.00000,     4.46,     6.48, -0.3738
     80.0000,     60.0000,  1.00000,     4.73,     7.30, -0.4351
    100.0000,     15.0000,  5.00000,     3.29,     3.81, -0.1472
    105.0000,     15.0000,  5.00000,     4.98,     4.57,  0.0862
    110.0000,     15.0000,  5.00000,    14.50,     5.36,  0.9959
      0.0000,      5.0000, 16.00000,     2.86,     2.78,  0.0315
      5.0000,      5.0000, 16.00000,     3.70,     2.43,  0.4188
     10.0000,      5.0000, 16.00000,     2.62,     2.58,  0.0123
     15.0000,      5.0000, 16.00000,     1.72,     2.15, -0.2238
     20.0000,      5.0000, 16.00000,     2.17,     2.16,  0.0077
     30.0000,      5.0000, 16.00000,     1.80,     2.55, -0.3518
     35.0000,      5.0000, 16.00000,     3.13,     3.21, -0.0256
     40.0000,      5.0000, 16.00000,     3.69,     3.50,  0.0527
     45.0000,      5.0000, 16.00000,     3.45,     3.07,  0.1155
     50.0000,      5.0000, 16.00000,     3.57,     3.80, -0.0630
     55.0000,      5.0000, 16.00000,     2.69,     3.37, -0.2228
     70.0000,      5.0000, 16.00000,     1.93,     2.13, -0.0964
     75.0000,      5.0000, 16.00000,     2.11,     2.02,  0.0421
     80.0000,      5.0000, 16.00000,     7.45,     3.90,  0.6476
     85.0000,      5.0000, 16.00000,     3.53,     2.30,  0.4290
     90.0000,      5.0000, 16.00000,     0.77,     2.05, -0.9828
     95.0000,      5.0000, 16.00000,     3.13,     1.42,  0.7935
    100.0000,      5.0000, 16.00000,    13.02,     1.83,  1.9635
    105.0000,      5.0000, 16.00000,    14.11,     9.25,  0.4219
    110.0000,      5.0000, 16.00000,     6.72,     2.80,  0.8777
    115.0000,      5.0000, 16.00000,     8.12,     2.91,  1.0271
      0.0000,     35.0000,  2.00000,     3.30,     2.49,  0.2833
      5.0000,     35.0000,  2.00000,     3.35,     2.41,  0.3262
     10.0000,     35.0000,  2.00000,     3.62,     2.38,  0.4191
     15.0000,     35.0000,  2.00000,     3.41,     2.27,  0.4053
     20.0000,     35.0000,  2.00000,     3.21,     2.25,  0.3520
     25.0000,     35.0000,  2.00000,     2.04,     2.21, -0.0799
     30.0000,     35.0000,  2.00000,     3.30,     2.44,  0.3020
     35.0000,     35.0000,  2.00000,     3.56,     2.89,  0.2085
     40.0000,     35.0000,  2.00000,   150.25,     4.70,  3.4643   ***
     45.0000,     35.0000,  2.00000,     3.73,     6.84, -0.6062
     50.0000,     35.0000,  2.00000,     3.90,     6.93, -0.5733
     55.0000,     35.0000,  2.00000,     3.59,     7.02, -0.6709
     60.0000,     35.0000,  2.00000,     4.25,     7.39, -0.5547
     65.0000,     35.0000,  2.00000,     4.23,     7.65, -0.5921
     70.0000,     35.0000,  2.00000,     4.38,     8.11, -0.6157
     80.0000,     35.0000,  2.00000,     3.46,     2.29,  0.4158
     85.0000,     35.0000,  2.00000,     4.74,     3.04,  0.4433
     95.0000,     35.0000,  2.00000,     5.45,     2.98,  0.6028
    105.0000,     10.0000,  8.00000,     9.90,     6.15,  0.4769
    110.0000,     10.0000,  8.00000,     6.90,     2.72,  0.9287
      0.0000,     25.0000,  3.00000,     3.43,     2.57,  0.2911
      5.0000,     25.0000,  3.00000,     3.55,     2.45,  0.3725
     10.0000,     25.0000,  3.00000,     3.35,     2.30,  0.3739
     15.0000,     25.0000,  3.00000,     3.55,     2.23,  0.4653
     20.0000,     25.0000,  3.00000,     2.93,     2.17,  0.2971
     25.0000,     25.0000,  3.00000,     2.19,     2.24, -0.0224
     30.0000,     25.0000,  3.00000,     2.89,     2.40,  0.1832
     35.0000,     25.0000,  3.00000,     3.08,     2.96,  0.0406
     40.0000,     25.0000,  3.00000,     3.63,     3.40,  0.0675
     45.0000,     25.0000,  3.00000,   537.00,     5.71,  4.5444   ***
     50.0000,     25.0000,  3.00000,     4.08,     8.50, -0.7339
     55.0000,     25.0000,  3.00000,     4.20,     8.85, -0.7454
     60.0000,     25.0000,  3.00000,     4.43,     8.93, -0.7026
     65.0000,     25.0000,  3.00000,     4.68,     9.68, -0.7263
     70.0000,     25.0000,  3.00000,   141.06,     6.74,  3.0419   ***
     75.0000,     25.0000,  3.00000,     3.99,     2.44,  0.4912
     80.0000,     25.0000,  3.00000,     4.31,     2.36,  0.6038
     85.0000,     25.0000,  3.00000,     4.43,     2.42,  0.6065
     90.0000,     25.0000,  3.00000,     4.36,     3.02,  0.3690
     95.0000,     25.0000,  3.00000,     4.67,     3.17,  0.3867
    100.0000,     25.0000,  3.00000,     3.91,     3.37,  0.1494
    110.0000,      5.0000, 17.00000,     8.95,     2.64,  1.2196
      0.0000,     65.0000,  1.00000,     3.30,     2.47,  0.2919
      5.0000,     65.0000,  1.00000,     3.51,     2.36,  0.3958
     10.0000,     65.0000,  1.00000,     3.57,     2.37,  0.4100
     15.0000,     65.0000,  1.00000,     3.31,     2.65,  0.2212
     20.0000,     65.0000,  1.00000,     3.57,     3.05,  0.1577
     25.0000,     65.0000,  1.00000,     3.28,     3.13,  0.0479
     30.0000,     65.0000,  1.00000,     3.64,     3.39,  0.0700
     35.0000,     65.0000,  1.00000,     3.68,     4.13, -0.1156
     40.0000,     65.0000,  1.00000,     3.80,     4.90, -0.2551
     45.0000,     65.0000,  1.00000,     3.78,     5.45, -0.3648
     50.0000,     65.0000,  1.00000,     3.79,     5.50, -0.3741
     55.0000,     65.0000,  1.00000,     3.93,     5.50, -0.3370
     60.0000,     65.0000,  1.00000,     4.29,     5.82, -0.3050
     65.0000,     65.0000,  1.00000,     4.32,     6.09, -0.3421
     70.0000,     65.0000,  1.00000,     4.49,     6.35, -0.3470
     90.0000,     20.0000,  4.00000,     3.75,     3.23,  0.1508
     95.0000,     20.0000,  4.00000,     3.96,     3.49,  0.1284
    100.0000,     20.0000,  4.00000,     3.36,     3.98, -0.1703
      0.0000,      5.0000, 18.00000,     3.75,     2.64,  0.3532
      5.0000,      5.0000, 18.00000,     4.70,     2.18,  0.7670
     10.0000,      5.0000, 18.00000,     2.09,     2.18, -0.0422
     15.0000,      5.0000, 18.00000,     0.40,     1.95, -1.5853
     20.0000,      5.0000, 18.00000,     1.66,     2.26, -0.3079
     30.0000,      5.0000, 18.00000,     0.96,     2.48, -0.9457
     35.0000,      5.0000, 18.00000,     3.72,     2.40,  0.4385
     40.0000,      5.0000, 18.00000,     3.69,     3.52,  0.0458
     45.0000,      5.0000, 18.00000,     2.36,     3.45, -0.3800
     50.0000,      5.0000, 18.00000,   977.45,    17.24,  4.0375   ***
     55.0000,      5.0000, 18.00000,   229.52,    19.97,  2.4416   ***
     60.0000,      5.0000, 18.00000,     4.32,     2.15,  0.6982
     65.0000,      5.0000, 18.00000,     2.66,     2.11,  0.2304
     70.0000,      5.0000, 18.00000,     6.64,     4.03,  0.4994
     75.0000,      5.0000, 18.00000,     0.40,     2.23, -1.7217
     80.0000,      5.0000, 18.00000,     1.93,     1.93, -0.0010
     85.0000,      5.0000, 18.00000,     0.80,     1.31, -0.4977
     95.0000,      5.0000, 18.00000,    19.64,     8.85,  0.7966
    105.0000,      5.0000, 18.00000,     6.20,     2.51,  0.9059
    100.0000,     10.0000,  9.00000,     1.95,     2.49, -0.2448
      0.0000,     70.0000,  1.00000,     2.57,     2.41,  0.0631
      5.0000,     70.0000,  1.00000,     3.63,     2.70,  0.2949
     10.0000,     70.0000,  1.00000,     3.56,     3.09,  0.1423
     15.0000,     70.0000,  1.00000,     3.67,     3.01,  0.1974
     25.0000,     70.0000,  1.00000,     3.48,     3.15,  0.1014
     30.0000,     70.0000,  1.00000,     3.43,     3.47, -0.0111
     35.0000,     70.0000,  1.00000,     4.16,     4.13,  0.0089
     40.0000,     70.0000,  1.00000,     3.82,     4.91, -0.2503
     45.0000,     70.0000,  1.00000,     3.30,     5.40, -0.4926
     50.0000,     70.0000,  1.00000,     3.90,     5.80, -0.3968
     55.0000,     70.0000,  1.00000,     4.11,     5.91, -0.3634
     60.0000,     70.0000,  1.00000,     4.46,     6.04, -0.3040
     75.0000,     40.0000,  2.00000,     4.34,     3.02,  0.3627
     80.0000,     40.0000,  2.00000,     6.36,     3.11,  0.7160
     95.0000,      5.0000, 19.00000,     2.18,     2.53, -0.1473
     90.0000,     15.0000,  6.00000,     2.44,     4.35, -0.5770
     95.0000,     15.0000,  6.00000,    17.58,     4.82,  1.2941
     95.0000,      5.0000, 20.00000,     4.63,     2.39,  0.6600
      0.0000,     75.0000,  1.00000,     3.31,     3.13,  0.0547
      5.0000,     75.0000,  1.00000,     3.66,     3.06,  0.1767
     10.0000,     75.0000,  1.00000,     3.40,     3.04,  0.1141
     15.0000,     75.0000,  1.00000,     3.69,     3.06,  0.1889
     20.0000,     75.0000,  1.00000,     3.57,     3.06,  0.1548
     25.0000,     75.0000,  1.00000,     4.63,     3.17,  0.3789
     30.0000,     75.0000,  1.00000,     3.62,     3.46,  0.0440
     35.0000,     75.0000,  1.00000,     3.32,     4.14, -0.2228
     40.0000,     75.0000,  1.00000,     4.16,     5.18, -0.2198
     45.0000,     75.0000,  1.00000,     3.97,     5.71, -0.3652
     50.0000,     75.0000,  1.00000,     3.97,     5.89, -0.3936
     80.0000,     30.0000,  3.00000,     4.27,     3.11,  0.3174
      0.0000,     10.0000, 10.00000,     3.05,     2.13,  0.3590
      5.0000,     10.0000, 10.00000,     2.51,     2.14,  0.1567
     10.0000,     10.0000, 10.00000,     3.06,     2.37,  0.2563
     15.0000,     10.0000, 10.00000,     2.10,     2.31, -0.0949
     20.0000,     10.0000, 10.00000,     2.53,     2.04,  0.2141
     30.0000,     10.0000, 10.00000,     2.57,     2.48,  0.0347
     35.0000,     10.0000, 10.00000,    14.10,     7.98,  0.5693
     40.0000,     10.0000, 10.00000,     4.86,    17.15, -1.2607
     50.0000,     10.0000, 10.00000,     2.58,     2.25,  0.1378
     55.0000,     10.0000, 10.00000,     4.13,     3.27,  0.2346
     60.0000,     10.0000, 10.00000,     9.39,     3.38,  1.0229
     65.0000,     10.0000, 10.00000,     3.28,     2.20,  0.3982
     70.0000,     10.0000, 10.00000,     3.17,     1.69,  0.6301
     80.0000,     10.0000, 10.00000,     3.36,     5.37, -0.4689
     85.0000,     10.0000, 10.00000,    93.18,     5.98,  2.7459   ***
     90.0000,     10.0000, 10.00000,     2.85,     2.46,  0.1482
     70.0000,      5.0000, 21.00000,     2.21,     1.36,  0.4849
     80.0000,      5.0000, 21.00000,    17.85,     9.28,  0.6545
     85.0000,      5.0000, 21.00000,     3.20,     2.58,  0.2151
     90.0000,      5.0000, 21.00000,     0.32,     2.39, -2.0247   ***
      0.0000,     80.0000,  1.00000,     3.24,     3.10,  0.0435
      5.0000,     80.0000,  1.00000,     3.58,     3.07,  0.1510
     10.0000,     80.0000,  1.00000,     3.74,     3.09,  0.1907
     15.0000,     80.0000,  1.00000,     3.63,     3.04,  0.1790
     20.0000,     80.0000,  1.00000,     3.42,     3.07,  0.1101
     25.0000,     80.0000,  1.00000,     1.59,     3.18, -0.6922
     30.0000,     80.0000,  1.00000,     1.05,     3.75, -1.2763
     35.0000,     80.0000,  1.00000,     3.84,     4.43, -0.1437
     40.0000,     80.0000,  1.00000,     4.22,     5.21, -0.2106
      0.0000,     45.0000,  2.00000,     3.36,     2.31,  0.3722
      5.0000,     45.0000,  2.00000,     3.16,     2.21,  0.3574
     10.0000,     45.0000,  2.00000,     3.11,     2.91,  0.0666
     15.0000,     45.0000,  2.00000,     3.51,     3.72, -0.0578
     20.0000,     45.0000,  2.00000,     3.54,     3.81, -0.0726
     25.0000,     45.0000,  2.00000,     1.05,     3.95, -1.3263
     30.0000,     45.0000,  2.00000,     3.75,     4.43, -0.1672
     35.0000,     45.0000,  2.00000,     3.89,     5.28, -0.3057
     40.0000,     45.0000,  2.00000,     4.06,     6.37, -0.4506
     45.0000,     45.0000,  2.00000,     3.93,     7.05, -0.5832
     50.0000,     45.0000,  2.00000,     4.24,     7.37, -0.5514
     55.0000,     45.0000,  2.00000,    76.45,     5.91,  2.5603   ***
     60.0000,     45.0000,  2.00000,     4.33,     3.14,  0.3208
     65.0000,     45.0000,  2.00000,     4.64,     3.19,  0.3750
     80.0000,     20.0000,  5.00000,     3.96,     4.10, -0.0345
      0.0000,      5.0000, 22.00000,     2.01,     2.36, -0.1594
      5.0000,      5.0000, 22.00000,     2.96,     2.45,  0.1912
     10.0000,      5.0000, 22.00000,     1.72,     2.27, -0.2772
     15.0000,      5.0000, 22.00000,     0.25,     1.85, -2.0166   ***
     20.0000,      5.0000, 22.00000,     1.43,     2.38, -0.5069
     35.0000,      5.0000, 22.00000,    31.60,    15.91,  0.6859
     40.0000,      5.0000, 22.00000,     5.16,     2.04,  0.9294
     50.0000,      5.0000, 22.00000,     5.89,     4.48,  0.2744
     55.0000,      5.0000, 22.00000,     2.27,     2.50, -0.0967
     60.0000,      5.0000, 22.00000,     4.82,     2.09,  0.8352
     65.0000,      5.0000, 22.00000,     2.47,     1.39,  0.5702
     75.0000,      5.0000, 22.00000,    16.60,     9.59,  0.5489
     80.0000,      5.0000, 22.00000,     3.10,     2.63,  0.1642
     85.0000,      5.0000, 22.00000,     2.81,     2.44,  0.1434
      0.0000,     25.0000,  4.00000,     3.36,     2.27,  0.3922
      5.0000,     25.0000,  4.00000,     3.56,     2.19,  0.4891
     10.0000,     25.0000,  4.00000,     3.14,     2.27,  0.3239
     15.0000,     25.0000,  4.00000,     2.87,     2.22,  0.2564
     20.0000,     25.0000,  4.00000,     2.19,     3.62, -0.5017
     25.0000,     25.0000,  4.00000,     1.22,     5.55, -1.5183
     30.0000,     25.0000,  4.00000,     3.25,     6.21, -0.6492
     35.0000,     25.0000,  4.00000,     3.90,     7.40, -0.6407
     40.0000,     25.0000,  4.00000,     4.72,     9.28, -0.6757
     45.0000,     25.0000,  4.00000,   116.00,     6.96,  2.8140   ***
     50.0000,     25.0000,  4.00000,     4.30,     2.73,  0.4545
     55.0000,     25.0000,  4.00000,     3.71,     2.62,  0.3490
     60.0000,     25.0000,  4.00000,     4.70,     2.56,  0.6081
     65.0000,     25.0000,  4.00000,     4.27,     3.37,  0.2380
     70.0000,     25.0000,  4.00000,     3.91,     3.44,  0.1293
     75.0000,     25.0000,  4.00000,     3.53,     3.53, -0.0002
      0.0000,     15.0000,  7.00000,     2.78,     2.28,  0.1986
      5.0000,     15.0000,  7.00000,     3.57,     2.35,  0.4200
     10.0000,     15.0000,  7.00000,     2.95,     2.21,  0.2866
     15.0000,     15.0000,  7.00000,     3.41,     2.15,  0.4603
     20.0000,     15.0000,  7.00000,     3.37,     2.13,  0.4600
     25.0000,     15.0000,  7.00000,     2.87,     4.99, -0.5547
     30.0000,     15.0000,  7.00000,     3.18,     8.98, -1.0376
     35.0000,     15.0000,  7.00000,     4.70,    10.81, -0.8330
     45.0000,     15.0000,  7.00000,     3.63,     2.92,  0.2172
     50.0000,     15.0000,  7.00000,     4.39,     3.08,  0.3528
     55.0000,     15.0000,  7.00000,     7.86,     3.09,  0.9345
     60.0000,     15.0000,  7.00000,     4.08,     2.01,  0.7081
     65.0000,     15.0000,  7.00000,     1.50,     1.82, -0.1910
     70.0000,     15.0000,  7.00000,    15.27,     4.19,  1.2936
     75.0000,     15.0000,  7.00000,     2.54,     4.69, -0.6137
     80.0000,     15.0000,  7.00000,    84.77,     5.00,  2.8298   ***
     80.0000,     10.0000, 11.00000,     4.51,     2.56,  0.5649
      0.0000,     85.0000,  1.00000,     3.58,     3.11,  0.1404
      5.0000,     85.0000,  1.00000,     3.59,     3.07,  0.1544
     10.0000,     85.0000,  1.00000,     3.61,     3.05,  0.1695
     15.0000,     85.0000,  1.00000,     2.11,     3.05, -0.3658
     20.0000,     85.0000,  1.00000,     3.88,     3.32,  0.1557
     25.0000,     85.0000,  1.00000,     2.82,     3.49, -0.2119
     30.0000,     85.0000,  1.00000,     3.82,     3.81,  0.0024
     80.0000,      5.0000, 23.00000,     5.28,     2.48,  0.7534
     70.0000,      5.0000, 24.00000,     8.47,     2.82,  1.0984
     75.0000,      5.0000, 24.00000,     1.64,     2.56, -0.4446
      0.0000,     35.0000,  3.00000,     3.33,     2.27,  0.3842
      5.0000,     35.0000,  3.00000,     4.45,     3.29,  0.3032
     10.0000,     35.0000,  3.00000,     3.58,     4.51, -0.2320
     15.0000,     35.0000,  3.00000,     3.74,     4.48, -0.1816
     20.0000,     35.0000,  3.00000,     3.27,     4.57, -0.3366
     25.0000,     35.0000,  3.00000,     2.45,     5.02, -0.7176
     35.0000,     35.0000,  3.00000,     5.01,     6.60, -0.2755
     45.0000,     35.0000,  3.00000,     2.25,     2.52, -0.1138
     50.0000,     35.0000,  3.00000,     3.90,     3.55,  0.0947
     55.0000,     35.0000,  3.00000,     5.90,     3.69,  0.4681
     60.0000,     35.0000,  3.00000,     4.50,     3.34,  0.2963
      0.0000,     50.0000,  2.00000,     3.54,     3.70, -0.0418
      5.0000,     50.0000,  2.00000,     3.97,     3.68,  0.0744
     10.0000,     50.0000,  2.00000,     3.03,     3.77, -0.2182
     15.0000,     50.0000,  2.00000,     3.76,     3.88, -0.0315
     20.0000,     50.0000,  2.00000,     3.93,     3.95, -0.0043
     25.0000,     50.0000,  2.00000,     3.47,     4.10, -0.1671
     30.0000,     50.0000,  2.00000,     3.53,     4.52, -0.2478
     35.0000,     50.0000,  2.00000,     3.31,     5.33, -0.4767
     40.0000,     50.0000,  2.00000,     4.31,     6.96, -0.4787
     45.0000,     50.0000,  2.00000,  1743.77,     5.72,  5.7199   ***
     50.0000,     50.0000,  2.00000,     4.16,     3.29,  0.2363
      0.0000,     90.0000,  1.00000,     3.61,     3.09,  0.1552
      5.0000,     90.0000,  1.00000,     3.50,     3.04,  0.1409
     10.0000,     90.0000,  1.00000,     3.93,     3.29,  0.1766
     15.0000,     90.0000,  1.00000,     3.70,     3.32,  0.1088
     20.0000,     90.0000,  1.00000,     3.69,     3.42,  0.0742
      0.0000,     10.0000, 12.00000,     2.28,     2.14,  0.0646
      5.0000,     10.0000, 12.00000,     3.67,     2.16,  0.5291
     10.0000,     10.0000, 12.00000,     1.73,     2.35, -0.3074
     20.0000,     10.0000, 12.00000,     2.94,    11.76, -1.3867
     25.0000,     10.0000, 12.00000,    39.94,     7.34,  1.6937
     30.0000,     10.0000, 12.00000,     3.66,     1.59,  0.8358
     35.0000,     10.0000, 12.00000,     4.91,     2.76,  0.5769
     40.0000,     10.0000, 12.00000,     9.69,     3.31,  1.0739
     45.0000,     10.0000, 12.00000,     3.65,     2.36,  0.4371
     50.0000,     10.0000, 12.00000,     2.97,     1.85,  0.4708
     60.0000,     10.0000, 12.00000,     6.18,     6.20, -0.0045
     65.0000,     10.0000, 12.00000,    78.55,     6.77,  2.4515   ***
     70.0000,     10.0000, 12.00000,     4.32,     2.74,  0.4549
     45.0000,      5.0000, 25.00000,     2.02,     2.17, -0.0731
     50.0000,      5.0000, 25.00000,     2.28,     1.50,  0.4201
     55.0000,      5.0000, 25.00000,     2.85,     2.17,  0.2753
     60.0000,      5.0000, 25.00000,    30.11,    10.66,  1.0388
     65.0000,      5.0000, 25.00000,     5.25,     2.91,  0.5904
     70.0000,      5.0000, 25.00000,     5.20,     2.65,  0.6724
     55.0000,     15.0000,  8.00000,     3.87,     4.64, -0.1822
     60.0000,     15.0000,  8.00000,     4.10,     5.22, -0.2409
     65.0000,     15.0000,  8.00000,    54.09,     5.53,  2.2811   ***
      0.0000,     95.0000,  1.00000,     0.17,     3.28, -2.9584   ***
      5.0000,     95.0000,  1.00000,     3.79,     3.31,  0.1369
     10.0000,     95.0000,  1.00000,     3.78,     3.37,  0.1142
     40.0000,     20.0000,  6.00000,     2.63,     2.58,  0.0188
     50.0000,     20.0000,  6.00000,     2.75,     4.01, -0.3785
     55.0000,     20.0000,  6.00000,     3.08,     4.30, -0.3326
     60.0000,     20.0000,  6.00000,     3.83,     4.68, -0.1993
     65.0000,      5.0000, 26.00000,     6.57,     2.73,  0.8787
      0.0000,     55.0000,  2.00000,     3.24,     3.86, -0.1759
      5.0000,     55.0000,  2.00000,     4.12,     3.87,  0.0612
     10.0000,     55.0000,  2.00000,     4.01,     3.90,  0.0264
     15.0000,     55.0000,  2.00000,     3.64,     3.89, -0.0653
     20.0000,     55.0000,  2.00000,     2.27,     4.03, -0.5723
     25.0000,     55.0000,  2.00000,     9.94,     4.62,  0.7669
     30.0000,     55.0000,  2.00000,     3.86,     5.11, -0.2809
     35.0000,     55.0000,  2.00000,    15.77,     4.50,  1.2534
     45.0000,     30.0000,  4.00000,     4.09,     3.60,  0.1272
     50.0000,     30.0000,  4.00000,     3.71,     3.73, -0.0054
     50.0000,      5.0000, 27.00000,    35.47,    11.19,  1.1540
     60.0000,      5.0000, 27.00000,     6.64,     2.81,  0.8611
     60.0000,     10.0000, 13.00000,     4.83,     2.90,  0.5086
      0.0000,    100.0000,  1.00000,     3.54,     3.36,  0.0537
     30.0000,     25.0000,  5.00000,     3.99,     1.98,  0.7006
     35.0000,     25.0000,  5.00000,     0.58,     2.23, -1.3427
     40.0000,     25.0000,  5.00000,     5.15,     3.48,  0.3941
     45.0000,     25.0000,  5.00000,     3.15,     3.86, -0.2058
     50.0000,     25.0000,  5.00000,     4.11,     4.12, -0.0015
     30.0000,     40.0000,  3.00000,     3.95,     2.57,  0.4307
     35.0000,     40.0000,  3.00000,     3.98,     3.00,  0.2844
     40.0000,     40.0000,  3.00000,     4.12,     3.47,  0.1720
      0.0000,      5.0000, 28.00000,     0.79,    11.53, -2.6822   ***
      5.0000,      5.0000, 28.00000,    12.70,    12.91, -0.0168
     10.0000,      5.0000, 28.00000,     1.42,     1.44, -0.0125
     20.0000,      5.0000, 28.00000,    25.22,     3.22,  2.0572   ***
     45.0000,      5.0000, 28.00000,    41.57,    11.19,  1.3123
     50.0000,      5.0000, 28.00000,     7.67,     3.13,  0.8959
     55.0000,      5.0000, 28.00000,     3.49,     2.89,  0.1880
     50.0000,     15.0000,  9.00000,    70.64,     5.94,  2.4754   ***
     50.0000,      5.0000, 29.00000,     5.69,     2.92,  0.6656
     45.0000,     10.0000, 14.00000,   145.68,     7.30,  2.9939   ***
     10.0000,     60.0000,  2.00000,     3.82,     4.41, -0.1428
     15.0000,     60.0000,  2.00000,     4.11,     4.48, -0.0855
     20.0000,     60.0000,  2.00000,     4.19,     4.62, -0.0980
      0.0000,      5.0000, 30.00000,     2.36,     1.47,  0.4744
     10.0000,      5.0000, 30.00000,    25.27,     3.34,  2.0230   ***
     30.0000,      5.0000, 30.00000,     3.61,     1.77,  0.7132
     45.0000,      5.0000, 30.00000,     4.08,     2.92,  0.3367
     35.0000,     20.0000,  7.00000,   105.50,     3.80,  3.3238   ***
     40.0000,     20.0000,  7.00000,     3.08,     4.65, -0.4114
     20.0000,      5.0000, 31.00000,     0.29,     1.13, -1.3592
     30.0000,      5.0000, 31.00000,    22.30,     9.05,  0.9024
     40.0000,      5.0000, 31.00000,     7.06,     2.76,  0.9386
      0.0000,     45.0000,  3.00000,     4.43,     4.64, -0.0479
      5.0000,     45.0000,  3.00000,     9.07,     4.69,  0.6589
     10.0000,     45.0000,  3.00000,     8.06,     4.07,  0.6839
     15.0000,     45.0000,  3.00000,     3.93,     2.54,  0.4375
     20.0000,     45.0000,  3.00000,     4.10,     2.65,  0.4363
     40.0000,     10.0000, 15.00000,     5.29,     2.87,  0.6128
      0.0000,     35.0000,  4.00000,     2.27,     5.46, -0.8766
      5.0000,     35.0000,  4.00000,     4.29,     3.78,  0.1251
     10.0000,     35.0000,  4.00000,     1.56,     1.86, -0.1763
     15.0000,     35.0000,  4.00000,     4.06,     2.75,  0.3911
     20.0000,     35.0000,  4.00000,     3.81,     2.88,  0.2787
     25.0000,     35.0000,  4.00000,     1.16,     2.73, -0.8568
      0.0000,     65.0000,  2.00000,     2.26,     4.42, -0.6693
      5.0000,     65.0000,  2.00000,     4.28,     4.47, -0.0441
     30.0000,     15.0000, 10.00000,     2.54,     4.43, -0.5564
     35.0000,     15.0000, 10.00000,    87.85,     5.15,  2.8366   ***
     35.0000,      5.0000, 32.00000,     7.21,     2.53,  1.0456
      0.0000,      5.0000, 33.00000,    10.79,     1.95,  1.7121
     10.0000,      5.0000, 33.00000,     1.75,     1.17,  0.4034
     30.0000,      5.0000, 33.00000,     2.74,     2.36,  0.1493
     10.0000,     30.0000,  5.00000,     9.12,     3.06,  1.0925
     15.0000,     30.0000,  5.00000,     3.23,     2.86,  0.1210
     20.0000,     30.0000,  5.00000,     2.65,     2.95, -0.1060
      0.0000,     10.0000, 16.00000,     2.11,     2.72, -0.2543
      5.0000,     10.0000, 16.00000,     1.59,     1.78, -0.1146
     10.0000,     10.0000, 16.00000,     3.54,     1.41,  0.9219
     20.0000,     10.0000, 16.00000,     5.24,     5.23,  0.0026
     25.0000,     10.0000, 16.00000,  1146.05,     5.76,  5.2936   ***
     30.0000,     10.0000, 16.00000,     4.51,     2.44,  0.6133
     20.0000,     20.0000,  8.00000,     2.02,     3.90, -0.6566
      0.0000,     50.0000,  3.00000,     2.00,     2.68, -0.2920
     10.0000,     15.0000, 11.00000,     5.67,     3.94,  0.3625
     15.0000,     15.0000, 11.00000,     1.51,     4.44, -1.0820
     20.0000,     15.0000, 11.00000,   179.62,     4.71,  3.6415   ***
     20.0000,      5.0000, 35.00000,     5.16,     2.32,  0.7992
      5.0000,      5.0000, 36.00000,    76.23,     9.45,  2.0879   ***
      0.0000,      5.0000, 37.00000,    25.32,     9.65,  0.9644
     10.0000,      5.0000, 37.00000,     5.35,     2.41,  0.7970
      5.0000,     10.0000, 18.00000,    37.02,     6.13,  1.7985
      5.0000,      5.0000, 38.00000,     4.63,     2.44,  0.6384
      0.0000,     25.0000,  7.00000,     0.74,     3.54, -1.5688
      5.0000,     15.0000, 12.00000,    63.18,     4.96,  2.5437   ***
      0.0000,     20.0000,  9.00000,     2.42,     4.21, -0.5518
      0.0000,      5.0000, 39.00000,     6.24,     2.49,  0.9181
      0.0000,     10.0000, 19.00000,     2.22,     2.59, -0.1509
      0.0000,      5.0000, -1.00000,     8.00,     8.93, -0.1102
      5.0000,      5.0000, -1.00000,    11.55,    10.41,  0.1039
     10.0000,      5.0000, -1.00000,     9.14,     8.91,  0.0253
     15.0000,      5.0000, -1.00000,     9.37,     9.40, -0.0033
     20.0000,      5.0000, -1.00000,     6.31,     9.56, -0.4151
     25.0000,      5.0000, -1.00000,     7.21,    10.72, -0.3973
     30.0000,      5.0000, -1.00000,     5.41,    11.14, -0.7225
     35.0000,      5.0000, -1.00000,     6.07,     9.77, -0.4761
     40.0000,      5.0000, -1.00000,     5.62,     8.98, -0.4684
     45.0000,      5.0000, -1.00000,     5.37,     7.81, -0.3741
     50.0000,      5.0000, -1.00000,     7.15,    10.21, -0.3564
     55.0000,      5.0000, -1.00000,     5.45,    10.29, -0.6362
     60.0000,      5.0000, -1.00000,     6.60,    11.44, -0.5498
     65.0000,      5.0000, -1.00000,     9.53,    12.02, -0.2327
     70.0000,      5.0000, -1.00000,     6.59,    10.93, -0.5065
     75.0000,      5.0000, -1.00000,    10.79,    14.03, -0.2619
     80.0000,      5.0000, -1.00000,     8.31,    15.52, -0.6245
     85.0000,      5.0000, -1.00000,     7.23,    13.42, -0.6187
     90.0000,      5.0000, -1.00000,    11.31,    16.36, -0.3688
     95.0000,      5.0000, -1.00000,    11.09,    15.31, -0.3220
    100.0000,      5.0000, -1.00000,    10.42,    16.30, -0.4479
    105.0000,      5.0000, -1.00000,    13.27,    16.54, -0.2203
    110.0000,      5.0000, -1.00000,    10.05,    18.27, -0.5974
    115.0000,      5.0000, -1.00000,    10.97,    16.77, -0.4246
    120.0000,      5.0000, -1.00000,    13.94,    16.96, -0.1960
    125.0000,      5.0000, -1.00000,    11.78,    15.85, -0.2971
    130.0000,      5.0000, -1.00000,    14.88,    27.75, -0.6235
    135.0000,      5.0000, -1.00000,    15.35,    22.20, -0.3687
    140.0000,      5.0000, -1.00000,    16.78,    20.56, -0.2036
    145.0000,      5.0000, -1.00000,    17.62,    22.22, -0.2321
    150.0000,      5.0000, -1.00000,    20.44,    13.88,  0.3869
    155.0000,      5.0000, -1.00000,    18.33,    19.97, -0.0860
    160.0000,      5.0000, -1.00000,    20.09,    30.63, -0.4216
    165.0000,      5.0000, -1.00000,    18.51,    17.76,  0.0414
    170.0000,      5.0000, -1.00000,    24.10,    20.08,  0.1825
    175.0000,      5.0000, -1.00000,    19.90,    26.16, -0.2732
    180.0000,      5.0000, -1.00000,    24.47,    21.64,  0.1229
    185.0000,      5.0000, -1.00000,    23.50,    73.78, -1.1439
    190.0000,      5.0000, -1.00000,    24.38,    23.98,  0.0163

Iteration  Time for this iteration  Total Time   RMS Error
     1               6.42               6.42       81.265
     2               3.13               9.55       79.311

RES2DINV ver. 3.59.118 - ID. No. : K2-776501FA-04D1 
Windows 7 Version 6.2
Key ID number is K2-776501FA-04D1
