# Supplementary material for: Electrical resistivity survey data for potential aquifer in Banggi Island, Sabah, Malaysia
Source: Data Brief. 2020 Aug 18;32:106194. doi: 10.1016/j.dib.2020.106194 (PMC7452430; doi:10.1016/j.dib.2020.106194)
Supplement: Supplementary file 1 [file mmc1.zip › Padang 2.dat]

C:\DOCUME~1\GEOLOG~1\Desktop\GEOPHY~1\80SCHO~1\14D748~1.SKP\lrpdg02.s4k
  5.0000
6
1204
0
0
      5.0000,      5.0000,    1.000000,      5.2684
     10.0000,      5.0000,    1.000000,      4.9114
     15.0000,      5.0000,    1.000000,      4.7667
     20.0000,      5.0000,    1.000000,      3.9252
     25.0000,      5.0000,    1.000000,      4.9307
     30.0000,      5.0000,    1.000000,      6.3140
     35.0000,      5.0000,    1.000000,      6.5066
     40.0000,      5.0000,    1.000000,      6.6139
     45.0000,      5.0000,    1.000000,      6.1230
     50.0000,      5.0000,    1.000000,      6.1213
     55.0000,      5.0000,    1.000000,      6.5017
     60.0000,      5.0000,    1.000000,      7.3209
     65.0000,      5.0000,    1.000000,      7.7567
     70.0000,      5.0000,    1.000000,      8.1272
     75.0000,      5.0000,    1.000000,      9.2732
     80.0000,      5.0000,    1.000000,      9.6954
     85.0000,      5.0000,    1.000000,      9.5929
     90.0000,      5.0000,    1.000000,      9.8873
     95.0000,      5.0000,    1.000000,      9.7935
    100.0000,      5.0000,    1.000000,     10.8130
    105.0000,      5.0000,    1.000000,     11.3031
    110.0000,      5.0000,    1.000000,     10.4049
    115.0000,      5.0000,    1.000000,     13.0654
    120.0000,      5.0000,    1.000000,     10.2017
    125.0000,      5.0000,    1.000000,     12.2937
    130.0000,      5.0000,    1.000000,     12.1249
    135.0000,      5.0000,    1.000000,     13.3218
    140.0000,      5.0000,    1.000000,     12.5148
    145.0000,      5.0000,    1.000000,     13.8390
    150.0000,      5.0000,    1.000000,     16.6020
    155.0000,      5.0000,    1.000000,      8.6979
    160.0000,      5.0000,    1.000000,      0.2632
      0.0000,      5.0000,    2.000000,      4.6507
      5.0000,      5.0000,    2.000000,      4.6629
     10.0000,      5.0000,    2.000000,      4.9841
     15.0000,      5.0000,    2.000000,      3.9391
     20.0000,      5.0000,    2.000000,      4.0258
     25.0000,      5.0000,    2.000000,      4.5988
     30.0000,      5.0000,    2.000000,      4.9295
     35.0000,      5.0000,    2.000000,      4.7830
     40.0000,      5.0000,    2.000000,      4.9062
     45.0000,      5.0000,    2.000000,      4.7433
     50.0000,      5.0000,    2.000000,      5.1563
     55.0000,      5.0000,    2.000000,      5.7760
     60.0000,      5.0000,    2.000000,      6.2062
     65.0000,      5.0000,    2.000000,      5.8301
     70.0000,      5.0000,    2.000000,      6.5011
     75.0000,      5.0000,    2.000000,      8.1406
     80.0000,      5.0000,    2.000000,      8.6987
     85.0000,      5.0000,    2.000000,      9.6997
     90.0000,      5.0000,    2.000000,      8.8492
     95.0000,      5.0000,    2.000000,     10.4604
    100.0000,      5.0000,    2.000000,      9.8765
    110.0000,      5.0000,    2.000000,     12.8531
    115.0000,      5.0000,    2.000000,     12.9099
    120.0000,      5.0000,    2.000000,     12.5805
    125.0000,      5.0000,    2.000000,     13.4775
    130.0000,      5.0000,    2.000000,     14.6934
    135.0000,      5.0000,    2.000000,     14.4283
    140.0000,      5.0000,    2.000000,     15.3502
    145.0000,      5.0000,    2.000000,     19.9213
    150.0000,      5.0000,    2.000000,     10.0526
    155.0000,      5.0000,    2.000000,      0.3423
    160.0000,      5.0000,    2.000000,      9.0514
    170.0000,      5.0000,    2.000000,    116.0427
    175.0000,      5.0000,    2.000000,     15.2146
    180.0000,      5.0000,    2.000000,     21.9212
    185.0000,      5.0000,    2.000000,     28.8179
      0.0000,     10.0000,    1.000000,      4.6228
      5.0000,     10.0000,    1.000000,      4.6482
     10.0000,     10.0000,    1.000000,      4.9774
     15.0000,     10.0000,    1.000000,      3.9975
     20.0000,     10.0000,    1.000000,      4.0541
     25.0000,     10.0000,    1.000000,      4.4368
     30.0000,     10.0000,    1.000000,      4.7907
     35.0000,     10.0000,    1.000000,      5.0226
     40.0000,     10.0000,    1.000000,      4.7122
     45.0000,     10.0000,    1.000000,      4.6619
     50.0000,     10.0000,    1.000000,      5.1955
     55.0000,     10.0000,    1.000000,      5.6418
     60.0000,     10.0000,    1.000000,      5.6525
     65.0000,     10.0000,    1.000000,      5.5685
     70.0000,     10.0000,    1.000000,      6.1997
     75.0000,     10.0000,    1.000000,      7.7302
     80.0000,     10.0000,    1.000000,      8.5447
     85.0000,     10.0000,    1.000000,      9.1460
     90.0000,     10.0000,    1.000000,      8.8933
     95.0000,     10.0000,    1.000000,     10.2811
    100.0000,     10.0000,    1.000000,      3.8924
    105.0000,     10.0000,    1.000000,     10.8382
    110.0000,     10.0000,    1.000000,     12.5477
    115.0000,     10.0000,    1.000000,     13.1124
    120.0000,     10.0000,    1.000000,     12.8479
    125.0000,     10.0000,    1.000000,     13.8614
    130.0000,     10.0000,    1.000000,     14.5618
    135.0000,     10.0000,    1.000000,     14.9005
    140.0000,     10.0000,    1.000000,     16.9987
    145.0000,     10.0000,    1.000000,     16.7631
    150.0000,     10.0000,    1.000000,      6.7743
    155.0000,     10.0000,    1.000000,      3.5467
    160.0000,     10.0000,    1.000000,     14.9329
    165.0000,     10.0000,    1.000000,     15.8389
    170.0000,     10.0000,    1.000000,     54.6144
    175.0000,     10.0000,    1.000000,     15.8009
    180.0000,     10.0000,    1.000000,     22.3430
      0.0000,      5.0000,    3.000000,      4.3751
      5.0000,      5.0000,    3.000000,      5.1796
     10.0000,      5.0000,    3.000000,      4.1303
     15.0000,      5.0000,    3.000000,      4.2492
     20.0000,      5.0000,    3.000000,      4.0249
     25.0000,      5.0000,    3.000000,      4.1460
     30.0000,      5.0000,    3.000000,      4.6794
     35.0000,      5.0000,    3.000000,      4.5120
     40.0000,      5.0000,    3.000000,      4.2784
     45.0000,      5.0000,    3.000000,      4.4717
     50.0000,      5.0000,    3.000000,      4.9930
     55.0000,      5.0000,    3.000000,      5.1942
     60.0000,      5.0000,    3.000000,      5.0250
     65.0000,      5.0000,    3.000000,      4.9500
     70.0000,      5.0000,    3.000000,      5.5577
     75.0000,      5.0000,    3.000000,      6.9250
     80.0000,      5.0000,    3.000000,      8.3313
     85.0000,      5.0000,    3.000000,      8.0544
     90.0000,      5.0000,    3.000000,      8.9089
     95.0000,      5.0000,    3.000000,      9.9995
    105.0000,      5.0000,    3.000000,     27.1623
    110.0000,      5.0000,    3.000000,     11.9556
    115.0000,      5.0000,    3.000000,     13.5688
    120.0000,      5.0000,    3.000000,     12.7662
    130.0000,      5.0000,    3.000000,     14.3558
    135.0000,      5.0000,    3.000000,     15.8731
    140.0000,      5.0000,    3.000000,     20.2017
    145.0000,      5.0000,    3.000000,     10.4412
    150.0000,      5.0000,    3.000000,      0.4415
    155.0000,      5.0000,    3.000000,      9.9823
    160.0000,      5.0000,    3.000000,     44.8900
      0.0000,      5.0000,    4.000000,      4.8133
      5.0000,      5.0000,    4.000000,      3.9569
     10.0000,      5.0000,    4.000000,      4.2451
     15.0000,      5.0000,    4.000000,      4.1567
     20.0000,      5.0000,    4.000000,      3.7780
     25.0000,      5.0000,    4.000000,      3.9136
     30.0000,      5.0000,    4.000000,      4.1281
     35.0000,      5.0000,    4.000000,      4.0091
     40.0000,      5.0000,    4.000000,      4.3832
     45.0000,      5.0000,    4.000000,      4.3475
     50.0000,      5.0000,    4.000000,      4.6581
     55.0000,      5.0000,    4.000000,      4.7357
     60.0000,      5.0000,    4.000000,      4.2022
     65.0000,      5.0000,    4.000000,      4.2908
     70.0000,      5.0000,    4.000000,      4.8618
     75.0000,      5.0000,    4.000000,      6.5452
     80.0000,      5.0000,    4.000000,      6.4571
     85.0000,      5.0000,    4.000000,      7.8314
     90.0000,      5.0000,    4.000000,      8.2484
    100.0000,      5.0000,    4.000000,    110.2468
    105.0000,      5.0000,    4.000000,     10.3270
    110.0000,      5.0000,    4.000000,     11.9272
    115.0000,      5.0000,    4.000000,     12.6708
    120.0000,      5.0000,    4.000000,     13.5083
    125.0000,      5.0000,    4.000000,     13.6962
    130.0000,      5.0000,    4.000000,     14.9565
    135.0000,      5.0000,    4.000000,     19.7212
    140.0000,      5.0000,    4.000000,      9.6827
    145.0000,      5.0000,    4.000000,      0.3705
    150.0000,      5.0000,    4.000000,     10.5006
    160.0000,      5.0000,    4.000000,    136.4881
    165.0000,      5.0000,    4.000000,     18.5616
    170.0000,      5.0000,    4.000000,     13.4494
    175.0000,      5.0000,    4.000000,     18.2948
      0.0000,     10.0000,    2.000000,      4.4923
      5.0000,     10.0000,    2.000000,      4.0371
     10.0000,     10.0000,    2.000000,      4.0872
     15.0000,     10.0000,    2.000000,      3.8920
     20.0000,     10.0000,    2.000000,      3.7119
     25.0000,     10.0000,    2.000000,      3.8979
     30.0000,     10.0000,    2.000000,      3.9433
     35.0000,     10.0000,    2.000000,      3.9986
     40.0000,     10.0000,    2.000000,      4.1741
     45.0000,     10.0000,    2.000000,      4.4867
     50.0000,     10.0000,    2.000000,      4.5066
     55.0000,     10.0000,    2.000000,      4.2388
     60.0000,     10.0000,    2.000000,      4.0044
     65.0000,     10.0000,    2.000000,      4.2584
     70.0000,     10.0000,    2.000000,      4.9116
     75.0000,     10.0000,    2.000000,      6.2529
     80.0000,     10.0000,    2.000000,      6.6533
     85.0000,     10.0000,    2.000000,      7.4528
     90.0000,     10.0000,    2.000000,     13.6402
     95.0000,     10.0000,    2.000000,      7.9187
    100.0000,     10.0000,    2.000000,     34.3379
    105.0000,     10.0000,    2.000000,     10.2192
    110.0000,     10.0000,    2.000000,     11.3392
    115.0000,     10.0000,    2.000000,     12.6019
    120.0000,     10.0000,    2.000000,     12.4756
    125.0000,     10.0000,    2.000000,     13.5704
    130.0000,     10.0000,    2.000000,     16.2835
    135.0000,     10.0000,    2.000000,     15.4077
    140.0000,     10.0000,    2.000000,      5.9241
    145.0000,     10.0000,    2.000000,      4.3482
    155.0000,     10.0000,    2.000000,     21.2358
    160.0000,     10.0000,    2.000000,     18.9837
    165.0000,     10.0000,    2.000000,     18.6710
    170.0000,     10.0000,    2.000000,     13.8120
      0.0000,     20.0000,    1.000000,      4.1640
      5.0000,     20.0000,    1.000000,      3.9620
     10.0000,     20.0000,    1.000000,      4.0073
     15.0000,     20.0000,    1.000000,      3.8809
     20.0000,     20.0000,    1.000000,      3.6219
     25.0000,     20.0000,    1.000000,      3.9449
     30.0000,     20.0000,    1.000000,      3.9449
     35.0000,     20.0000,    1.000000,      4.0833
     40.0000,     20.0000,    1.000000,      4.1960
     45.0000,     20.0000,    1.000000,      4.2427
     50.0000,     20.0000,    1.000000,      4.2491
     55.0000,     20.0000,    1.000000,      3.9822
     60.0000,     20.0000,    1.000000,      3.9533
     65.0000,     20.0000,    1.000000,      4.2580
     70.0000,     20.0000,    1.000000,      4.6663
     75.0000,     20.0000,    1.000000,      5.7608
     80.0000,     20.0000,    1.000000,      6.1993
     85.0000,     20.0000,    1.000000,      6.9091
     90.0000,     20.0000,    1.000000,      7.1574
     95.0000,     20.0000,    1.000000,      7.7160
    100.0000,     20.0000,    1.000000,     20.3140
    105.0000,     20.0000,    1.000000,      9.8037
    110.0000,     20.0000,    1.000000,     11.0235
    115.0000,     20.0000,    1.000000,     12.1666
    120.0000,     20.0000,    1.000000,     12.9333
    125.0000,     20.0000,    1.000000,     13.4829
    130.0000,     20.0000,    1.000000,     12.5308
    135.0000,     20.0000,    1.000000,     11.7399
    145.0000,     20.0000,    1.000000,      9.2564
    150.0000,     20.0000,    1.000000,     15.9439
    155.0000,     20.0000,    1.000000,     20.3712
    160.0000,     20.0000,    1.000000,     18.5366
      0.0000,      5.0000,    5.000000,      3.8661
      5.0000,      5.0000,    5.000000,      4.2871
     10.0000,      5.0000,    5.000000,      4.1613
     15.0000,      5.0000,    5.000000,      3.7691
     20.0000,      5.0000,    5.000000,      3.8605
     25.0000,      5.0000,    5.000000,      3.8101
     30.0000,      5.0000,    5.000000,      3.7955
     35.0000,      5.0000,    5.000000,      4.5625
     40.0000,      5.0000,    5.000000,      4.6794
     45.0000,      5.0000,    5.000000,      5.2644
     50.0000,      5.0000,    5.000000,      3.7570
     55.0000,      5.0000,    5.000000,      3.8832
     60.0000,      5.0000,    5.000000,      3.5449
     65.0000,      5.0000,    5.000000,      4.1349
     70.0000,      5.0000,    5.000000,      4.8793
     75.0000,      5.0000,    5.000000,      5.6156
     80.0000,      5.0000,    5.000000,      6.4994
     85.0000,      5.0000,    5.000000,      7.1607
     90.0000,      5.0000,    5.000000,     24.2272
     95.0000,      5.0000,    5.000000,     26.5097
    100.0000,      5.0000,    5.000000,      2.0543
    105.0000,      5.0000,    5.000000,      9.8910
    110.0000,      5.0000,    5.000000,     10.8830
    115.0000,      5.0000,    5.000000,     12.6345
    120.0000,      5.0000,    5.000000,     11.9687
    125.0000,      5.0000,    5.000000,     13.9264
    130.0000,      5.0000,    5.000000,     18.2545
    135.0000,      5.0000,    5.000000,      9.1126
    140.0000,      5.0000,    5.000000,      0.4155
    145.0000,      5.0000,    5.000000,     10.7134
    150.0000,      5.0000,    5.000000,     11.4508
    155.0000,      5.0000,    5.000000,    218.2751
    160.0000,      5.0000,    5.000000,     22.3609
      0.0000,      5.0000,    6.000000,      3.6818
      5.0000,      5.0000,    6.000000,      4.1606
     10.0000,      5.0000,    6.000000,      3.6834
     15.0000,      5.0000,    6.000000,      4.1092
     20.0000,      5.0000,    6.000000,      3.6490
     25.0000,      5.0000,    6.000000,      3.4223
     30.0000,      5.0000,    6.000000,      3.5867
     35.0000,      5.0000,    6.000000,      3.9128
     40.0000,      5.0000,    6.000000,      4.2464
     45.0000,      5.0000,    6.000000,      3.5931
     50.0000,      5.0000,    6.000000,      3.7855
     55.0000,      5.0000,    6.000000,      3.5729
     60.0000,      5.0000,    6.000000,      3.2755
     65.0000,      5.0000,    6.000000,      4.3918
     70.0000,      5.0000,    6.000000,      4.1241
     75.0000,      5.0000,    6.000000,      5.3843
     80.0000,      5.0000,    6.000000,      6.2109
     85.0000,      5.0000,    6.000000,     16.8504
     95.0000,      5.0000,    6.000000,      7.3047
    100.0000,      5.0000,    6.000000,      0.4259
    105.0000,      5.0000,    6.000000,      8.9844
    110.0000,      5.0000,    6.000000,      9.1717
    115.0000,      5.0000,    6.000000,     11.2787
    120.0000,      5.0000,    6.000000,     12.2865
    125.0000,      5.0000,    6.000000,     17.1197
    130.0000,      5.0000,    6.000000,      8.2757
    135.0000,      5.0000,    6.000000,      0.6760
    140.0000,      5.0000,    6.000000,     10.3794
    155.0000,      5.0000,    6.000000,     19.8063
    160.0000,      5.0000,    6.000000,     23.0644
    165.0000,      5.0000,    6.000000,     20.3377
      0.0000,     25.0000,    1.000000,      3.8836
      5.0000,     25.0000,    1.000000,      3.8972
     10.0000,     25.0000,    1.000000,      3.7541
     15.0000,     25.0000,    1.000000,      3.6188
     20.0000,     25.0000,    1.000000,      3.5361
     25.0000,     25.0000,    1.000000,      3.6781
     30.0000,     25.0000,    1.000000,      3.7331
     35.0000,     25.0000,    1.000000,      3.9761
     40.0000,     25.0000,    1.000000,      3.6942
     45.0000,     25.0000,    1.000000,      3.8725
     50.0000,     25.0000,    1.000000,      3.8252
     55.0000,     25.0000,    1.000000,      4.0830
     60.0000,     25.0000,    1.000000,      3.8744
     65.0000,     25.0000,    1.000000,      4.0830
     70.0000,     25.0000,    1.000000,      3.5250
     75.0000,     25.0000,    1.000000,      5.1995
     80.0000,     25.0000,    1.000000,      5.8458
     85.0000,     25.0000,    1.000000,      6.2225
     90.0000,     25.0000,    1.000000,      6.3753
     95.0000,     25.0000,    1.000000,     11.9307
    100.0000,     25.0000,    1.000000,      5.9063
    105.0000,     25.0000,    1.000000,      9.1825
    110.0000,     25.0000,    1.000000,     10.5457
    115.0000,     25.0000,    1.000000,     11.4658
    120.0000,     25.0000,    1.000000,     10.5720
    125.0000,     25.0000,    1.000000,     10.9577
    135.0000,     25.0000,    1.000000,      8.8661
    140.0000,     25.0000,    1.000000,      9.7382
    145.0000,     25.0000,    1.000000,     15.4491
    150.0000,     25.0000,    1.000000,     19.1675
    160.0000,     10.0000,    3.000000,     22.6054
      0.0000,     15.0000,    2.000000,      3.8337
      5.0000,     15.0000,    2.000000,      3.9141
     10.0000,     15.0000,    2.000000,      3.7953
     15.0000,     15.0000,    2.000000,      3.7341
     20.0000,     15.0000,    2.000000,      3.5156
     25.0000,     15.0000,    2.000000,      3.4935
     30.0000,     15.0000,    2.000000,      3.8429
     35.0000,     15.0000,    2.000000,      3.7032
     40.0000,     15.0000,    2.000000,      3.9036
     45.0000,     15.0000,    2.000000,      3.6397
     50.0000,     15.0000,    2.000000,      3.6414
     55.0000,     15.0000,    2.000000,      3.8429
     60.0000,     15.0000,    2.000000,      3.6333
     65.0000,     15.0000,    2.000000,      3.9826
     70.0000,     15.0000,    2.000000,      4.2743
     75.0000,     15.0000,    2.000000,     28.9233
     80.0000,     15.0000,    2.000000,      5.5466
     85.0000,     15.0000,    2.000000,      5.7497
     90.0000,     15.0000,    2.000000,      7.6220
     95.0000,     15.0000,    2.000000,      6.9295
    100.0000,     15.0000,    2.000000,      3.0698
    105.0000,     15.0000,    2.000000,      8.8160
    110.0000,     15.0000,    2.000000,     10.1061
    115.0000,     15.0000,    2.000000,     11.9854
    120.0000,     15.0000,    2.000000,     11.7319
    125.0000,     15.0000,    2.000000,      9.7198
    130.0000,     15.0000,    2.000000,      5.8658
    140.0000,     15.0000,    2.000000,     14.2748
    145.0000,     15.0000,    2.000000,     18.3399
    150.0000,     15.0000,    2.000000,    159.3509
    155.0000,     15.0000,    2.000000,     19.4683
      0.0000,      5.0000,    7.000000,      3.8237
      5.0000,      5.0000,    7.000000,      3.4019
     10.0000,      5.0000,    7.000000,      3.9449
     15.0000,      5.0000,    7.000000,      3.8169
     20.0000,      5.0000,    7.000000,      3.5102
     25.0000,      5.0000,    7.000000,      5.0085
     30.0000,      5.0000,    7.000000,      3.9449
     35.0000,      5.0000,    7.000000,      4.6024
     40.0000,      5.0000,    7.000000,      3.2874
     45.0000,      5.0000,    7.000000,      3.5166
     50.0000,      5.0000,    7.000000,      3.4339
     55.0000,      5.0000,    7.000000,      3.6367
     60.0000,      5.0000,    7.000000,      3.5069
     65.0000,      5.0000,    7.000000,      3.4373
     70.0000,      5.0000,    7.000000,      4.2389
     75.0000,      5.0000,    7.000000,      5.2221
     80.0000,      5.0000,    7.000000,      0.2834
     90.0000,      5.0000,    7.000000,      6.0721
     95.0000,      5.0000,    7.000000,      7.1042
    105.0000,      5.0000,    7.000000,      7.8615
    110.0000,      5.0000,    7.000000,      9.4993
    115.0000,      5.0000,    7.000000,     11.5054
    120.0000,      5.0000,    7.000000,     15.2182
    125.0000,      5.0000,    7.000000,      8.3321
    130.0000,      5.0000,    7.000000,      0.7576
    135.0000,      5.0000,    7.000000,      9.6265
    145.0000,      5.0000,    7.000000,    358.7944
    150.0000,      5.0000,    7.000000,     18.2106
    155.0000,      5.0000,    7.000000,     20.0257
    160.0000,      5.0000,    7.000000,     22.7950
      0.0000,     30.0000,    1.000000,      3.8007
      5.0000,     30.0000,    1.000000,      3.6415
     10.0000,     30.0000,    1.000000,      3.5564
     15.0000,     30.0000,    1.000000,      3.0416
     20.0000,     30.0000,    1.000000,      3.3501
     25.0000,     30.0000,    1.000000,      3.5564
     30.0000,     30.0000,    1.000000,      3.6123
     35.0000,     30.0000,    1.000000,      3.7094
     40.0000,     30.0000,    1.000000,      3.7903
     45.0000,     30.0000,    1.000000,      3.6965
     50.0000,     30.0000,    1.000000,      3.9307
     55.0000,     30.0000,    1.000000,      3.6968
     60.0000,     30.0000,    1.000000,     55.1966
     65.0000,     30.0000,    1.000000,      4.0887
     70.0000,     30.0000,    1.000000,      4.2713
     75.0000,     30.0000,    1.000000,      4.9408
     80.0000,     30.0000,    1.000000,      5.4067
     85.0000,     30.0000,    1.000000,      5.7309
     90.0000,     30.0000,    1.000000,      6.0341
     95.0000,     30.0000,    1.000000,      6.7384
    100.0000,     30.0000,    1.000000,      4.6082
    105.0000,     30.0000,    1.000000,      8.3407
    110.0000,     30.0000,    1.000000,      8.8102
    115.0000,     30.0000,    1.000000,      9.2788
    125.0000,     30.0000,    1.000000,     10.0678
    130.0000,     30.0000,    1.000000,      8.4618
    135.0000,     30.0000,    1.000000,      9.6885
    140.0000,     30.0000,    1.000000,     14.4210
    155.0000,      5.0000,    8.000000,     19.7352
      0.0000,     10.0000,    4.000000,      3.6013
      5.0000,     10.0000,    4.000000,      3.5775
     10.0000,     10.0000,    4.000000,      3.1731
     15.0000,     10.0000,    4.000000,      3.5780
     20.0000,     10.0000,    4.000000,      3.5702
     25.0000,     10.0000,    4.000000,      3.8544
     30.0000,     10.0000,    4.000000,      3.6675
     35.0000,     10.0000,    4.000000,      3.7570
     40.0000,     10.0000,    4.000000,      3.0473
     45.0000,     10.0000,    4.000000,      3.6325
     50.0000,     10.0000,    4.000000,      3.9400
     55.0000,     10.0000,    4.000000,      3.4220
     60.0000,     10.0000,    4.000000,      3.8271
     65.0000,     10.0000,    4.000000,      3.9712
     75.0000,     10.0000,    4.000000,      4.6292
     85.0000,     10.0000,    4.000000,      5.7921
     90.0000,     10.0000,    4.000000,      6.0662
     95.0000,     10.0000,    4.000000,      6.5564
    105.0000,     10.0000,    4.000000,      8.3780
    110.0000,     10.0000,    4.000000,     10.6871
    115.0000,     10.0000,    4.000000,     10.5271
    120.0000,     10.0000,    4.000000,      4.0954
    125.0000,     10.0000,    4.000000,      3.6976
    135.0000,     10.0000,    4.000000,     16.1183
    140.0000,     10.0000,    4.000000,    617.9828
    145.0000,     10.0000,    4.000000,     17.9379
    150.0000,     10.0000,    4.000000,     17.8702
    145.0000,      5.0000,    9.000000,     17.0049
    150.0000,      5.0000,    9.000000,     18.2603
      0.0000,     35.0000,    1.000000,      3.8041
      5.0000,     35.0000,    1.000000,      3.6517
     10.0000,     35.0000,    1.000000,      3.6820
     15.0000,     35.0000,    1.000000,      3.3848
     20.0000,     35.0000,    1.000000,      3.3693
     25.0000,     35.0000,    1.000000,      3.5767
     30.0000,     35.0000,    1.000000,      3.6861
     35.0000,     35.0000,    1.000000,      4.0215
     40.0000,     35.0000,    1.000000,      3.5243
     45.0000,     35.0000,    1.000000,      3.7019
     50.0000,     35.0000,    1.000000,      9.6483
     55.0000,     35.0000,    1.000000,      3.8413
     60.0000,     35.0000,    1.000000,      3.7173
     65.0000,     35.0000,    1.000000,      3.9213
     70.0000,     35.0000,    1.000000,      4.3007
     75.0000,     35.0000,    1.000000,      4.7725
     80.0000,     35.0000,    1.000000,      5.2285
     85.0000,     35.0000,    1.000000,      5.3642
     90.0000,     35.0000,    1.000000,      6.1077
     95.0000,     35.0000,    1.000000,      6.5991
    100.0000,     35.0000,    1.000000,      4.0872
    105.0000,     35.0000,    1.000000,      7.3418
    115.0000,     35.0000,    1.000000,      8.8995
    120.0000,     35.0000,    1.000000,      8.9036
    125.0000,     35.0000,    1.000000,      7.9062
    130.0000,     35.0000,    1.000000,      9.1183
    140.0000,     20.0000,    2.000000,    499.7129
      0.0000,     15.0000,    3.000000,      3.4940
      5.0000,     15.0000,    3.000000,      3.3044
     10.0000,     15.0000,    3.000000,      3.2288
     15.0000,     15.0000,    3.000000,      3.9307
     20.0000,     15.0000,    3.000000,      3.2096
     25.0000,     15.0000,    3.000000,      3.4414
     30.0000,     15.0000,    3.000000,      3.5096
     35.0000,     15.0000,    3.000000,      3.3641
     40.0000,     15.0000,    3.000000,      3.3598
     45.0000,     15.0000,    3.000000,      3.2404
     50.0000,     15.0000,    3.000000,      4.2115
     55.0000,     15.0000,    3.000000,      3.9225
     60.0000,     15.0000,    3.000000,    101.4643
     65.0000,     15.0000,    3.000000,      3.8803
     70.0000,     15.0000,    3.000000,      3.9892
     75.0000,     15.0000,    3.000000,    488.6256
     80.0000,     15.0000,    3.000000,      5.1796
     85.0000,     15.0000,    3.000000,      5.6151
     90.0000,     15.0000,    3.000000,      5.6151
     95.0000,     15.0000,    3.000000,      6.3282
    100.0000,     15.0000,    3.000000,      0.8039
    105.0000,     15.0000,    3.000000,      7.5406
    110.0000,     15.0000,    3.000000,      6.3037
    115.0000,     15.0000,    3.000000,      4.3975
    125.0000,     15.0000,    3.000000,     10.8961
    130.0000,     15.0000,    3.000000,     13.9319
    135.0000,     15.0000,    3.000000,    535.6354
    140.0000,     15.0000,    3.000000,     14.9138
      0.0000,      5.0000,   10.000000,      3.1195
      5.0000,      5.0000,   10.000000,      2.5696
     10.0000,      5.0000,   10.000000,      2.9942
     15.0000,      5.0000,   10.000000,      3.4439
     20.0000,      5.0000,   10.000000,      3.0134
     25.0000,      5.0000,   10.000000,      1.7080
     30.0000,      5.0000,   10.000000,      3.3465
     35.0000,      5.0000,   10.000000,      3.8292
     40.0000,      5.0000,   10.000000,      2.9818
     45.0000,      5.0000,   10.000000,      4.0917
     50.0000,      5.0000,   10.000000,      3.2285
     55.0000,      5.0000,   10.000000,      3.6147
     60.0000,      5.0000,   10.000000,      2.9592
     65.0000,      5.0000,   10.000000,    122.5882
     75.0000,      5.0000,   10.000000,      4.5264
     80.0000,      5.0000,   10.000000,      5.9612
     85.0000,      5.0000,   10.000000,      6.2390
     90.0000,      5.0000,   10.000000,      5.1659
     95.0000,      5.0000,   10.000000,      6.5644
    105.0000,      5.0000,   10.000000,      9.5033
    110.0000,      5.0000,   10.000000,      5.6205
    115.0000,      5.0000,   10.000000,      0.4594
    120.0000,      5.0000,   10.000000,      7.1684
    130.0000,      5.0000,   10.000000,   1442.2046
    135.0000,      5.0000,   10.000000,     14.1113
    140.0000,      5.0000,   10.000000,     15.4925
    145.0000,      5.0000,   10.000000,     16.5670
      0.0000,     40.0000,    1.000000,      3.5772
      5.0000,     40.0000,    1.000000,      3.5149
     10.0000,     40.0000,    1.000000,      3.4940
     15.0000,     40.0000,    1.000000,      3.4940
     20.0000,     40.0000,    1.000000,      3.5462
     25.0000,     40.0000,    1.000000,      3.4621
     30.0000,     40.0000,    1.000000,      3.6318
     35.0000,     40.0000,    1.000000,      3.5884
     45.0000,     40.0000,    1.000000,      3.6864
     50.0000,     40.0000,    1.000000,      3.9790
     55.0000,     40.0000,    1.000000,      3.7885
     60.0000,     40.0000,    1.000000,      3.4940
     65.0000,     40.0000,    1.000000,      4.1803
     70.0000,     40.0000,    1.000000,      4.2561
     75.0000,     40.0000,    1.000000,      4.7071
     80.0000,     40.0000,    1.000000,      5.0224
     85.0000,     40.0000,    1.000000,      5.6236
     90.0000,     40.0000,    1.000000,      5.3314
     95.0000,     40.0000,    1.000000,      5.6672
    105.0000,     40.0000,    1.000000,      6.6342
    110.0000,     40.0000,    1.000000,      7.5639
    115.0000,     40.0000,    1.000000,      8.1298
    120.0000,     40.0000,    1.000000,      7.2292
    140.0000,     10.0000,    5.000000,     14.8248
    140.0000,      5.0000,   11.000000,     14.7686
      0.0000,     25.0000,    2.000000,      3.3872
      5.0000,     25.0000,    2.000000,      3.2874
     10.0000,     25.0000,    2.000000,      3.6441
     15.0000,     25.0000,    2.000000,      3.3831
     20.0000,     25.0000,    2.000000,      3.5342
     25.0000,     25.0000,    2.000000,      3.1517
     30.0000,     25.0000,    2.000000,      3.7436
     35.0000,     25.0000,    2.000000,      3.2606
     40.0000,     25.0000,    2.000000,      4.0945
     45.0000,     25.0000,    2.000000,      3.3755
     50.0000,     25.0000,    2.000000,      3.7093
     55.0000,     25.0000,    2.000000,      3.7779
     60.0000,     25.0000,    2.000000,      3.7912
     65.0000,     25.0000,    2.000000,      4.0179
     75.0000,     25.0000,    2.000000,      4.7099
     80.0000,     25.0000,    2.000000,      5.4514
     85.0000,     25.0000,    2.000000,      5.7544
     90.0000,     25.0000,    2.000000,      5.7540
     95.0000,     25.0000,    2.000000,      5.2882
    110.0000,     25.0000,    2.000000,      5.2012
    115.0000,     25.0000,    2.000000,      6.4795
    120.0000,     25.0000,    2.000000,      9.6330
    125.0000,     25.0000,    2.000000,     11.7727
      0.0000,     45.0000,    1.000000,      3.4379
      5.0000,     45.0000,    1.000000,      3.4256
     10.0000,     45.0000,    1.000000,      3.4647
     15.0000,     45.0000,    1.000000,      3.2404
     20.0000,     45.0000,    1.000000,      3.5355
     25.0000,     45.0000,    1.000000,      3.3813
     30.0000,     45.0000,    1.000000,     17.3167
     35.0000,     45.0000,    1.000000,      3.7370
     40.0000,     45.0000,    1.000000,      3.6547
     45.0000,     45.0000,    1.000000,      4.1997
     50.0000,     45.0000,    1.000000,      3.7335
     55.0000,     45.0000,    1.000000,      3.8122
     60.0000,     45.0000,    1.000000,      3.9857
     65.0000,     45.0000,    1.000000,      4.2620
     70.0000,     45.0000,    1.000000,      4.3809
     75.0000,     45.0000,    1.000000,     10.4051
     80.0000,     45.0000,    1.000000,      4.9735
     85.0000,     45.0000,    1.000000,      5.0265
     90.0000,     45.0000,    1.000000,     77.6971
     95.0000,     45.0000,    1.000000,      5.4596
    100.0000,     45.0000,    1.000000,      0.9811
    105.0000,     45.0000,    1.000000,      6.3876
    110.0000,     45.0000,    1.000000,      6.8634
      0.0000,      5.0000,   12.000000,      0.6105
      5.0000,      5.0000,   12.000000,      4.2388
     10.0000,      5.0000,   12.000000,      6.0833
     15.0000,      5.0000,   12.000000,      3.6397
     20.0000,      5.0000,   12.000000,      4.6107
     25.0000,      5.0000,   12.000000,      3.8112
     30.0000,      5.0000,   12.000000,      4.2363
     35.0000,      5.0000,   12.000000,      5.1322
     40.0000,      5.0000,   12.000000,      3.6290
     45.0000,      5.0000,   12.000000,      3.6660
     50.0000,      5.0000,   12.000000,      4.6868
     60.0000,      5.0000,   12.000000,    399.2923
     65.0000,      5.0000,   12.000000,      3.9934
     70.0000,      5.0000,   12.000000,      3.9630
     75.0000,      5.0000,   12.000000,      5.5300
     80.0000,      5.0000,   12.000000,      3.6333
     85.0000,      5.0000,   12.000000,      5.1625
     90.0000,      5.0000,   12.000000,      6.5898
     95.0000,      5.0000,   12.000000,      6.5906
    110.0000,      5.0000,   12.000000,      5.3179
    120.0000,      5.0000,   12.000000,    990.7863
    125.0000,      5.0000,   12.000000,     12.0105
    130.0000,      5.0000,   12.000000,     13.1037
    135.0000,      5.0000,   12.000000,     13.6192
      0.0000,     10.0000,    6.000000,      3.3664
      5.0000,     10.0000,    6.000000,      3.9084
     10.0000,     10.0000,    6.000000,      4.4558
     15.0000,     10.0000,    6.000000,      2.3012
     20.0000,     10.0000,    6.000000,      3.7855
     25.0000,     10.0000,    6.000000,      3.8999
     30.0000,     10.0000,    6.000000,      4.1043
     35.0000,     10.0000,    6.000000,      4.2464
     40.0000,     10.0000,    6.000000,      3.4427
     45.0000,     10.0000,    6.000000,      4.0138
     50.0000,     10.0000,    6.000000,      8.0043
     55.0000,     10.0000,    6.000000,      3.5157
     60.0000,     10.0000,    6.000000,    328.6078
     65.0000,     10.0000,    6.000000,      4.9311
     70.0000,     10.0000,    6.000000,      4.5730
     75.0000,     10.0000,    6.000000,      5.1182
     80.0000,     10.0000,    6.000000,      5.5124
     85.0000,     10.0000,    6.000000,      6.2461
     90.0000,     10.0000,    6.000000,      6.3225
     95.0000,     10.0000,    6.000000,      5.3599
    105.0000,     10.0000,    6.000000,      1.6969
    115.0000,     10.0000,    6.000000,     10.5416
    120.0000,     10.0000,    6.000000,   1314.0260
    125.0000,     10.0000,    6.000000,     11.4646
    130.0000,     10.0000,    6.000000,     12.2660
    125.0000,     15.0000,    4.000000,     10.7045
    120.0000,      5.0000,   13.000000,     10.3630
    125.0000,      5.0000,   13.000000,     12.9848
    130.0000,      5.0000,   13.000000,     12.2141
      0.0000,     50.0000,    1.000000,      3.4979
      5.0000,     50.0000,    1.000000,      3.2691
     10.0000,     50.0000,    1.000000,      3.6656
     15.0000,     50.0000,    1.000000,      3.6033
     20.0000,     50.0000,    1.000000,      9.4714
     25.0000,     50.0000,    1.000000,      3.4826
     30.0000,     50.0000,    1.000000,      3.6403
     35.0000,     50.0000,    1.000000,      3.6656
     40.0000,     50.0000,    1.000000,      3.9775
     45.0000,     50.0000,    1.000000,      3.8068
     50.0000,     50.0000,    1.000000,      4.1289
     55.0000,     50.0000,    1.000000,      4.0974
     60.0000,     50.0000,    1.000000,      4.1734
     65.0000,     50.0000,    1.000000,      4.2865
     75.0000,     50.0000,    1.000000,      4.4815
     80.0000,     50.0000,    1.000000,     75.4432
     85.0000,     50.0000,    1.000000,      5.0022
     90.0000,     50.0000,    1.000000,      5.0237
     95.0000,     50.0000,    1.000000,      5.2107
    100.0000,     50.0000,    1.000000,      1.0652
    115.0000,     20.0000,    3.000000,     10.1076
    120.0000,     20.0000,    3.000000,    803.2255
    125.0000,      5.0000,   14.000000,     10.7953
      0.0000,     30.0000,    2.000000,      3.3638
      5.0000,     30.0000,    2.000000,      3.2904
     10.0000,     30.0000,    2.000000,      4.1997
     15.0000,     30.0000,    2.000000,      3.3383
     20.0000,     30.0000,    2.000000,      4.2115
     25.0000,     30.0000,    2.000000,      3.3598
     30.0000,     30.0000,    2.000000,      6.7399
     35.0000,     30.0000,    2.000000,      3.8614
     40.0000,     30.0000,    2.000000,      3.9175
     45.0000,     30.0000,    2.000000,      3.9998
     50.0000,     30.0000,    2.000000,      4.1226
     55.0000,     30.0000,    2.000000,      3.9449
     60.0000,     30.0000,    2.000000,   1377.3950
     65.0000,     30.0000,    2.000000,      4.4010
     70.0000,     30.0000,    2.000000,      4.7652
     75.0000,     30.0000,    2.000000,      5.0900
     80.0000,     30.0000,    2.000000,      5.3102
     85.0000,     30.0000,    2.000000,      4.5915
     90.0000,     30.0000,    2.000000,      2.6280
     95.0000,     30.0000,    2.000000,      4.6196
    105.0000,     30.0000,    2.000000,      5.0321
    110.0000,     30.0000,    2.000000,      7.5008
      0.0000,     55.0000,    1.000000,      3.4433
      5.0000,     55.0000,    1.000000,      3.6786
     15.0000,     55.0000,    1.000000,      3.6032
     20.0000,     55.0000,    1.000000,      3.3508
     25.0000,     55.0000,    1.000000,      3.7747
     30.0000,     55.0000,    1.000000,      3.6890
     35.0000,     55.0000,    1.000000,      4.0492
     40.0000,     55.0000,    1.000000,      3.8075
     45.0000,     55.0000,    1.000000,      3.9365
     50.0000,     55.0000,    1.000000,      4.2570
     55.0000,     55.0000,    1.000000,      4.0514
     60.0000,     55.0000,    1.000000,      3.9314
     65.0000,     55.0000,    1.000000,     28.5567
     75.0000,     55.0000,    1.000000,      4.6101
     80.0000,     55.0000,    1.000000,      4.7173
     85.0000,     55.0000,    1.000000,      4.8349
     90.0000,     55.0000,    1.000000,      4.8113
    120.0000,     10.0000,    7.000000,      9.5594
      0.0000,      5.0000,   15.000000,      0.9333
      5.0000,      5.0000,   15.000000,      2.4528
     10.0000,      5.0000,   15.000000,      4.7039
     15.0000,      5.0000,   15.000000,      4.1490
     20.0000,      5.0000,   15.000000,      6.2137
     25.0000,      5.0000,   15.000000,      6.5512
     30.0000,      5.0000,   15.000000,      4.6821
     35.0000,      5.0000,   15.000000,      4.7758
     40.0000,      5.0000,   15.000000,    479.3339
     45.0000,      5.0000,   15.000000,    207.9572
     50.0000,      5.0000,   15.000000,      4.8694
     55.0000,      5.0000,   15.000000,      4.6821
     60.0000,      5.0000,   15.000000,      1.8221
     65.0000,      5.0000,   15.000000,      4.6794
     70.0000,      5.0000,   15.000000,      3.6287
     75.0000,      5.0000,   15.000000,      5.6888
     80.0000,      5.0000,   15.000000,      7.2649
     85.0000,      5.0000,   15.000000,      4.5318
     90.0000,      5.0000,   15.000000,      0.3978
     95.0000,      5.0000,   15.000000,      2.9955
    105.0000,      5.0000,   15.000000,   3970.6025
    110.0000,      5.0000,   15.000000,      8.5964
    115.0000,      5.0000,   15.000000,      8.8727
    120.0000,      5.0000,   15.000000,      9.1536
      0.0000,     60.0000,    1.000000,      3.7012
      5.0000,     60.0000,    1.000000,      3.5818
     10.0000,     60.0000,    1.000000,      3.8371
     15.0000,     60.0000,    1.000000,      3.5033
     20.0000,     60.0000,    1.000000,      3.6397
     25.0000,     60.0000,    1.000000,      3.5126
     30.0000,     60.0000,    1.000000,      3.9798
     35.0000,     60.0000,    1.000000,      3.9128
     40.0000,     60.0000,    1.000000,      4.1554
     45.0000,     60.0000,    1.000000,      4.0226
     50.0000,     60.0000,    1.000000,      4.0439
     55.0000,     60.0000,    1.000000,      3.8296
     65.0000,     60.0000,    1.000000,      4.1793
     70.0000,     60.0000,    1.000000,      4.1624
     75.0000,     60.0000,    1.000000,      4.4551
     80.0000,     60.0000,    1.000000,      4.6260
    105.0000,     15.0000,    5.000000,   1058.6958
    110.0000,     15.0000,    5.000000,      7.4270
      0.0000,      5.0000,   16.000000,      1.9627
      5.0000,      5.0000,   16.000000,      2.6945
     10.0000,      5.0000,   16.000000,      2.6945
     15.0000,      5.0000,   16.000000,      4.9663
     20.0000,      5.0000,   16.000000,      4.2580
     25.0000,      5.0000,   16.000000,      3.9625
     30.0000,      5.0000,   16.000000,      4.7286
     45.0000,      5.0000,   16.000000,      4.1641
     50.0000,      5.0000,   16.000000,      6.0758
     55.0000,      5.0000,   16.000000,      4.8871
     65.0000,      5.0000,   16.000000,      5.9676
     70.0000,      5.0000,   16.000000,      4.2624
     75.0000,      5.0000,   16.000000,      5.9966
     80.0000,      5.0000,   16.000000,      5.3576
     85.0000,      5.0000,   16.000000,      0.8487
     90.0000,      5.0000,   16.000000,      3.5663
     95.0000,      5.0000,   16.000000,    967.2007
    100.0000,      5.0000,   16.000000,  20348.7910
    105.0000,      5.0000,   16.000000,      5.6126
    110.0000,      5.0000,   16.000000,      7.9159
    115.0000,      5.0000,   16.000000,      8.3046
      0.0000,     35.0000,    2.000000,      3.6161
      5.0000,     35.0000,    2.000000,      3.1862
     10.0000,     35.0000,    2.000000,      2.7943
     15.0000,     35.0000,    2.000000,     96.3293
     20.0000,     35.0000,    2.000000,      3.2020
     25.0000,     35.0000,    2.000000,      3.3815
     30.0000,     35.0000,    2.000000,      3.5794
     35.0000,     35.0000,    2.000000,      4.1200
     40.0000,     35.0000,    2.000000,      3.2874
     45.0000,     35.0000,    2.000000,      4.2218
     50.0000,     35.0000,    2.000000,     56.9435
     55.0000,     35.0000,    2.000000,      4.5033
     60.0000,     35.0000,    2.000000,      3.6833
     65.0000,     35.0000,    2.000000,      4.1321
     70.0000,     35.0000,    2.000000,      3.0976
     75.0000,     35.0000,    2.000000,    108.2825
     80.0000,     35.0000,    2.000000,      4.4026
     85.0000,     35.0000,    2.000000,      4.3128
     90.0000,     35.0000,    2.000000,      4.0553
     95.0000,     35.0000,    2.000000,      4.3058
    110.0000,     10.0000,    8.000000,      6.8968
      0.0000,     25.0000,    3.000000,      3.2632
      5.0000,     25.0000,    3.000000,      3.0277
     10.0000,     25.0000,    3.000000,      3.4997
     15.0000,     25.0000,    3.000000,      3.0526
     20.0000,     25.0000,    3.000000,     42.1919
     25.0000,     25.0000,    3.000000,      3.9213
     30.0000,     25.0000,    3.000000,      3.8511
     35.0000,     25.0000,    3.000000,      3.9564
     40.0000,     25.0000,    3.000000,      3.6872
     45.0000,     25.0000,    3.000000,     58.3277
     50.0000,     25.0000,    3.000000,      4.7975
     55.0000,     25.0000,    3.000000,      4.3041
     60.0000,     25.0000,    3.000000,      4.4520
     65.0000,     25.0000,    3.000000,      4.3895
     70.0000,     25.0000,    3.000000,      4.1431
     75.0000,     25.0000,    3.000000,      3.6478
     80.0000,     25.0000,    3.000000,    223.6911
     85.0000,     25.0000,    3.000000,      3.4631
     90.0000,     25.0000,    3.000000,      3.9653
     95.0000,     25.0000,    3.000000,      5.3610
    110.0000,      5.0000,   17.000000,      6.2682
      0.0000,     65.0000,    1.000000,      3.5709
      5.0000,     65.0000,    1.000000,      3.4596
     10.0000,     65.0000,    1.000000,      3.5175
     15.0000,     65.0000,    1.000000,      3.5088
     20.0000,     65.0000,    1.000000,      3.6660
     25.0000,     65.0000,    1.000000,      3.5613
     30.0000,     65.0000,    1.000000,      4.0642
     35.0000,     65.0000,    1.000000,      3.9720
     40.0000,     65.0000,    1.000000,      3.8357
     45.0000,     65.0000,    1.000000,      3.8916
     50.0000,     65.0000,    1.000000,      4.0767
     60.0000,     65.0000,    1.000000,      3.8770
     65.0000,     65.0000,    1.000000,      4.0997
     70.0000,     65.0000,    1.000000,      4.0858
     90.0000,     20.0000,    4.000000,      5.3064
     95.0000,     20.0000,    4.000000,      6.8632
    100.0000,     20.0000,    4.000000,   6832.9180
      5.0000,      5.0000,   18.000000,      4.5354
     15.0000,      5.0000,   18.000000,      4.8494
     20.0000,      5.0000,   18.000000,      5.3594
     30.0000,      5.0000,   18.000000,    670.5127
     35.0000,      5.0000,   18.000000,      4.6501
     40.0000,      5.0000,   18.000000,      4.3180
     45.0000,      5.0000,   18.000000,      6.1780
     50.0000,      5.0000,   18.000000,      7.9653
     55.0000,      5.0000,   18.000000,      4.8494
     60.0000,      5.0000,   18.000000,      1.6608
     65.0000,      5.0000,   18.000000,      5.1816
     70.0000,      5.0000,   18.000000,      1.9597
     75.0000,      5.0000,   18.000000,      0.2989
     80.0000,      5.0000,   18.000000,      4.5837
     85.0000,      5.0000,   18.000000,   1610.7983
     95.0000,      5.0000,   18.000000,      4.0944
    105.0000,      5.0000,   18.000000,      4.3368
      0.0000,     70.0000,    1.000000,      3.7257
      5.0000,     70.0000,    1.000000,      3.6025
     10.0000,     70.0000,    1.000000,      3.7282
     15.0000,     70.0000,    1.000000,      4.2464
     25.0000,     70.0000,    1.000000,      3.8743
     30.0000,     70.0000,    1.000000,      3.7446
     35.0000,     70.0000,    1.000000,      3.8353
     40.0000,     70.0000,    1.000000,      3.9917
     45.0000,     70.0000,    1.000000,      3.7019
     50.0000,     70.0000,    1.000000,     24.9885
     55.0000,     70.0000,    1.000000,      4.4767
     60.0000,     70.0000,    1.000000,      3.9931
     75.0000,     40.0000,    2.000000,      4.0600
     80.0000,     40.0000,    2.000000,      3.8159
     95.0000,      5.0000,   19.000000,      4.5493
     95.0000,     15.0000,    6.000000,      4.7073
     95.0000,      5.0000,   20.000000,      2.9907
      0.0000,     75.0000,    1.000000,      3.4439
      5.0000,     75.0000,    1.000000,      3.6396
     10.0000,     75.0000,    1.000000,      3.6888
     15.0000,     75.0000,    1.000000,      4.0559
     20.0000,     75.0000,    1.000000,      3.7726
     25.0000,     75.0000,    1.000000,      3.6100
     30.0000,     75.0000,    1.000000,      3.7436
     35.0000,     75.0000,    1.000000,      3.9664
     40.0000,     75.0000,    1.000000,      3.8953
     45.0000,     75.0000,    1.000000,     10.1895
     50.0000,     75.0000,    1.000000,      4.0149
     80.0000,     30.0000,    3.000000,      5.0216
      0.0000,     10.0000,   10.000000,      1.7591
      5.0000,     10.0000,   10.000000,      3.9400
     15.0000,     10.0000,   10.000000,      7.7211
     20.0000,     10.0000,   10.000000,     64.0360
     25.0000,     10.0000,   10.000000,      3.4220
     30.0000,     10.0000,   10.000000,      3.4220
     35.0000,     10.0000,   10.000000,      4.8714
     40.0000,     10.0000,   10.000000,      4.0471
     45.0000,     10.0000,   10.000000,      4.3049
     50.0000,     10.0000,   10.000000,      5.7706
     55.0000,     10.0000,   10.000000,      2.4411
     60.0000,     10.0000,   10.000000,      0.2778
     65.0000,     10.0000,   10.000000,      0.4934
     70.0000,     10.0000,   10.000000,    112.1088
     75.0000,     10.0000,   10.000000,      4.7323
     85.0000,     10.0000,   10.000000,      1.7158
     90.0000,     10.0000,   10.000000,      4.2276
     70.0000,      5.0000,   21.000000,    301.6512
     75.0000,      5.0000,   21.000000,     58.2334
     80.0000,      5.0000,   21.000000,      8.8137
     85.0000,      5.0000,   21.000000,      7.2556
     90.0000,      5.0000,   21.000000,      5.5881
      0.0000,     80.0000,    1.000000,      3.6878
      5.0000,     80.0000,    1.000000,      3.8123
     10.0000,     80.0000,    1.000000,      3.6352
     15.0000,     80.0000,    1.000000,      3.5291
     20.0000,     80.0000,    1.000000,      3.7822
     25.0000,     80.0000,    1.000000,      3.6318
     30.0000,     80.0000,    1.000000,      3.8893
     35.0000,     80.0000,    1.000000,      4.0329
     40.0000,     80.0000,    1.000000,    340.4008
      0.0000,     45.0000,    2.000000,      3.3538
      5.0000,     45.0000,    2.000000,      4.4097
     10.0000,     45.0000,    2.000000,      3.7017
     15.0000,     45.0000,    2.000000,      4.1440
     20.0000,     45.0000,    2.000000,      4.2124
     25.0000,     45.0000,    2.000000,      4.1484
     30.0000,     45.0000,    2.000000,      9.0520
     35.0000,     45.0000,    2.000000,      4.3005
     40.0000,     45.0000,    2.000000,      3.8965
     45.0000,     45.0000,    2.000000,      4.1598
     50.0000,     45.0000,    2.000000,      3.3813
     55.0000,     45.0000,    2.000000,      3.7528
     60.0000,     45.0000,    2.000000,      3.7212
     65.0000,     45.0000,    2.000000,      3.6240
      0.0000,      5.0000,   22.000000,      1.4251
      5.0000,      5.0000,   22.000000,    772.1199
     10.0000,      5.0000,   22.000000,   1388.4307
     15.0000,      5.0000,   22.000000,      6.5996
     20.0000,      5.0000,   22.000000,      6.8089
     25.0000,      5.0000,   22.000000,      6.1181
     35.0000,      5.0000,   22.000000,      8.1577
     40.0000,      5.0000,   22.000000,      3.0960
     45.0000,      5.0000,   22.000000,      5.6023
     50.0000,      5.0000,   22.000000,      5.9463
     65.0000,      5.0000,   22.000000,    999.3300
     75.0000,      5.0000,   22.000000,      5.5161
     80.0000,      5.0000,   22.000000,      7.8801
     85.0000,      5.0000,   22.000000,      5.9229
      0.0000,     25.0000,    4.000000,      2.7888
      5.0000,     25.0000,    4.000000,      3.3798
     10.0000,     25.0000,    4.000000,      3.9420
     15.0000,     25.0000,    4.000000,      4.2830
     20.0000,     25.0000,    4.000000,     42.3444
     25.0000,     25.0000,    4.000000,      4.2827
     30.0000,     25.0000,    4.000000,      4.8267
     35.0000,     25.0000,    4.000000,      4.7114
     40.0000,     25.0000,    4.000000,      4.1956
     45.0000,     25.0000,    4.000000,      4.1859
     50.0000,     25.0000,    4.000000,      3.5255
     55.0000,     25.0000,    4.000000,      3.2535
     60.0000,     25.0000,    4.000000,      2.5743
     65.0000,     25.0000,    4.000000,      3.1301
     70.0000,     25.0000,    4.000000,      4.1172
     75.0000,     25.0000,    4.000000,      4.7407
      5.0000,     15.0000,    7.000000,      3.9307
     10.0000,     15.0000,    7.000000,      2.5064
     15.0000,     15.0000,    7.000000,     14.4865
     20.0000,     15.0000,    7.000000,      3.2664
     25.0000,     15.0000,    7.000000,      4.2935
     30.0000,     15.0000,    7.000000,      5.3517
     35.0000,     15.0000,    7.000000,      5.0292
     40.0000,     15.0000,    7.000000,      4.6032
     45.0000,     15.0000,    7.000000,      4.1697
     50.0000,     15.0000,    7.000000,      3.7690
     55.0000,     15.0000,    7.000000,      1.4093
     60.0000,     15.0000,    7.000000,    787.7759
     65.0000,     15.0000,    7.000000,      4.3987
     70.0000,     15.0000,    7.000000,      4.2679
     75.0000,     15.0000,    7.000000,   2201.7075
     80.0000,     15.0000,    7.000000,      5.6209
     80.0000,     10.0000,   11.000000,      5.0988
      0.0000,     85.0000,    1.000000,      3.5408
      5.0000,     85.0000,    1.000000,      3.4413
     10.0000,     85.0000,    1.000000,      3.7331
     15.0000,     85.0000,    1.000000,      3.9745
     20.0000,     85.0000,    1.000000,      3.8554
     25.0000,     85.0000,    1.000000,      3.9480
     30.0000,     85.0000,    1.000000,      3.8870
     80.0000,      5.0000,   23.000000,      4.1999
     70.0000,      5.0000,   24.000000,      2.3360
     75.0000,      5.0000,   24.000000,      4.9162
      0.0000,     35.0000,    3.000000,      4.3181
      5.0000,     35.0000,    3.000000,      3.2756
     10.0000,     35.0000,    3.000000,      4.0545
     15.0000,     35.0000,    3.000000,    107.4486
     20.0000,     35.0000,    3.000000,      4.4641
     25.0000,     35.0000,    3.000000,      4.2024
     35.0000,     35.0000,    3.000000,      2.9587
     40.0000,     35.0000,    3.000000,      3.8579
     45.0000,     35.0000,    3.000000,      3.9081
     50.0000,     35.0000,    3.000000,      3.7691
     55.0000,     35.0000,    3.000000,      3.1956
     60.0000,     35.0000,    3.000000,      3.1054
      0.0000,     50.0000,    2.000000,      3.8252
      5.0000,     50.0000,    2.000000,      4.2189
     10.0000,     50.0000,    2.000000,      4.0588
     15.0000,     50.0000,    2.000000,      4.2888
     25.0000,     50.0000,    2.000000,      3.7867
     30.0000,     50.0000,    2.000000,      4.3119
     35.0000,     50.0000,    2.000000,      3.8894
     40.0000,     50.0000,    2.000000,      3.5273
     45.0000,     50.0000,    2.000000,      3.2756
     50.0000,     50.0000,    2.000000,      3.8745
      0.0000,     90.0000,    1.000000,      3.6262
      5.0000,     90.0000,    1.000000,      3.8053
     10.0000,     90.0000,    1.000000,      3.9260
     15.0000,     90.0000,    1.000000,      3.9576
     20.0000,     90.0000,    1.000000,      3.7539
      0.0000,     10.0000,   12.000000,     12.6027
      5.0000,     10.0000,   12.000000,      7.2795
     10.0000,     10.0000,   12.000000,      5.7573
     15.0000,     10.0000,   12.000000,      5.3937
     20.0000,     10.0000,   12.000000,      5.2422
     25.0000,     10.0000,   12.000000,      9.7332
     30.0000,     10.0000,   12.000000,      4.1071
     35.0000,     10.0000,   12.000000,      4.9997
     40.0000,     10.0000,   12.000000,      1.3939
     45.0000,     10.0000,   12.000000,      2.0383
     50.0000,     10.0000,   12.000000,      5.4543
     55.0000,     10.0000,   12.000000,      4.7678
     60.0000,     10.0000,   12.000000,      2.3121
     65.0000,     10.0000,   12.000000,      3.6500
     70.0000,     10.0000,   12.000000,      3.3477
     45.0000,      5.0000,   25.000000,      2.6514
     50.0000,      5.0000,   25.000000,      9.9509
     55.0000,      5.0000,   25.000000,      2.7888
     65.0000,      5.0000,   25.000000,      4.7450
     70.0000,      5.0000,   25.000000,      1.3315
     55.0000,     15.0000,    8.000000,      4.7094
     60.0000,     15.0000,    8.000000,      3.0695
     65.0000,     15.0000,    8.000000,      4.3193
      0.0000,     95.0000,    1.000000,      3.6794
      5.0000,     95.0000,    1.000000,      3.8920
     10.0000,     95.0000,    1.000000,      3.8527
     40.0000,     20.0000,    6.000000,      2.7521
     45.0000,     20.0000,    6.000000,      3.2213
     50.0000,     20.0000,    6.000000,      4.8238
     55.0000,     20.0000,    6.000000,      6.5512
     60.0000,     20.0000,    6.000000,   6780.2554
     65.0000,      5.0000,   26.000000,      1.3010
      0.0000,     55.0000,    2.000000,      3.7819
      5.0000,     55.0000,    2.000000,      3.0743
     10.0000,     55.0000,    2.000000,    138.4753
     15.0000,     55.0000,    2.000000,      4.4213
     20.0000,     55.0000,    2.000000,      4.4792
     25.0000,     55.0000,    2.000000,      3.8480
     30.0000,     55.0000,    2.000000,      4.0214
     35.0000,     55.0000,    2.000000,      3.9207
     45.0000,     30.0000,    4.000000,      4.2256
     50.0000,     30.0000,    4.000000,      4.5183
     50.0000,      5.0000,   27.000000,      8.0942
     55.0000,      5.0000,   27.000000,      5.3833
     60.0000,     10.0000,   13.000000,      2.7340
      0.0000,    100.0000,    1.000000,      3.6326
     30.0000,     25.0000,    5.000000,      3.6500
     35.0000,     25.0000,    5.000000,      2.9492
     40.0000,     25.0000,    5.000000,      2.9054
     45.0000,     25.0000,    5.000000,      5.0040
     50.0000,     25.0000,    5.000000,      5.1357
     25.0000,     40.0000,    3.000000,      4.2405
     30.0000,     40.0000,    3.000000,      3.5572
     35.0000,     40.0000,    3.000000,      4.0179
     40.0000,     40.0000,    3.000000,      2.8748
      0.0000,      5.0000,   28.000000,      3.1519
      5.0000,      5.0000,   28.000000,      5.7569
     10.0000,      5.0000,   28.000000,      3.7854
     15.0000,      5.0000,   28.000000,      6.5718
     20.0000,      5.0000,   28.000000,      7.1764
     25.0000,      5.0000,   28.000000,      1.2618
     30.0000,      5.0000,   28.000000,      1.6627
     35.0000,      5.0000,   28.000000,      9.3430
     40.0000,      5.0000,   28.000000,      3.4775
     45.0000,      5.0000,   28.000000,      6.1647
     50.0000,      5.0000,   28.000000,      9.0890
     55.0000,      5.0000,   28.000000,      2.3762
     50.0000,     15.0000,    9.000000,      4.7933
     50.0000,      5.0000,   29.000000,      2.2913
     45.0000,     10.0000,   14.000000,      1.6378
     50.0000,     10.0000,   14.000000,      4.5066
     10.0000,     60.0000,    2.000000,      3.5959
     15.0000,     60.0000,    2.000000,      4.3684
     20.0000,     60.0000,    2.000000,      3.8487
      0.0000,      5.0000,   30.000000,      0.2721
      5.0000,      5.0000,   30.000000,      0.5419
     10.0000,      5.0000,   30.000000,      6.0516
     15.0000,      5.0000,   30.000000,      5.5096
     20.0000,      5.0000,   30.000000,      1.4451
     25.0000,      5.0000,   30.000000,      8.2193
     30.0000,      5.0000,   30.000000,      5.7806
     35.0000,      5.0000,   30.000000,      5.3504
     40.0000,      5.0000,   30.000000,      3.4397
     45.0000,      5.0000,   30.000000,      3.9008
     35.0000,     20.0000,    7.000000,      6.9684
     40.0000,     20.0000,    7.000000,      2.9716
      5.0000,      5.0000,   31.000000,      2.5150
     10.0000,      5.0000,   31.000000,      2.5049
     15.0000,      5.0000,   31.000000,      4.7208
     20.0000,      5.0000,   31.000000,     11.3685
     25.0000,      5.0000,   31.000000,      4.5463
     30.0000,      5.0000,   31.000000,      7.7243
     35.0000,      5.0000,   31.000000,      8.0314
      0.0000,     45.0000,    3.000000,      3.2902
      5.0000,     45.0000,    3.000000,      3.7903
     10.0000,     45.0000,    3.000000,      3.4449
     15.0000,     45.0000,    3.000000,      4.4984
     20.0000,     45.0000,    3.000000,      3.6240
     40.0000,     10.0000,   15.000000,      3.1839
      0.0000,     35.0000,    4.000000,      2.7172
      5.0000,     35.0000,    4.000000,      3.7405
     10.0000,     35.0000,    4.000000,      3.4128
     15.0000,     35.0000,    4.000000,      3.7882
     20.0000,     35.0000,    4.000000,      3.7609
     25.0000,     35.0000,    4.000000,      3.8374
      0.0000,     65.0000,    2.000000,      3.5758
      5.0000,     65.0000,    2.000000,      3.6597
     20.0000,     15.0000,   10.000000,      4.9876
     25.0000,     15.0000,   10.000000,      4.6574
     30.0000,     15.0000,   10.000000,      5.2998
     35.0000,     15.0000,   10.000000,      5.0860
     35.0000,      5.0000,   32.000000,      4.4293
     25.0000,     25.0000,    6.000000,      3.9125
     10.0000,      5.0000,   33.000000,      7.2077
     15.0000,      5.0000,   33.000000,      7.9866
     20.0000,      5.0000,   33.000000,      6.5644
     25.0000,      5.0000,   33.000000,      8.1906
     30.0000,      5.0000,   33.000000,      1.8606
     10.0000,     30.0000,    5.000000,      2.3879
     15.0000,     30.0000,    5.000000,      4.6353
     20.0000,     30.0000,    5.000000,      4.3017
      5.0000,     10.0000,   16.000000,      0.3183
     10.0000,     10.0000,   16.000000,      3.4870
     15.0000,     10.0000,   16.000000,      6.8304
     20.0000,     10.0000,   16.000000,      5.4538
     30.0000,     10.0000,   16.000000,      4.7227
     20.0000,      5.0000,   34.000000,     10.1927
     25.0000,      5.0000,   34.000000,      2.3216
     20.0000,     20.0000,    8.000000,      4.7758
      0.0000,     50.0000,    3.000000,      3.2307
     10.0000,     15.0000,   11.000000,      4.4325
     15.0000,     15.0000,   11.000000,      6.1769
     20.0000,     15.0000,   11.000000,      3.9400
     20.0000,      5.0000,   35.000000,      3.5643
     20.0000,     10.0000,   17.000000,      4.4773
      5.0000,      5.0000,   36.000000,      1.1668
     10.0000,      5.0000,   36.000000,      4.7970
     15.0000,      5.0000,   36.000000,      6.2366
      0.0000,     40.0000,    4.000000,      2.7625
      5.0000,      5.0000,   37.000000,      3.8318
     10.0000,      5.0000,   37.000000,      2.1944
      0.0000,     10.0000,   18.000000,      2.0009
      5.0000,     10.0000,   18.000000,     13.2990
     10.0000,     10.0000,   18.000000,      4.4036
      5.0000,      5.0000,   38.000000,      0.1446
      0.0000,     25.0000,    7.000000,      2.8405
      0.0000,     15.0000,   12.000000,     10.9192
      5.0000,     15.0000,   12.000000,      3.0586
      0.0000,     20.0000,    9.000000,      2.0367
      0.0000,      5.0000,   -1.000000,      5.2985
      5.0000,      5.0000,   -1.000000,      4.8938
     10.0000,      5.0000,   -1.000000,      4.3646
     15.0000,      5.0000,   -1.000000,      4.0056
     20.0000,      5.0000,   -1.000000,      4.1022
     25.0000,      5.0000,   -1.000000,      4.3562
     30.0000,      5.0000,   -1.000000,      5.0921
     35.0000,      5.0000,   -1.000000,      3.9669
     40.0000,      5.0000,   -1.000000,      4.6611
     45.0000,      5.0000,   -1.000000,      4.4870
     50.0000,      5.0000,   -1.000000,      4.3116
     55.0000,      5.0000,   -1.000000,      4.7372
     60.0000,      5.0000,   -1.000000,      5.7495
     65.0000,      5.0000,   -1.000000,      4.7845
     70.0000,      5.0000,   -1.000000,      5.9950
     75.0000,      5.0000,   -1.000000,      7.4687
     80.0000,      5.0000,   -1.000000,      7.7048
     85.0000,      5.0000,   -1.000000,      7.5419
     90.0000,      5.0000,   -1.000000,      8.4008
     95.0000,      5.0000,   -1.000000,      7.3392
    100.0000,      5.0000,   -1.000000,      8.9146
    105.0000,      5.0000,   -1.000000,      7.9513
    110.0000,      5.0000,   -1.000000,      9.6973
    115.0000,      5.0000,   -1.000000,     10.3457
    120.0000,      5.0000,   -1.000000,     12.2717
    125.0000,      5.0000,   -1.000000,     19.9074
    130.0000,      5.0000,   -1.000000,     12.9556
    135.0000,      5.0000,   -1.000000,     32.2253
    140.0000,      5.0000,   -1.000000,     15.5488
    145.0000,      5.0000,   -1.000000,     21.9299
    150.0000,      5.0000,   -1.000000,     10.3398
    155.0000,      5.0000,   -1.000000,     11.4471
    160.0000,      5.0000,   -1.000000,     10.3428
    165.0000,      5.0000,   -1.000000,      3.3161
    170.0000,      5.0000,   -1.000000,     19.9164
    175.0000,      5.0000,   -1.000000,     14.3832
    180.0000,      5.0000,   -1.000000,     16.7698
    185.0000,      5.0000,   -1.000000,     17.6855
    190.0000,      5.0000,   -1.000000,     21.2199
0
0
0
0
0
0
0
