# Supplementary material for: Electrical resistivity survey data for potential aquifer in Banggi Island, Sabah, Malaysia
Source: Data Brief. 2020 Aug 18;32:106194. doi: 10.1016/j.dib.2020.106194 (PMC7452430; doi:10.1016/j.dib.2020.106194)
Supplement: Supplementary file 1 [file mmc1.zip › Padang 2.INV]

C:\DOCUME~1\GEOLOG~1\Desktop\GEOPHY~1\80SCHO~1\14D748~1.SKP\lrpdg02.s4k
      5.0000
6
1204
1
0
     10.0000,       5.0000,   1.00000,      5.2684
     15.0000,       5.0000,   1.00000,      4.9114
     20.0000,       5.0000,   1.00000,      4.7667
     25.0000,       5.0000,   1.00000,      3.9252
     30.0000,       5.0000,   1.00000,      4.9307
     35.0000,       5.0000,   1.00000,      6.3140
     40.0000,       5.0000,   1.00000,      6.5066
     45.0000,       5.0000,   1.00000,      6.6139
     50.0000,       5.0000,   1.00000,      6.1230
     55.0000,       5.0000,   1.00000,      6.1213
     60.0000,       5.0000,   1.00000,      6.5017
     65.0000,       5.0000,   1.00000,      7.3209
     70.0000,       5.0000,   1.00000,      7.7567
     75.0000,       5.0000,   1.00000,      8.1272
     80.0000,       5.0000,   1.00000,      9.2732
     85.0000,       5.0000,   1.00000,      9.6954
     90.0000,       5.0000,   1.00000,      9.5929
     95.0000,       5.0000,   1.00000,      9.8873
    100.0000,       5.0000,   1.00000,      9.7935
    105.0000,       5.0000,   1.00000,      10.813
    110.0000,       5.0000,   1.00000,      11.303
    115.0000,       5.0000,   1.00000,      10.405
    120.0000,       5.0000,   1.00000,      13.065
    125.0000,       5.0000,   1.00000,      10.202
    130.0000,       5.0000,   1.00000,      12.294
    135.0000,       5.0000,   1.00000,      12.125
    140.0000,       5.0000,   1.00000,      13.322
    145.0000,       5.0000,   1.00000,      12.515
    150.0000,       5.0000,   1.00000,      13.839
    155.0000,       5.0000,   1.00000,      16.602
    160.0000,       5.0000,   1.00000,      8.6979
    165.0000,       5.0000,   1.00000,     0.26320
      7.5000,       5.0000,   2.00000,      4.6507
     12.5000,       5.0000,   2.00000,      4.6629
     17.5000,       5.0000,   2.00000,      4.9841
     22.5000,       5.0000,   2.00000,      3.9391
     27.5000,       5.0000,   2.00000,      4.0258
     32.5000,       5.0000,   2.00000,      4.5988
     37.5000,       5.0000,   2.00000,      4.9295
     42.5000,       5.0000,   2.00000,      4.7830
     47.5000,       5.0000,   2.00000,      4.9062
     52.5000,       5.0000,   2.00000,      4.7433
     57.5000,       5.0000,   2.00000,      5.1563
     62.5000,       5.0000,   2.00000,      5.7760
     67.5000,       5.0000,   2.00000,      6.2062
     72.5000,       5.0000,   2.00000,      5.8301
     77.5000,       5.0000,   2.00000,      6.5011
     82.5000,       5.0000,   2.00000,      8.1406
     87.5000,       5.0000,   2.00000,      8.6987
     92.5000,       5.0000,   2.00000,      9.6997
     97.5000,       5.0000,   2.00000,      8.8492
    102.5000,       5.0000,   2.00000,      10.460
    107.5000,       5.0000,   2.00000,      9.8765
    117.5000,       5.0000,   2.00000,      12.853
    122.5000,       5.0000,   2.00000,      12.910
    127.5000,       5.0000,   2.00000,      12.580
    132.5000,       5.0000,   2.00000,      13.477
    137.5000,       5.0000,   2.00000,      14.693
    142.5000,       5.0000,   2.00000,      14.428
    147.5000,       5.0000,   2.00000,      15.350
    152.5000,       5.0000,   2.00000,      19.921
    157.5000,       5.0000,   2.00000,      10.053
    162.5000,       5.0000,   2.00000,     0.34230
    167.5000,       5.0000,   2.00000,      9.0514
    177.5000,       5.0000,   2.00000,      116.04
    182.5000,       5.0000,   2.00000,      15.215
    187.5000,       5.0000,   2.00000,      21.921
    192.5000,       5.0000,   2.00000,      28.818
     10.0000,      10.0000,   1.00000,      4.6228
     15.0000,      10.0000,   1.00000,      4.6482
     20.0000,      10.0000,   1.00000,      4.9774
     25.0000,      10.0000,   1.00000,      3.9975
     30.0000,      10.0000,   1.00000,      4.0541
     35.0000,      10.0000,   1.00000,      4.4368
     40.0000,      10.0000,   1.00000,      4.7907
     45.0000,      10.0000,   1.00000,      5.0226
     50.0000,      10.0000,   1.00000,      4.7122
     55.0000,      10.0000,   1.00000,      4.6619
     60.0000,      10.0000,   1.00000,      5.1955
     65.0000,      10.0000,   1.00000,      5.6418
     70.0000,      10.0000,   1.00000,      5.6525
     75.0000,      10.0000,   1.00000,      5.5685
     80.0000,      10.0000,   1.00000,      6.1997
     85.0000,      10.0000,   1.00000,      7.7302
     90.0000,      10.0000,   1.00000,      8.5447
     95.0000,      10.0000,   1.00000,      9.1460
    100.0000,      10.0000,   1.00000,      8.8933
    105.0000,      10.0000,   1.00000,      10.281
    110.0000,      10.0000,   1.00000,      3.8924
    115.0000,      10.0000,   1.00000,      10.838
    120.0000,      10.0000,   1.00000,      12.548
    125.0000,      10.0000,   1.00000,      13.112
    130.0000,      10.0000,   1.00000,      12.848
    135.0000,      10.0000,   1.00000,      13.861
    140.0000,      10.0000,   1.00000,      14.562
    145.0000,      10.0000,   1.00000,      14.901
    150.0000,      10.0000,   1.00000,      16.999
    155.0000,      10.0000,   1.00000,      16.763
    160.0000,      10.0000,   1.00000,      6.7743
    165.0000,      10.0000,   1.00000,      3.5467
    170.0000,      10.0000,   1.00000,      14.933
    175.0000,      10.0000,   1.00000,      15.839
    180.0000,      10.0000,   1.00000,      54.614
    185.0000,      10.0000,   1.00000,      15.801
    190.0000,      10.0000,   1.00000,      22.343
     10.0000,       5.0000,   3.00000,      4.3751
     15.0000,       5.0000,   3.00000,      5.1796
     20.0000,       5.0000,   3.00000,      4.1303
     25.0000,       5.0000,   3.00000,      4.2492
     30.0000,       5.0000,   3.00000,      4.0249
     35.0000,       5.0000,   3.00000,      4.1460
     40.0000,       5.0000,   3.00000,      4.6794
     45.0000,       5.0000,   3.00000,      4.5120
     50.0000,       5.0000,   3.00000,      4.2784
     55.0000,       5.0000,   3.00000,      4.4717
     60.0000,       5.0000,   3.00000,      4.9930
     65.0000,       5.0000,   3.00000,      5.1942
     70.0000,       5.0000,   3.00000,      5.0250
     75.0000,       5.0000,   3.00000,      4.9500
     80.0000,       5.0000,   3.00000,      5.5577
     85.0000,       5.0000,   3.00000,      6.9250
     90.0000,       5.0000,   3.00000,      8.3313
     95.0000,       5.0000,   3.00000,      8.0544
    100.0000,       5.0000,   3.00000,      8.9089
    105.0000,       5.0000,   3.00000,      9.9995
    115.0000,       5.0000,   3.00000,      27.162
    120.0000,       5.0000,   3.00000,      11.956
    125.0000,       5.0000,   3.00000,      13.569
    130.0000,       5.0000,   3.00000,      12.766
    140.0000,       5.0000,   3.00000,      14.356
    145.0000,       5.0000,   3.00000,      15.873
    150.0000,       5.0000,   3.00000,      20.202
    155.0000,       5.0000,   3.00000,      10.441
    160.0000,       5.0000,   3.00000,     0.44150
    165.0000,       5.0000,   3.00000,      9.9823
    170.0000,       5.0000,   3.00000,      44.890
     12.5000,       5.0000,   4.00000,      4.8133
     17.5000,       5.0000,   4.00000,      3.9569
     22.5000,       5.0000,   4.00000,      4.2451
     27.5000,       5.0000,   4.00000,      4.1567
     32.5000,       5.0000,   4.00000,      3.7780
     37.5000,       5.0000,   4.00000,      3.9136
     42.5000,       5.0000,   4.00000,      4.1281
     47.5000,       5.0000,   4.00000,      4.0091
     52.5000,       5.0000,   4.00000,      4.3832
     57.5000,       5.0000,   4.00000,      4.3475
     62.5000,       5.0000,   4.00000,      4.6581
     67.5000,       5.0000,   4.00000,      4.7357
     72.5000,       5.0000,   4.00000,      4.2022
     77.5000,       5.0000,   4.00000,      4.2908
     82.5000,       5.0000,   4.00000,      4.8618
     87.5000,       5.0000,   4.00000,      6.5452
     92.5000,       5.0000,   4.00000,      6.4571
     97.5000,       5.0000,   4.00000,      7.8314
    102.5000,       5.0000,   4.00000,      8.2484
    112.5000,       5.0000,   4.00000,      110.25
    117.5000,       5.0000,   4.00000,      10.327
    122.5000,       5.0000,   4.00000,      11.927
    127.5000,       5.0000,   4.00000,      12.671
    132.5000,       5.0000,   4.00000,      13.508
    137.5000,       5.0000,   4.00000,      13.696
    142.5000,       5.0000,   4.00000,      14.957
    147.5000,       5.0000,   4.00000,      19.721
    152.5000,       5.0000,   4.00000,      9.6827
    157.5000,       5.0000,   4.00000,     0.37050
    162.5000,       5.0000,   4.00000,      10.501
    172.5000,       5.0000,   4.00000,      136.49
    177.5000,       5.0000,   4.00000,      18.562
    182.5000,       5.0000,   4.00000,      13.449
    187.5000,       5.0000,   4.00000,      18.295
     15.0000,      10.0000,   2.00000,      4.4923
     20.0000,      10.0000,   2.00000,      4.0371
     25.0000,      10.0000,   2.00000,      4.0872
     30.0000,      10.0000,   2.00000,      3.8920
     35.0000,      10.0000,   2.00000,      3.7119
     40.0000,      10.0000,   2.00000,      3.8979
     45.0000,      10.0000,   2.00000,      3.9433
     50.0000,      10.0000,   2.00000,      3.9986
     55.0000,      10.0000,   2.00000,      4.1741
     60.0000,      10.0000,   2.00000,      4.4867
     65.0000,      10.0000,   2.00000,      4.5066
     70.0000,      10.0000,   2.00000,      4.2388
     75.0000,      10.0000,   2.00000,      4.0044
     80.0000,      10.0000,   2.00000,      4.2584
     85.0000,      10.0000,   2.00000,      4.9116
     90.0000,      10.0000,   2.00000,      6.2529
     95.0000,      10.0000,   2.00000,      6.6533
    100.0000,      10.0000,   2.00000,      7.4528
    105.0000,      10.0000,   2.00000,      13.640
    110.0000,      10.0000,   2.00000,      7.9187
    115.0000,      10.0000,   2.00000,      34.338
    120.0000,      10.0000,   2.00000,      10.219
    125.0000,      10.0000,   2.00000,      11.339
    130.0000,      10.0000,   2.00000,      12.602
    135.0000,      10.0000,   2.00000,      12.476
    140.0000,      10.0000,   2.00000,      13.570
    145.0000,      10.0000,   2.00000,      16.284
    150.0000,      10.0000,   2.00000,      15.408
    155.0000,      10.0000,   2.00000,      5.9241
    160.0000,      10.0000,   2.00000,      4.3482
    170.0000,      10.0000,   2.00000,      21.236
    175.0000,      10.0000,   2.00000,      18.984
    180.0000,      10.0000,   2.00000,      18.671
    185.0000,      10.0000,   2.00000,      13.812
     20.0000,      20.0000,   1.00000,      4.1640
     25.0000,      20.0000,   1.00000,      3.9620
     30.0000,      20.0000,   1.00000,      4.0073
     35.0000,      20.0000,   1.00000,      3.8809
     40.0000,      20.0000,   1.00000,      3.6219
     45.0000,      20.0000,   1.00000,      3.9449
     50.0000,      20.0000,   1.00000,      3.9449
     55.0000,      20.0000,   1.00000,      4.0833
     60.0000,      20.0000,   1.00000,      4.1960
     65.0000,      20.0000,   1.00000,      4.2427
     70.0000,      20.0000,   1.00000,      4.2491
     75.0000,      20.0000,   1.00000,      3.9822
     80.0000,      20.0000,   1.00000,      3.9533
     85.0000,      20.0000,   1.00000,      4.2580
     90.0000,      20.0000,   1.00000,      4.6663
     95.0000,      20.0000,   1.00000,      5.7608
    100.0000,      20.0000,   1.00000,      6.1993
    105.0000,      20.0000,   1.00000,      6.9091
    110.0000,      20.0000,   1.00000,      7.1574
    115.0000,      20.0000,   1.00000,      7.7160
    120.0000,      20.0000,   1.00000,      20.314
    125.0000,      20.0000,   1.00000,      9.8037
    130.0000,      20.0000,   1.00000,      11.024
    135.0000,      20.0000,   1.00000,      12.167
    140.0000,      20.0000,   1.00000,      12.933
    145.0000,      20.0000,   1.00000,      13.483
    150.0000,      20.0000,   1.00000,      12.531
    155.0000,      20.0000,   1.00000,      11.740
    165.0000,      20.0000,   1.00000,      9.2564
    170.0000,      20.0000,   1.00000,      15.944
    175.0000,      20.0000,   1.00000,      20.371
    180.0000,      20.0000,   1.00000,      18.537
     15.0000,       5.0000,   5.00000,      3.8661
     20.0000,       5.0000,   5.00000,      4.2871
     25.0000,       5.0000,   5.00000,      4.1613
     30.0000,       5.0000,   5.00000,      3.7691
     35.0000,       5.0000,   5.00000,      3.8605
     40.0000,       5.0000,   5.00000,      3.8101
     45.0000,       5.0000,   5.00000,      3.7955
     50.0000,       5.0000,   5.00000,      4.5625
     55.0000,       5.0000,   5.00000,      4.6794
     60.0000,       5.0000,   5.00000,      5.2644
     65.0000,       5.0000,   5.00000,      3.7570
     70.0000,       5.0000,   5.00000,      3.8832
     75.0000,       5.0000,   5.00000,      3.5449
     80.0000,       5.0000,   5.00000,      4.1349
     85.0000,       5.0000,   5.00000,      4.8793
     90.0000,       5.0000,   5.00000,      5.6156
     95.0000,       5.0000,   5.00000,      6.4994
    100.0000,       5.0000,   5.00000,      7.1607
    105.0000,       5.0000,   5.00000,      24.227
    110.0000,       5.0000,   5.00000,      26.510
    115.0000,       5.0000,   5.00000,      2.0543
    120.0000,       5.0000,   5.00000,      9.8910
    125.0000,       5.0000,   5.00000,      10.883
    130.0000,       5.0000,   5.00000,      12.634
    135.0000,       5.0000,   5.00000,      11.969
    140.0000,       5.0000,   5.00000,      13.926
    145.0000,       5.0000,   5.00000,      18.254
    150.0000,       5.0000,   5.00000,      9.1126
    155.0000,       5.0000,   5.00000,     0.41550
    160.0000,       5.0000,   5.00000,      10.713
    165.0000,       5.0000,   5.00000,      11.451
    170.0000,       5.0000,   5.00000,      218.28
    175.0000,       5.0000,   5.00000,      22.361
     17.5000,       5.0000,   6.00000,      3.6818
     22.5000,       5.0000,   6.00000,      4.1606
     27.5000,       5.0000,   6.00000,      3.6834
     32.5000,       5.0000,   6.00000,      4.1092
     37.5000,       5.0000,   6.00000,      3.6490
     42.5000,       5.0000,   6.00000,      3.4223
     47.5000,       5.0000,   6.00000,      3.5867
     52.5000,       5.0000,   6.00000,      3.9128
     57.5000,       5.0000,   6.00000,      4.2464
     62.5000,       5.0000,   6.00000,      3.5931
     67.5000,       5.0000,   6.00000,      3.7855
     72.5000,       5.0000,   6.00000,      3.5729
     77.5000,       5.0000,   6.00000,      3.2755
     82.5000,       5.0000,   6.00000,      4.3918
     87.5000,       5.0000,   6.00000,      4.1241
     92.5000,       5.0000,   6.00000,      5.3843
     97.5000,       5.0000,   6.00000,      6.2109
    102.5000,       5.0000,   6.00000,      16.850
    112.5000,       5.0000,   6.00000,      7.3047
    117.5000,       5.0000,   6.00000,     0.42590
    122.5000,       5.0000,   6.00000,      8.9844
    127.5000,       5.0000,   6.00000,      9.1717
    132.5000,       5.0000,   6.00000,      11.279
    137.5000,       5.0000,   6.00000,      12.286
    142.5000,       5.0000,   6.00000,      17.120
    147.5000,       5.0000,   6.00000,      8.2757
    152.5000,       5.0000,   6.00000,     0.67600
    157.5000,       5.0000,   6.00000,      10.379
    172.5000,       5.0000,   6.00000,      19.806
    177.5000,       5.0000,   6.00000,      23.064
    182.5000,       5.0000,   6.00000,      20.338
     25.0000,      25.0000,   1.00000,      3.8836
     30.0000,      25.0000,   1.00000,      3.8972
     35.0000,      25.0000,   1.00000,      3.7541
     40.0000,      25.0000,   1.00000,      3.6188
     45.0000,      25.0000,   1.00000,      3.5361
     50.0000,      25.0000,   1.00000,      3.6781
     55.0000,      25.0000,   1.00000,      3.7331
     60.0000,      25.0000,   1.00000,      3.9761
     65.0000,      25.0000,   1.00000,      3.6942
     70.0000,      25.0000,   1.00000,      3.8725
     75.0000,      25.0000,   1.00000,      3.8252
     80.0000,      25.0000,   1.00000,      4.0830
     85.0000,      25.0000,   1.00000,      3.8744
     90.0000,      25.0000,   1.00000,      4.0830
     95.0000,      25.0000,   1.00000,      3.5250
    100.0000,      25.0000,   1.00000,      5.1995
    105.0000,      25.0000,   1.00000,      5.8458
    110.0000,      25.0000,   1.00000,      6.2225
    115.0000,      25.0000,   1.00000,      6.3753
    120.0000,      25.0000,   1.00000,      11.931
    125.0000,      25.0000,   1.00000,      5.9063
    130.0000,      25.0000,   1.00000,      9.1825
    135.0000,      25.0000,   1.00000,      10.546
    140.0000,      25.0000,   1.00000,      11.466
    145.0000,      25.0000,   1.00000,      10.572
    150.0000,      25.0000,   1.00000,      10.958
    160.0000,      25.0000,   1.00000,      8.8661
    165.0000,      25.0000,   1.00000,      9.7382
    170.0000,      25.0000,   1.00000,      15.449
    175.0000,      25.0000,   1.00000,      19.167
    180.0000,      10.0000,   3.00000,      22.605
     22.5000,      15.0000,   2.00000,      3.8337
     27.5000,      15.0000,   2.00000,      3.9141
     32.5000,      15.0000,   2.00000,      3.7953
     37.5000,      15.0000,   2.00000,      3.7341
     42.5000,      15.0000,   2.00000,      3.5156
     47.5000,      15.0000,   2.00000,      3.4935
     52.5000,      15.0000,   2.00000,      3.8429
     57.5000,      15.0000,   2.00000,      3.7032
     62.5000,      15.0000,   2.00000,      3.9036
     67.5000,      15.0000,   2.00000,      3.6397
     72.5000,      15.0000,   2.00000,      3.6414
     77.5000,      15.0000,   2.00000,      3.8429
     82.5000,      15.0000,   2.00000,      3.6333
     87.5000,      15.0000,   2.00000,      3.9826
     92.5000,      15.0000,   2.00000,      4.2743
     97.5000,      15.0000,   2.00000,      28.923
    102.5000,      15.0000,   2.00000,      5.5466
    107.5000,      15.0000,   2.00000,      5.7497
    112.5000,      15.0000,   2.00000,      7.6220
    117.5000,      15.0000,   2.00000,      6.9295
    122.5000,      15.0000,   2.00000,      3.0698
    127.5000,      15.0000,   2.00000,      8.8160
    132.5000,      15.0000,   2.00000,      10.106
    137.5000,      15.0000,   2.00000,      11.985
    142.5000,      15.0000,   2.00000,      11.732
    147.5000,      15.0000,   2.00000,      9.7198
    152.5000,      15.0000,   2.00000,      5.8658
    162.5000,      15.0000,   2.00000,      14.275
    167.5000,      15.0000,   2.00000,      18.340
    172.5000,      15.0000,   2.00000,      159.35
    177.5000,      15.0000,   2.00000,      19.468
     20.0000,       5.0000,   7.00000,      3.8237
     25.0000,       5.0000,   7.00000,      3.4019
     30.0000,       5.0000,   7.00000,      3.9449
     35.0000,       5.0000,   7.00000,      3.8169
     40.0000,       5.0000,   7.00000,      3.5102
     45.0000,       5.0000,   7.00000,      5.0085
     50.0000,       5.0000,   7.00000,      3.9449
     55.0000,       5.0000,   7.00000,      4.6024
     60.0000,       5.0000,   7.00000,      3.2874
     65.0000,       5.0000,   7.00000,      3.5166
     70.0000,       5.0000,   7.00000,      3.4339
     75.0000,       5.0000,   7.00000,      3.6367
     80.0000,       5.0000,   7.00000,      3.5069
     85.0000,       5.0000,   7.00000,      3.4373
     90.0000,       5.0000,   7.00000,      4.2389
     95.0000,       5.0000,   7.00000,      5.2221
    100.0000,       5.0000,   7.00000,     0.28340
    110.0000,       5.0000,   7.00000,      6.0721
    115.0000,       5.0000,   7.00000,      7.1042
    125.0000,       5.0000,   7.00000,      7.8615
    130.0000,       5.0000,   7.00000,      9.4993
    135.0000,       5.0000,   7.00000,      11.505
    140.0000,       5.0000,   7.00000,      15.218
    145.0000,       5.0000,   7.00000,      8.3321
    150.0000,       5.0000,   7.00000,     0.75760
    155.0000,       5.0000,   7.00000,      9.6265
    165.0000,       5.0000,   7.00000,      358.79
    170.0000,       5.0000,   7.00000,      18.211
    175.0000,       5.0000,   7.00000,      20.026
    180.0000,       5.0000,   7.00000,      22.795
     30.0000,      30.0000,   1.00000,      3.8007
     35.0000,      30.0000,   1.00000,      3.6415
     40.0000,      30.0000,   1.00000,      3.5564
     45.0000,      30.0000,   1.00000,      3.0416
     50.0000,      30.0000,   1.00000,      3.3501
     55.0000,      30.0000,   1.00000,      3.5564
     60.0000,      30.0000,   1.00000,      3.6123
     65.0000,      30.0000,   1.00000,      3.7094
     70.0000,      30.0000,   1.00000,      3.7903
     75.0000,      30.0000,   1.00000,      3.6965
     80.0000,      30.0000,   1.00000,      3.9307
     85.0000,      30.0000,   1.00000,      3.6968
     90.0000,      30.0000,   1.00000,      55.197
     95.0000,      30.0000,   1.00000,      4.0887
    100.0000,      30.0000,   1.00000,      4.2713
    105.0000,      30.0000,   1.00000,      4.9408
    110.0000,      30.0000,   1.00000,      5.4067
    115.0000,      30.0000,   1.00000,      5.7309
    120.0000,      30.0000,   1.00000,      6.0341
    125.0000,      30.0000,   1.00000,      6.7384
    130.0000,      30.0000,   1.00000,      4.6082
    135.0000,      30.0000,   1.00000,      8.3407
    140.0000,      30.0000,   1.00000,      8.8102
    145.0000,      30.0000,   1.00000,      9.2788
    155.0000,      30.0000,   1.00000,      10.068
    160.0000,      30.0000,   1.00000,      8.4618
    165.0000,      30.0000,   1.00000,      9.6885
    170.0000,      30.0000,   1.00000,      14.421
    177.5000,       5.0000,   8.00000,      19.735
     25.0000,      10.0000,   4.00000,      3.6013
     30.0000,      10.0000,   4.00000,      3.5775
     35.0000,      10.0000,   4.00000,      3.1731
     40.0000,      10.0000,   4.00000,      3.5780
     45.0000,      10.0000,   4.00000,      3.5702
     50.0000,      10.0000,   4.00000,      3.8544
     55.0000,      10.0000,   4.00000,      3.6675
     60.0000,      10.0000,   4.00000,      3.7570
     65.0000,      10.0000,   4.00000,      3.0473
     70.0000,      10.0000,   4.00000,      3.6325
     75.0000,      10.0000,   4.00000,      3.9400
     80.0000,      10.0000,   4.00000,      3.4220
     85.0000,      10.0000,   4.00000,      3.8271
     90.0000,      10.0000,   4.00000,      3.9712
    100.0000,      10.0000,   4.00000,      4.6292
    110.0000,      10.0000,   4.00000,      5.7921
    115.0000,      10.0000,   4.00000,      6.0662
    120.0000,      10.0000,   4.00000,      6.5564
    130.0000,      10.0000,   4.00000,      8.3780
    135.0000,      10.0000,   4.00000,      10.687
    140.0000,      10.0000,   4.00000,      10.527
    145.0000,      10.0000,   4.00000,      4.0954
    150.0000,      10.0000,   4.00000,      3.6976
    160.0000,      10.0000,   4.00000,      16.118
    165.0000,      10.0000,   4.00000,      617.98
    170.0000,      10.0000,   4.00000,      17.938
    175.0000,      10.0000,   4.00000,      17.870
    170.0000,       5.0000,   9.00000,      17.005
    175.0000,       5.0000,   9.00000,      18.260
     35.0000,      35.0000,   1.00000,      3.8041
     40.0000,      35.0000,   1.00000,      3.6517
     45.0000,      35.0000,   1.00000,      3.6820
     50.0000,      35.0000,   1.00000,      3.3848
     55.0000,      35.0000,   1.00000,      3.3693
     60.0000,      35.0000,   1.00000,      3.5767
     65.0000,      35.0000,   1.00000,      3.6861
     70.0000,      35.0000,   1.00000,      4.0215
     75.0000,      35.0000,   1.00000,      3.5243
     80.0000,      35.0000,   1.00000,      3.7019
     85.0000,      35.0000,   1.00000,      9.6483
     90.0000,      35.0000,   1.00000,      3.8413
     95.0000,      35.0000,   1.00000,      3.7173
    100.0000,      35.0000,   1.00000,      3.9213
    105.0000,      35.0000,   1.00000,      4.3007
    110.0000,      35.0000,   1.00000,      4.7725
    115.0000,      35.0000,   1.00000,      5.2285
    120.0000,      35.0000,   1.00000,      5.3642
    125.0000,      35.0000,   1.00000,      6.1077
    130.0000,      35.0000,   1.00000,      6.5991
    135.0000,      35.0000,   1.00000,      4.0872
    140.0000,      35.0000,   1.00000,      7.3418
    150.0000,      35.0000,   1.00000,      8.8995
    155.0000,      35.0000,   1.00000,      8.9036
    160.0000,      35.0000,   1.00000,      7.9062
    165.0000,      35.0000,   1.00000,      9.1183
    170.0000,      20.0000,   2.00000,      499.71
     30.0000,      15.0000,   3.00000,      3.4940
     35.0000,      15.0000,   3.00000,      3.3044
     40.0000,      15.0000,   3.00000,      3.2288
     45.0000,      15.0000,   3.00000,      3.9307
     50.0000,      15.0000,   3.00000,      3.2096
     55.0000,      15.0000,   3.00000,      3.4414
     60.0000,      15.0000,   3.00000,      3.5096
     65.0000,      15.0000,   3.00000,      3.3641
     70.0000,      15.0000,   3.00000,      3.3598
     75.0000,      15.0000,   3.00000,      3.2404
     80.0000,      15.0000,   3.00000,      4.2115
     85.0000,      15.0000,   3.00000,      3.9225
     90.0000,      15.0000,   3.00000,      101.46
     95.0000,      15.0000,   3.00000,      3.8803
    100.0000,      15.0000,   3.00000,      3.9892
    105.0000,      15.0000,   3.00000,      488.63
    110.0000,      15.0000,   3.00000,      5.1796
    115.0000,      15.0000,   3.00000,      5.6151
    120.0000,      15.0000,   3.00000,      5.6151
    125.0000,      15.0000,   3.00000,      6.3282
    130.0000,      15.0000,   3.00000,     0.80390
    135.0000,      15.0000,   3.00000,      7.5406
    140.0000,      15.0000,   3.00000,      6.3037
    145.0000,      15.0000,   3.00000,      4.3975
    155.0000,      15.0000,   3.00000,      10.896
    160.0000,      15.0000,   3.00000,      13.932
    165.0000,      15.0000,   3.00000,      535.64
    170.0000,      15.0000,   3.00000,      14.914
     27.5000,       5.0000,  10.00000,      3.1195
     32.5000,       5.0000,  10.00000,      2.5696
     37.5000,       5.0000,  10.00000,      2.9942
     42.5000,       5.0000,  10.00000,      3.4439
     47.5000,       5.0000,  10.00000,      3.0134
     52.5000,       5.0000,  10.00000,      1.7080
     57.5000,       5.0000,  10.00000,      3.3465
     62.5000,       5.0000,  10.00000,      3.8292
     67.5000,       5.0000,  10.00000,      2.9818
     72.5000,       5.0000,  10.00000,      4.0917
     77.5000,       5.0000,  10.00000,      3.2285
     82.5000,       5.0000,  10.00000,      3.6147
     87.5000,       5.0000,  10.00000,      2.9592
     92.5000,       5.0000,  10.00000,      122.59
    102.5000,       5.0000,  10.00000,      4.5264
    107.5000,       5.0000,  10.00000,      5.9612
    112.5000,       5.0000,  10.00000,      6.2390
    117.5000,       5.0000,  10.00000,      5.1659
    122.5000,       5.0000,  10.00000,      6.5644
    132.5000,       5.0000,  10.00000,      9.5033
    137.5000,       5.0000,  10.00000,      5.6205
    142.5000,       5.0000,  10.00000,     0.45940
    147.5000,       5.0000,  10.00000,      7.1684
    157.5000,       5.0000,  10.00000,      1442.2
    162.5000,       5.0000,  10.00000,      14.111
    167.5000,       5.0000,  10.00000,      15.493
    172.5000,       5.0000,  10.00000,      16.567
     40.0000,      40.0000,   1.00000,      3.5772
     45.0000,      40.0000,   1.00000,      3.5149
     50.0000,      40.0000,   1.00000,      3.4940
     55.0000,      40.0000,   1.00000,      3.4940
     60.0000,      40.0000,   1.00000,      3.5462
     65.0000,      40.0000,   1.00000,      3.4621
     70.0000,      40.0000,   1.00000,      3.6318
     75.0000,      40.0000,   1.00000,      3.5884
     85.0000,      40.0000,   1.00000,      3.6864
     90.0000,      40.0000,   1.00000,      3.9790
     95.0000,      40.0000,   1.00000,      3.7885
    100.0000,      40.0000,   1.00000,      3.4940
    105.0000,      40.0000,   1.00000,      4.1803
    110.0000,      40.0000,   1.00000,      4.2561
    115.0000,      40.0000,   1.00000,      4.7071
    120.0000,      40.0000,   1.00000,      5.0224
    125.0000,      40.0000,   1.00000,      5.6236
    130.0000,      40.0000,   1.00000,      5.3314
    135.0000,      40.0000,   1.00000,      5.6672
    145.0000,      40.0000,   1.00000,      6.6342
    150.0000,      40.0000,   1.00000,      7.5639
    155.0000,      40.0000,   1.00000,      8.1298
    160.0000,      40.0000,   1.00000,      7.2292
    170.0000,      10.0000,   5.00000,      14.825
    170.0000,       5.0000,  11.00000,      14.769
     37.5000,      25.0000,   2.00000,      3.3872
     42.5000,      25.0000,   2.00000,      3.2874
     47.5000,      25.0000,   2.00000,      3.6441
     52.5000,      25.0000,   2.00000,      3.3831
     57.5000,      25.0000,   2.00000,      3.5342
     62.5000,      25.0000,   2.00000,      3.1517
     67.5000,      25.0000,   2.00000,      3.7436
     72.5000,      25.0000,   2.00000,      3.2606
     77.5000,      25.0000,   2.00000,      4.0945
     82.5000,      25.0000,   2.00000,      3.3755
     87.5000,      25.0000,   2.00000,      3.7093
     92.5000,      25.0000,   2.00000,      3.7779
     97.5000,      25.0000,   2.00000,      3.7912
    102.5000,      25.0000,   2.00000,      4.0179
    112.5000,      25.0000,   2.00000,      4.7099
    117.5000,      25.0000,   2.00000,      5.4514
    122.5000,      25.0000,   2.00000,      5.7544
    127.5000,      25.0000,   2.00000,      5.7540
    132.5000,      25.0000,   2.00000,      5.2882
    147.5000,      25.0000,   2.00000,      5.2012
    152.5000,      25.0000,   2.00000,      6.4795
    157.5000,      25.0000,   2.00000,      9.6330
    162.5000,      25.0000,   2.00000,      11.773
     45.0000,      45.0000,   1.00000,      3.4379
     50.0000,      45.0000,   1.00000,      3.4256
     55.0000,      45.0000,   1.00000,      3.4647
     60.0000,      45.0000,   1.00000,      3.2404
     65.0000,      45.0000,   1.00000,      3.5355
     70.0000,      45.0000,   1.00000,      3.3813
     75.0000,      45.0000,   1.00000,      17.317
     80.0000,      45.0000,   1.00000,      3.7370
     85.0000,      45.0000,   1.00000,      3.6547
     90.0000,      45.0000,   1.00000,      4.1997
     95.0000,      45.0000,   1.00000,      3.7335
    100.0000,      45.0000,   1.00000,      3.8122
    105.0000,      45.0000,   1.00000,      3.9857
    110.0000,      45.0000,   1.00000,      4.2620
    115.0000,      45.0000,   1.00000,      4.3809
    120.0000,      45.0000,   1.00000,      10.405
    125.0000,      45.0000,   1.00000,      4.9735
    130.0000,      45.0000,   1.00000,      5.0265
    135.0000,      45.0000,   1.00000,      77.697
    140.0000,      45.0000,   1.00000,      5.4596
    145.0000,      45.0000,   1.00000,     0.98110
    150.0000,      45.0000,   1.00000,      6.3876
    155.0000,      45.0000,   1.00000,      6.8634
     32.5000,       5.0000,  12.00000,     0.61050
     37.5000,       5.0000,  12.00000,      4.2388
     42.5000,       5.0000,  12.00000,      6.0833
     47.5000,       5.0000,  12.00000,      3.6397
     52.5000,       5.0000,  12.00000,      4.6107
     57.5000,       5.0000,  12.00000,      3.8112
     62.5000,       5.0000,  12.00000,      4.2363
     67.5000,       5.0000,  12.00000,      5.1322
     72.5000,       5.0000,  12.00000,      3.6290
     77.5000,       5.0000,  12.00000,      3.6660
     82.5000,       5.0000,  12.00000,      4.6868
     92.5000,       5.0000,  12.00000,      399.29
     97.5000,       5.0000,  12.00000,      3.9934
    102.5000,       5.0000,  12.00000,      3.9630
    107.5000,       5.0000,  12.00000,      5.5300
    112.5000,       5.0000,  12.00000,      3.6333
    117.5000,       5.0000,  12.00000,      5.1625
    122.5000,       5.0000,  12.00000,      6.5898
    127.5000,       5.0000,  12.00000,      6.5906
    142.5000,       5.0000,  12.00000,      5.3179
    152.5000,       5.0000,  12.00000,      990.79
    157.5000,       5.0000,  12.00000,      12.010
    162.5000,       5.0000,  12.00000,      13.104
    167.5000,       5.0000,  12.00000,      13.619
     35.0000,      10.0000,   6.00000,      3.3664
     40.0000,      10.0000,   6.00000,      3.9084
     45.0000,      10.0000,   6.00000,      4.4558
     50.0000,      10.0000,   6.00000,      2.3012
     55.0000,      10.0000,   6.00000,      3.7855
     60.0000,      10.0000,   6.00000,      3.8999
     65.0000,      10.0000,   6.00000,      4.1043
     70.0000,      10.0000,   6.00000,      4.2464
     75.0000,      10.0000,   6.00000,      3.4427
     80.0000,      10.0000,   6.00000,      4.0138
     85.0000,      10.0000,   6.00000,      8.0043
     90.0000,      10.0000,   6.00000,      3.5157
     95.0000,      10.0000,   6.00000,      328.61
    100.0000,      10.0000,   6.00000,      4.9311
    105.0000,      10.0000,   6.00000,      4.5730
    110.0000,      10.0000,   6.00000,      5.1182
    115.0000,      10.0000,   6.00000,      5.5124
    120.0000,      10.0000,   6.00000,      6.2461
    125.0000,      10.0000,   6.00000,      6.3225
    130.0000,      10.0000,   6.00000,      5.3599
    140.0000,      10.0000,   6.00000,      1.6969
    150.0000,      10.0000,   6.00000,      10.542
    155.0000,      10.0000,   6.00000,      1314.0
    160.0000,      10.0000,   6.00000,      11.465
    165.0000,      10.0000,   6.00000,      12.266
    162.5000,      15.0000,   4.00000,      10.705
    155.0000,       5.0000,  13.00000,      10.363
    160.0000,       5.0000,  13.00000,      12.985
    165.0000,       5.0000,  13.00000,      12.214
     50.0000,      50.0000,   1.00000,      3.4979
     55.0000,      50.0000,   1.00000,      3.2691
     60.0000,      50.0000,   1.00000,      3.6656
     65.0000,      50.0000,   1.00000,      3.6033
     70.0000,      50.0000,   1.00000,      9.4714
     75.0000,      50.0000,   1.00000,      3.4826
     80.0000,      50.0000,   1.00000,      3.6403
     85.0000,      50.0000,   1.00000,      3.6656
     90.0000,      50.0000,   1.00000,      3.9775
     95.0000,      50.0000,   1.00000,      3.8068
    100.0000,      50.0000,   1.00000,      4.1289
    105.0000,      50.0000,   1.00000,      4.0974
    110.0000,      50.0000,   1.00000,      4.1734
    115.0000,      50.0000,   1.00000,      4.2865
    125.0000,      50.0000,   1.00000,      4.4815
    130.0000,      50.0000,   1.00000,      75.443
    135.0000,      50.0000,   1.00000,      5.0022
    140.0000,      50.0000,   1.00000,      5.0237
    145.0000,      50.0000,   1.00000,      5.2107
    150.0000,      50.0000,   1.00000,      1.0652
    155.0000,      20.0000,   3.00000,      10.108
    160.0000,      20.0000,   3.00000,      803.23
    162.5000,       5.0000,  14.00000,      10.795
     45.0000,      30.0000,   2.00000,      3.3638
     50.0000,      30.0000,   2.00000,      3.2904
     55.0000,      30.0000,   2.00000,      4.1997
     60.0000,      30.0000,   2.00000,      3.3383
     65.0000,      30.0000,   2.00000,      4.2115
     70.0000,      30.0000,   2.00000,      3.3598
     75.0000,      30.0000,   2.00000,      6.7399
     80.0000,      30.0000,   2.00000,      3.8614
     85.0000,      30.0000,   2.00000,      3.9175
     90.0000,      30.0000,   2.00000,      3.9998
     95.0000,      30.0000,   2.00000,      4.1226
    100.0000,      30.0000,   2.00000,      3.9449
    105.0000,      30.0000,   2.00000,      1377.4
    110.0000,      30.0000,   2.00000,      4.4010
    115.0000,      30.0000,   2.00000,      4.7652
    120.0000,      30.0000,   2.00000,      5.0900
    125.0000,      30.0000,   2.00000,      5.3102
    130.0000,      30.0000,   2.00000,      4.5915
    135.0000,      30.0000,   2.00000,      2.6280
    140.0000,      30.0000,   2.00000,      4.6196
    150.0000,      30.0000,   2.00000,      5.0321
    155.0000,      30.0000,   2.00000,      7.5008
     55.0000,      55.0000,   1.00000,      3.4433
     60.0000,      55.0000,   1.00000,      3.6786
     70.0000,      55.0000,   1.00000,      3.6032
     75.0000,      55.0000,   1.00000,      3.3508
     80.0000,      55.0000,   1.00000,      3.7747
     85.0000,      55.0000,   1.00000,      3.6890
     90.0000,      55.0000,   1.00000,      4.0492
     95.0000,      55.0000,   1.00000,      3.8075
    100.0000,      55.0000,   1.00000,      3.9365
    105.0000,      55.0000,   1.00000,      4.2570
    110.0000,      55.0000,   1.00000,      4.0514
    115.0000,      55.0000,   1.00000,      3.9314
    120.0000,      55.0000,   1.00000,      28.557
    130.0000,      55.0000,   1.00000,      4.6101
    135.0000,      55.0000,   1.00000,      4.7173
    140.0000,      55.0000,   1.00000,      4.8349
    145.0000,      55.0000,   1.00000,      4.8113
    160.0000,      10.0000,   7.00000,      9.5594
     40.0000,       5.0000,  15.00000,     0.93330
     45.0000,       5.0000,  15.00000,      2.4528
     50.0000,       5.0000,  15.00000,      4.7039
     55.0000,       5.0000,  15.00000,      4.1490
     60.0000,       5.0000,  15.00000,      6.2137
     65.0000,       5.0000,  15.00000,      6.5512
     70.0000,       5.0000,  15.00000,      4.6821
     75.0000,       5.0000,  15.00000,      4.7758
     80.0000,       5.0000,  15.00000,      479.33
     85.0000,       5.0000,  15.00000,      207.96
     90.0000,       5.0000,  15.00000,      4.8694
     95.0000,       5.0000,  15.00000,      4.6821
    100.0000,       5.0000,  15.00000,      1.8221
    105.0000,       5.0000,  15.00000,      4.6794
    110.0000,       5.0000,  15.00000,      3.6287
    115.0000,       5.0000,  15.00000,      5.6888
    120.0000,       5.0000,  15.00000,      7.2649
    125.0000,       5.0000,  15.00000,      4.5318
    130.0000,       5.0000,  15.00000,     0.39780
    135.0000,       5.0000,  15.00000,      2.9955
    145.0000,       5.0000,  15.00000,      3970.6
    150.0000,       5.0000,  15.00000,      8.5964
    155.0000,       5.0000,  15.00000,      8.8727
    160.0000,       5.0000,  15.00000,      9.1536
     60.0000,      60.0000,   1.00000,      3.7012
     65.0000,      60.0000,   1.00000,      3.5818
     70.0000,      60.0000,   1.00000,      3.8371
     75.0000,      60.0000,   1.00000,      3.5033
     80.0000,      60.0000,   1.00000,      3.6397
     85.0000,      60.0000,   1.00000,      3.5126
     90.0000,      60.0000,   1.00000,      3.9798
     95.0000,      60.0000,   1.00000,      3.9128
    100.0000,      60.0000,   1.00000,      4.1554
    105.0000,      60.0000,   1.00000,      4.0226
    110.0000,      60.0000,   1.00000,      4.0439
    115.0000,      60.0000,   1.00000,      3.8296
    125.0000,      60.0000,   1.00000,      4.1793
    130.0000,      60.0000,   1.00000,      4.1624
    135.0000,      60.0000,   1.00000,      4.4551
    140.0000,      60.0000,   1.00000,      4.6260
    150.0000,      15.0000,   5.00000,      1058.7
    155.0000,      15.0000,   5.00000,      7.4270
     42.5000,       5.0000,  16.00000,      1.9627
     47.5000,       5.0000,  16.00000,      2.6945
     52.5000,       5.0000,  16.00000,      2.6945
     57.5000,       5.0000,  16.00000,      4.9663
     62.5000,       5.0000,  16.00000,      4.2580
     67.5000,       5.0000,  16.00000,      3.9625
     72.5000,       5.0000,  16.00000,      4.7286
     87.5000,       5.0000,  16.00000,      4.1641
     92.5000,       5.0000,  16.00000,      6.0758
     97.5000,       5.0000,  16.00000,      4.8871
    107.5000,       5.0000,  16.00000,      5.9676
    112.5000,       5.0000,  16.00000,      4.2624
    117.5000,       5.0000,  16.00000,      5.9966
    122.5000,       5.0000,  16.00000,      5.3576
    127.5000,       5.0000,  16.00000,     0.84870
    132.5000,       5.0000,  16.00000,      3.5663
    137.5000,       5.0000,  16.00000,      967.20
    142.5000,       5.0000,  16.00000,       20349
    147.5000,       5.0000,  16.00000,      5.6126
    152.5000,       5.0000,  16.00000,      7.9159
    157.5000,       5.0000,  16.00000,      8.3046
     52.5000,      35.0000,   2.00000,      3.6161
     57.5000,      35.0000,   2.00000,      3.1862
     62.5000,      35.0000,   2.00000,      2.7943
     67.5000,      35.0000,   2.00000,      96.329
     72.5000,      35.0000,   2.00000,      3.2020
     77.5000,      35.0000,   2.00000,      3.3815
     82.5000,      35.0000,   2.00000,      3.5794
     87.5000,      35.0000,   2.00000,      4.1200
     92.5000,      35.0000,   2.00000,      3.2874
     97.5000,      35.0000,   2.00000,      4.2218
    102.5000,      35.0000,   2.00000,      56.944
    107.5000,      35.0000,   2.00000,      4.5033
    112.5000,      35.0000,   2.00000,      3.6833
    117.5000,      35.0000,   2.00000,      4.1321
    122.5000,      35.0000,   2.00000,      3.0976
    127.5000,      35.0000,   2.00000,      108.28
    132.5000,      35.0000,   2.00000,      4.4026
    137.5000,      35.0000,   2.00000,      4.3128
    142.5000,      35.0000,   2.00000,      4.0553
    147.5000,      35.0000,   2.00000,      4.3058
    155.0000,      10.0000,   8.00000,      6.8968
     50.0000,      25.0000,   3.00000,      3.2632
     55.0000,      25.0000,   3.00000,      3.0277
     60.0000,      25.0000,   3.00000,      3.4997
     65.0000,      25.0000,   3.00000,      3.0526
     70.0000,      25.0000,   3.00000,      42.192
     75.0000,      25.0000,   3.00000,      3.9213
     80.0000,      25.0000,   3.00000,      3.8511
     85.0000,      25.0000,   3.00000,      3.9564
     90.0000,      25.0000,   3.00000,      3.6872
     95.0000,      25.0000,   3.00000,      58.328
    100.0000,      25.0000,   3.00000,      4.7975
    105.0000,      25.0000,   3.00000,      4.3041
    110.0000,      25.0000,   3.00000,      4.4520
    115.0000,      25.0000,   3.00000,      4.3895
    120.0000,      25.0000,   3.00000,      4.1431
    125.0000,      25.0000,   3.00000,      3.6478
    130.0000,      25.0000,   3.00000,      223.69
    135.0000,      25.0000,   3.00000,      3.4631
    140.0000,      25.0000,   3.00000,      3.9653
    145.0000,      25.0000,   3.00000,      5.3610
    155.0000,       5.0000,  17.00000,      6.2682
     65.0000,      65.0000,   1.00000,      3.5709
     70.0000,      65.0000,   1.00000,      3.4596
     75.0000,      65.0000,   1.00000,      3.5175
     80.0000,      65.0000,   1.00000,      3.5088
     85.0000,      65.0000,   1.00000,      3.6660
     90.0000,      65.0000,   1.00000,      3.5613
     95.0000,      65.0000,   1.00000,      4.0642
    100.0000,      65.0000,   1.00000,      3.9720
    105.0000,      65.0000,   1.00000,      3.8357
    110.0000,      65.0000,   1.00000,      3.8916
    115.0000,      65.0000,   1.00000,      4.0767
    125.0000,      65.0000,   1.00000,      3.8770
    130.0000,      65.0000,   1.00000,      4.0997
    135.0000,      65.0000,   1.00000,      4.0858
    140.0000,      20.0000,   4.00000,      5.3064
    145.0000,      20.0000,   4.00000,      6.8632
    150.0000,      20.0000,   4.00000,      6832.9
     52.5000,       5.0000,  18.00000,      4.5354
     62.5000,       5.0000,  18.00000,      4.8494
     67.5000,       5.0000,  18.00000,      5.3594
     77.5000,       5.0000,  18.00000,      670.51
     82.5000,       5.0000,  18.00000,      4.6501
     87.5000,       5.0000,  18.00000,      4.3180
     92.5000,       5.0000,  18.00000,      6.1780
     97.5000,       5.0000,  18.00000,      7.9653
    102.5000,       5.0000,  18.00000,      4.8494
    107.5000,       5.0000,  18.00000,      1.6608
    112.5000,       5.0000,  18.00000,      5.1816
    117.5000,       5.0000,  18.00000,      1.9597
    122.5000,       5.0000,  18.00000,     0.29890
    127.5000,       5.0000,  18.00000,      4.5837
    132.5000,       5.0000,  18.00000,      1610.8
    142.5000,       5.0000,  18.00000,      4.0944
    152.5000,       5.0000,  18.00000,      4.3368
     70.0000,      70.0000,   1.00000,      3.7257
     75.0000,      70.0000,   1.00000,      3.6025
     80.0000,      70.0000,   1.00000,      3.7282
     85.0000,      70.0000,   1.00000,      4.2464
     95.0000,      70.0000,   1.00000,      3.8743
    100.0000,      70.0000,   1.00000,      3.7446
    105.0000,      70.0000,   1.00000,      3.8353
    110.0000,      70.0000,   1.00000,      3.9917
    115.0000,      70.0000,   1.00000,      3.7019
    120.0000,      70.0000,   1.00000,      24.989
    125.0000,      70.0000,   1.00000,      4.4767
    130.0000,      70.0000,   1.00000,      3.9931
    135.0000,      40.0000,   2.00000,      4.0600
    140.0000,      40.0000,   2.00000,      3.8159
    145.0000,       5.0000,  19.00000,      4.5493
    147.5000,      15.0000,   6.00000,      4.7073
    147.5000,       5.0000,  20.00000,      2.9907
     75.0000,      75.0000,   1.00000,      3.4439
     80.0000,      75.0000,   1.00000,      3.6396
     85.0000,      75.0000,   1.00000,      3.6888
     90.0000,      75.0000,   1.00000,      4.0559
     95.0000,      75.0000,   1.00000,      3.7726
    100.0000,      75.0000,   1.00000,      3.6100
    105.0000,      75.0000,   1.00000,      3.7436
    110.0000,      75.0000,   1.00000,      3.9664
    115.0000,      75.0000,   1.00000,      3.8953
    120.0000,      75.0000,   1.00000,      10.189
    125.0000,      75.0000,   1.00000,      4.0149
    140.0000,      30.0000,   3.00000,      5.0216
     55.0000,      10.0000,  10.00000,      1.7591
     60.0000,      10.0000,  10.00000,      3.9400
     70.0000,      10.0000,  10.00000,      7.7211
     75.0000,      10.0000,  10.00000,      64.036
     80.0000,      10.0000,  10.00000,      3.4220
     85.0000,      10.0000,  10.00000,      3.4220
     90.0000,      10.0000,  10.00000,      4.8714
     95.0000,      10.0000,  10.00000,      4.0471
    100.0000,      10.0000,  10.00000,      4.3049
    105.0000,      10.0000,  10.00000,      5.7706
    110.0000,      10.0000,  10.00000,      2.4411
    115.0000,      10.0000,  10.00000,     0.27780
    120.0000,      10.0000,  10.00000,     0.49340
    125.0000,      10.0000,  10.00000,      112.11
    130.0000,      10.0000,  10.00000,      4.7323
    140.0000,      10.0000,  10.00000,      1.7158
    145.0000,      10.0000,  10.00000,      4.2276
    125.0000,       5.0000,  21.00000,      301.65
    130.0000,       5.0000,  21.00000,      58.233
    135.0000,       5.0000,  21.00000,      8.8137
    140.0000,       5.0000,  21.00000,      7.2556
    145.0000,       5.0000,  21.00000,      5.5881
     80.0000,      80.0000,   1.00000,      3.6878
     85.0000,      80.0000,   1.00000,      3.8123
     90.0000,      80.0000,   1.00000,      3.6352
     95.0000,      80.0000,   1.00000,      3.5291
    100.0000,      80.0000,   1.00000,      3.7822
    105.0000,      80.0000,   1.00000,      3.6318
    110.0000,      80.0000,   1.00000,      3.8893
    115.0000,      80.0000,   1.00000,      4.0329
    120.0000,      80.0000,   1.00000,      340.40
     67.5000,      45.0000,   2.00000,      3.3538
     72.5000,      45.0000,   2.00000,      4.4097
     77.5000,      45.0000,   2.00000,      3.7017
     82.5000,      45.0000,   2.00000,      4.1440
     87.5000,      45.0000,   2.00000,      4.2124
     92.5000,      45.0000,   2.00000,      4.1484
     97.5000,      45.0000,   2.00000,      9.0520
    102.5000,      45.0000,   2.00000,      4.3005
    107.5000,      45.0000,   2.00000,      3.8965
    112.5000,      45.0000,   2.00000,      4.1598
    117.5000,      45.0000,   2.00000,      3.3813
    122.5000,      45.0000,   2.00000,      3.7528
    127.5000,      45.0000,   2.00000,      3.7212
    132.5000,      45.0000,   2.00000,      3.6240
     57.5000,       5.0000,  22.00000,      1.4251
     62.5000,       5.0000,  22.00000,      772.12
     67.5000,       5.0000,  22.00000,      1388.4
     72.5000,       5.0000,  22.00000,      6.5996
     77.5000,       5.0000,  22.00000,      6.8089
     82.5000,       5.0000,  22.00000,      6.1181
     92.5000,       5.0000,  22.00000,      8.1577
     97.5000,       5.0000,  22.00000,      3.0960
    102.5000,       5.0000,  22.00000,      5.6023
    107.5000,       5.0000,  22.00000,      5.9463
    122.5000,       5.0000,  22.00000,      999.33
    132.5000,       5.0000,  22.00000,      5.5161
    137.5000,       5.0000,  22.00000,      7.8801
    142.5000,       5.0000,  22.00000,      5.9229
     62.5000,      25.0000,   4.00000,      2.7888
     67.5000,      25.0000,   4.00000,      3.3798
     72.5000,      25.0000,   4.00000,      3.9420
     77.5000,      25.0000,   4.00000,      4.2830
     82.5000,      25.0000,   4.00000,      42.344
     87.5000,      25.0000,   4.00000,      4.2827
     92.5000,      25.0000,   4.00000,      4.8267
     97.5000,      25.0000,   4.00000,      4.7114
    102.5000,      25.0000,   4.00000,      4.1956
    107.5000,      25.0000,   4.00000,      4.1859
    112.5000,      25.0000,   4.00000,      3.5255
    117.5000,      25.0000,   4.00000,      3.2535
    122.5000,      25.0000,   4.00000,      2.5743
    127.5000,      25.0000,   4.00000,      3.1301
    132.5000,      25.0000,   4.00000,      4.1172
    137.5000,      25.0000,   4.00000,      4.7407
     65.0000,      15.0000,   7.00000,      3.9307
     70.0000,      15.0000,   7.00000,      2.5064
     75.0000,      15.0000,   7.00000,      14.486
     80.0000,      15.0000,   7.00000,      3.2664
     85.0000,      15.0000,   7.00000,      4.2935
     90.0000,      15.0000,   7.00000,      5.3517
     95.0000,      15.0000,   7.00000,      5.0292
    100.0000,      15.0000,   7.00000,      4.6032
    105.0000,      15.0000,   7.00000,      4.1697
    110.0000,      15.0000,   7.00000,      3.7690
    115.0000,      15.0000,   7.00000,      1.4093
    120.0000,      15.0000,   7.00000,      787.78
    125.0000,      15.0000,   7.00000,      4.3987
    130.0000,      15.0000,   7.00000,      4.2679
    135.0000,      15.0000,   7.00000,      2201.7
    140.0000,      15.0000,   7.00000,      5.6209
    140.0000,      10.0000,  11.00000,      5.0988
     85.0000,      85.0000,   1.00000,      3.5408
     90.0000,      85.0000,   1.00000,      3.4413
     95.0000,      85.0000,   1.00000,      3.7331
    100.0000,      85.0000,   1.00000,      3.9745
    105.0000,      85.0000,   1.00000,      3.8554
    110.0000,      85.0000,   1.00000,      3.9480
    115.0000,      85.0000,   1.00000,      3.8870
    140.0000,       5.0000,  23.00000,      4.1999
    132.5000,       5.0000,  24.00000,      2.3360
    137.5000,       5.0000,  24.00000,      4.9162
     70.0000,      35.0000,   3.00000,      4.3181
     75.0000,      35.0000,   3.00000,      3.2756
     80.0000,      35.0000,   3.00000,      4.0545
     85.0000,      35.0000,   3.00000,      107.45
     90.0000,      35.0000,   3.00000,      4.4641
     95.0000,      35.0000,   3.00000,      4.2024
    105.0000,      35.0000,   3.00000,      2.9587
    110.0000,      35.0000,   3.00000,      3.8579
    115.0000,      35.0000,   3.00000,      3.9081
    120.0000,      35.0000,   3.00000,      3.7691
    125.0000,      35.0000,   3.00000,      3.1956
    130.0000,      35.0000,   3.00000,      3.1054
     75.0000,      50.0000,   2.00000,      3.8252
     80.0000,      50.0000,   2.00000,      4.2189
     85.0000,      50.0000,   2.00000,      4.0588
     90.0000,      50.0000,   2.00000,      4.2888
    100.0000,      50.0000,   2.00000,      3.7867
    105.0000,      50.0000,   2.00000,      4.3119
    110.0000,      50.0000,   2.00000,      3.8894
    115.0000,      50.0000,   2.00000,      3.5273
    120.0000,      50.0000,   2.00000,      3.2756
    125.0000,      50.0000,   2.00000,      3.8745
     90.0000,      90.0000,   1.00000,      3.6262
     95.0000,      90.0000,   1.00000,      3.8053
    100.0000,      90.0000,   1.00000,      3.9260
    105.0000,      90.0000,   1.00000,      3.9576
    110.0000,      90.0000,   1.00000,      3.7539
     65.0000,      10.0000,  12.00000,      12.603
     70.0000,      10.0000,  12.00000,      7.2795
     75.0000,      10.0000,  12.00000,      5.7573
     80.0000,      10.0000,  12.00000,      5.3937
     85.0000,      10.0000,  12.00000,      5.2422
     90.0000,      10.0000,  12.00000,      9.7332
     95.0000,      10.0000,  12.00000,      4.1071
    100.0000,      10.0000,  12.00000,      4.9997
    105.0000,      10.0000,  12.00000,      1.3939
    110.0000,      10.0000,  12.00000,      2.0383
    115.0000,      10.0000,  12.00000,      5.4543
    120.0000,      10.0000,  12.00000,      4.7678
    125.0000,      10.0000,  12.00000,      2.3121
    130.0000,      10.0000,  12.00000,      3.6500
    135.0000,      10.0000,  12.00000,      3.3477
    110.0000,       5.0000,  25.00000,      2.6514
    115.0000,       5.0000,  25.00000,      9.9509
    120.0000,       5.0000,  25.00000,      2.7888
    130.0000,       5.0000,  25.00000,      4.7450
    135.0000,       5.0000,  25.00000,      1.3315
    122.5000,      15.0000,   8.00000,      4.7094
    127.5000,      15.0000,   8.00000,      3.0695
    132.5000,      15.0000,   8.00000,      4.3193
     95.0000,      95.0000,   1.00000,      3.6794
    100.0000,      95.0000,   1.00000,      3.8920
    105.0000,      95.0000,   1.00000,      3.8527
    110.0000,      20.0000,   6.00000,      2.7521
    115.0000,      20.0000,   6.00000,      3.2213
    120.0000,      20.0000,   6.00000,      4.8238
    125.0000,      20.0000,   6.00000,      6.5512
    130.0000,      20.0000,   6.00000,      6780.3
    132.5000,       5.0000,  26.00000,      1.3010
     82.5000,      55.0000,   2.00000,      3.7819
     87.5000,      55.0000,   2.00000,      3.0743
     92.5000,      55.0000,   2.00000,      138.48
     97.5000,      55.0000,   2.00000,      4.4213
    102.5000,      55.0000,   2.00000,      4.4792
    107.5000,      55.0000,   2.00000,      3.8480
    112.5000,      55.0000,   2.00000,      4.0214
    117.5000,      55.0000,   2.00000,      3.9207
    120.0000,      30.0000,   4.00000,      4.2256
    125.0000,      30.0000,   4.00000,      4.5183
    120.0000,       5.0000,  27.00000,      8.0942
    125.0000,       5.0000,  27.00000,      5.3833
    130.0000,      10.0000,  13.00000,      2.7340
    100.0000,     100.0000,   1.00000,      3.6326
    105.0000,      25.0000,   5.00000,      3.6500
    110.0000,      25.0000,   5.00000,      2.9492
    115.0000,      25.0000,   5.00000,      2.9054
    120.0000,      25.0000,   5.00000,      5.0040
    125.0000,      25.0000,   5.00000,      5.1357
    105.0000,      40.0000,   3.00000,      4.2405
    110.0000,      40.0000,   3.00000,      3.5572
    115.0000,      40.0000,   3.00000,      4.0179
    120.0000,      40.0000,   3.00000,      2.8748
     72.5000,       5.0000,  28.00000,      3.1519
     77.5000,       5.0000,  28.00000,      5.7569
     82.5000,       5.0000,  28.00000,      3.7854
     87.5000,       5.0000,  28.00000,      6.5718
     92.5000,       5.0000,  28.00000,      7.1764
     97.5000,       5.0000,  28.00000,      1.2618
    102.5000,       5.0000,  28.00000,      1.6627
    107.5000,       5.0000,  28.00000,      9.3430
    112.5000,       5.0000,  28.00000,      3.4775
    117.5000,       5.0000,  28.00000,      6.1647
    122.5000,       5.0000,  28.00000,      9.0890
    127.5000,       5.0000,  28.00000,      2.3762
    125.0000,      15.0000,   9.00000,      4.7933
    125.0000,       5.0000,  29.00000,      2.2913
    120.0000,      10.0000,  14.00000,      1.6378
    125.0000,      10.0000,  14.00000,      4.5066
    100.0000,      60.0000,   2.00000,      3.5959
    105.0000,      60.0000,   2.00000,      4.3684
    110.0000,      60.0000,   2.00000,      3.8487
     77.5000,       5.0000,  30.00000,     0.27210
     82.5000,       5.0000,  30.00000,     0.54190
     87.5000,       5.0000,  30.00000,      6.0516
     92.5000,       5.0000,  30.00000,      5.5096
     97.5000,       5.0000,  30.00000,      1.4451
    102.5000,       5.0000,  30.00000,      8.2193
    107.5000,       5.0000,  30.00000,      5.7806
    112.5000,       5.0000,  30.00000,      5.3504
    117.5000,       5.0000,  30.00000,      3.4397
    122.5000,       5.0000,  30.00000,      3.9008
    115.0000,      20.0000,   7.00000,      6.9684
    120.0000,      20.0000,   7.00000,      2.9716
     85.0000,       5.0000,  31.00000,      2.5150
     90.0000,       5.0000,  31.00000,      2.5049
     95.0000,       5.0000,  31.00000,      4.7208
    100.0000,       5.0000,  31.00000,      11.368
    105.0000,       5.0000,  31.00000,      4.5463
    110.0000,       5.0000,  31.00000,      7.7243
    115.0000,       5.0000,  31.00000,      8.0314
     90.0000,      45.0000,   3.00000,      3.2902
     95.0000,      45.0000,   3.00000,      3.7903
    100.0000,      45.0000,   3.00000,      3.4449
    105.0000,      45.0000,   3.00000,      4.4984
    110.0000,      45.0000,   3.00000,      3.6240
    120.0000,      10.0000,  15.00000,      3.1839
     87.5000,      35.0000,   4.00000,      2.7172
     92.5000,      35.0000,   4.00000,      3.7405
     97.5000,      35.0000,   4.00000,      3.4128
    102.5000,      35.0000,   4.00000,      3.7882
    107.5000,      35.0000,   4.00000,      3.7609
    112.5000,      35.0000,   4.00000,      3.8374
     97.5000,      65.0000,   2.00000,      3.5758
    102.5000,      65.0000,   2.00000,      3.6597
    102.5000,      15.0000,  10.00000,      4.9876
    107.5000,      15.0000,  10.00000,      4.6574
    112.5000,      15.0000,  10.00000,      5.2998
    117.5000,      15.0000,  10.00000,      5.0860
    117.5000,       5.0000,  32.00000,      4.4293
    112.5000,      25.0000,   6.00000,      3.9125
     95.0000,       5.0000,  33.00000,      7.2077
    100.0000,       5.0000,  33.00000,      7.9866
    105.0000,       5.0000,  33.00000,      6.5644
    110.0000,       5.0000,  33.00000,      8.1906
    115.0000,       5.0000,  33.00000,      1.8606
    100.0000,      30.0000,   5.00000,      2.3879
    105.0000,      30.0000,   5.00000,      4.6353
    110.0000,      30.0000,   5.00000,      4.3017
     90.0000,      10.0000,  16.00000,     0.31830
     95.0000,      10.0000,  16.00000,      3.4870
    100.0000,      10.0000,  16.00000,      6.8304
    105.0000,      10.0000,  16.00000,      5.4538
    115.0000,      10.0000,  16.00000,      4.7227
    107.5000,       5.0000,  34.00000,      10.193
    112.5000,       5.0000,  34.00000,      2.3216
    110.0000,      20.0000,   8.00000,      4.7758
    100.0000,      50.0000,   3.00000,      3.2307
    100.0000,      15.0000,  11.00000,      4.4325
    105.0000,      15.0000,  11.00000,      6.1769
    110.0000,      15.0000,  11.00000,      3.9400
    110.0000,       5.0000,  35.00000,      3.5643
    110.0000,      10.0000,  17.00000,      4.4773
     97.5000,       5.0000,  36.00000,      1.1668
    102.5000,       5.0000,  36.00000,      4.7970
    107.5000,       5.0000,  36.00000,      6.2366
    100.0000,      40.0000,   4.00000,      2.7625
    100.0000,       5.0000,  37.00000,      3.8318
    105.0000,       5.0000,  37.00000,      2.1944
     95.0000,      10.0000,  18.00000,      2.0009
    100.0000,      10.0000,  18.00000,      13.299
    105.0000,      10.0000,  18.00000,      4.4036
    102.5000,       5.0000,  38.00000,     0.14460
    100.0000,      25.0000,   7.00000,      2.8405
     97.5000,      15.0000,  12.00000,      10.919
    102.5000,      15.0000,  12.00000,      3.0586
    100.0000,      20.0000,   9.00000,      2.0367
      5.0000,       5.0000,  -1.00000,      5.2985
     10.0000,       5.0000,  -1.00000,      4.8938
     15.0000,       5.0000,  -1.00000,      4.3646
     20.0000,       5.0000,  -1.00000,      4.0056
     25.0000,       5.0000,  -1.00000,      4.1022
     30.0000,       5.0000,  -1.00000,      4.3562
     35.0000,       5.0000,  -1.00000,      5.0921
     40.0000,       5.0000,  -1.00000,      3.9669
     45.0000,       5.0000,  -1.00000,      4.6611
     50.0000,       5.0000,  -1.00000,      4.4870
     55.0000,       5.0000,  -1.00000,      4.3116
     60.0000,       5.0000,  -1.00000,      4.7372
     65.0000,       5.0000,  -1.00000,      5.7495
     70.0000,       5.0000,  -1.00000,      4.7845
     75.0000,       5.0000,  -1.00000,      5.9950
     80.0000,       5.0000,  -1.00000,      7.4687
     85.0000,       5.0000,  -1.00000,      7.7048
     90.0000,       5.0000,  -1.00000,      7.5419
     95.0000,       5.0000,  -1.00000,      8.4008
    100.0000,       5.0000,  -1.00000,      7.3392
    105.0000,       5.0000,  -1.00000,      8.9146
    110.0000,       5.0000,  -1.00000,      7.9513
    115.0000,       5.0000,  -1.00000,      9.6973
    120.0000,       5.0000,  -1.00000,      10.346
    125.0000,       5.0000,  -1.00000,      12.272
    130.0000,       5.0000,  -1.00000,      19.907
    135.0000,       5.0000,  -1.00000,      12.956
    140.0000,       5.0000,  -1.00000,      32.225
    145.0000,       5.0000,  -1.00000,      15.549
    150.0000,       5.0000,  -1.00000,      21.930
    155.0000,       5.0000,  -1.00000,      10.340
    160.0000,       5.0000,  -1.00000,      11.447
    165.0000,       5.0000,  -1.00000,      10.343
    170.0000,       5.0000,  -1.00000,      3.3161
    175.0000,       5.0000,  -1.00000,      19.916
    180.0000,       5.0000,  -1.00000,      14.383
    185.0000,       5.0000,  -1.00000,      16.770
    190.0000,       5.0000,  -1.00000,      17.685
    195.0000,       5.0000,  -1.00000,      21.220
INVERSION RESULTS
INITIAL RMS ERROR
110.66
NUMBER OF LAYERS
18
NUMBER OF BLOCKS
474
ITERATION 1
MODEL RESISTIVITY
LAYER 1
40,       1.8750
      5.0000,      5.1485
     10.0000,      5.7680
     15.0000,      5.3278
     20.0000,      4.8125
     25.0000,      4.8334
     30.0000,      4.7443
     35.0000,      4.8529
     40.0000,      5.0449
     45.0000,      5.1477
     50.0000,      5.5040
     55.0000,      5.5050
     60.0000,      6.0773
     65.0000,      5.4905
     70.0000,      6.9713
     75.0000,      8.5321
     80.0000,      6.6866
     85.0000,      7.4513
     90.0000,      8.3001
     95.0000,      8.6748
    100.0000,      10.230
    105.0000,      9.7995
    110.0000,      10.602
    115.0000,      9.9068
    120.0000,      16.716
    125.0000,      50.720
    130.0000,      10.074
    135.0000,      8.9996
    140.0000,      11.293
    145.0000,      11.636
    150.0000,      12.489
    155.0000,      10.574
    160.0000,      14.769
    165.0000,      8.8627
    170.0000,      1.2864
    175.0000,      5.2039
    180.0000,      22.338
    185.0000,      69.342
    190.0000,      15.492
    195.0000,      17.452
                   10.786
LAYER 2
40,       3.9375
      5.0000,      5.1249
     10.0000,      5.7218
     15.0000,      5.3768
     20.0000,      4.7991
     25.0000,      4.6667
     30.0000,      4.6701
     35.0000,      4.8997
     40.0000,      5.1462
     45.0000,      5.1642
     50.0000,      5.4961
     55.0000,      5.4343
     60.0000,      6.1197
     65.0000,      5.5184
     70.0000,      6.8967
     75.0000,      8.5476
     80.0000,      6.6946
     85.0000,      7.5773
     90.0000,      8.5914
     95.0000,      9.0233
    100.0000,      10.544
    105.0000,      9.9900
    110.0000,      10.459
    115.0000,      8.8425
    120.0000,      16.829
    125.0000,      52.625
    130.0000,      9.5254
    135.0000,      8.8189
    140.0000,      11.626
    145.0000,      12.540
    150.0000,      13.131
    155.0000,      10.943
    160.0000,      13.799
    165.0000,      7.0743
    170.0000,      1.3343
    175.0000,      5.4503
    180.0000,      27.800
    185.0000,      72.221
    190.0000,      14.727
    195.0000,      16.444
                   11.291
LAYER 3
38,       6.2063
     10.0000,      5.3291
     15.0000,      5.5769
     20.0000,      4.8131
     25.0000,      4.4087
     30.0000,      4.5042
     35.0000,      4.9214
     40.0000,      5.1818
     45.0000,      5.1389
     50.0000,      5.3787
     55.0000,      5.2685
     60.0000,      6.1070
     65.0000,      5.5509
     70.0000,      6.7295
     75.0000,      8.3102
     80.0000,      6.5712
     85.0000,      7.4932
     90.0000,      9.0210
     95.0000,      9.7172
    100.0000,      11.032
    105.0000,      10.187
    110.0000,      9.6155
    115.0000,      7.5863
    120.0000,      19.706
    125.0000,      62.135
    130.0000,      9.3324
    135.0000,      7.9918
    140.0000,      11.563
    145.0000,      13.456
    150.0000,      13.802
    155.0000,      10.670
    160.0000,      10.956
    165.0000,      4.9096
    170.0000,      1.4488
    175.0000,      6.7742
    180.0000,      46.526
    185.0000,      82.926
    190.0000,      13.779
                   12.944
LAYER 4
37,       8.7019
     10.0000,      5.2542
     15.0000,      5.8084
     20.0000,      4.9052
     25.0000,      4.1958
     30.0000,      4.2465
     35.0000,      4.7422
     40.0000,      5.0401
     45.0000,      5.0004
     50.0000,      5.1515
     55.0000,      5.0236
     60.0000,      5.9734
     65.0000,      5.4428
     70.0000,      6.2855
     75.0000,      7.5378
     80.0000,      5.8845
     85.0000,      6.7480
     90.0000,      8.7199
     95.0000,      9.8067
    100.0000,      10.706
    105.0000,      9.2325
    110.0000,      7.7528
    115.0000,      6.5171
    120.0000,      26.375
    125.0000,      84.729
    130.0000,      9.4670
    135.0000,      6.7052
    140.0000,      10.436
    145.0000,      13.275
    150.0000,      13.203
    155.0000,      8.9593
    160.0000,      7.6898
    165.0000,      3.5197
    170.0000,      1.6946
    175.0000,      10.449
    180.0000,      91.146
    185.0000,      102.01
                   12.048
LAYER 5
36,      11.4471
     15.0000,      5.4804
     20.0000,      5.1426
     25.0000,      4.1294
     30.0000,      3.8123
     35.0000,      4.0117
     40.0000,      4.1829
     45.0000,      4.1441
     50.0000,      4.0933
     55.0000,      4.0627
     60.0000,      4.7056
     65.0000,      4.5671
     70.0000,      4.7018
     75.0000,      4.8039
     80.0000,      3.9096
     85.0000,      4.3046
     90.0000,      5.6922
     95.0000,      6.6511
    100.0000,      6.5015
    105.0000,      5.0846
    110.0000,      4.3306
    115.0000,      6.5834
    120.0000,      39.235
    125.0000,      87.958
    130.0000,      12.375
    135.0000,      5.4412
    140.0000,      6.8612
    145.0000,      9.0119
    150.0000,      8.3799
    155.0000,      5.2175
    160.0000,      3.9200
    165.0000,      3.1741
    170.0000,      4.9870
    175.0000,      35.546
    180.0000,      191.66
    185.0000,      83.985
                   14.071
LAYER 6
34,      14.4668
     20.0000,      4.9707
     25.0000,      4.1196
     30.0000,      3.6226
     35.0000,      3.5172
     40.0000,      3.4860
     45.0000,      3.4032
     50.0000,      3.3219
     55.0000,      3.3469
     60.0000,      3.7106
     65.0000,      3.7598
     70.0000,      3.6722
     75.0000,      3.4147
     80.0000,      2.9192
     85.0000,      3.0488
     90.0000,      3.6968
     95.0000,      4.1306
    100.0000,      3.8690
    105.0000,      3.2292
    110.0000,      3.4662
    115.0000,      7.7333
    120.0000,      37.008
    125.0000,      59.873
    130.0000,      14.667
    135.0000,      5.7292
    140.0000,      5.3866
    145.0000,      6.3211
    150.0000,      5.9232
    155.0000,      4.3763
    160.0000,      4.0538
    165.0000,      5.5560
    170.0000,      14.632
    175.0000,      72.055
    180.0000,      161.42
                   35.726
LAYER 7
34,      17.7884
     20.0000,      4.1870
     25.0000,      3.8874
     30.0000,      3.4592
     35.0000,      3.2197
     40.0000,      3.0626
     45.0000,      2.9162
     50.0000,      2.8362
     55.0000,      2.8934
     60.0000,      3.1209
     65.0000,      3.2308
     70.0000,      3.1371
     75.0000,      2.8631
     80.0000,      2.5545
     85.0000,      2.5659
     90.0000,      2.8481
     95.0000,      3.0403
    100.0000,      2.9335
    105.0000,      2.8488
    110.0000,      3.8073
    115.0000,      9.3565
    120.0000,      31.041
    125.0000,      41.190
    130.0000,      16.247
    135.0000,      6.9233
    140.0000,      5.4188
    145.0000,      5.6727
    150.0000,      5.6559
    155.0000,      5.3838
    160.0000,      6.4889
    165.0000,      11.560
    170.0000,      31.668
    175.0000,      91.322
    180.0000,      109.10
                   39.739
LAYER 8
32,      21.4423
     25.0000,      3.5697
     30.0000,      3.2568
     35.0000,      3.0084
     40.0000,      2.8334
     45.0000,      2.6807
     50.0000,      2.5917
     55.0000,      2.6539
     60.0000,      2.8405
     65.0000,      2.9854
     70.0000,      2.9758
     75.0000,      2.8126
     80.0000,      2.6316
     85.0000,      2.6374
     90.0000,      2.8204
     95.0000,      3.0093
    100.0000,      3.1546
    105.0000,      3.5959
    110.0000,      5.4448
    115.0000,      12.149
    120.0000,      28.658
    125.0000,      34.516
    130.0000,      18.831
    135.0000,      9.6898
    140.0000,      7.2831
    145.0000,      7.2098
    150.0000,      7.7439
    155.0000,      8.8833
    160.0000,      12.391
    165.0000,      22.641
    170.0000,      47.669
    175.0000,      77.996
                   58.770
LAYER 9
30,      25.4615
     30.0000,      3.0506
     35.0000,      2.8752
     40.0000,      2.7618
     45.0000,      2.6892
     50.0000,      2.6457
     55.0000,      2.7187
     60.0000,      2.9122
     65.0000,      3.1206
     70.0000,      3.2523
     75.0000,      3.2726
     80.0000,      3.2638
     85.0000,      3.3764
     90.0000,      3.6462
     95.0000,      4.0299
    100.0000,      4.6113
    105.0000,      5.8544
    110.0000,      9.0427
    115.0000,      16.824
    120.0000,      29.414
    125.0000,      32.961
    130.0000,      22.796
    135.0000,      14.558
    140.0000,      11.500
    145.0000,      11.301
    150.0000,      12.557
    155.0000,      15.322
    160.0000,      21.641
    165.0000,      33.622
    170.0000,      48.871
                   53.656
LAYER 10
28,      29.8827
     35.0000,      2.7869
     40.0000,      2.7875
     45.0000,      2.8350
     50.0000,      2.9095
     55.0000,      3.0721
     60.0000,      3.3402
     65.0000,      3.6472
     70.0000,      3.9583
     75.0000,      4.2525
     80.0000,      4.5466
     85.0000,      4.9419
     90.0000,      5.5264
     95.0000,      6.3807
    100.0000,      7.7326
    105.0000,      10.177
    110.0000,      14.879
    115.0000,      23.001
    120.0000,      32.192
    125.0000,      34.252
    130.0000,      27.832
    135.0000,      21.216
    140.0000,      18.024
    145.0000,      17.613
    150.0000,      19.084
    155.0000,      22.678
    160.0000,      28.258
    165.0000,      34.674
                   38.931
LAYER 11
26,      34.7459
     40.0000,      2.8663
     45.0000,      3.0622
     50.0000,      3.2234
     55.0000,      3.5727
     60.0000,      4.0329
     65.0000,      4.5471
     70.0000,      5.0714
     75.0000,      5.6780
     80.0000,      6.4112
     85.0000,      7.3111
     90.0000,      8.4829
     95.0000,      10.102
    100.0000,      12.483
    105.0000,      16.156
    110.0000,      21.730
    115.0000,      28.985
    120.0000,      35.252
    125.0000,      36.417
    130.0000,      32.473
    135.0000,      27.602
    140.0000,      24.486
    145.0000,      23.420
    150.0000,      24.234
    155.0000,      25.621
    160.0000,      27.118
                   28.111
LAYER 12
23,      40.0955
     50.0000,      3.4513
     55.0000,      4.0997
     60.0000,      4.8406
     65.0000,      5.6516
     70.0000,      6.4949
     75.0000,      7.4113
     80.0000,      8.5447
     85.0000,      9.9844
     90.0000,      11.811
     95.0000,      14.187
    100.0000,      17.347
    105.0000,      21.530
    110.0000,      26.726
    115.0000,      32.142
    120.0000,      35.889
    125.0000,      36.209
    130.0000,      33.501
    135.0000,      29.885
    140.0000,      27.003
    145.0000,      25.285
    150.0000,      24.027
    155.0000,      22.762
                   21.431
LAYER 13
21,      45.9801
     55.0000,      4.8003
     60.0000,      5.7051
     65.0000,      6.7575
     70.0000,      7.8428
     75.0000,      9.0256
     80.0000,      10.395
     85.0000,      12.065
     90.0000,      14.123
     95.0000,      16.657
    100.0000,      19.727
    105.0000,      23.276
    110.0000,      26.980
    115.0000,      30.029
    120.0000,      31.427
    125.0000,      30.875
    130.0000,      28.890
    135.0000,      26.437
    140.0000,      23.832
    145.0000,      21.706
    150.0000,      19.878
                   17.569
LAYER 14
18,      52.4531
     60.0000,      6.7410
     65.0000,      7.7127
     70.0000,      8.6896
     75.0000,      9.8142
     80.0000,      11.051
     85.0000,      12.487
     90.0000,      14.128
     95.0000,      15.929
    100.0000,      17.828
    105.0000,      19.712
    110.0000,      21.275
    115.0000,      22.133
    120.0000,      22.238
    125.0000,      21.525
    130.0000,      20.182
    135.0000,      18.632
    140.0000,      17.246
                   15.649
LAYER 15
14,      59.5734
     70.0000,      8.6855
     75.0000,      9.3507
     80.0000,      10.109
     85.0000,      10.720
     90.0000,      11.329
     95.0000,      11.789
    100.0000,      12.131
    105.0000,      12.351
    110.0000,      12.376
    115.0000,      12.323
    120.0000,      12.094
    125.0000,      11.558
    130.0000,      11.297
                   11.168
LAYER 16
11,      67.4058
     80.0000,      8.0498
     85.0000,      7.3687
     90.0000,      7.0772
     95.0000,      6.5530
    100.0000,      6.1678
    105.0000,      5.7849
    110.0000,      5.4002
    115.0000,      5.0843
    120.0000,      4.9792
    125.0000,      4.9175
                   4.9054
LAYER 17
7,      76.0213
     90.0000,      3.8237
     95.0000,      2.9268
    100.0000,      2.5549
    105.0000,      2.1456
    110.0000,      1.7558
    115.0000,      1.5268
                   1.6844
LAYER 18
5, 
     95.0000,     0.75292
    100.0000,     0.88259
    105.0000,     0.78193
    110.0000,     0.46552
                  0.20080
CALCULATED APPARENT RESISTIVITY
     10.0000,       5.0000,   1.00000,      5.2197
     15.0000,       5.0000,   1.00000,      5.1557
     20.0000,       5.0000,   1.00000,      4.9753
     25.0000,       5.0000,   1.00000,      4.5976
     30.0000,       5.0000,   1.00000,      4.6275
     35.0000,       5.0000,   1.00000,      4.7517
     40.0000,       5.0000,   1.00000,      4.8354
     45.0000,       5.0000,   1.00000,      5.0886
     50.0000,       5.0000,   1.00000,      5.0168
     55.0000,       5.0000,   1.00000,      5.5311
     60.0000,       5.0000,   1.00000,      5.0710
     65.0000,       5.0000,   1.00000,      6.0368
     70.0000,       5.0000,   1.00000,      6.6985
     75.0000,       5.0000,   1.00000,      6.1429
     80.0000,       5.0000,   1.00000,      7.1678
     85.0000,       5.0000,   1.00000,      7.0323
     90.0000,       5.0000,   1.00000,      7.5585
     95.0000,       5.0000,   1.00000,      8.9966
    100.0000,       5.0000,   1.00000,      8.8086
    105.0000,       5.0000,   1.00000,      9.6509
    110.0000,       5.0000,   1.00000,      7.9570
    115.0000,       5.0000,   1.00000,      9.8958
    120.0000,       5.0000,   1.00000,      23.414
    125.0000,       5.0000,   1.00000,      8.3742
    130.0000,       5.0000,   1.00000,      14.080
    135.0000,       5.0000,   1.00000,      10.774
    140.0000,       5.0000,   1.00000,      10.265
    145.0000,       5.0000,   1.00000,      12.215
    150.0000,       5.0000,   1.00000,      10.770
    155.0000,       5.0000,   1.00000,      13.670
    160.0000,       5.0000,   1.00000,      8.7418
    165.0000,       5.0000,   1.00000,      1.9184
      7.5000,       5.0000,   2.00000,      5.2650
     12.5000,       5.0000,   2.00000,      4.8904
     17.5000,       5.0000,   2.00000,      5.0073
     22.5000,       5.0000,   2.00000,      4.7436
     27.5000,       5.0000,   2.00000,      4.5731
     32.5000,       5.0000,   2.00000,      4.6322
     37.5000,       5.0000,   2.00000,      4.5930
     42.5000,       5.0000,   2.00000,      4.7922
     47.5000,       5.0000,   2.00000,      4.7078
     52.5000,       5.0000,   2.00000,      5.0986
     57.5000,       5.0000,   2.00000,      4.6766
     62.5000,       5.0000,   2.00000,      5.3884
     67.5000,       5.0000,   2.00000,      6.5778
     72.5000,       5.0000,   2.00000,      5.0802
     77.5000,       5.0000,   2.00000,      5.7563
     82.5000,       5.0000,   2.00000,      6.8074
     87.5000,       5.0000,   2.00000,      6.5367
     92.5000,       5.0000,   2.00000,      7.7646
     97.5000,       5.0000,   2.00000,      7.7727
    102.5000,       5.0000,   2.00000,      7.9551
    107.5000,       5.0000,   2.00000,      6.7706
    117.5000,       5.0000,   2.00000,      25.361
    122.5000,       5.0000,   2.00000,      6.3445
    127.5000,       5.0000,   2.00000,      7.0528
    132.5000,       5.0000,   2.00000,      15.198
    137.5000,       5.0000,   2.00000,      11.417
    142.5000,       5.0000,   2.00000,      11.153
    147.5000,       5.0000,   2.00000,      9.9946
    152.5000,       5.0000,   2.00000,      12.725
    157.5000,       5.0000,   2.00000,      8.5077
    162.5000,       5.0000,   2.00000,      1.3575
    167.5000,       5.0000,   2.00000,      3.2703
    177.5000,       5.0000,   2.00000,      17.942
    182.5000,       5.0000,   2.00000,      5.8574
    187.5000,       5.0000,   2.00000,      13.590
    192.5000,       5.0000,   2.00000,      18.968
     10.0000,      10.0000,   1.00000,      5.1086
     15.0000,      10.0000,   1.00000,      4.8144
     20.0000,      10.0000,   1.00000,      4.8848
     25.0000,      10.0000,   1.00000,      4.7047
     30.0000,      10.0000,   1.00000,      4.5597
     35.0000,      10.0000,   1.00000,      4.5508
     40.0000,      10.0000,   1.00000,      4.5482
     45.0000,      10.0000,   1.00000,      4.6343
     50.0000,      10.0000,   1.00000,      4.7090
     55.0000,      10.0000,   1.00000,      4.7935
     60.0000,      10.0000,   1.00000,      4.7510
     65.0000,      10.0000,   1.00000,      5.5159
     70.0000,      10.0000,   1.00000,      5.9485
     75.0000,      10.0000,   1.00000,      4.9535
     80.0000,      10.0000,   1.00000,      5.6287
     85.0000,      10.0000,   1.00000,      6.5420
     90.0000,      10.0000,   1.00000,      6.5117
     95.0000,      10.0000,   1.00000,      7.2619
    100.0000,      10.0000,   1.00000,      7.3640
    105.0000,      10.0000,   1.00000,      7.0859
    110.0000,      10.0000,   1.00000,      7.1836
    115.0000,      10.0000,   1.00000,      14.123
    120.0000,      10.0000,   1.00000,      18.914
    125.0000,      10.0000,   1.00000,      5.9392
    130.0000,      10.0000,   1.00000,      7.2907
    135.0000,      10.0000,   1.00000,      15.129
    140.0000,      10.0000,   1.00000,      11.710
    145.0000,      10.0000,   1.00000,      10.428
    150.0000,      10.0000,   1.00000,      10.547
    155.0000,      10.0000,   1.00000,      11.008
    160.0000,      10.0000,   1.00000,      6.1034
    165.0000,      10.0000,   1.00000,      1.9780
    170.0000,      10.0000,   1.00000,      6.0816
    175.0000,      10.0000,   1.00000,      15.689
    180.0000,      10.0000,   1.00000,      13.682
    185.0000,      10.0000,   1.00000,      6.1934
    190.0000,      10.0000,   1.00000,      12.478
     10.0000,       5.0000,   3.00000,      4.7958
     15.0000,       5.0000,   3.00000,      4.6626
     20.0000,       5.0000,   3.00000,      4.6397
     25.0000,       5.0000,   3.00000,      4.6269
     30.0000,       5.0000,   3.00000,      4.5330
     35.0000,       5.0000,   3.00000,      4.3882
     40.0000,       5.0000,   3.00000,      4.4587
     45.0000,       5.0000,   3.00000,      4.3184
     50.0000,       5.0000,   3.00000,      4.7114
     55.0000,       5.0000,   3.00000,      4.1832
     60.0000,       5.0000,   3.00000,      4.8999
     65.0000,       5.0000,   3.00000,      5.7710
     70.0000,       5.0000,   3.00000,      4.6898
     75.0000,       5.0000,   3.00000,      4.7001
     80.0000,       5.0000,   3.00000,      5.3735
     85.0000,       5.0000,   3.00000,      6.0112
     90.0000,       5.0000,   3.00000,      6.4616
     95.0000,       5.0000,   3.00000,      6.2566
    100.0000,       5.0000,   3.00000,      6.5464
    105.0000,       5.0000,   3.00000,      5.3474
    115.0000,       5.0000,   3.00000,      25.197
    120.0000,       5.0000,   3.00000,      6.0207
    125.0000,       5.0000,   3.00000,      5.1286
    130.0000,       5.0000,   3.00000,      7.7665
    140.0000,       5.0000,   3.00000,      12.296
    145.0000,       5.0000,   3.00000,      8.9787
    150.0000,       5.0000,   3.00000,      11.653
    155.0000,       5.0000,   3.00000,      7.5723
    160.0000,       5.0000,   3.00000,      1.2949
    165.0000,       5.0000,   3.00000,      3.2191
    170.0000,       5.0000,   3.00000,      11.704
     12.5000,       5.0000,   4.00000,      4.5020
     17.5000,       5.0000,   4.00000,      4.2998
     22.5000,       5.0000,   4.00000,      4.4741
     27.5000,       5.0000,   4.00000,      4.5241
     32.5000,       5.0000,   4.00000,      4.2665
     37.5000,       5.0000,   4.00000,      4.2487
     42.5000,       5.0000,   4.00000,      4.0087
     47.5000,       5.0000,   4.00000,      4.3357
     52.5000,       5.0000,   4.00000,      3.8364
     57.5000,       5.0000,   4.00000,      4.4150
     62.5000,       5.0000,   4.00000,      5.2370
     67.5000,       5.0000,   4.00000,      4.0488
     72.5000,       5.0000,   4.00000,      4.3171
     77.5000,       5.0000,   4.00000,      4.4594
     82.5000,       5.0000,   4.00000,      4.7684
     87.5000,       5.0000,   4.00000,      5.8254
     92.5000,       5.0000,   4.00000,      5.1256
     97.5000,       5.0000,   4.00000,      5.2432
    102.5000,       5.0000,   4.00000,      4.5230
    112.5000,       5.0000,   4.00000,      25.238
    117.5000,       5.0000,   4.00000,      5.5663
    122.5000,       5.0000,   4.00000,      4.7289
    127.5000,       5.0000,   4.00000,      5.7595
    132.5000,       5.0000,   4.00000,      7.8043
    137.5000,       5.0000,   4.00000,      15.289
    142.5000,       5.0000,   4.00000,      9.7848
    147.5000,       5.0000,   4.00000,      10.858
    152.5000,       5.0000,   4.00000,      6.9748
    157.5000,       5.0000,   4.00000,      1.2154
    162.5000,       5.0000,   4.00000,      3.7131
    172.5000,       5.0000,   4.00000,      38.147
    177.5000,       5.0000,   4.00000,      7.4903
    182.5000,       5.0000,   4.00000,      6.3456
    187.5000,       5.0000,   4.00000,      5.5275
     15.0000,      10.0000,   2.00000,      4.3548
     20.0000,      10.0000,   2.00000,      4.2434
     25.0000,      10.0000,   2.00000,      4.4246
     30.0000,      10.0000,   2.00000,      4.4043
     35.0000,      10.0000,   2.00000,      4.2148
     40.0000,      10.0000,   2.00000,      4.0866
     45.0000,      10.0000,   2.00000,      4.0356
     50.0000,      10.0000,   2.00000,      4.0228
     55.0000,      10.0000,   2.00000,      3.9440
     60.0000,      10.0000,   2.00000,      4.5568
     65.0000,      10.0000,   2.00000,      4.6089
     70.0000,      10.0000,   2.00000,      3.9412
     75.0000,      10.0000,   2.00000,      4.2419
     80.0000,      10.0000,   2.00000,      4.2973
     85.0000,      10.0000,   2.00000,      4.7629
     90.0000,      10.0000,   2.00000,      5.3592
     95.0000,      10.0000,   2.00000,      4.8527
    100.0000,      10.0000,   2.00000,      4.7050
    105.0000,      10.0000,   2.00000,      5.5006
    110.0000,      10.0000,   2.00000,      14.058
    115.0000,      10.0000,   2.00000,      17.286
    120.0000,      10.0000,   2.00000,      5.0889
    125.0000,      10.0000,   2.00000,      4.9859
    130.0000,      10.0000,   2.00000,      5.8095
    135.0000,      10.0000,   2.00000,      7.9140
    140.0000,      10.0000,   2.00000,      13.847
    145.0000,      10.0000,   2.00000,      10.652
    150.0000,      10.0000,   2.00000,      9.2064
    155.0000,      10.0000,   2.00000,      4.6657
    160.0000,      10.0000,   2.00000,      2.3545
    170.0000,      10.0000,   2.00000,      25.008
    175.0000,      10.0000,   2.00000,      26.461
    180.0000,      10.0000,   2.00000,      7.9406
    185.0000,      10.0000,   2.00000,      5.9027
     20.0000,      20.0000,   1.00000,      4.2267
     25.0000,      20.0000,   1.00000,      4.1473
     30.0000,      20.0000,   1.00000,      4.2861
     35.0000,      20.0000,   1.00000,      4.2493
     40.0000,      20.0000,   1.00000,      4.0836
     45.0000,      20.0000,   1.00000,      3.9475
     50.0000,      20.0000,   1.00000,      3.8628
     55.0000,      20.0000,   1.00000,      4.0240
     60.0000,      20.0000,   1.00000,      3.9343
     65.0000,      20.0000,   1.00000,      4.1435
     70.0000,      20.0000,   1.00000,      4.2422
     75.0000,      20.0000,   1.00000,      3.8481
     80.0000,      20.0000,   1.00000,      4.1392
     85.0000,      20.0000,   1.00000,      4.1719
     90.0000,      20.0000,   1.00000,      4.4493
     95.0000,      20.0000,   1.00000,      4.8781
    100.0000,      20.0000,   1.00000,      4.8997
    105.0000,      20.0000,   1.00000,      7.8480
    110.0000,      20.0000,   1.00000,      8.9566
    115.0000,      20.0000,   1.00000,      10.894
    120.0000,      20.0000,   1.00000,      13.019
    125.0000,      20.0000,   1.00000,      5.0939
    130.0000,      20.0000,   1.00000,      5.1977
    135.0000,      20.0000,   1.00000,      5.7305
    140.0000,      20.0000,   1.00000,      7.5487
    145.0000,      20.0000,   1.00000,      13.101
    150.0000,      20.0000,   1.00000,      8.7180
    155.0000,      20.0000,   1.00000,      7.0764
    165.0000,      20.0000,   1.00000,      12.597
    170.0000,      20.0000,   1.00000,      16.595
    175.0000,      20.0000,   1.00000,      19.981
    180.0000,      20.0000,   1.00000,      20.637
     15.0000,       5.0000,   5.00000,      4.1341
     20.0000,       5.0000,   5.00000,      4.1588
     25.0000,       5.0000,   5.00000,      4.3502
     30.0000,       5.0000,   5.00000,      4.2246
     35.0000,       5.0000,   5.00000,      4.1371
     40.0000,       5.0000,   5.00000,      3.8435
     45.0000,       5.0000,   5.00000,      4.0758
     50.0000,       5.0000,   5.00000,      3.5535
     55.0000,       5.0000,   5.00000,      4.1055
     60.0000,       5.0000,   5.00000,      4.7695
     65.0000,       5.0000,   5.00000,      3.6668
     70.0000,       5.0000,   5.00000,      3.7797
     75.0000,       5.0000,   5.00000,      4.1291
     80.0000,       5.0000,   5.00000,      4.0541
     85.0000,       5.0000,   5.00000,      4.7547
     90.0000,       5.0000,   5.00000,      4.6600
     95.0000,       5.0000,   5.00000,      4.4433
    100.0000,       5.0000,   5.00000,      3.8976
    105.0000,       5.0000,   5.00000,      6.9671
    110.0000,       5.0000,   5.00000,      24.267
    115.0000,       5.0000,   5.00000,      5.3584
    120.0000,       5.0000,   5.00000,      4.3728
    125.0000,       5.0000,   5.00000,      5.3713
    130.0000,       5.0000,   5.00000,      5.8846
    135.0000,       5.0000,   5.00000,      8.0785
    140.0000,       5.0000,   5.00000,      11.684
    145.0000,       5.0000,   5.00000,      11.952
    150.0000,       5.0000,   5.00000,      6.7288
    155.0000,       5.0000,   5.00000,      1.2019
    160.0000,       5.0000,   5.00000,      4.0631
    165.0000,       5.0000,   5.00000,      16.137
    170.0000,       5.0000,   5.00000,      42.333
    175.0000,       5.0000,   5.00000,      8.9305
     17.5000,       5.0000,   6.00000,      4.0052
     22.5000,       5.0000,   6.00000,      4.0621
     27.5000,       5.0000,   6.00000,      4.0578
     32.5000,       5.0000,   6.00000,      4.0921
     37.5000,       5.0000,   6.00000,      3.7653
     42.5000,       5.0000,   6.00000,      3.9562
     47.5000,       5.0000,   6.00000,      3.3777
     52.5000,       5.0000,   6.00000,      3.8651
     57.5000,       5.0000,   6.00000,      4.4670
     62.5000,       5.0000,   6.00000,      3.3429
     67.5000,       5.0000,   6.00000,      3.4832
     72.5000,       5.0000,   6.00000,      3.7310
     77.5000,       5.0000,   6.00000,      3.8517
     82.5000,       5.0000,   6.00000,      4.1923
     87.5000,       5.0000,   6.00000,      3.9272
     92.5000,       5.0000,   6.00000,      4.1609
     97.5000,       5.0000,   6.00000,      3.5989
    102.5000,       5.0000,   6.00000,      6.7775
    112.5000,       5.0000,   6.00000,      5.0278
    117.5000,       5.0000,   6.00000,      4.1978
    122.5000,       5.0000,   6.00000,      5.0321
    127.5000,       5.0000,   6.00000,      5.5133
    132.5000,       5.0000,   6.00000,      6.1559
    137.5000,       5.0000,   6.00000,      6.2466
    142.5000,       5.0000,   6.00000,      13.937
    147.5000,       5.0000,   6.00000,      7.4428
    152.5000,       5.0000,   6.00000,      1.2391
    157.5000,       5.0000,   6.00000,      4.4588
    172.5000,       5.0000,   6.00000,      9.5075
    177.5000,       5.0000,   6.00000,      9.9755
    182.5000,       5.0000,   6.00000,      6.7839
     25.0000,      25.0000,   1.00000,      3.9466
     30.0000,      25.0000,   1.00000,      3.9326
     35.0000,      25.0000,   1.00000,      4.0398
     40.0000,      25.0000,   1.00000,      3.9482
     45.0000,      25.0000,   1.00000,      3.8318
     50.0000,      25.0000,   1.00000,      3.7777
     55.0000,      25.0000,   1.00000,      3.7339
     60.0000,      25.0000,   1.00000,      3.6329
     65.0000,      25.0000,   1.00000,      3.8117
     70.0000,      25.0000,   1.00000,      3.8161
     75.0000,      25.0000,   1.00000,      3.5759
     80.0000,      25.0000,   1.00000,      3.6858
     85.0000,      25.0000,   1.00000,      3.8837
     90.0000,      25.0000,   1.00000,      3.8392
     95.0000,      25.0000,   1.00000,      4.4395
    100.0000,      25.0000,   1.00000,      7.0135
    105.0000,      25.0000,   1.00000,      7.4852
    110.0000,      25.0000,   1.00000,      8.2694
    115.0000,      25.0000,   1.00000,      9.9676
    120.0000,      25.0000,   1.00000,      11.165
    125.0000,      25.0000,   1.00000,      4.9404
    130.0000,      25.0000,   1.00000,      4.8086
    135.0000,      25.0000,   1.00000,      5.3644
    140.0000,      25.0000,   1.00000,      5.5020
    145.0000,      25.0000,   1.00000,      6.2812
    150.0000,      25.0000,   1.00000,      9.6533
    160.0000,      25.0000,   1.00000,      13.385
    165.0000,      25.0000,   1.00000,      14.328
    170.0000,      25.0000,   1.00000,      18.035
    175.0000,      25.0000,   1.00000,      21.436
    180.0000,      10.0000,   3.00000,      8.9895
     22.5000,      15.0000,   2.00000,      3.9010
     27.5000,      15.0000,   2.00000,      3.8968
     32.5000,      15.0000,   2.00000,      3.9070
     37.5000,      15.0000,   2.00000,      3.9199
     42.5000,      15.0000,   2.00000,      3.6808
     47.5000,      15.0000,   2.00000,      3.6688
     52.5000,      15.0000,   2.00000,      3.6736
     57.5000,      15.0000,   2.00000,      3.7862
     62.5000,      15.0000,   2.00000,      3.7305
     67.5000,      15.0000,   2.00000,      3.3379
     72.5000,      15.0000,   2.00000,      3.4924
     77.5000,      15.0000,   2.00000,      3.6997
     82.5000,      15.0000,   2.00000,      3.8208
     87.5000,      15.0000,   2.00000,      3.8074
     92.5000,      15.0000,   2.00000,      3.7167
     97.5000,      15.0000,   2.00000,      4.7319
    102.5000,      15.0000,   2.00000,      9.8455
    107.5000,      15.0000,   2.00000,      11.797
    112.5000,      15.0000,   2.00000,      12.861
    117.5000,      15.0000,   2.00000,      4.5782
    122.5000,      15.0000,   2.00000,      4.6253
    127.5000,      15.0000,   2.00000,      5.1878
    132.5000,      15.0000,   2.00000,      5.3361
    137.5000,      15.0000,   2.00000,      5.6477
    142.5000,      15.0000,   2.00000,      6.2797
    147.5000,      15.0000,   2.00000,      9.0995
    152.5000,      15.0000,   2.00000,      5.0455
    162.5000,      15.0000,   2.00000,      22.689
    167.5000,      15.0000,   2.00000,      27.619
    172.5000,      15.0000,   2.00000,      27.183
    177.5000,      15.0000,   2.00000,      9.4367
     20.0000,       5.0000,   7.00000,      3.9239
     25.0000,       5.0000,   7.00000,      3.8122
     30.0000,       5.0000,   7.00000,      3.9443
     35.0000,       5.0000,   7.00000,      3.7356
     40.0000,       5.0000,   7.00000,      3.8960
     45.0000,       5.0000,   7.00000,      3.2865
     50.0000,       5.0000,   7.00000,      3.7035
     55.0000,       5.0000,   7.00000,      4.2412
     60.0000,       5.0000,   7.00000,      3.1787
     65.0000,       5.0000,   7.00000,      3.2821
     70.0000,       5.0000,   7.00000,      3.5431
     75.0000,       5.0000,   7.00000,      3.5694
     80.0000,       5.0000,   7.00000,      4.0434
     85.0000,       5.0000,   7.00000,      3.5592
     90.0000,       5.0000,   7.00000,      3.6816
     95.0000,       5.0000,   7.00000,      3.5890
    100.0000,       5.0000,   7.00000,      6.8531
    110.0000,       5.0000,   7.00000,      4.8945
    115.0000,       5.0000,   7.00000,      3.9469
    125.0000,       5.0000,   7.00000,      5.1995
    130.0000,       5.0000,   7.00000,      5.7651
    135.0000,       5.0000,   7.00000,      4.7945
    140.0000,       5.0000,   7.00000,      7.5806
    145.0000,       5.0000,   7.00000,      8.5029
    150.0000,       5.0000,   7.00000,      1.3947
    155.0000,       5.0000,   7.00000,      4.9195
    165.0000,       5.0000,   7.00000,      53.097
    170.0000,       5.0000,   7.00000,      10.585
    175.0000,       5.0000,   7.00000,      10.482
    180.0000,       5.0000,   7.00000,      7.6747
     30.0000,      30.0000,   1.00000,      3.7753
     35.0000,      30.0000,   1.00000,      3.7334
     40.0000,      30.0000,   1.00000,      3.7853
     45.0000,      30.0000,   1.00000,      3.8265
     50.0000,      30.0000,   1.00000,      3.6685
     55.0000,      30.0000,   1.00000,      3.6045
     60.0000,      30.0000,   1.00000,      3.4843
     65.0000,      30.0000,   1.00000,      3.5955
     70.0000,      30.0000,   1.00000,      3.6220
     75.0000,      30.0000,   1.00000,      3.3641
     80.0000,      30.0000,   1.00000,      3.4891
     85.0000,      30.0000,   1.00000,      3.5907
     90.0000,      30.0000,   1.00000,      4.0563
     95.0000,      30.0000,   1.00000,      6.0664
    100.0000,      30.0000,   1.00000,      6.6111
    105.0000,      30.0000,   1.00000,      7.4401
    110.0000,      30.0000,   1.00000,      8.0123
    115.0000,      30.0000,   1.00000,      9.2578
    120.0000,      30.0000,   1.00000,      10.123
    125.0000,      30.0000,   1.00000,      4.5853
    130.0000,      30.0000,   1.00000,      4.6789
    135.0000,      30.0000,   1.00000,      4.8715
    140.0000,      30.0000,   1.00000,      4.7179
    145.0000,      30.0000,   1.00000,      4.6077
    155.0000,      30.0000,   1.00000,      16.775
    160.0000,      30.0000,   1.00000,      15.488
    165.0000,      30.0000,   1.00000,      15.960
    170.0000,      30.0000,   1.00000,      18.931
    177.5000,       5.0000,   8.00000,      7.9711
     25.0000,      10.0000,   4.00000,      3.6571
     30.0000,      10.0000,   4.00000,      3.5938
     35.0000,      10.0000,   4.00000,      3.6771
     40.0000,      10.0000,   4.00000,      3.5945
     45.0000,      10.0000,   4.00000,      3.4421
     50.0000,      10.0000,   4.00000,      3.8710
     55.0000,      10.0000,   4.00000,      3.6391
     60.0000,      10.0000,   4.00000,      3.0832
     65.0000,      10.0000,   4.00000,      3.2481
     70.0000,      10.0000,   4.00000,      3.3769
     75.0000,      10.0000,   4.00000,      3.5663
     80.0000,      10.0000,   4.00000,      3.6007
     85.0000,      10.0000,   4.00000,      3.4729
     90.0000,      10.0000,   4.00000,      3.4162
    100.0000,      10.0000,   4.00000,      15.314
    110.0000,      10.0000,   4.00000,      4.3241
    115.0000,      10.0000,   4.00000,      4.1333
    120.0000,      10.0000,   4.00000,      4.6971
    130.0000,      10.0000,   4.00000,      4.8974
    135.0000,      10.0000,   4.00000,      4.9270
    140.0000,      10.0000,   4.00000,      4.8745
    145.0000,      10.0000,   4.00000,      2.9896
    150.0000,      10.0000,   4.00000,      3.6872
    160.0000,      10.0000,   4.00000,      39.874
    165.0000,      10.0000,   4.00000,      37.181
    170.0000,      10.0000,   4.00000,      11.588
    175.0000,      10.0000,   4.00000,      10.196
    170.0000,       5.0000,   9.00000,      12.031
    175.0000,       5.0000,   9.00000,      8.5999
     35.0000,      35.0000,   1.00000,      3.6106
     40.0000,      35.0000,   1.00000,      3.6224
     45.0000,      35.0000,   1.00000,      3.6585
     50.0000,      35.0000,   1.00000,      3.6108
     55.0000,      35.0000,   1.00000,      3.5591
     60.0000,      35.0000,   1.00000,      3.4369
     65.0000,      35.0000,   1.00000,      3.5107
     70.0000,      35.0000,   1.00000,      3.4776
     75.0000,      35.0000,   1.00000,      3.2859
     80.0000,      35.0000,   1.00000,      3.3790
     85.0000,      35.0000,   1.00000,      3.8002
     90.0000,      35.0000,   1.00000,      5.6041
     95.0000,      35.0000,   1.00000,      6.1485
    100.0000,      35.0000,   1.00000,      6.3940
    105.0000,      35.0000,   1.00000,      7.0699
    110.0000,      35.0000,   1.00000,      8.0445
    115.0000,      35.0000,   1.00000,      8.9100
    120.0000,      35.0000,   1.00000,      9.2381
    125.0000,      35.0000,   1.00000,      4.4549
    130.0000,      35.0000,   1.00000,      4.3103
    135.0000,      35.0000,   1.00000,      4.3775
    140.0000,      35.0000,   1.00000,      4.2806
    150.0000,      35.0000,   1.00000,      7.3554
    155.0000,      35.0000,   1.00000,      9.8670
    160.0000,      35.0000,   1.00000,      17.436
    165.0000,      35.0000,   1.00000,      17.674
    170.0000,      20.0000,   2.00000,      26.744
     30.0000,      15.0000,   3.00000,      3.5239
     35.0000,      15.0000,   3.00000,      3.4066
     40.0000,      15.0000,   3.00000,      3.5420
     45.0000,      15.0000,   3.00000,      3.6396
     50.0000,      15.0000,   3.00000,      3.6437
     55.0000,      15.0000,   3.00000,      3.4759
     60.0000,      15.0000,   3.00000,      3.1058
     65.0000,      15.0000,   3.00000,      3.2141
     70.0000,      15.0000,   3.00000,      3.4050
     75.0000,      15.0000,   3.00000,      3.4165
     80.0000,      15.0000,   3.00000,      3.4826
     85.0000,      15.0000,   3.00000,      3.3727
     90.0000,      15.0000,   3.00000,      4.5273
     95.0000,      15.0000,   3.00000,      10.584
    100.0000,      15.0000,   3.00000,      12.400
    105.0000,      15.0000,   3.00000,      12.856
    110.0000,      15.0000,   3.00000,      4.3458
    115.0000,      15.0000,   3.00000,      4.1787
    120.0000,      15.0000,   3.00000,      4.6489
    125.0000,      15.0000,   3.00000,      4.5996
    130.0000,      15.0000,   3.00000,      4.7862
    135.0000,      15.0000,   3.00000,      4.2388
    140.0000,      15.0000,   3.00000,      3.4816
    145.0000,      15.0000,   3.00000,      2.5276
    155.0000,      15.0000,   3.00000,      32.127
    160.0000,      15.0000,   3.00000,      36.374
    165.0000,      15.0000,   3.00000,      32.622
    170.0000,      15.0000,   3.00000,      11.415
     27.5000,       5.0000,  10.00000,      3.3688
     32.5000,       5.0000,  10.00000,      3.6358
     37.5000,       5.0000,  10.00000,      3.1954
     42.5000,       5.0000,  10.00000,      3.6806
     47.5000,       5.0000,  10.00000,      4.1354
     52.5000,       5.0000,  10.00000,      3.0056
     57.5000,       5.0000,  10.00000,      3.0766
     62.5000,       5.0000,  10.00000,      3.2916
     67.5000,       5.0000,  10.00000,      3.3083
     72.5000,       5.0000,  10.00000,      3.6468
     77.5000,       5.0000,  10.00000,      3.2847
     82.5000,       5.0000,  10.00000,      3.3807
     87.5000,       5.0000,  10.00000,      3.4287
     92.5000,       5.0000,  10.00000,      7.1764
    102.5000,       5.0000,  10.00000,      4.9503
    107.5000,       5.0000,  10.00000,      3.7443
    112.5000,       5.0000,  10.00000,      4.4000
    117.5000,       5.0000,  10.00000,      4.6678
    122.5000,       5.0000,  10.00000,      4.9919
    132.5000,       5.0000,  10.00000,      5.1591
    137.5000,       5.0000,  10.00000,      3.3745
    142.5000,       5.0000,  10.00000,     0.71402
    147.5000,       5.0000,  10.00000,      3.7678
    157.5000,       5.0000,  10.00000,      69.066
    162.5000,       5.0000,  10.00000,      12.666
    167.5000,       5.0000,  10.00000,      12.611
    172.5000,       5.0000,  10.00000,      8.9233
     40.0000,      40.0000,   1.00000,      3.4945
     45.0000,      40.0000,   1.00000,      3.4707
     50.0000,      40.0000,   1.00000,      3.5070
     55.0000,      40.0000,   1.00000,      3.5350
     60.0000,      40.0000,   1.00000,      3.4504
     65.0000,      40.0000,   1.00000,      3.4819
     70.0000,      40.0000,   1.00000,      3.4257
     75.0000,      40.0000,   1.00000,      3.2543
     85.0000,      40.0000,   1.00000,      5.2456
     90.0000,      40.0000,   1.00000,      5.6396
     95.0000,      40.0000,   1.00000,      5.9965
    100.0000,      40.0000,   1.00000,      6.4382
    105.0000,      40.0000,   1.00000,      6.9016
    110.0000,      40.0000,   1.00000,      7.6609
    115.0000,      40.0000,   1.00000,      8.7567
    120.0000,      40.0000,   1.00000,      8.7729
    125.0000,      40.0000,   1.00000,      4.2174
    130.0000,      40.0000,   1.00000,      3.9359
    135.0000,      40.0000,   1.00000,      4.0169
    145.0000,      40.0000,   1.00000,      6.5364
    150.0000,      40.0000,   1.00000,      7.0589
    155.0000,      40.0000,   1.00000,      8.0601
    160.0000,      40.0000,   1.00000,      10.220
    170.0000,      10.0000,   5.00000,      11.090
    170.0000,       5.0000,  11.00000,      9.2650
     37.5000,      25.0000,   2.00000,      3.4523
     42.5000,      25.0000,   2.00000,      3.4381
     47.5000,      25.0000,   2.00000,      3.4071
     52.5000,      25.0000,   2.00000,      3.5165
     57.5000,      25.0000,   2.00000,      3.4323
     62.5000,      25.0000,   2.00000,      3.2191
     67.5000,      25.0000,   2.00000,      3.2709
     72.5000,      25.0000,   2.00000,      3.3491
     77.5000,      25.0000,   2.00000,      3.4029
     82.5000,      25.0000,   2.00000,      4.0365
     87.5000,      25.0000,   2.00000,      7.2954
     92.5000,      25.0000,   2.00000,      8.0864
     97.5000,      25.0000,   2.00000,      8.9340
    102.5000,      25.0000,   2.00000,      9.8398
    112.5000,      25.0000,   2.00000,      4.4947
    117.5000,      25.0000,   2.00000,      4.1533
    122.5000,      25.0000,   2.00000,      4.3412
    127.5000,      25.0000,   2.00000,      4.2107
    132.5000,      25.0000,   2.00000,      3.6813
    147.5000,      25.0000,   2.00000,      8.7077
    152.5000,      25.0000,   2.00000,      10.552
    157.5000,      25.0000,   2.00000,      16.121
    162.5000,      25.0000,   2.00000,      31.599
     45.0000,      45.0000,   1.00000,      3.3897
     50.0000,      45.0000,   1.00000,      3.3741
     55.0000,      45.0000,   1.00000,      3.4733
     60.0000,      45.0000,   1.00000,      3.4443
     65.0000,      45.0000,   1.00000,      3.4837
     70.0000,      45.0000,   1.00000,      3.4358
     75.0000,      45.0000,   1.00000,      3.5098
     80.0000,      45.0000,   1.00000,      4.9501
     85.0000,      45.0000,   1.00000,      5.3039
     90.0000,      45.0000,   1.00000,      5.5814
     95.0000,      45.0000,   1.00000,      5.9684
    100.0000,      45.0000,   1.00000,      6.3171
    105.0000,      45.0000,   1.00000,      6.9115
    110.0000,      45.0000,   1.00000,      7.3766
    115.0000,      45.0000,   1.00000,      8.2233
    120.0000,      45.0000,   1.00000,      8.4784
    125.0000,      45.0000,   1.00000,      3.9658
    130.0000,      45.0000,   1.00000,      3.7271
    135.0000,      45.0000,   1.00000,      4.2890
    140.0000,      45.0000,   1.00000,      5.8817
    145.0000,      45.0000,   1.00000,      6.3812
    150.0000,      45.0000,   1.00000,      6.7839
    155.0000,      45.0000,   1.00000,      7.5498
     32.5000,       5.0000,  12.00000,      3.0510
     37.5000,       5.0000,  12.00000,      3.5161
     42.5000,       5.0000,  12.00000,      4.0803
     47.5000,       5.0000,  12.00000,      3.0206
     52.5000,       5.0000,  12.00000,      3.1047
     57.5000,       5.0000,  12.00000,      3.3023
     62.5000,       5.0000,  12.00000,      3.2794
     67.5000,       5.0000,  12.00000,      3.6024
     72.5000,       5.0000,  12.00000,      3.2332
     77.5000,       5.0000,  12.00000,      3.3583
     82.5000,       5.0000,  12.00000,      3.4536
     92.5000,       5.0000,  12.00000,      25.906
     97.5000,       5.0000,  12.00000,      4.8063
    102.5000,       5.0000,  12.00000,      3.7181
    107.5000,       5.0000,  12.00000,      4.4608
    112.5000,       5.0000,  12.00000,      4.5168
    117.5000,       5.0000,  12.00000,      4.6943
    122.5000,       5.0000,  12.00000,      3.7069
    127.5000,       5.0000,  12.00000,      4.6658
    142.5000,       5.0000,  12.00000,      2.9520
    152.5000,       5.0000,  12.00000,      44.711
    157.5000,       5.0000,  12.00000,      14.889
    162.5000,       5.0000,  12.00000,      14.362
    167.5000,       5.0000,  12.00000,      9.6658
     35.0000,      10.0000,   6.00000,      3.2466
     40.0000,      10.0000,   6.00000,      3.7253
     45.0000,      10.0000,   6.00000,      3.5691
     50.0000,      10.0000,   6.00000,      3.0637
     55.0000,      10.0000,   6.00000,      3.2057
     60.0000,      10.0000,   6.00000,      3.3022
     65.0000,      10.0000,   6.00000,      3.4294
     70.0000,      10.0000,   6.00000,      3.4276
     75.0000,      10.0000,   6.00000,      3.2953
     80.0000,      10.0000,   6.00000,      3.4112
     85.0000,      10.0000,   6.00000,      5.3435
     90.0000,      10.0000,   6.00000,      15.952
     95.0000,      10.0000,   6.00000,      16.200
    100.0000,      10.0000,   6.00000,      4.2838
    105.0000,      10.0000,   6.00000,      3.9957
    110.0000,      10.0000,   6.00000,      4.5083
    115.0000,      10.0000,   6.00000,      4.5717
    120.0000,      10.0000,   6.00000,      4.1790
    125.0000,      10.0000,   6.00000,      4.0637
    130.0000,      10.0000,   6.00000,      3.8198
    140.0000,      10.0000,   6.00000,      1.6474
    150.0000,      10.0000,   6.00000,      24.191
    155.0000,      10.0000,   6.00000,      28.124
    160.0000,      10.0000,   6.00000,      15.064
    165.0000,      10.0000,   6.00000,      12.511
    162.5000,      15.0000,   4.00000,      13.874
    155.0000,       5.0000,  13.00000,      8.7729
    160.0000,       5.0000,  13.00000,      15.267
    165.0000,       5.0000,  13.00000,      10.351
     50.0000,      50.0000,   1.00000,      3.3292
     55.0000,      50.0000,   1.00000,      3.3548
     60.0000,      50.0000,   1.00000,      3.3849
     65.0000,      50.0000,   1.00000,      3.4910
     70.0000,      50.0000,   1.00000,      3.6787
     75.0000,      50.0000,   1.00000,      4.7480
     80.0000,      50.0000,   1.00000,      5.0199
     85.0000,      50.0000,   1.00000,      5.2766
     90.0000,      50.0000,   1.00000,      5.5751
     95.0000,      50.0000,   1.00000,      5.9125
    100.0000,      50.0000,   1.00000,      6.2654
    105.0000,      50.0000,   1.00000,      6.6879
    110.0000,      50.0000,   1.00000,      7.2966
    115.0000,      50.0000,   1.00000,      7.7940
    125.0000,      50.0000,   1.00000,      3.9133
    130.0000,      50.0000,   1.00000,      4.0309
    135.0000,      50.0000,   1.00000,      5.3927
    140.0000,      50.0000,   1.00000,      5.7330
    145.0000,      50.0000,   1.00000,      6.1028
    150.0000,      50.0000,   1.00000,      6.4994
    155.0000,      20.0000,   3.00000,      16.895
    160.0000,      20.0000,   3.00000,      19.398
    162.5000,       5.0000,  14.00000,      10.901
     45.0000,      30.0000,   2.00000,      3.2555
     50.0000,      30.0000,   2.00000,      3.3416
     55.0000,      30.0000,   2.00000,      3.4045
     60.0000,      30.0000,   2.00000,      3.2490
     65.0000,      30.0000,   2.00000,      3.3236
     70.0000,      30.0000,   2.00000,      3.3957
     75.0000,      30.0000,   2.00000,      3.9138
     80.0000,      30.0000,   2.00000,      6.6861
     85.0000,      30.0000,   2.00000,      7.2029
     90.0000,      30.0000,   2.00000,      7.7462
     95.0000,      30.0000,   2.00000,      8.4543
    100.0000,      30.0000,   2.00000,      9.2614
    105.0000,      30.0000,   2.00000,      9.2957
    110.0000,      30.0000,   2.00000,      4.1688
    115.0000,      30.0000,   2.00000,      4.0467
    120.0000,      30.0000,   2.00000,      4.1005
    125.0000,      30.0000,   2.00000,      3.5859
    130.0000,      30.0000,   2.00000,      3.2755
    135.0000,      30.0000,   2.00000,      3.9291
    140.0000,      30.0000,   2.00000,      7.1639
    150.0000,      30.0000,   2.00000,      9.3289
    155.0000,      30.0000,   2.00000,      11.618
     55.0000,      55.0000,   1.00000,      3.3028
     60.0000,      55.0000,   1.00000,      3.2992
     70.0000,      55.0000,   1.00000,      4.7659
     75.0000,      55.0000,   1.00000,      4.8281
     80.0000,      55.0000,   1.00000,      5.0383
     85.0000,      55.0000,   1.00000,      5.2806
     90.0000,      55.0000,   1.00000,      5.5454
     95.0000,      55.0000,   1.00000,      5.8723
    100.0000,      55.0000,   1.00000,      6.1289
    105.0000,      55.0000,   1.00000,      6.5643
    110.0000,      55.0000,   1.00000,      6.9728
    115.0000,      55.0000,   1.00000,      7.4782
    120.0000,      55.0000,   1.00000,      7.2679
    130.0000,      55.0000,   1.00000,      5.1292
    135.0000,      55.0000,   1.00000,      5.3409
    140.0000,      55.0000,   1.00000,      5.5723
    145.0000,      55.0000,   1.00000,      5.8377
    160.0000,      10.0000,   7.00000,      7.7625
     40.0000,       5.0000,  15.00000,      2.8567
     45.0000,       5.0000,  15.00000,      2.9921
     50.0000,       5.0000,  15.00000,      3.2859
     55.0000,       5.0000,  15.00000,      3.3265
     60.0000,       5.0000,  15.00000,      3.6446
     65.0000,       5.0000,  15.00000,      3.2489
     70.0000,       5.0000,  15.00000,      3.3845
     75.0000,       5.0000,  15.00000,      3.5224
     80.0000,       5.0000,  15.00000,      7.6786
     85.0000,       5.0000,  15.00000,      26.131
     90.0000,       5.0000,  15.00000,      4.8329
     95.0000,       5.0000,  15.00000,      3.6519
    100.0000,       5.0000,  15.00000,      4.2646
    105.0000,       5.0000,  15.00000,      4.3084
    110.0000,       5.0000,  15.00000,      4.4658
    115.0000,       5.0000,  15.00000,      3.5073
    120.0000,       5.0000,  15.00000,      4.2058
    125.0000,       5.0000,  15.00000,      2.5866
    130.0000,       5.0000,  15.00000,     0.55310
    135.0000,       5.0000,  15.00000,      2.6205
    145.0000,       5.0000,  15.00000,      32.740
    150.0000,       5.0000,  15.00000,      6.6608
    155.0000,       5.0000,  15.00000,      7.2364
    160.0000,       5.0000,  15.00000,      6.3845
     60.0000,      60.0000,   1.00000,      3.4361
     65.0000,      60.0000,   1.00000,      4.4858
     70.0000,      60.0000,   1.00000,      4.7334
     75.0000,      60.0000,   1.00000,      4.8184
     80.0000,      60.0000,   1.00000,      5.0546
     85.0000,      60.0000,   1.00000,      5.2914
     90.0000,      60.0000,   1.00000,      5.5183
     95.0000,      60.0000,   1.00000,      5.7636
    100.0000,      60.0000,   1.00000,      6.0337
    105.0000,      60.0000,   1.00000,      6.3483
    110.0000,      60.0000,   1.00000,      6.6651
    115.0000,      60.0000,   1.00000,      7.0980
    125.0000,      60.0000,   1.00000,      4.8544
    130.0000,      60.0000,   1.00000,      4.9494
    135.0000,      60.0000,   1.00000,      5.3502
    140.0000,      60.0000,   1.00000,      5.4184
    150.0000,      15.0000,   5.00000,      16.229
    155.0000,      15.0000,   5.00000,      6.1408
     42.5000,       5.0000,  16.00000,      2.9547
     47.5000,       5.0000,  16.00000,      3.2054
     52.5000,       5.0000,  16.00000,      3.2774
     57.5000,       5.0000,  16.00000,      3.6450
     62.5000,       5.0000,  16.00000,      3.2611
     67.5000,       5.0000,  16.00000,      3.4066
     72.5000,       5.0000,  16.00000,      3.5431
     87.5000,       5.0000,  16.00000,      4.8114
     92.5000,       5.0000,  16.00000,      3.6347
     97.5000,       5.0000,  16.00000,      4.1863
    107.5000,       5.0000,  16.00000,      4.3516
    112.5000,       5.0000,  16.00000,      3.3489
    117.5000,       5.0000,  16.00000,      4.1752
    122.5000,       5.0000,  16.00000,      2.5134
    127.5000,       5.0000,  16.00000,     0.53019
    132.5000,       5.0000,  16.00000,      2.5354
    137.5000,       5.0000,  16.00000,      11.479
    142.5000,       5.0000,  16.00000,      31.516
    147.5000,       5.0000,  16.00000,      6.2837
    152.5000,       5.0000,  16.00000,      6.7533
    157.5000,       5.0000,  16.00000,      5.1333
     52.5000,      35.0000,   2.00000,      3.2496
     57.5000,      35.0000,   2.00000,      3.1379
     62.5000,      35.0000,   2.00000,      3.3059
     67.5000,      35.0000,   2.00000,      3.8593
     72.5000,      35.0000,   2.00000,      6.2242
     77.5000,      35.0000,   2.00000,      6.6657
     82.5000,      35.0000,   2.00000,      6.9611
     87.5000,      35.0000,   2.00000,      7.4676
     92.5000,      35.0000,   2.00000,      8.0477
     97.5000,      35.0000,   2.00000,      8.6923
    102.5000,      35.0000,   2.00000,      8.4639
    107.5000,      35.0000,   2.00000,      4.0544
    112.5000,      35.0000,   2.00000,      3.7774
    117.5000,      35.0000,   2.00000,      3.4884
    122.5000,      35.0000,   2.00000,      3.2933
    127.5000,      35.0000,   2.00000,      3.8963
    132.5000,      35.0000,   2.00000,      6.0537
    137.5000,      35.0000,   2.00000,      6.6295
    142.5000,      35.0000,   2.00000,      7.2288
    147.5000,      35.0000,   2.00000,      8.1755
    155.0000,      10.0000,   8.00000,      5.8288
     50.0000,      25.0000,   3.00000,      3.0830
     55.0000,      25.0000,   3.00000,      3.1881
     60.0000,      25.0000,   3.00000,      3.3405
     65.0000,      25.0000,   3.00000,      3.4400
     70.0000,      25.0000,   3.00000,      4.1714
     75.0000,      25.0000,   3.00000,      7.8059
     80.0000,      25.0000,   3.00000,      8.5179
     85.0000,      25.0000,   3.00000,      9.1314
     90.0000,      25.0000,   3.00000,      9.9194
     95.0000,      25.0000,   3.00000,      9.6645
    100.0000,      25.0000,   3.00000,      4.2055
    105.0000,      25.0000,   3.00000,      3.8908
    110.0000,      25.0000,   3.00000,      4.0219
    115.0000,      25.0000,   3.00000,      3.7023
    120.0000,      25.0000,   3.00000,      3.1215
    125.0000,      25.0000,   3.00000,      2.7505
    130.0000,      25.0000,   3.00000,      3.7862
    135.0000,      25.0000,   3.00000,      7.4957
    140.0000,      25.0000,   3.00000,      8.7775
    145.0000,      25.0000,   3.00000,      10.946
    155.0000,       5.0000,  17.00000,      4.7886
     65.0000,      65.0000,   1.00000,      4.4576
     70.0000,      65.0000,   1.00000,      4.5983
     75.0000,      65.0000,   1.00000,      4.7448
     80.0000,      65.0000,   1.00000,      5.0358
     85.0000,      65.0000,   1.00000,      5.2761
     90.0000,      65.0000,   1.00000,      5.4588
     95.0000,      65.0000,   1.00000,      5.6837
    100.0000,      65.0000,   1.00000,      5.8636
    105.0000,      65.0000,   1.00000,      6.0991
    110.0000,      65.0000,   1.00000,      6.4166
    115.0000,      65.0000,   1.00000,      7.0935
    125.0000,      65.0000,   1.00000,      4.8396
    130.0000,      65.0000,   1.00000,      4.8338
    135.0000,      65.0000,   1.00000,      5.0730
    140.0000,      20.0000,   4.00000,      11.519
    145.0000,      20.0000,   4.00000,      13.721
    150.0000,      20.0000,   4.00000,      13.161
     52.5000,       5.0000,  18.00000,      3.4967
     62.5000,       5.0000,  18.00000,      3.4129
     67.5000,       5.0000,  18.00000,      3.5906
     77.5000,       5.0000,  18.00000,      26.304
     82.5000,       5.0000,  18.00000,      4.7802
     87.5000,       5.0000,  18.00000,      3.5815
     92.5000,       5.0000,  18.00000,      4.0986
     97.5000,       5.0000,  18.00000,      4.1516
    102.5000,       5.0000,  18.00000,      4.2083
    107.5000,       5.0000,  18.00000,      3.2116
    112.5000,       5.0000,  18.00000,      3.8326
    117.5000,       5.0000,  18.00000,      2.3461
    122.5000,       5.0000,  18.00000,     0.50993
    127.5000,       5.0000,  18.00000,      2.4048
    132.5000,       5.0000,  18.00000,      10.720
    142.5000,       5.0000,  18.00000,      5.6955
    152.5000,       5.0000,  18.00000,      4.4797
     70.0000,      70.0000,   1.00000,      4.5246
     75.0000,      70.0000,   1.00000,      4.6180
     80.0000,      70.0000,   1.00000,      4.9321
     85.0000,      70.0000,   1.00000,      5.1906
     95.0000,      70.0000,   1.00000,      5.5661
    100.0000,      70.0000,   1.00000,      5.6558
    105.0000,      70.0000,   1.00000,      5.9071
    110.0000,      70.0000,   1.00000,      6.4478
    115.0000,      70.0000,   1.00000,      7.5424
    120.0000,      70.0000,   1.00000,      7.5361
    125.0000,      70.0000,   1.00000,      4.7195
    130.0000,      70.0000,   1.00000,      4.7473
    135.0000,      40.0000,   2.00000,      6.3589
    140.0000,      40.0000,   2.00000,      6.5801
    145.0000,       5.0000,  19.00000,      5.6980
    147.5000,      15.0000,   6.00000,      5.1826
    147.5000,       5.0000,  20.00000,      3.9832
     75.0000,      75.0000,   1.00000,      4.5308
     80.0000,      75.0000,   1.00000,      4.7478
     85.0000,      75.0000,   1.00000,      5.0435
     90.0000,      75.0000,   1.00000,      5.2589
     95.0000,      75.0000,   1.00000,      5.3860
    100.0000,      75.0000,   1.00000,      5.5247
    105.0000,      75.0000,   1.00000,      5.9533
    110.0000,      75.0000,   1.00000,      6.8825
    115.0000,      75.0000,   1.00000,      7.3392
    120.0000,      75.0000,   1.00000,      7.2803
    125.0000,      75.0000,   1.00000,      4.5968
    140.0000,      30.0000,   3.00000,      9.0835
     55.0000,      10.0000,  10.00000,      3.1451
     60.0000,      10.0000,  10.00000,      3.3611
     70.0000,      10.0000,  10.00000,      16.619
     75.0000,      10.0000,  10.00000,      16.086
     80.0000,      10.0000,  10.00000,      4.1660
     85.0000,      10.0000,  10.00000,      3.7409
     90.0000,      10.0000,  10.00000,      3.9953
     95.0000,      10.0000,  10.00000,      4.0143
    100.0000,      10.0000,  10.00000,      3.5448
    105.0000,      10.0000,  10.00000,      3.2922
    110.0000,      10.0000,  10.00000,      2.9223
    115.0000,      10.0000,  10.00000,      1.3768
    120.0000,      10.0000,  10.00000,      1.2983
    125.0000,      10.0000,  10.00000,      5.9242
    130.0000,      10.0000,  10.00000,      18.146
    140.0000,      10.0000,  10.00000,      5.2034
    145.0000,      10.0000,  10.00000,      4.6501
    125.0000,       5.0000,  21.00000,      9.9303
    130.0000,       5.0000,  21.00000,      26.667
    135.0000,       5.0000,  21.00000,      5.0651
    140.0000,       5.0000,  21.00000,      5.1890
    145.0000,       5.0000,  21.00000,      3.7879
     80.0000,      80.0000,   1.00000,      4.6235
     85.0000,      80.0000,   1.00000,      4.8153
     90.0000,      80.0000,   1.00000,      5.0115
     95.0000,      80.0000,   1.00000,      5.2370
    100.0000,      80.0000,   1.00000,      5.5788
    105.0000,      80.0000,   1.00000,      6.3886
    110.0000,      80.0000,   1.00000,      6.7269
    115.0000,      80.0000,   1.00000,      7.1246
    120.0000,      80.0000,   1.00000,      7.0223
     67.5000,      45.0000,   2.00000,      5.6764
     72.5000,      45.0000,   2.00000,      6.0350
     77.5000,      45.0000,   2.00000,      6.4434
     82.5000,      45.0000,   2.00000,      6.9156
     87.5000,      45.0000,   2.00000,      7.2572
     92.5000,      45.0000,   2.00000,      7.6327
     97.5000,      45.0000,   2.00000,      7.2133
    102.5000,      45.0000,   2.00000,      3.4272
    107.5000,      45.0000,   2.00000,      3.1346
    112.5000,      45.0000,   2.00000,      3.5448
    117.5000,      45.0000,   2.00000,      4.9901
    122.5000,      45.0000,   2.00000,      5.1643
    127.5000,      45.0000,   2.00000,      5.4115
    132.5000,      45.0000,   2.00000,      5.6874
     57.5000,       5.0000,  22.00000,      3.4037
     62.5000,       5.0000,  22.00000,      7.5371
     67.5000,       5.0000,  22.00000,      25.781
     72.5000,       5.0000,  22.00000,      4.6988
     77.5000,       5.0000,  22.00000,      3.4875
     82.5000,       5.0000,  22.00000,      3.9477
     92.5000,       5.0000,  22.00000,      3.9226
     97.5000,       5.0000,  22.00000,      2.9238
    102.5000,       5.0000,  22.00000,      3.4652
    107.5000,       5.0000,  22.00000,      2.0705
    122.5000,       5.0000,  22.00000,      9.6116
    132.5000,       5.0000,  22.00000,      4.9795
    137.5000,       5.0000,  22.00000,      5.0245
    142.5000,       5.0000,  22.00000,      3.6080
     62.5000,      25.0000,   4.00000,      7.5556
     67.5000,      25.0000,   4.00000,      8.3108
     72.5000,      25.0000,   4.00000,      9.0073
     77.5000,      25.0000,   4.00000,      9.7541
     82.5000,      25.0000,   4.00000,      9.3528
     87.5000,      25.0000,   4.00000,      4.0166
     92.5000,      25.0000,   4.00000,      3.6461
     97.5000,      25.0000,   4.00000,      3.6617
    102.5000,      25.0000,   4.00000,      3.3435
    107.5000,      25.0000,   4.00000,      2.7308
    112.5000,      25.0000,   4.00000,      2.3287
    117.5000,      25.0000,   4.00000,      3.3263
    122.5000,      25.0000,   4.00000,      6.7827
    127.5000,      25.0000,   4.00000,      7.6898
    132.5000,      25.0000,   4.00000,      9.3451
    137.5000,      25.0000,   4.00000,      10.693
     65.0000,      15.0000,   7.00000,      11.398
     70.0000,      15.0000,   7.00000,      12.772
     75.0000,      15.0000,   7.00000,      12.165
     80.0000,      15.0000,   7.00000,      4.0737
     85.0000,      15.0000,   7.00000,      3.7724
     90.0000,      15.0000,   7.00000,      3.9247
     95.0000,      15.0000,   7.00000,      3.6193
    100.0000,      15.0000,   7.00000,      3.4541
    105.0000,      15.0000,   7.00000,      2.8465
    110.0000,      15.0000,   7.00000,      2.1132
    115.0000,      15.0000,   7.00000,      1.5642
    120.0000,      15.0000,   7.00000,      3.7694
    125.0000,      15.0000,   7.00000,      11.460
    130.0000,      15.0000,   7.00000,      13.481
    135.0000,      15.0000,   7.00000,      12.850
    140.0000,      15.0000,   7.00000,      4.5708
    140.0000,      10.0000,  11.00000,      4.2883
     85.0000,      85.0000,   1.00000,      4.6039
     90.0000,      85.0000,   1.00000,      4.7777
     95.0000,      85.0000,   1.00000,      5.1988
    100.0000,      85.0000,   1.00000,      5.9426
    105.0000,      85.0000,   1.00000,      6.2642
    110.0000,      85.0000,   1.00000,      6.5888
    115.0000,      85.0000,   1.00000,      6.8980
    140.0000,       5.0000,  23.00000,      3.4851
    132.5000,       5.0000,  24.00000,      4.6632
    137.5000,       5.0000,  24.00000,      3.4089
     70.0000,      35.0000,   3.00000,      7.0745
     75.0000,      35.0000,   3.00000,      7.5782
     80.0000,      35.0000,   3.00000,      8.1844
     85.0000,      35.0000,   3.00000,      7.8534
     90.0000,      35.0000,   3.00000,      3.7378
     95.0000,      35.0000,   3.00000,      3.3670
    105.0000,      35.0000,   3.00000,      2.7859
    110.0000,      35.0000,   3.00000,      3.2478
    115.0000,      35.0000,   3.00000,      5.2427
    120.0000,      35.0000,   3.00000,      5.6804
    125.0000,      35.0000,   3.00000,      6.0495
    130.0000,      35.0000,   3.00000,      6.6872
     75.0000,      50.0000,   2.00000,      5.9786
     80.0000,      50.0000,   2.00000,      6.3074
     85.0000,      50.0000,   2.00000,      6.7464
     90.0000,      50.0000,   2.00000,      7.0777
    100.0000,      50.0000,   2.00000,      3.2435
    105.0000,      50.0000,   2.00000,      3.3888
    110.0000,      50.0000,   2.00000,      4.6335
    115.0000,      50.0000,   2.00000,      4.7589
    120.0000,      50.0000,   2.00000,      4.8961
    125.0000,      50.0000,   2.00000,      4.9880
     90.0000,      90.0000,   1.00000,      4.7519
     95.0000,      90.0000,   1.00000,      5.4119
    100.0000,      90.0000,   1.00000,      5.7423
    105.0000,      90.0000,   1.00000,      6.1122
    110.0000,      90.0000,   1.00000,      6.4045
     65.0000,      10.0000,  12.00000,      14.924
     70.0000,      10.0000,  12.00000,      3.8964
     75.0000,      10.0000,  12.00000,      3.5644
     80.0000,      10.0000,  12.00000,      3.8316
     85.0000,      10.0000,  12.00000,      3.8128
     90.0000,      10.0000,  12.00000,      3.3228
     95.0000,      10.0000,  12.00000,      3.0263
    100.0000,      10.0000,  12.00000,      2.6414
    105.0000,      10.0000,  12.00000,      1.2186
    110.0000,      10.0000,  12.00000,      1.1884
    115.0000,      10.0000,  12.00000,      5.3830
    120.0000,      10.0000,  12.00000,      15.927
    125.0000,      10.0000,  12.00000,      14.653
    130.0000,      10.0000,  12.00000,      4.5116
    135.0000,      10.0000,  12.00000,      3.9709
    110.0000,       5.0000,  25.00000,      2.0185
    115.0000,       5.0000,  25.00000,      8.9750
    120.0000,       5.0000,  25.00000,      23.254
    130.0000,       5.0000,  25.00000,      4.4770
    135.0000,       5.0000,  25.00000,      3.2208
    122.5000,      15.0000,   8.00000,      12.344
    127.5000,      15.0000,   8.00000,      11.490
    132.5000,      15.0000,   8.00000,      4.0732
     95.0000,      95.0000,   1.00000,      5.2445
    100.0000,      95.0000,   1.00000,      5.5018
    105.0000,      95.0000,   1.00000,      5.8595
    110.0000,      20.0000,   6.00000,      3.0416
    115.0000,      20.0000,   6.00000,      7.6390
    120.0000,      20.0000,   6.00000,      9.2475
    125.0000,      20.0000,   6.00000,      10.535
    130.0000,      20.0000,   6.00000,      9.6049
    132.5000,       5.0000,  26.00000,      3.0868
     82.5000,      55.0000,   2.00000,      6.0850
     87.5000,      55.0000,   2.00000,      6.2609
     92.5000,      55.0000,   2.00000,      6.0152
     97.5000,      55.0000,   2.00000,      3.4316
    102.5000,      55.0000,   2.00000,      4.3279
    107.5000,      55.0000,   2.00000,      4.4633
    112.5000,      55.0000,   2.00000,      4.5417
    117.5000,      55.0000,   2.00000,      4.5803
    120.0000,      30.0000,   4.00000,      6.5997
    125.0000,      30.0000,   4.00000,      7.5949
    120.0000,       5.0000,  27.00000,      4.1633
    125.0000,       5.0000,  27.00000,      4.2031
    130.0000,      10.0000,  13.00000,      3.7151
    100.0000,     100.0000,   1.00000,      5.2935
    105.0000,      25.0000,   5.00000,      3.0029
    110.0000,      25.0000,   5.00000,      6.0911
    115.0000,      25.0000,   5.00000,      6.8821
    120.0000,      25.0000,   5.00000,      8.1441
    125.0000,      25.0000,   5.00000,      8.9769
    105.0000,      40.0000,   3.00000,      4.7324
    110.0000,      40.0000,   3.00000,      4.8570
    115.0000,      40.0000,   3.00000,      5.1869
    120.0000,      40.0000,   3.00000,      5.3716
     72.5000,       5.0000,  28.00000,      3.4547
     77.5000,       5.0000,  28.00000,      3.4517
     82.5000,       5.0000,  28.00000,      2.5860
     87.5000,       5.0000,  28.00000,      3.0612
     92.5000,       5.0000,  28.00000,      1.7987
     97.5000,       5.0000,  28.00000,     0.38948
    102.5000,       5.0000,  28.00000,      1.9119
    107.5000,       5.0000,  28.00000,      8.4092
    112.5000,       5.0000,  28.00000,      21.532
    117.5000,       5.0000,  28.00000,      4.0426
    122.5000,       5.0000,  28.00000,      4.0815
    127.5000,       5.0000,  28.00000,      2.8888
    125.0000,      15.0000,   9.00000,      3.7134
    125.0000,       5.0000,  29.00000,      2.8013
    120.0000,      10.0000,  14.00000,      4.0016
    125.0000,      10.0000,  14.00000,      3.4635
    100.0000,      60.0000,   2.00000,      4.0934
    105.0000,      60.0000,   2.00000,      4.2671
    110.0000,      60.0000,   2.00000,      4.2926
     77.5000,       5.0000,  30.00000,      2.4102
     82.5000,       5.0000,  30.00000,      2.8373
     87.5000,       5.0000,  30.00000,      1.6935
     92.5000,       5.0000,  30.00000,     0.37311
     97.5000,       5.0000,  30.00000,      1.8460
    102.5000,       5.0000,  30.00000,      8.0966
    107.5000,       5.0000,  30.00000,      20.549
    112.5000,       5.0000,  30.00000,      3.8384
    117.5000,       5.0000,  30.00000,      3.8531
    122.5000,       5.0000,  30.00000,      2.7131
    115.0000,      20.0000,   7.00000,      9.4996
    120.0000,      20.0000,   7.00000,      8.4783
     85.0000,       5.0000,  31.00000,      1.6232
     90.0000,       5.0000,  31.00000,     0.36064
     95.0000,       5.0000,  31.00000,      1.8062
    100.0000,       5.0000,  31.00000,      7.9407
    105.0000,       5.0000,  31.00000,      20.158
    110.0000,       5.0000,  31.00000,      3.7489
    115.0000,       5.0000,  31.00000,      3.7488
     90.0000,      45.0000,   3.00000,      2.9028
     95.0000,      45.0000,   3.00000,      4.1658
    100.0000,      45.0000,   3.00000,      4.3399
    105.0000,      45.0000,   3.00000,      4.5053
    110.0000,      45.0000,   3.00000,      4.6993
    120.0000,      10.0000,  15.00000,      3.2653
     87.5000,      35.0000,   4.00000,      2.3279
     92.5000,      35.0000,   4.00000,      2.7564
     97.5000,      35.0000,   4.00000,      4.5863
    102.5000,      35.0000,   4.00000,      4.9668
    107.5000,      35.0000,   4.00000,      5.2466
    112.5000,      35.0000,   4.00000,      5.6544
     97.5000,      65.0000,   2.00000,      3.7996
    102.5000,      65.0000,   2.00000,      3.8907
    102.5000,      15.0000,  10.00000,      9.4650
    107.5000,      15.0000,  10.00000,      10.726
    112.5000,      15.0000,  10.00000,      9.6815
    117.5000,      15.0000,  10.00000,      3.4104
    117.5000,       5.0000,  32.00000,      2.5643
    112.5000,      25.0000,   6.00000,      7.9269
     95.0000,       5.0000,  33.00000,      7.5089
    100.0000,       5.0000,  33.00000,      19.269
    105.0000,       5.0000,  33.00000,      3.5913
    110.0000,       5.0000,  33.00000,      3.5791
    115.0000,       5.0000,  33.00000,      2.4994
    100.0000,      30.0000,   5.00000,      5.1944
    105.0000,      30.0000,   5.00000,      5.8309
    110.0000,      30.0000,   5.00000,      6.6087
     90.0000,      10.0000,  16.00000,     0.99390
     95.0000,      10.0000,  16.00000,      4.5413
    100.0000,      10.0000,  16.00000,      13.342
    105.0000,      10.0000,  16.00000,      11.910
    115.0000,      10.0000,  16.00000,      3.0960
    107.5000,       5.0000,  34.00000,      3.4971
    112.5000,       5.0000,  34.00000,      2.4437
    110.0000,      20.0000,   8.00000,      7.6969
    100.0000,      50.0000,   3.00000,      3.9234
    100.0000,      15.0000,  11.00000,      9.9069
    105.0000,      15.0000,  11.00000,      9.0371
    110.0000,      15.0000,  11.00000,      3.1811
    110.0000,       5.0000,  35.00000,      2.3858
    110.0000,      10.0000,  17.00000,      2.9573
     97.5000,       5.0000,  36.00000,      3.2425
    102.5000,       5.0000,  36.00000,      3.2863
    107.5000,       5.0000,  36.00000,      2.3228
    100.0000,      40.0000,   4.00000,      4.3733
    100.0000,       5.0000,  37.00000,      3.1519
    105.0000,       5.0000,  37.00000,      2.2393
     95.0000,      10.0000,  18.00000,      10.418
    100.0000,      10.0000,  18.00000,      3.1984
    105.0000,      10.0000,  18.00000,      2.7770
    102.5000,       5.0000,  38.00000,      2.1469
    100.0000,      25.0000,   7.00000,      6.7692
     97.5000,      15.0000,  12.00000,      8.0912
    102.5000,      15.0000,  12.00000,      2.8664
    100.0000,      20.0000,   9.00000,      6.7031
      5.0000,       5.0000,  -1.00000,      5.0657
     10.0000,       5.0000,  -1.00000,      5.2501
     15.0000,       5.0000,  -1.00000,      4.8988
     20.0000,       5.0000,  -1.00000,      4.4869
     25.0000,       5.0000,  -1.00000,      4.6105
     30.0000,       5.0000,  -1.00000,      4.7405
     35.0000,       5.0000,  -1.00000,      4.9193
     40.0000,       5.0000,  -1.00000,      5.1429
     45.0000,       5.0000,  -1.00000,      5.1528
     50.0000,       5.0000,  -1.00000,      5.5818
     55.0000,       5.0000,  -1.00000,      5.4069
     60.0000,       5.0000,  -1.00000,      6.3888
     65.0000,       5.0000,  -1.00000,      6.2698
     70.0000,       5.0000,  -1.00000,      6.6539
     75.0000,       5.0000,  -1.00000,      7.8934
     80.0000,       5.0000,  -1.00000,      7.0328
     85.0000,       5.0000,  -1.00000,      8.1302
     90.0000,       5.0000,  -1.00000,      9.3470
     95.0000,       5.0000,  -1.00000,      9.2160
    100.0000,       5.0000,  -1.00000,      10.301
    105.0000,       5.0000,  -1.00000,      9.4988
    110.0000,       5.0000,  -1.00000,      12.388
    115.0000,       5.0000,  -1.00000,      17.191
    120.0000,       5.0000,  -1.00000,      9.8511
    125.0000,       5.0000,  -1.00000,      20.772
    130.0000,       5.0000,  -1.00000,      8.2241
    135.0000,       5.0000,  -1.00000,      9.3546
    140.0000,       5.0000,  -1.00000,      11.992
    145.0000,       5.0000,  -1.00000,      11.089
    150.0000,       5.0000,  -1.00000,      12.150
    155.0000,       5.0000,  -1.00000,      7.3978
    160.0000,       5.0000,  -1.00000,      4.1703
    165.0000,       5.0000,  -1.00000,      4.4731
    170.0000,       5.0000,  -1.00000,      2.9766
    175.0000,       5.0000,  -1.00000,      15.247
    180.0000,       5.0000,  -1.00000,      18.113
    185.0000,       5.0000,  -1.00000,      34.573
    190.0000,       5.0000,  -1.00000,      10.482
    195.0000,       5.0000,  -1.00000,      13.703
  89.40
ITERATION 2
MODEL RESISTIVITY
LAYER 1
40,       1.8750
      5.0000,      6.7884
     10.0000,      9.5333
     15.0000,      6.6827
     20.0000,      5.0408
     25.0000,      5.2814
     30.0000,      4.9226
     35.0000,      4.5079
     40.0000,      4.4174
     45.0000,      4.4630
     50.0000,      4.8150
     55.0000,      4.9385
     60.0000,      5.4979
     65.0000,      4.9765
     70.0000,      7.2444
     75.0000,      9.5818
     80.0000,      7.0642
     85.0000,      8.8693
     90.0000,      10.235
     95.0000,      10.999
    100.0000,      12.560
    105.0000,      10.438
    110.0000,      9.2497
    115.0000,      7.8702
    120.0000,      14.433
    125.0000,      19.104
    130.0000,      7.7854
    135.0000,      9.8934
    140.0000,      14.883
    145.0000,      15.121
    150.0000,      18.605
    155.0000,      19.496
    160.0000,      39.745
    165.0000,      22.683
    170.0000,     0.75213
    175.0000,      4.5452
    180.0000,      37.166
    185.0000,      53.997
    190.0000,      17.379
    195.0000,      21.473
                   13.032
LAYER 2
40,       3.9375
      5.0000,      6.6241
     10.0000,      8.6730
     15.0000,      5.9364
     20.0000,      4.6665
     25.0000,      4.6960
     30.0000,      4.9773
     35.0000,      5.1278
     40.0000,      5.0119
     45.0000,      4.7644
     50.0000,      5.1835
     55.0000,      4.7806
     60.0000,      6.0521
     65.0000,      5.0114
     70.0000,      6.7872
     75.0000,      9.8382
     80.0000,      7.0449
     85.0000,      9.3117
     90.0000,      10.700
     95.0000,      10.461
    100.0000,      12.238
    105.0000,      10.685
    110.0000,      11.253
    115.0000,      6.5960
    120.0000,      17.034
    125.0000,      21.422
    130.0000,      6.9671
    135.0000,      12.113
    140.0000,      16.210
    145.0000,      16.536
    150.0000,      19.186
    155.0000,      16.809
    160.0000,      26.980
    165.0000,      8.5515
    170.0000,      1.6904
    175.0000,      6.9513
    180.0000,      46.463
    185.0000,      53.177
    190.0000,      14.775
    195.0000,      22.302
                   14.115
LAYER 3
38,       6.2063
     10.0000,      6.8567
     15.0000,      5.5102
     20.0000,      4.0479
     25.0000,      3.5623
     30.0000,      4.6538
     35.0000,      5.9561
     40.0000,      5.9412
     45.0000,      5.5175
     50.0000,      5.7722
     55.0000,      4.7873
     60.0000,      7.0771
     65.0000,      5.1635
     70.0000,      5.9918
     75.0000,      10.131
     80.0000,      6.8425
     85.0000,      9.1723
     90.0000,      11.542
     95.0000,      10.945
    100.0000,      14.056
    105.0000,      13.416
    110.0000,      14.096
    115.0000,      6.0000
    120.0000,      31.600
    125.0000,      33.212
    130.0000,      5.7106
    135.0000,      13.040
    140.0000,      19.300
    145.0000,      20.838
    150.0000,      21.197
    155.0000,      10.950
    160.0000,      12.057
    165.0000,      3.0929
    170.0000,      8.5960
    175.0000,      15.886
    180.0000,      71.309
    185.0000,      61.090
    190.0000,      13.068
                   17.790
LAYER 4
37,       8.7019
     10.0000,      5.9388
     15.0000,      5.6658
     20.0000,      3.6630
     25.0000,      2.4586
     30.0000,      3.6206
     35.0000,      5.8793
     40.0000,      6.5129
     45.0000,      6.4562
     50.0000,      6.3715
     55.0000,      5.0107
     60.0000,      8.1528
     65.0000,      5.3628
     70.0000,      5.3451
     75.0000,      9.5195
     80.0000,      5.5947
     85.0000,      7.3187
     90.0000,      10.789
     95.0000,      11.479
    100.0000,      17.158
    105.0000,      15.851
    110.0000,      13.807
    115.0000,      6.4221
    120.0000,      71.747
    125.0000,      62.471
    130.0000,      4.6875
    135.0000,      10.783
    140.0000,      22.246
    145.0000,      28.711
    150.0000,      23.616
    155.0000,      5.9881
    160.0000,      5.4408
    165.0000,      2.2202
    170.0000,      52.666
    175.0000,      36.844
    180.0000,      117.35
    185.0000,      78.235
                   14.215
LAYER 5
36,      11.4471
     15.0000,      4.8799
     20.0000,      3.5198
     25.0000,      1.5209
     30.0000,      1.5883
     35.0000,      2.7856
     40.0000,      4.1658
     45.0000,      5.4937
     50.0000,      5.6150
     55.0000,      5.1965
     60.0000,      7.4450
     65.0000,      5.7782
     70.0000,      4.9281
     75.0000,      5.7048
     80.0000,      2.8539
     85.0000,      3.2401
     90.0000,      6.1074
     95.0000,      9.6232
    100.0000,      14.324
    105.0000,      8.1325
    110.0000,      4.6525
    115.0000,      7.8819
    120.0000,      130.27
    125.0000,      124.17
    130.0000,      6.2999
    135.0000,      4.8960
    140.0000,      13.413
    145.0000,      28.364
    150.0000,      20.472
    155.0000,      4.2930
    160.0000,      5.0002
    165.0000,      13.686
    170.0000,      171.67
    175.0000,      123.70
    180.0000,      211.68
    185.0000,      88.683
                   19.362
LAYER 6
34,      14.4668
     20.0000,      4.7508
     25.0000,      1.9426
     30.0000,      1.2199
     35.0000,      1.4228
     40.0000,      1.9972
     45.0000,      2.8034
     50.0000,      3.2005
     55.0000,      3.5420
     60.0000,      5.0325
     65.0000,      5.0118
     70.0000,      4.4916
     75.0000,      4.0127
     80.0000,      2.1276
     85.0000,      2.1248
     90.0000,      3.7601
     95.0000,      6.1988
    100.0000,      7.0617
    105.0000,      3.0237
    110.0000,      1.8712
    115.0000,      6.8979
    120.0000,      94.063
    125.0000,      101.87
    130.0000,      6.8923
    135.0000,      2.8674
    140.0000,      6.0990
    145.0000,      15.992
    150.0000,      15.613
    155.0000,      6.6121
    160.0000,      12.601
    165.0000,      56.521
    170.0000,      241.48
    175.0000,      221.46
    180.0000,      214.28
                   49.913
LAYER 7
34,      17.7884
     20.0000,      8.5792
     25.0000,      4.0803
     30.0000,      1.8837
     35.0000,      1.2819
     40.0000,      1.2292
     45.0000,      1.4437
     50.0000,      1.6930
     55.0000,      2.1019
     60.0000,      3.0852
     65.0000,      3.8691
     70.0000,      4.0663
     75.0000,      3.5991
     80.0000,      2.3446
     85.0000,      2.1704
     90.0000,      3.0337
     95.0000,      4.1413
    100.0000,      3.7743
    105.0000,      1.9026
    110.0000,      1.8086
    115.0000,      7.7620
    120.0000,      57.859
    125.0000,      60.930
    130.0000,      7.1910
    135.0000,      2.4419
    140.0000,      3.5189
    145.0000,      8.5968
    150.0000,      12.800
    155.0000,      13.272
    160.0000,      33.380
    165.0000,      112.25
    170.0000,      239.49
    175.0000,      208.25
    180.0000,      154.94
                   57.833
LAYER 8
32,      21.4423
     25.0000,      10.120
     30.0000,      4.5657
     35.0000,      2.1712
     40.0000,      1.3276
     45.0000,      1.1156
     50.0000,      1.1807
     55.0000,      1.4863
     60.0000,      2.2028
     65.0000,      3.2040
     70.0000,      4.0233
     75.0000,      4.1259
     80.0000,      3.4437
     85.0000,      3.1924
     90.0000,      3.5964
     95.0000,      4.0432
    100.0000,      3.6655
    105.0000,      2.8629
    110.0000,      4.0100
    115.0000,      13.448
    120.0000,      47.029
    125.0000,      41.730
    130.0000,      9.1743
    135.0000,      3.4607
    140.0000,      3.7191
    145.0000,      7.2805
    150.0000,      13.690
    155.0000,      24.218
    160.0000,      59.732
    165.0000,      132.44
    170.0000,      173.67
    175.0000,      135.21
                   76.840
LAYER 9
30,      25.4615
     30.0000,      12.126
     35.0000,      4.9539
     40.0000,      2.2929
     45.0000,      1.4100
     50.0000,      1.2397
     55.0000,      1.4542
     60.0000,      2.0916
     65.0000,      3.2175
     70.0000,      4.5731
     75.0000,      5.5278
     80.0000,      5.6778
     85.0000,      5.6384
     90.0000,      5.8830
     95.0000,      6.2762
    100.0000,      6.5750
    105.0000,      7.4787
    110.0000,      12.315
    115.0000,      28.757
    120.0000,      54.485
    125.0000,      41.469
    130.0000,      14.561
    135.0000,      6.7809
    140.0000,      6.2807
    145.0000,      9.7944
    150.0000,      18.161
    155.0000,      35.241
    160.0000,      69.875
    165.0000,      106.74
    170.0000,      105.15
                   69.694
LAYER 10
28,      29.8827
     35.0000,      11.626
     40.0000,      4.5629
     45.0000,      2.3882
     50.0000,      1.8240
     55.0000,      1.9029
     60.0000,      2.5539
     65.0000,      3.8941
     70.0000,      5.8503
     75.0000,      7.8865
     80.0000,      9.3417
     85.0000,      10.240
     90.0000,      11.130
     95.0000,      12.556
    100.0000,      15.182
    105.0000,      20.748
    110.0000,      33.713
    115.0000,      57.635
    120.0000,      74.058
    125.0000,      52.857
    130.0000,      25.188
    135.0000,      14.114
    140.0000,      12.206
    145.0000,      15.561
    150.0000,      24.194
    155.0000,      38.805
    160.0000,      56.499
    165.0000,      64.927
                   53.590
LAYER 11
26,      34.7459
     40.0000,      8.3568
     45.0000,      3.9714
     50.0000,      3.0233
     55.0000,      2.8325
     60.0000,      3.4754
     65.0000,      5.0896
     70.0000,      7.7390
     75.0000,      11.039
     80.0000,      14.283
     85.0000,      17.152
     90.0000,      20.148
     95.0000,      24.432
    100.0000,      31.706
    105.0000,      44.444
    110.0000,      64.895
    115.0000,      87.394
    120.0000,      90.334
    125.0000,      64.840
    130.0000,      37.811
    135.0000,      24.221
    140.0000,      20.073
    145.0000,      21.306
    150.0000,      25.698
    155.0000,      31.077
    160.0000,      34.809
                   33.044
LAYER 12
23,      40.0955
     50.0000,      4.9752
     55.0000,      3.9872
     60.0000,      4.3667
     65.0000,      6.0516
     70.0000,      9.2169
     75.0000,      13.675
     80.0000,      18.769
     85.0000,      24.044
     90.0000,      29.821
     95.0000,      37.238
    100.0000,      47.774
    105.0000,      62.247
    110.0000,      78.476
    115.0000,      88.176
    120.0000,      81.252
    125.0000,      60.573
    130.0000,      40.552
    135.0000,      28.371
    140.0000,      22.599
    145.0000,      20.441
    150.0000,      19.820
    155.0000,      19.350
                   17.885
LAYER 13
21,      45.9801
     55.0000,      4.0690
     60.0000,      4.4527
     65.0000,      5.7691
     70.0000,      8.4799
     75.0000,      12.906
     80.0000,      18.650
     85.0000,      25.030
     90.0000,      31.661
     95.0000,      38.680
    100.0000,      46.244
    105.0000,      53.643
    110.0000,      58.620
    115.0000,      58.076
    120.0000,      50.739
    125.0000,      39.393
    130.0000,      28.769
    135.0000,      21.207
    140.0000,      16.639
    145.0000,      13.848
    150.0000,      12.302
                   10.183
LAYER 14
18,      52.4531
     60.0000,      3.3786
     65.0000,      4.5307
     70.0000,      5.9731
     75.0000,      8.6284
     80.0000,      12.390
     85.0000,      17.074
     90.0000,      21.870
     95.0000,      25.978
    100.0000,      28.855
    105.0000,      30.179
    110.0000,      29.702
    115.0000,      27.329
    120.0000,      23.324
    125.0000,      18.661
    130.0000,      14.460
    135.0000,      11.302
    140.0000,      9.2528
                   7.2125
LAYER 15
14,      59.5734
     70.0000,      3.1381
     75.0000,      4.5123
     80.0000,      5.9866
     85.0000,      7.8437
     90.0000,      9.8779
     95.0000,      11.601
    100.0000,      12.577
    105.0000,      12.587
    110.0000,      11.800
    115.0000,      10.498
    120.0000,      8.9985
    125.0000,      7.5238
    130.0000,      6.1392
                   4.9720
LAYER 16
11,      67.4058
     80.0000,      2.4108
     85.0000,      3.0193
     90.0000,      3.5952
     95.0000,      4.0047
    100.0000,      4.2428
    105.0000,      4.2355
    110.0000,      4.0178
    115.0000,      3.6638
    120.0000,      3.3370
    125.0000,      2.9763
                   2.6365
LAYER 17
7,      76.0213
     90.0000,      1.2918
     95.0000,      1.2632
    100.0000,      1.3170
    105.0000,      1.3256
    110.0000,      1.1999
    115.0000,      1.0856
                   1.1613
LAYER 18
5, 
     95.0000,     0.34170
    100.0000,     0.46379
    105.0000,     0.47212
    110.0000,     0.33699
                  0.18670
CALCULATED APPARENT RESISTIVITY
     10.0000,       5.0000,   1.00000,      6.2202
     15.0000,       5.0000,   1.00000,      5.9065
     20.0000,       5.0000,   1.00000,      5.2151
     25.0000,       5.0000,   1.00000,      4.3590
     30.0000,       5.0000,   1.00000,      4.4519
     35.0000,       5.0000,   1.00000,      4.7055
     40.0000,       5.0000,   1.00000,      4.7147
     45.0000,       5.0000,   1.00000,      4.8911
     50.0000,       5.0000,   1.00000,      4.7199
     55.0000,       5.0000,   1.00000,      5.2436
     60.0000,       5.0000,   1.00000,      4.7701
     65.0000,       5.0000,   1.00000,      5.8989
     70.0000,       5.0000,   1.00000,      6.7342
     75.0000,       5.0000,   1.00000,      6.1928
     80.0000,       5.0000,   1.00000,      8.0830
     85.0000,       5.0000,   1.00000,      7.9138
     90.0000,       5.0000,   1.00000,      9.0509
     95.0000,       5.0000,   1.00000,      10.901
    100.0000,       5.0000,   1.00000,      10.468
    105.0000,       5.0000,   1.00000,      11.218
    110.0000,       5.0000,   1.00000,      8.2832
    115.0000,       5.0000,   1.00000,      10.953
    120.0000,       5.0000,   1.00000,      15.428
    125.0000,       5.0000,   1.00000,      9.5592
    130.0000,       5.0000,   1.00000,      10.879
    135.0000,       5.0000,   1.00000,      11.029
    140.0000,       5.0000,   1.00000,      12.551
    145.0000,       5.0000,   1.00000,      17.794
    150.0000,       5.0000,   1.00000,      15.795
    155.0000,       5.0000,   1.00000,      21.456
    160.0000,       5.0000,   1.00000,      12.107
    165.0000,       5.0000,   1.00000,      1.2438
      7.5000,       5.0000,   2.00000,      6.2926
     12.5000,       5.0000,   2.00000,      4.9878
     17.5000,       5.0000,   2.00000,      5.3665
     22.5000,       5.0000,   2.00000,      4.4795
     27.5000,       5.0000,   2.00000,      3.9652
     32.5000,       5.0000,   2.00000,      4.2163
     37.5000,       5.0000,   2.00000,      4.4903
     42.5000,       5.0000,   2.00000,      4.8495
     47.5000,       5.0000,   2.00000,      4.6566
     52.5000,       5.0000,   2.00000,      5.1415
     57.5000,       5.0000,   2.00000,      4.5520
     62.5000,       5.0000,   2.00000,      5.3915
     67.5000,       5.0000,   2.00000,      7.0110
     72.5000,       5.0000,   2.00000,      4.8374
     77.5000,       5.0000,   2.00000,      6.0080
     82.5000,       5.0000,   2.00000,      7.5671
     87.5000,       5.0000,   2.00000,      7.1543
     92.5000,       5.0000,   2.00000,      9.2004
     97.5000,       5.0000,   2.00000,      9.3898
    102.5000,       5.0000,   2.00000,      9.8695
    107.5000,       5.0000,   2.00000,      7.9904
    117.5000,       5.0000,   2.00000,      18.417
    122.5000,       5.0000,   2.00000,      7.0056
    127.5000,       5.0000,   2.00000,      9.4351
    132.5000,       5.0000,   2.00000,      13.747
    137.5000,       5.0000,   2.00000,      11.452
    142.5000,       5.0000,   2.00000,      14.940
    147.5000,       5.0000,   2.00000,      14.754
    152.5000,       5.0000,   2.00000,      18.413
    157.5000,       5.0000,   2.00000,      10.292
    162.5000,       5.0000,   2.00000,     0.96097
    167.5000,       5.0000,   2.00000,      4.2822
    177.5000,       5.0000,   2.00000,      19.544
    182.5000,       5.0000,   2.00000,      7.4102
    187.5000,       5.0000,   2.00000,      23.815
    192.5000,       5.0000,   2.00000,      21.838
     10.0000,      10.0000,   1.00000,      5.8899
     15.0000,      10.0000,   1.00000,      4.8982
     20.0000,      10.0000,   1.00000,      5.1294
     25.0000,      10.0000,   1.00000,      4.3834
     30.0000,      10.0000,   1.00000,      3.9307
     35.0000,      10.0000,   1.00000,      4.1087
     40.0000,      10.0000,   1.00000,      4.4284
     45.0000,      10.0000,   1.00000,      4.6477
     50.0000,      10.0000,   1.00000,      4.7143
     55.0000,      10.0000,   1.00000,      4.8101
     60.0000,      10.0000,   1.00000,      4.6900
     65.0000,      10.0000,   1.00000,      5.6781
     70.0000,      10.0000,   1.00000,      6.2186
     75.0000,      10.0000,   1.00000,      4.7787
     80.0000,      10.0000,   1.00000,      5.8456
     85.0000,      10.0000,   1.00000,      7.2178
     90.0000,      10.0000,   1.00000,      7.1795
     95.0000,      10.0000,   1.00000,      8.6330
    100.0000,      10.0000,   1.00000,      9.0142
    105.0000,      10.0000,   1.00000,      8.7771
    110.0000,      10.0000,   1.00000,      9.6624
    115.0000,      10.0000,   1.00000,      14.873
    120.0000,      10.0000,   1.00000,      14.629
    125.0000,      10.0000,   1.00000,      6.8464
    130.0000,      10.0000,   1.00000,      10.145
    135.0000,      10.0000,   1.00000,      13.680
    140.0000,      10.0000,   1.00000,      12.097
    145.0000,      10.0000,   1.00000,      13.762
    150.0000,      10.0000,   1.00000,      15.391
    155.0000,      10.0000,   1.00000,      15.467
    160.0000,      10.0000,   1.00000,      7.2460
    165.0000,      10.0000,   1.00000,      2.1387
    170.0000,      10.0000,   1.00000,      11.623
    175.0000,      10.0000,   1.00000,      24.516
    180.0000,      10.0000,   1.00000,      15.534
    185.0000,      10.0000,   1.00000,      8.3381
    190.0000,      10.0000,   1.00000,      21.873
     10.0000,       5.0000,   3.00000,      5.0846
     15.0000,       5.0000,   3.00000,      4.7191
     20.0000,       5.0000,   3.00000,      4.6553
     25.0000,       5.0000,   3.00000,      4.1913
     30.0000,       5.0000,   3.00000,      3.8617
     35.0000,       5.0000,   3.00000,      3.8934
     40.0000,       5.0000,   3.00000,      4.3046
     45.0000,       5.0000,   3.00000,      4.2442
     50.0000,       5.0000,   3.00000,      4.8297
     55.0000,       5.0000,   3.00000,      4.1474
     60.0000,       5.0000,   3.00000,      4.9662
     65.0000,       5.0000,   3.00000,      6.2514
     70.0000,       5.0000,   3.00000,      4.6338
     75.0000,       5.0000,   3.00000,      4.6613
     80.0000,       5.0000,   3.00000,      5.5208
     85.0000,       5.0000,   3.00000,      6.5193
     90.0000,       5.0000,   3.00000,      7.2299
     95.0000,       5.0000,   3.00000,      7.4983
    100.0000,       5.0000,   3.00000,      8.2631
    105.0000,       5.0000,   3.00000,      6.5924
    115.0000,       5.0000,   3.00000,      19.822
    120.0000,       5.0000,   3.00000,      7.0515
    125.0000,       5.0000,   3.00000,      6.5281
    130.0000,       5.0000,   3.00000,      11.564
    140.0000,       5.0000,   3.00000,      13.387
    145.0000,       5.0000,   3.00000,      11.405
    150.0000,       5.0000,   3.00000,      16.664
    155.0000,       5.0000,   3.00000,      9.5744
    160.0000,       5.0000,   3.00000,      1.1532
    165.0000,       5.0000,   3.00000,      4.4942
    170.0000,       5.0000,   3.00000,      26.306
     12.5000,       5.0000,   4.00000,      4.8166
     17.5000,       5.0000,   4.00000,      4.2633
     22.5000,       5.0000,   4.00000,      4.4101
     27.5000,       5.0000,   4.00000,      4.1288
     32.5000,       5.0000,   4.00000,      3.6916
     37.5000,       5.0000,   4.00000,      3.8070
     42.5000,       5.0000,   4.00000,      3.7361
     47.5000,       5.0000,   4.00000,      4.3530
     52.5000,       5.0000,   4.00000,      3.7362
     57.5000,       5.0000,   4.00000,      4.4152
     62.5000,       5.0000,   4.00000,      5.6403
     67.5000,       5.0000,   4.00000,      3.9547
     72.5000,       5.0000,   4.00000,      4.4132
     77.5000,       5.0000,   4.00000,      4.4728
     82.5000,       5.0000,   4.00000,      4.9585
     87.5000,       5.0000,   4.00000,      6.6704
     92.5000,       5.0000,   4.00000,      5.9053
     97.5000,       5.0000,   4.00000,      6.4788
    102.5000,       5.0000,   4.00000,      5.6207
    112.5000,       5.0000,   4.00000,      20.166
    117.5000,       5.0000,   4.00000,      6.8771
    122.5000,       5.0000,   4.00000,      6.2591
    127.5000,       5.0000,   4.00000,      7.9382
    132.5000,       5.0000,   4.00000,      11.119
    137.5000,       5.0000,   4.00000,      15.276
    142.5000,       5.0000,   4.00000,      10.035
    147.5000,       5.0000,   4.00000,      13.426
    152.5000,       5.0000,   4.00000,      9.1060
    157.5000,       5.0000,   4.00000,      1.2282
    162.5000,       5.0000,   4.00000,      5.5362
    172.5000,       5.0000,   4.00000,      41.618
    177.5000,       5.0000,   4.00000,      11.362
    182.5000,       5.0000,   4.00000,      10.327
    187.5000,       5.0000,   4.00000,      8.1531
     15.0000,      10.0000,   2.00000,      4.6383
     20.0000,      10.0000,   2.00000,      4.2152
     25.0000,      10.0000,   2.00000,      4.3808
     30.0000,      10.0000,   2.00000,      4.0611
     35.0000,      10.0000,   2.00000,      3.7021
     40.0000,      10.0000,   2.00000,      3.6445
     45.0000,      10.0000,   2.00000,      3.8146
     50.0000,      10.0000,   2.00000,      3.9585
     55.0000,      10.0000,   2.00000,      3.8553
     60.0000,      10.0000,   2.00000,      4.6856
     65.0000,      10.0000,   2.00000,      4.7993
     70.0000,      10.0000,   2.00000,      3.9004
     75.0000,      10.0000,   2.00000,      4.3628
     80.0000,      10.0000,   2.00000,      4.3726
     85.0000,      10.0000,   2.00000,      5.1132
     90.0000,      10.0000,   2.00000,      6.1931
     95.0000,      10.0000,   2.00000,      5.6451
    100.0000,      10.0000,   2.00000,      5.8068
    105.0000,      10.0000,   2.00000,      8.1752
    110.0000,      10.0000,   2.00000,      14.947
    115.0000,      10.0000,   2.00000,      14.742
    120.0000,      10.0000,   2.00000,      6.5067
    125.0000,      10.0000,   2.00000,      6.7630
    130.0000,      10.0000,   2.00000,      7.8335
    135.0000,      10.0000,   2.00000,      11.586
    140.0000,      10.0000,   2.00000,      13.602
    145.0000,      10.0000,   2.00000,      11.073
    150.0000,      10.0000,   2.00000,      11.284
    155.0000,      10.0000,   2.00000,      5.9613
    160.0000,      10.0000,   2.00000,      3.1217
    170.0000,      10.0000,   2.00000,      34.939
    175.0000,      10.0000,   2.00000,      30.078
    180.0000,      10.0000,   2.00000,      12.565
    185.0000,      10.0000,   2.00000,      9.4479
     20.0000,      20.0000,   1.00000,      4.4931
     25.0000,      20.0000,   1.00000,      4.1492
     30.0000,      20.0000,   1.00000,      4.2965
     35.0000,      20.0000,   1.00000,      3.9866
     40.0000,      20.0000,   1.00000,      3.6626
     45.0000,      20.0000,   1.00000,      3.5680
     50.0000,      20.0000,   1.00000,      3.6352
     55.0000,      20.0000,   1.00000,      3.9794
     60.0000,      20.0000,   1.00000,      3.8892
     65.0000,      20.0000,   1.00000,      4.1858
     70.0000,      20.0000,   1.00000,      4.3679
     75.0000,      20.0000,   1.00000,      3.8609
     80.0000,      20.0000,   1.00000,      4.3629
     85.0000,      20.0000,   1.00000,      4.4083
     90.0000,      20.0000,   1.00000,      4.8870
     95.0000,      20.0000,   1.00000,      5.7158
    100.0000,      20.0000,   1.00000,      6.2885
    105.0000,      20.0000,   1.00000,      8.6463
    110.0000,      20.0000,   1.00000,      9.7559
    115.0000,      20.0000,   1.00000,      11.838
    120.0000,      20.0000,   1.00000,      11.875
    125.0000,      20.0000,   1.00000,      6.6789
    130.0000,      20.0000,   1.00000,      7.0246
    135.0000,      20.0000,   1.00000,      7.7049
    140.0000,      20.0000,   1.00000,      10.989
    145.0000,      20.0000,   1.00000,      13.070
    150.0000,      20.0000,   1.00000,      9.1261
    155.0000,      20.0000,   1.00000,      8.6167
    165.0000,      20.0000,   1.00000,      16.376
    170.0000,      20.0000,   1.00000,      22.964
    175.0000,      20.0000,   1.00000,      27.909
    180.0000,      20.0000,   1.00000,      24.643
     15.0000,       5.0000,   5.00000,      4.3708
     20.0000,       5.0000,   5.00000,      4.1430
     25.0000,       5.0000,   5.00000,      4.3368
     30.0000,       5.0000,   5.00000,      3.9597
     35.0000,       5.0000,   5.00000,      3.7179
     40.0000,       5.0000,   5.00000,      3.4007
     45.0000,       5.0000,   5.00000,      3.9322
     50.0000,       5.0000,   5.00000,      3.3667
     55.0000,       5.0000,   5.00000,      4.0339
     60.0000,       5.0000,   5.00000,      5.0911
     65.0000,       5.0000,   5.00000,      3.5379
     70.0000,       5.0000,   5.00000,      3.8189
     75.0000,       5.0000,   5.00000,      4.2871
     80.0000,       5.0000,   5.00000,      4.2224
     85.0000,       5.0000,   5.00000,      5.3452
     90.0000,       5.0000,   5.00000,      5.4772
     95.0000,       5.0000,   5.00000,      5.2548
    100.0000,       5.0000,   5.00000,      4.7988
    105.0000,       5.0000,   5.00000,      12.007
    110.0000,       5.0000,   5.00000,      18.929
    115.0000,       5.0000,   5.00000,      6.6045
    120.0000,       5.0000,   5.00000,      5.9511
    125.0000,       5.0000,   5.00000,      7.5187
    130.0000,       5.0000,   5.00000,      7.6764
    135.0000,       5.0000,   5.00000,      12.288
    140.0000,       5.0000,   5.00000,      11.091
    145.0000,       5.0000,   5.00000,      12.629
    150.0000,       5.0000,   5.00000,      8.0722
    155.0000,       5.0000,   5.00000,      1.2442
    160.0000,       5.0000,   5.00000,      5.9619
    165.0000,       5.0000,   5.00000,      35.109
    170.0000,       5.0000,   5.00000,      43.441
    175.0000,       5.0000,   5.00000,      12.767
     17.5000,       5.0000,   6.00000,      4.2374
     22.5000,       5.0000,   6.00000,      4.1010
     27.5000,       5.0000,   6.00000,      4.1314
     32.5000,       5.0000,   6.00000,      3.9843
     37.5000,       5.0000,   6.00000,      3.4052
     42.5000,       5.0000,   6.00000,      3.7288
     47.5000,       5.0000,   6.00000,      3.0915
     52.5000,       5.0000,   6.00000,      3.7152
     57.5000,       5.0000,   6.00000,      4.7075
     62.5000,       5.0000,   6.00000,      3.1798
     67.5000,       5.0000,   6.00000,      3.4709
     72.5000,       5.0000,   6.00000,      3.8060
     77.5000,       5.0000,   6.00000,      4.1184
     82.5000,       5.0000,   6.00000,      4.7513
     87.5000,       5.0000,   6.00000,      4.5316
     92.5000,       5.0000,   6.00000,      4.9881
     97.5000,       5.0000,   6.00000,      4.3746
    102.5000,       5.0000,   6.00000,      11.716
    112.5000,       5.0000,   6.00000,      5.9921
    117.5000,       5.0000,   6.00000,      5.6526
    122.5000,       5.0000,   6.00000,      7.1343
    127.5000,       5.0000,   6.00000,      7.2408
    132.5000,       5.0000,   6.00000,      8.5002
    137.5000,       5.0000,   6.00000,      8.7518
    142.5000,       5.0000,   6.00000,      14.081
    147.5000,       5.0000,   6.00000,      8.2131
    152.5000,       5.0000,   6.00000,      1.1901
    157.5000,       5.0000,   6.00000,      6.1395
    172.5000,       5.0000,   6.00000,      12.750
    177.5000,       5.0000,   6.00000,      15.621
    182.5000,       5.0000,   6.00000,      10.680
     25.0000,      25.0000,   1.00000,      4.1824
     30.0000,      25.0000,   1.00000,      3.9865
     35.0000,      25.0000,   1.00000,      4.1491
     40.0000,      25.0000,   1.00000,      3.8499
     45.0000,      25.0000,   1.00000,      3.5679
     50.0000,      25.0000,   1.00000,      3.5268
     55.0000,      25.0000,   1.00000,      3.5797
     60.0000,      25.0000,   1.00000,      3.5185
     65.0000,      25.0000,   1.00000,      3.7811
     70.0000,      25.0000,   1.00000,      3.8742
     75.0000,      25.0000,   1.00000,      3.6011
     80.0000,      25.0000,   1.00000,      3.8747
     85.0000,      25.0000,   1.00000,      4.2592
     90.0000,      25.0000,   1.00000,      4.2820
     95.0000,      25.0000,   1.00000,      5.5530
    100.0000,      25.0000,   1.00000,      7.6326
    105.0000,      25.0000,   1.00000,      7.9743
    110.0000,      25.0000,   1.00000,      8.8259
    115.0000,      25.0000,   1.00000,      10.708
    120.0000,      25.0000,   1.00000,      10.183
    125.0000,      25.0000,   1.00000,      6.4664
    130.0000,      25.0000,   1.00000,      6.5394
    135.0000,      25.0000,   1.00000,      7.2447
    140.0000,      25.0000,   1.00000,      7.3405
    145.0000,      25.0000,   1.00000,      9.3281
    150.0000,      25.0000,   1.00000,      9.6986
    160.0000,      25.0000,   1.00000,      14.705
    165.0000,      25.0000,   1.00000,      17.134
    170.0000,      25.0000,   1.00000,      23.555
    175.0000,      25.0000,   1.00000,      29.477
    180.0000,      10.0000,   3.00000,      13.772
     22.5000,      15.0000,   2.00000,      4.1321
     27.5000,      15.0000,   2.00000,      3.9851
     32.5000,      15.0000,   2.00000,      4.0319
     37.5000,      15.0000,   2.00000,      3.8982
     42.5000,      15.0000,   2.00000,      3.4608
     47.5000,      15.0000,   2.00000,      3.4383
     52.5000,      15.0000,   2.00000,      3.5322
     57.5000,      15.0000,   2.00000,      3.7191
     62.5000,      15.0000,   2.00000,      3.7294
     67.5000,      15.0000,   2.00000,      3.2296
     72.5000,      15.0000,   2.00000,      3.5220
     77.5000,      15.0000,   2.00000,      3.9219
     82.5000,      15.0000,   2.00000,      4.2914
     87.5000,      15.0000,   2.00000,      4.3651
     92.5000,      15.0000,   2.00000,      4.3629
     97.5000,      15.0000,   2.00000,      6.7178
    102.5000,      15.0000,   2.00000,      10.140
    107.5000,      15.0000,   2.00000,      12.090
    112.5000,      15.0000,   2.00000,      10.896
    117.5000,      15.0000,   2.00000,      5.7685
    122.5000,      15.0000,   2.00000,      6.2475
    127.5000,      15.0000,   2.00000,      7.1472
    132.5000,      15.0000,   2.00000,      7.0634
    137.5000,      15.0000,   2.00000,      7.5534
    142.5000,      15.0000,   2.00000,      9.1910
    147.5000,      15.0000,   2.00000,      9.3564
    152.5000,      15.0000,   2.00000,      5.5513
    162.5000,      15.0000,   2.00000,      27.398
    167.5000,      15.0000,   2.00000,      35.623
    172.5000,      15.0000,   2.00000,      29.708
    177.5000,      15.0000,   2.00000,      13.113
     20.0000,       5.0000,   7.00000,      4.1564
     25.0000,       5.0000,   7.00000,      3.9057
     30.0000,       5.0000,   7.00000,      4.1237
     35.0000,       5.0000,   7.00000,      3.6417
     40.0000,       5.0000,   7.00000,      3.8214
     45.0000,       5.0000,   7.00000,      2.9963
     50.0000,       5.0000,   7.00000,      3.5232
     55.0000,       5.0000,   7.00000,      4.4295
     60.0000,       5.0000,   7.00000,      2.9563
     65.0000,       5.0000,   7.00000,      3.1950
     70.0000,       5.0000,   7.00000,      3.5506
     75.0000,       5.0000,   7.00000,      3.7502
     80.0000,       5.0000,   7.00000,      4.6894
     85.0000,       5.0000,   7.00000,      4.1176
     90.0000,       5.0000,   7.00000,      4.3054
     95.0000,       5.0000,   7.00000,      4.4585
    100.0000,       5.0000,   7.00000,      11.843
    110.0000,       5.0000,   7.00000,      5.6636
    115.0000,       5.0000,   7.00000,      5.1262
    125.0000,       5.0000,   7.00000,      6.8751
    130.0000,       5.0000,   7.00000,      7.9576
    135.0000,       5.0000,   7.00000,      6.0445
    140.0000,       5.0000,   7.00000,      11.184
    145.0000,       5.0000,   7.00000,      9.2395
    150.0000,       5.0000,   7.00000,      1.2577
    155.0000,       5.0000,   7.00000,      6.0707
    165.0000,       5.0000,   7.00000,      50.392
    170.0000,       5.0000,   7.00000,      13.930
    175.0000,       5.0000,   7.00000,      15.313
    180.0000,       5.0000,   7.00000,      11.307
     30.0000,      30.0000,   1.00000,      4.0009
     35.0000,      30.0000,   1.00000,      3.8375
     40.0000,      30.0000,   1.00000,      3.9609
     45.0000,      30.0000,   1.00000,      3.8894
     50.0000,      30.0000,   1.00000,      3.5547
     55.0000,      30.0000,   1.00000,      3.4553
     60.0000,      30.0000,   1.00000,      3.3478
     65.0000,      30.0000,   1.00000,      3.5434
     70.0000,      30.0000,   1.00000,      3.6658
     75.0000,      30.0000,   1.00000,      3.3859
     80.0000,      30.0000,   1.00000,      3.6469
     85.0000,      30.0000,   1.00000,      3.8980
     90.0000,      30.0000,   1.00000,      4.9559
     95.0000,      30.0000,   1.00000,      6.3398
    100.0000,      30.0000,   1.00000,      6.9318
    105.0000,      30.0000,   1.00000,      7.9800
    110.0000,      30.0000,   1.00000,      8.4522
    115.0000,      30.0000,   1.00000,      9.7701
    120.0000,      30.0000,   1.00000,      9.2277
    125.0000,      30.0000,   1.00000,      5.7741
    130.0000,      30.0000,   1.00000,      6.2528
    135.0000,      30.0000,   1.00000,      6.6390
    140.0000,      30.0000,   1.00000,      6.2932
    145.0000,      30.0000,   1.00000,      6.2284
    155.0000,      30.0000,   1.00000,      17.001
    160.0000,      30.0000,   1.00000,      15.827
    165.0000,      30.0000,   1.00000,      17.155
    170.0000,      30.0000,   1.00000,      22.701
    177.5000,       5.0000,   8.00000,      10.905
     25.0000,      10.0000,   4.00000,      3.8974
     30.0000,      10.0000,   4.00000,      3.7264
     35.0000,      10.0000,   4.00000,      3.9338
     40.0000,      10.0000,   4.00000,      3.7243
     45.0000,      10.0000,   4.00000,      3.3420
     50.0000,      10.0000,   4.00000,      3.8814
     55.0000,      10.0000,   4.00000,      3.6151
     60.0000,      10.0000,   4.00000,      2.8828
     65.0000,      10.0000,   4.00000,      3.1507
     70.0000,      10.0000,   4.00000,      3.3981
     75.0000,      10.0000,   4.00000,      3.8453
     80.0000,      10.0000,   4.00000,      4.1033
     85.0000,      10.0000,   4.00000,      4.0486
     90.0000,      10.0000,   4.00000,      4.0321
    100.0000,      10.0000,   4.00000,      15.292
    110.0000,      10.0000,   4.00000,      5.0297
    115.0000,      10.0000,   4.00000,      5.2954
    120.0000,      10.0000,   4.00000,      6.1266
    130.0000,      10.0000,   4.00000,      6.5173
    135.0000,      10.0000,   4.00000,      6.3739
    140.0000,      10.0000,   4.00000,      6.7140
    145.0000,      10.0000,   4.00000,      4.6052
    150.0000,      10.0000,   4.00000,      3.9964
    160.0000,      10.0000,   4.00000,      42.588
    165.0000,      10.0000,   4.00000,      33.828
    170.0000,      10.0000,   4.00000,      14.799
    175.0000,      10.0000,   4.00000,      14.160
    170.0000,       5.0000,   9.00000,      15.995
    175.0000,       5.0000,   9.00000,      11.424
     35.0000,      35.0000,   1.00000,      3.8008
     40.0000,      35.0000,   1.00000,      3.7786
     45.0000,      35.0000,   1.00000,      3.9052
     50.0000,      35.0000,   1.00000,      3.7357
     55.0000,      35.0000,   1.00000,      3.5704
     60.0000,      35.0000,   1.00000,      3.3729
     65.0000,      35.0000,   1.00000,      3.5112
     70.0000,      35.0000,   1.00000,      3.5442
     75.0000,      35.0000,   1.00000,      3.3158
     80.0000,      35.0000,   1.00000,      3.5236
     85.0000,      35.0000,   1.00000,      4.3607
     90.0000,      35.0000,   1.00000,      5.6396
     95.0000,      35.0000,   1.00000,      6.3607
    100.0000,      35.0000,   1.00000,      6.5733
    105.0000,      35.0000,   1.00000,      7.3545
    110.0000,      35.0000,   1.00000,      8.5482
    115.0000,      35.0000,   1.00000,      9.3055
    120.0000,      35.0000,   1.00000,      8.3197
    125.0000,      35.0000,   1.00000,      5.4531
    130.0000,      35.0000,   1.00000,      5.5770
    135.0000,      35.0000,   1.00000,      5.8560
    140.0000,      35.0000,   1.00000,      5.7391
    150.0000,      35.0000,   1.00000,      9.3241
    155.0000,      35.0000,   1.00000,      13.722
    160.0000,      35.0000,   1.00000,      17.622
    165.0000,      35.0000,   1.00000,      17.845
    170.0000,      20.0000,   2.00000,      25.573
     30.0000,      15.0000,   3.00000,      3.7387
     35.0000,      15.0000,   3.00000,      3.5424
     40.0000,      15.0000,   3.00000,      3.8189
     45.0000,      15.0000,   3.00000,      3.8718
     50.0000,      15.0000,   3.00000,      3.7423
     55.0000,      15.0000,   3.00000,      3.4894
     60.0000,      15.0000,   3.00000,      2.9788
     65.0000,      15.0000,   3.00000,      3.1918
     70.0000,      15.0000,   3.00000,      3.5384
     75.0000,      15.0000,   3.00000,      3.6985
     80.0000,      15.0000,   3.00000,      3.8967
     85.0000,      15.0000,   3.00000,      3.8502
     90.0000,      15.0000,   3.00000,      6.2850
     95.0000,      15.0000,   3.00000,      10.289
    100.0000,      15.0000,   3.00000,      12.070
    105.0000,      15.0000,   3.00000,      10.504
    110.0000,      15.0000,   3.00000,      5.0762
    115.0000,      15.0000,   3.00000,      5.1296
    120.0000,      15.0000,   3.00000,      5.8905
    125.0000,      15.0000,   3.00000,      5.7853
    130.0000,      15.0000,   3.00000,      6.2633
    135.0000,      15.0000,   3.00000,      5.6228
    140.0000,      15.0000,   3.00000,      4.7528
    145.0000,      15.0000,   3.00000,      3.5785
    155.0000,      15.0000,   3.00000,      32.291
    160.0000,      15.0000,   3.00000,      36.379
    165.0000,      15.0000,   3.00000,      27.674
    170.0000,      15.0000,   3.00000,      13.308
     27.5000,       5.0000,  10.00000,      3.4823
     32.5000,       5.0000,  10.00000,      3.9215
     37.5000,       5.0000,  10.00000,      3.3267
     42.5000,       5.0000,  10.00000,      3.8566
     47.5000,       5.0000,  10.00000,      4.5372
     52.5000,       5.0000,  10.00000,      2.8050
     57.5000,       5.0000,  10.00000,      2.9721
     62.5000,       5.0000,  10.00000,      3.2625
     67.5000,       5.0000,  10.00000,      3.4145
     72.5000,       5.0000,  10.00000,      4.0773
     77.5000,       5.0000,  10.00000,      3.6908
     82.5000,       5.0000,  10.00000,      3.7990
     87.5000,       5.0000,  10.00000,      4.1130
     92.5000,       5.0000,  10.00000,      12.001
    102.5000,       5.0000,  10.00000,      5.4582
    107.5000,       5.0000,  10.00000,      4.4907
    112.5000,       5.0000,  10.00000,      5.5750
    117.5000,       5.0000,  10.00000,      5.6919
    122.5000,       5.0000,  10.00000,      6.5414
    132.5000,       5.0000,  10.00000,      6.8942
    137.5000,       5.0000,  10.00000,      4.9132
    142.5000,       5.0000,  10.00000,     0.83150
    147.5000,       5.0000,  10.00000,      5.8770
    157.5000,       5.0000,  10.00000,      50.918
    162.5000,       5.0000,  10.00000,      12.899
    167.5000,       5.0000,  10.00000,      15.411
    172.5000,       5.0000,  10.00000,      11.031
     40.0000,      40.0000,   1.00000,      3.6646
     45.0000,      40.0000,   1.00000,      3.6181
     50.0000,      40.0000,   1.00000,      3.7753
     55.0000,      40.0000,   1.00000,      3.7642
     60.0000,      40.0000,   1.00000,      3.5706
     65.0000,      40.0000,   1.00000,      3.5826
     70.0000,      40.0000,   1.00000,      3.5443
     75.0000,      40.0000,   1.00000,      3.3415
     85.0000,      40.0000,   1.00000,      5.1129
     90.0000,      40.0000,   1.00000,      5.5436
     95.0000,      40.0000,   1.00000,      5.9891
    100.0000,      40.0000,   1.00000,      6.5597
    105.0000,      40.0000,   1.00000,      7.0179
    110.0000,      40.0000,   1.00000,      7.8904
    115.0000,      40.0000,   1.00000,      9.1748
    120.0000,      40.0000,   1.00000,      7.8724
    125.0000,      40.0000,   1.00000,      5.0443
    130.0000,      40.0000,   1.00000,      4.9348
    135.0000,      40.0000,   1.00000,      5.1909
    145.0000,      40.0000,   1.00000,      8.3250
    150.0000,      40.0000,   1.00000,      8.8198
    155.0000,      40.0000,   1.00000,      10.157
    160.0000,      40.0000,   1.00000,      13.973
    170.0000,      10.0000,   5.00000,      13.191
    170.0000,       5.0000,  11.00000,      10.527
     37.5000,      25.0000,   2.00000,      3.6100
     42.5000,      25.0000,   2.00000,      3.6109
     47.5000,      25.0000,   2.00000,      3.6756
     52.5000,      25.0000,   2.00000,      3.7840
     57.5000,      25.0000,   2.00000,      3.6321
     62.5000,      25.0000,   2.00000,      3.3281
     67.5000,      25.0000,   2.00000,      3.4574
     72.5000,      25.0000,   2.00000,      3.5941
     77.5000,      25.0000,   2.00000,      3.7301
     82.5000,      25.0000,   2.00000,      4.9757
     87.5000,      25.0000,   2.00000,      6.9339
     92.5000,      25.0000,   2.00000,      7.6708
     97.5000,      25.0000,   2.00000,      8.6612
    102.5000,      25.0000,   2.00000,      9.5550
    112.5000,      25.0000,   2.00000,      5.2605
    117.5000,      25.0000,   2.00000,      4.9427
    122.5000,      25.0000,   2.00000,      5.2571
    127.5000,      25.0000,   2.00000,      5.2063
    132.5000,      25.0000,   2.00000,      4.7012
    147.5000,      25.0000,   2.00000,      10.804
    152.5000,      25.0000,   2.00000,      12.880
    157.5000,      25.0000,   2.00000,      21.723
    162.5000,      25.0000,   2.00000,      31.316
     45.0000,      45.0000,   1.00000,      3.5246
     50.0000,      45.0000,   1.00000,      3.5263
     55.0000,      45.0000,   1.00000,      3.8252
     60.0000,      45.0000,   1.00000,      3.7516
     65.0000,      45.0000,   1.00000,      3.7408
     70.0000,      45.0000,   1.00000,      3.6653
     75.0000,      45.0000,   1.00000,      3.9196
     80.0000,      45.0000,   1.00000,      4.8475
     85.0000,      45.0000,   1.00000,      5.1552
     90.0000,      45.0000,   1.00000,      5.4294
     95.0000,      45.0000,   1.00000,      5.8514
    100.0000,      45.0000,   1.00000,      6.2045
    105.0000,      45.0000,   1.00000,      6.9394
    110.0000,      45.0000,   1.00000,      7.4034
    115.0000,      45.0000,   1.00000,      8.3303
    120.0000,      45.0000,   1.00000,      7.6859
    125.0000,      45.0000,   1.00000,      4.6450
    130.0000,      45.0000,   1.00000,      4.5472
    135.0000,      45.0000,   1.00000,      5.7169
    140.0000,      45.0000,   1.00000,      7.1289
    145.0000,      45.0000,   1.00000,      7.9176
    150.0000,      45.0000,   1.00000,      8.4146
    155.0000,      45.0000,   1.00000,      9.3938
     32.5000,       5.0000,  12.00000,      3.0440
     37.5000,       5.0000,  12.00000,      3.6375
     42.5000,       5.0000,  12.00000,      4.7727
     47.5000,       5.0000,  12.00000,      3.0391
     52.5000,       5.0000,  12.00000,      3.1773
     57.5000,       5.0000,  12.00000,      3.4160
     62.5000,       5.0000,  12.00000,      3.4993
     67.5000,       5.0000,  12.00000,      4.1005
     72.5000,       5.0000,  12.00000,      3.6131
     77.5000,       5.0000,  12.00000,      3.6723
     82.5000,       5.0000,  12.00000,      3.9528
     92.5000,       5.0000,  12.00000,      17.513
     97.5000,       5.0000,  12.00000,      4.9575
    102.5000,       5.0000,  12.00000,      4.2753
    107.5000,       5.0000,  12.00000,      5.5155
    112.5000,       5.0000,  12.00000,      5.2479
    117.5000,       5.0000,  12.00000,      5.8042
    122.5000,       5.0000,  12.00000,      4.2391
    127.5000,       5.0000,  12.00000,      5.9366
    142.5000,       5.0000,  12.00000,      4.1637
    152.5000,       5.0000,  12.00000,      43.785
    157.5000,       5.0000,  12.00000,      14.145
    162.5000,       5.0000,  12.00000,      14.966
    167.5000,       5.0000,  12.00000,      9.9296
     35.0000,      10.0000,   6.00000,      3.2729
     40.0000,      10.0000,   6.00000,      4.0105
     45.0000,      10.0000,   6.00000,      3.9674
     50.0000,      10.0000,   6.00000,      3.1567
     55.0000,      10.0000,   6.00000,      3.3502
     60.0000,      10.0000,   6.00000,      3.5081
     65.0000,      10.0000,   6.00000,      3.8162
     70.0000,      10.0000,   6.00000,      3.8923
     75.0000,      10.0000,   6.00000,      3.6496
     80.0000,      10.0000,   6.00000,      3.7999
     85.0000,      10.0000,   6.00000,      7.5774
     90.0000,      10.0000,   6.00000,      14.163
     95.0000,      10.0000,   6.00000,      11.709
    100.0000,      10.0000,   6.00000,      4.5635
    105.0000,      10.0000,   6.00000,      4.6678
    110.0000,      10.0000,   6.00000,      5.4055
    115.0000,      10.0000,   6.00000,      5.4166
    120.0000,      10.0000,   6.00000,      4.9595
    125.0000,      10.0000,   6.00000,      4.8392
    130.0000,      10.0000,   6.00000,      5.0278
    140.0000,      10.0000,   6.00000,      2.2301
    150.0000,      10.0000,   6.00000,      29.346
    155.0000,      10.0000,   6.00000,      28.730
    160.0000,      10.0000,   6.00000,      14.885
    165.0000,      10.0000,   6.00000,      12.708
    162.5000,      15.0000,   4.00000,      13.634
    155.0000,       5.0000,  13.00000,      11.166
    160.0000,       5.0000,  13.00000,      15.748
    165.0000,       5.0000,  13.00000,      10.074
     50.0000,      50.0000,   1.00000,      3.4605
     55.0000,      50.0000,   1.00000,      3.5671
     60.0000,      50.0000,   1.00000,      3.7634
     65.0000,      50.0000,   1.00000,      3.9143
     70.0000,      50.0000,   1.00000,      4.2888
     75.0000,      50.0000,   1.00000,      4.7700
     80.0000,      50.0000,   1.00000,      4.9832
     85.0000,      50.0000,   1.00000,      5.1861
     90.0000,      50.0000,   1.00000,      5.4387
     95.0000,      50.0000,   1.00000,      5.7309
    100.0000,      50.0000,   1.00000,      6.0380
    105.0000,      50.0000,   1.00000,      6.4624
    110.0000,      50.0000,   1.00000,      7.2134
    115.0000,      50.0000,   1.00000,      7.7124
    125.0000,      50.0000,   1.00000,      4.5743
    130.0000,      50.0000,   1.00000,      5.0846
    135.0000,      50.0000,   1.00000,      6.2465
    140.0000,      50.0000,   1.00000,      6.6947
    145.0000,      50.0000,   1.00000,      7.2875
    150.0000,      50.0000,   1.00000,      7.8839
    155.0000,      20.0000,   3.00000,      20.454
    160.0000,      20.0000,   3.00000,      20.874
    162.5000,       5.0000,  14.00000,      10.505
     45.0000,      30.0000,   2.00000,      3.3105
     50.0000,      30.0000,   2.00000,      3.5102
     55.0000,      30.0000,   2.00000,      3.8316
     60.0000,      30.0000,   2.00000,      3.6314
     65.0000,      30.0000,   2.00000,      3.7392
     70.0000,      30.0000,   2.00000,      3.8411
     75.0000,      30.0000,   2.00000,      4.8604
     80.0000,      30.0000,   2.00000,      6.5031
     85.0000,      30.0000,   2.00000,      6.7719
     90.0000,      30.0000,   2.00000,      7.1603
     95.0000,      30.0000,   2.00000,      7.8062
    100.0000,      30.0000,   2.00000,      8.5588
    105.0000,      30.0000,   2.00000,      7.5937
    110.0000,      30.0000,   2.00000,      4.5173
    115.0000,      30.0000,   2.00000,      4.5910
    120.0000,      30.0000,   2.00000,      4.8675
    125.0000,      30.0000,   2.00000,      4.2138
    130.0000,      30.0000,   2.00000,      3.9649
    135.0000,      30.0000,   2.00000,      5.5433
    140.0000,      30.0000,   2.00000,      8.4726
    150.0000,      30.0000,   2.00000,      11.207
    155.0000,      30.0000,   2.00000,      14.035
     55.0000,      55.0000,   1.00000,      3.4589
     60.0000,      55.0000,   1.00000,      3.5254
     70.0000,      55.0000,   1.00000,      5.0776
     75.0000,      55.0000,   1.00000,      4.9665
     80.0000,      55.0000,   1.00000,      5.1100
     85.0000,      55.0000,   1.00000,      5.2854
     90.0000,      55.0000,   1.00000,      5.4646
     95.0000,      55.0000,   1.00000,      5.7027
    100.0000,      55.0000,   1.00000,      5.8359
    105.0000,      55.0000,   1.00000,      6.2210
    110.0000,      55.0000,   1.00000,      6.6590
    115.0000,      55.0000,   1.00000,      7.2689
    120.0000,      55.0000,   1.00000,      6.2259
    130.0000,      55.0000,   1.00000,      5.8005
    135.0000,      55.0000,   1.00000,      6.0093
    140.0000,      55.0000,   1.00000,      6.3022
    145.0000,      55.0000,   1.00000,      6.7340
    160.0000,      10.0000,   7.00000,      10.400
     40.0000,       5.0000,  15.00000,      2.7048
     45.0000,       5.0000,  15.00000,      3.0262
     50.0000,       5.0000,  15.00000,      3.6221
     55.0000,       5.0000,  15.00000,      3.8452
     60.0000,       5.0000,  15.00000,      4.4507
     65.0000,       5.0000,  15.00000,      3.8253
     70.0000,       5.0000,  15.00000,      3.8147
     75.0000,       5.0000,  15.00000,      4.0729
     80.0000,       5.0000,  15.00000,      11.943
     85.0000,       5.0000,  15.00000,      16.499
     90.0000,       5.0000,  15.00000,      4.6111
     95.0000,       5.0000,  15.00000,      3.8502
    100.0000,       5.0000,  15.00000,      4.8141
    105.0000,       5.0000,  15.00000,      4.6356
    110.0000,       5.0000,  15.00000,      5.1531
    115.0000,       5.0000,  15.00000,      3.7861
    120.0000,       5.0000,  15.00000,      4.9529
    125.0000,       5.0000,  15.00000,      3.4298
    130.0000,       5.0000,  15.00000,     0.59913
    135.0000,       5.0000,  15.00000,      3.4947
    145.0000,       5.0000,  15.00000,      28.613
    150.0000,       5.0000,  15.00000,      7.6195
    155.0000,       5.0000,  15.00000,      9.0371
    160.0000,       5.0000,  15.00000,      8.1808
     60.0000,      60.0000,   1.00000,      3.7480
     65.0000,      60.0000,   1.00000,      4.5398
     70.0000,      60.0000,   1.00000,      5.0280
     75.0000,      60.0000,   1.00000,      5.0655
     80.0000,      60.0000,   1.00000,      5.2573
     85.0000,      60.0000,   1.00000,      5.3995
     90.0000,      60.0000,   1.00000,      5.5291
     95.0000,      60.0000,   1.00000,      5.6453
    100.0000,      60.0000,   1.00000,      5.7554
    105.0000,      60.0000,   1.00000,      5.9690
    110.0000,      60.0000,   1.00000,      6.2364
    115.0000,      60.0000,   1.00000,      6.6583
    125.0000,      60.0000,   1.00000,      5.0725
    130.0000,      60.0000,   1.00000,      5.3242
    135.0000,      60.0000,   1.00000,      5.9512
    140.0000,      60.0000,   1.00000,      5.9687
    150.0000,      15.0000,   5.00000,      15.374
    155.0000,      15.0000,   5.00000,      7.2268
     42.5000,       5.0000,  16.00000,      2.9106
     47.5000,       5.0000,  16.00000,      3.3532
     52.5000,       5.0000,  16.00000,      3.7905
     57.5000,       5.0000,  16.00000,      4.5516
     62.5000,       5.0000,  16.00000,      3.9332
     67.5000,       5.0000,  16.00000,      3.9197
     72.5000,       5.0000,  16.00000,      4.1724
     87.5000,       5.0000,  16.00000,      4.5434
     92.5000,       5.0000,  16.00000,      3.7527
     97.5000,       5.0000,  16.00000,      4.5487
    107.5000,       5.0000,  16.00000,      4.8685
    112.5000,       5.0000,  16.00000,      3.4619
    117.5000,       5.0000,  16.00000,      4.8826
    122.5000,       5.0000,  16.00000,      3.2616
    127.5000,       5.0000,  16.00000,     0.56052
    132.5000,       5.0000,  16.00000,      3.2849
    137.5000,       5.0000,  16.00000,      20.960
    142.5000,       5.0000,  16.00000,      27.023
    147.5000,       5.0000,  16.00000,      7.1322
    152.5000,       5.0000,  16.00000,      8.3367
    157.5000,       5.0000,  16.00000,      5.9667
     52.5000,      35.0000,   2.00000,      3.4200
     57.5000,      35.0000,   2.00000,      3.3665
     62.5000,      35.0000,   2.00000,      3.8483
     67.5000,      35.0000,   2.00000,      4.9750
     72.5000,      35.0000,   2.00000,      6.4455
     77.5000,      35.0000,   2.00000,      6.6900
     82.5000,      35.0000,   2.00000,      6.7390
     87.5000,      35.0000,   2.00000,      7.0348
     92.5000,      35.0000,   2.00000,      7.3968
     97.5000,      35.0000,   2.00000,      7.8437
    102.5000,      35.0000,   2.00000,      6.5801
    107.5000,      35.0000,   2.00000,      4.1462
    112.5000,      35.0000,   2.00000,      4.0944
    117.5000,      35.0000,   2.00000,      3.8428
    122.5000,      35.0000,   2.00000,      3.6975
    127.5000,      35.0000,   2.00000,      5.0908
    132.5000,      35.0000,   2.00000,      6.5758
    137.5000,      35.0000,   2.00000,      7.3209
    142.5000,      35.0000,   2.00000,      8.1186
    147.5000,      35.0000,   2.00000,      9.2790
    155.0000,      10.0000,   8.00000,      6.9911
     50.0000,      25.0000,   3.00000,      3.1615
     55.0000,      25.0000,   3.00000,      3.4794
     60.0000,      25.0000,   3.00000,      3.9392
     65.0000,      25.0000,   3.00000,      4.1747
     70.0000,      25.0000,   3.00000,      5.6021
     75.0000,      25.0000,   3.00000,      7.6536
     80.0000,      25.0000,   3.00000,      8.0348
     85.0000,      25.0000,   3.00000,      8.3700
     90.0000,      25.0000,   3.00000,      8.8559
     95.0000,      25.0000,   3.00000,      7.2414
    100.0000,      25.0000,   3.00000,      4.2460
    105.0000,      25.0000,   3.00000,      4.0455
    110.0000,      25.0000,   3.00000,      4.3179
    115.0000,      25.0000,   3.00000,      4.0272
    120.0000,      25.0000,   3.00000,      3.5078
    125.0000,      25.0000,   3.00000,      3.2020
    130.0000,      25.0000,   3.00000,      5.3684
    135.0000,      25.0000,   3.00000,      8.2253
    140.0000,      25.0000,   3.00000,      9.6715
    145.0000,      25.0000,   3.00000,      12.460
    155.0000,       5.0000,  17.00000,      5.4773
     65.0000,      65.0000,   1.00000,      4.3737
     70.0000,      65.0000,   1.00000,      4.6300
     75.0000,      65.0000,   1.00000,      4.9788
     80.0000,      65.0000,   1.00000,      5.3304
     85.0000,      65.0000,   1.00000,      5.5034
     90.0000,      65.0000,   1.00000,      5.5626
     95.0000,      65.0000,   1.00000,      5.6532
    100.0000,      65.0000,   1.00000,      5.6622
    105.0000,      65.0000,   1.00000,      5.7416
    110.0000,      65.0000,   1.00000,      5.9540
    115.0000,      65.0000,   1.00000,      6.7020
    125.0000,      65.0000,   1.00000,      4.9248
    130.0000,      65.0000,   1.00000,      5.0208
    135.0000,      65.0000,   1.00000,      5.3786
    140.0000,      20.0000,   4.00000,      12.696
    145.0000,      20.0000,   4.00000,      15.448
    150.0000,      20.0000,   4.00000,      12.397
     52.5000,       5.0000,  18.00000,      4.1278
     62.5000,       5.0000,  18.00000,      4.0902
     67.5000,       5.0000,  18.00000,      4.4051
     77.5000,       5.0000,  18.00000,      17.071
     82.5000,       5.0000,  18.00000,      4.5657
     87.5000,       5.0000,  18.00000,      3.6644
     92.5000,       5.0000,  18.00000,      4.3179
     97.5000,       5.0000,  18.00000,      4.1279
    102.5000,       5.0000,  18.00000,      4.4393
    107.5000,       5.0000,  18.00000,      3.1490
    112.5000,       5.0000,  18.00000,      4.1572
    117.5000,       5.0000,  18.00000,      2.9003
    122.5000,       5.0000,  18.00000,     0.52577
    127.5000,       5.0000,  18.00000,      2.9617
    132.5000,       5.0000,  18.00000,      18.444
    142.5000,       5.0000,  18.00000,      6.0981
    152.5000,       5.0000,  18.00000,      5.0879
     70.0000,      70.0000,   1.00000,      4.4261
     75.0000,      70.0000,   1.00000,      4.5853
     80.0000,      70.0000,   1.00000,      5.1932
     85.0000,      70.0000,   1.00000,      5.4921
     95.0000,      70.0000,   1.00000,      5.6441
    100.0000,      70.0000,   1.00000,      5.5421
    105.0000,      70.0000,   1.00000,      5.6260
    110.0000,      70.0000,   1.00000,      6.1457
    115.0000,      70.0000,   1.00000,      6.8165
    120.0000,      70.0000,   1.00000,      6.1098
    125.0000,      70.0000,   1.00000,      4.6120
    130.0000,      70.0000,   1.00000,      4.8080
    135.0000,      40.0000,   2.00000,      6.7754
    140.0000,      40.0000,   2.00000,      6.9786
    145.0000,       5.0000,  19.00000,      6.6091
    147.5000,      15.0000,   6.00000,      5.7248
    147.5000,       5.0000,  20.00000,      4.2888
     75.0000,      75.0000,   1.00000,      4.3636
     80.0000,      75.0000,   1.00000,      4.7207
     85.0000,      75.0000,   1.00000,      5.2967
     90.0000,      75.0000,   1.00000,      5.5527
     95.0000,      75.0000,   1.00000,      5.5630
    100.0000,      75.0000,   1.00000,      5.5132
    105.0000,      75.0000,   1.00000,      5.8883
    110.0000,      75.0000,   1.00000,      6.3986
    115.0000,      75.0000,   1.00000,      6.6313
    120.0000,      75.0000,   1.00000,      5.8630
    125.0000,      75.0000,   1.00000,      4.3868
    140.0000,      30.0000,   3.00000,      9.4786
     55.0000,      10.0000,  10.00000,      3.4886
     60.0000,      10.0000,  10.00000,      3.8588
     70.0000,      10.0000,  10.00000,      15.432
     75.0000,      10.0000,  10.00000,      11.563
     80.0000,      10.0000,  10.00000,      4.2409
     85.0000,      10.0000,  10.00000,      3.9831
     90.0000,      10.0000,  10.00000,      4.1246
     95.0000,      10.0000,  10.00000,      4.0308
    100.0000,      10.0000,  10.00000,      3.4733
    105.0000,      10.0000,  10.00000,      3.1743
    110.0000,      10.0000,  10.00000,      3.1021
    115.0000,      10.0000,  10.00000,      1.5678
    120.0000,      10.0000,  10.00000,      1.4236
    125.0000,      10.0000,  10.00000,      8.9083
    130.0000,      10.0000,  10.00000,      18.604
    140.0000,      10.0000,  10.00000,      5.4604
    145.0000,      10.0000,  10.00000,      5.0821
    125.0000,       5.0000,  21.00000,      15.780
    130.0000,       5.0000,  21.00000,      20.054
    135.0000,       5.0000,  21.00000,      5.0060
    140.0000,       5.0000,  21.00000,      5.6591
    145.0000,       5.0000,  21.00000,      3.9521
     80.0000,      80.0000,   1.00000,      4.4525
     85.0000,      80.0000,   1.00000,      4.7868
     90.0000,      80.0000,   1.00000,      5.2458
     95.0000,      80.0000,   1.00000,      5.4858
    100.0000,      80.0000,   1.00000,      5.7864
    105.0000,      80.0000,   1.00000,      6.2029
    110.0000,      80.0000,   1.00000,      6.3327
    115.0000,      80.0000,   1.00000,      6.5008
    120.0000,      80.0000,   1.00000,      5.6696
     67.5000,      45.0000,   2.00000,      5.4153
     72.5000,      45.0000,   2.00000,      5.9057
     77.5000,      45.0000,   2.00000,      6.5409
     82.5000,      45.0000,   2.00000,      6.9874
     87.5000,      45.0000,   2.00000,      7.1242
     92.5000,      45.0000,   2.00000,      7.2274
     97.5000,      45.0000,   2.00000,      5.8253
    102.5000,      45.0000,   2.00000,      3.4524
    107.5000,      45.0000,   2.00000,      3.1762
    112.5000,      45.0000,   2.00000,      3.8477
    117.5000,      45.0000,   2.00000,      4.6971
    122.5000,      45.0000,   2.00000,      4.8863
    127.5000,      45.0000,   2.00000,      5.2198
    132.5000,      45.0000,   2.00000,      5.5820
     57.5000,       5.0000,  22.00000,      3.8565
     62.5000,       5.0000,  22.00000,      11.880
     67.5000,       5.0000,  22.00000,      17.393
     72.5000,       5.0000,  22.00000,      4.7761
     77.5000,       5.0000,  22.00000,      3.7827
     82.5000,       5.0000,  22.00000,      4.3381
     92.5000,       5.0000,  22.00000,      4.0581
     97.5000,       5.0000,  22.00000,      2.6779
    102.5000,       5.0000,  22.00000,      3.4371
    107.5000,       5.0000,  22.00000,      2.3060
    122.5000,       5.0000,  22.00000,      14.784
    132.5000,       5.0000,  22.00000,      4.8633
    137.5000,       5.0000,  22.00000,      5.3500
    142.5000,       5.0000,  22.00000,      3.6508
     62.5000,      25.0000,   4.00000,      6.9386
     67.5000,      25.0000,   4.00000,      7.7131
     72.5000,      25.0000,   4.00000,      8.7163
     77.5000,      25.0000,   4.00000,      9.3746
     82.5000,      25.0000,   4.00000,      7.4673
     87.5000,      25.0000,   4.00000,      4.1897
     92.5000,      25.0000,   4.00000,      3.7703
     97.5000,      25.0000,   4.00000,      3.7114
    102.5000,      25.0000,   4.00000,      3.3332
    107.5000,      25.0000,   4.00000,      2.7224
    112.5000,      25.0000,   4.00000,      2.3282
    117.5000,      25.0000,   4.00000,      4.1168
    122.5000,      25.0000,   4.00000,      6.4957
    127.5000,      25.0000,   4.00000,      7.3432
    132.5000,      25.0000,   4.00000,      9.2386
    137.5000,      25.0000,   4.00000,      10.911
     65.0000,      15.0000,   7.00000,      10.291
     70.0000,      15.0000,   7.00000,      11.868
     75.0000,      15.0000,   7.00000,      9.2450
     80.0000,      15.0000,   7.00000,      4.3190
     85.0000,      15.0000,   7.00000,      4.0200
     90.0000,      15.0000,   7.00000,      4.1150
     95.0000,      15.0000,   7.00000,      3.5934
    100.0000,      15.0000,   7.00000,      3.4009
    105.0000,      15.0000,   7.00000,      2.8088
    110.0000,      15.0000,   7.00000,      2.1791
    115.0000,      15.0000,   7.00000,      1.6963
    120.0000,      15.0000,   7.00000,      5.2917
    125.0000,      15.0000,   7.00000,      11.009
    130.0000,      15.0000,   7.00000,      13.144
    135.0000,      15.0000,   7.00000,      10.484
    140.0000,      15.0000,   7.00000,      4.6442
    140.0000,      10.0000,  11.00000,      4.4376
     85.0000,      85.0000,   1.00000,      4.4298
     90.0000,      85.0000,   1.00000,      4.7286
     95.0000,      85.0000,   1.00000,      5.4933
    100.0000,      85.0000,   1.00000,      6.0213
    105.0000,      85.0000,   1.00000,      6.1730
    110.0000,      85.0000,   1.00000,      6.3014
    115.0000,      85.0000,   1.00000,      6.3778
    140.0000,       5.0000,  23.00000,      3.4422
    132.5000,       5.0000,  24.00000,      4.6876
    137.5000,       5.0000,  24.00000,      3.3257
     70.0000,      35.0000,   3.00000,      6.4385
     75.0000,      35.0000,   3.00000,      7.0229
     80.0000,      35.0000,   3.00000,      7.8829
     85.0000,      35.0000,   3.00000,      6.5264
     90.0000,      35.0000,   3.00000,      3.9310
     95.0000,      35.0000,   3.00000,      3.5524
    105.0000,      35.0000,   3.00000,      2.8084
    110.0000,      35.0000,   3.00000,      3.6434
    115.0000,      35.0000,   3.00000,      4.7623
    120.0000,      35.0000,   3.00000,      5.1693
    125.0000,      35.0000,   3.00000,      5.5437
    130.0000,      35.0000,   3.00000,      6.2351
     75.0000,      50.0000,   2.00000,      5.5658
     80.0000,      50.0000,   2.00000,      5.9621
     85.0000,      50.0000,   2.00000,      6.6541
     90.0000,      50.0000,   2.00000,      6.9306
    100.0000,      50.0000,   2.00000,      3.3729
    105.0000,      50.0000,   2.00000,      3.7418
    110.0000,      50.0000,   2.00000,      4.4271
    115.0000,      50.0000,   2.00000,      4.4068
    120.0000,      50.0000,   2.00000,      4.4845
    125.0000,      50.0000,   2.00000,      4.5275
     90.0000,      90.0000,   1.00000,      4.6279
     95.0000,      90.0000,   1.00000,      5.2156
    100.0000,      90.0000,   1.00000,      5.7451
    105.0000,      90.0000,   1.00000,      6.0874
    110.0000,      90.0000,   1.00000,      6.2202
     65.0000,      10.0000,  12.00000,      9.8490
     70.0000,      10.0000,  12.00000,      3.8177
     75.0000,      10.0000,  12.00000,      3.9269
     80.0000,      10.0000,  12.00000,      4.1922
     85.0000,      10.0000,  12.00000,      4.0501
     90.0000,      10.0000,  12.00000,      3.3898
     95.0000,      10.0000,  12.00000,      2.9595
    100.0000,      10.0000,  12.00000,      2.7578
    105.0000,      10.0000,  12.00000,      1.3054
    110.0000,      10.0000,  12.00000,      1.1958
    115.0000,      10.0000,  12.00000,      7.2565
    120.0000,      10.0000,  12.00000,      14.232
    125.0000,      10.0000,  12.00000,      10.390
    130.0000,      10.0000,  12.00000,      4.2221
    135.0000,      10.0000,  12.00000,      3.8788
    110.0000,       5.0000,  25.00000,      2.0880
    115.0000,       5.0000,  25.00000,      12.779
    120.0000,       5.0000,  25.00000,      15.221
    130.0000,       5.0000,  25.00000,      4.3531
    135.0000,       5.0000,  25.00000,      3.0027
    122.5000,      15.0000,   8.00000,      10.973
    127.5000,      15.0000,   8.00000,      8.4716
    132.5000,      15.0000,   8.00000,      3.7795
     95.0000,      95.0000,   1.00000,      4.8770
    100.0000,      95.0000,   1.00000,      5.1965
    105.0000,      95.0000,   1.00000,      5.7667
    110.0000,      20.0000,   6.00000,      3.8859
    115.0000,      20.0000,   6.00000,      6.7157
    120.0000,      20.0000,   6.00000,      8.1595
    125.0000,      20.0000,   6.00000,      9.3910
    130.0000,      20.0000,   6.00000,      7.1785
    132.5000,       5.0000,  26.00000,      2.7836
     82.5000,      55.0000,   2.00000,      5.5081
     87.5000,      55.0000,   2.00000,      5.7391
     92.5000,      55.0000,   2.00000,      5.0733
     97.5000,      55.0000,   2.00000,      3.8695
    102.5000,      55.0000,   2.00000,      4.3475
    107.5000,      55.0000,   2.00000,      4.3502
    112.5000,      55.0000,   2.00000,      4.2846
    117.5000,      55.0000,   2.00000,      4.2172
    120.0000,      30.0000,   4.00000,      5.7766
    125.0000,      30.0000,   4.00000,      6.6929
    120.0000,       5.0000,  27.00000,      3.4725
    125.0000,       5.0000,  27.00000,      3.8532
    130.0000,      10.0000,  13.00000,      3.4320
    100.0000,     100.0000,   1.00000,      4.8301
    105.0000,      25.0000,   5.00000,      3.6992
    110.0000,      25.0000,   5.00000,      5.5006
    115.0000,      25.0000,   5.00000,      6.0173
    120.0000,      25.0000,   5.00000,      7.1277
    125.0000,      25.0000,   5.00000,      7.8265
    105.0000,      40.0000,   3.00000,      4.5235
    110.0000,      40.0000,   3.00000,      4.4714
    115.0000,      40.0000,   3.00000,      4.7086
    120.0000,      40.0000,   3.00000,      4.7643
     72.5000,       5.0000,  28.00000,      3.2988
     77.5000,       5.0000,  28.00000,      3.5368
     82.5000,       5.0000,  28.00000,      2.5017
     87.5000,       5.0000,  28.00000,      3.2460
     92.5000,       5.0000,  28.00000,      2.1045
     97.5000,       5.0000,  28.00000,     0.35720
    102.5000,       5.0000,  28.00000,      2.0189
    107.5000,       5.0000,  28.00000,      11.930
    112.5000,       5.0000,  28.00000,      13.691
    117.5000,       5.0000,  28.00000,      3.3395
    122.5000,       5.0000,  28.00000,      3.6695
    127.5000,       5.0000,  28.00000,      2.4571
    125.0000,      15.0000,   9.00000,      3.1857
    125.0000,       5.0000,  29.00000,      2.3372
    120.0000,      10.0000,  14.00000,      3.4289
    125.0000,      10.0000,  14.00000,      3.0263
    100.0000,      60.0000,   2.00000,      4.0692
    105.0000,      60.0000,   2.00000,      4.2414
    110.0000,      60.0000,   2.00000,      4.1469
     77.5000,       5.0000,  30.00000,      2.1335
     82.5000,       5.0000,  30.00000,      2.8157
     87.5000,       5.0000,  30.00000,      1.9808
     92.5000,       5.0000,  30.00000,     0.35023
     97.5000,       5.0000,  30.00000,      2.0010
    102.5000,       5.0000,  30.00000,      11.773
    107.5000,       5.0000,  30.00000,      13.324
    112.5000,       5.0000,  30.00000,      3.1984
    117.5000,       5.0000,  30.00000,      3.4340
    122.5000,       5.0000,  30.00000,      2.2427
    115.0000,      20.0000,   7.00000,      8.2890
    120.0000,      20.0000,   7.00000,      5.9355
     85.0000,       5.0000,  31.00000,      1.7975
     90.0000,       5.0000,  31.00000,     0.33447
     95.0000,       5.0000,  31.00000,      1.9725
    100.0000,       5.0000,  31.00000,      11.691
    105.0000,       5.0000,  31.00000,      13.240
    110.0000,       5.0000,  31.00000,      3.1597
    115.0000,       5.0000,  31.00000,      3.3681
     90.0000,      45.0000,   3.00000,      3.0531
     95.0000,      45.0000,   3.00000,      3.8354
    100.0000,      45.0000,   3.00000,      4.1534
    105.0000,      45.0000,   3.00000,      4.2876
    110.0000,      45.0000,   3.00000,      4.4121
    120.0000,      10.0000,  15.00000,      2.8285
     87.5000,      35.0000,   4.00000,      2.2456
     92.5000,      35.0000,   4.00000,      3.0822
     97.5000,      35.0000,   4.00000,      4.3421
    102.5000,      35.0000,   4.00000,      4.7189
    107.5000,      35.0000,   4.00000,      4.8817
    112.5000,      35.0000,   4.00000,      5.0983
     97.5000,      65.0000,   2.00000,      3.4423
    102.5000,      65.0000,   2.00000,      3.5966
    102.5000,      15.0000,  10.00000,      8.7009
    107.5000,      15.0000,  10.00000,      9.5615
    112.5000,      15.0000,  10.00000,      6.8177
    117.5000,      15.0000,  10.00000,      2.9236
    117.5000,       5.0000,  32.00000,      2.1385
    112.5000,      25.0000,   6.00000,      7.0694
     95.0000,       5.0000,  33.00000,      10.982
    100.0000,       5.0000,  33.00000,      12.901
    105.0000,       5.0000,  33.00000,      3.1032
    110.0000,       5.0000,  33.00000,      3.2938
    115.0000,       5.0000,  33.00000,      2.1081
    100.0000,      30.0000,   5.00000,      4.8007
    105.0000,      30.0000,   5.00000,      5.3747
    110.0000,      30.0000,   5.00000,      6.0311
     90.0000,      10.0000,  16.00000,     0.98774
     95.0000,      10.0000,  16.00000,      6.2951
    100.0000,      10.0000,  16.00000,      12.185
    105.0000,      10.0000,  16.00000,      8.2661
    115.0000,      10.0000,  16.00000,      2.7342
    107.5000,       5.0000,  34.00000,      3.2574
    112.5000,       5.0000,  34.00000,      2.0871
    110.0000,      20.0000,   8.00000,      5.6358
    100.0000,      50.0000,   3.00000,      3.3588
    100.0000,      15.0000,  11.00000,      8.8782
    105.0000,      15.0000,  11.00000,      6.5714
    110.0000,      15.0000,  11.00000,      2.8273
    110.0000,       5.0000,  35.00000,      2.0620
    110.0000,      10.0000,  17.00000,      2.6768
     97.5000,       5.0000,  36.00000,      2.6334
    102.5000,       5.0000,  36.00000,      3.0405
    107.5000,       5.0000,  36.00000,      2.0210
    100.0000,      40.0000,   4.00000,      3.6855
    100.0000,       5.0000,  37.00000,      2.7619
    105.0000,       5.0000,  37.00000,      1.9225
     95.0000,      10.0000,  18.00000,      6.5713
    100.0000,      10.0000,  18.00000,      2.6959
    105.0000,      10.0000,  18.00000,      2.4966
    102.5000,       5.0000,  38.00000,      1.7469
    100.0000,      25.0000,   7.00000,      5.5534
     97.5000,      15.0000,  12.00000,      5.3129
    102.5000,      15.0000,  12.00000,      2.3962
    100.0000,      20.0000,   9.00000,      4.4644
      5.0000,       5.0000,  -1.00000,      5.6579
     10.0000,       5.0000,  -1.00000,      6.1176
     15.0000,       5.0000,  -1.00000,      4.7829
     20.0000,       5.0000,  -1.00000,      4.0292
     25.0000,       5.0000,  -1.00000,      4.5228
     30.0000,       5.0000,  -1.00000,      4.8822
     35.0000,       5.0000,  -1.00000,      4.8918
     40.0000,       5.0000,  -1.00000,      4.9365
     45.0000,       5.0000,  -1.00000,      4.8824
     50.0000,       5.0000,  -1.00000,      5.2828
     55.0000,       5.0000,  -1.00000,      5.2025
     60.0000,       5.0000,  -1.00000,      6.3790
     65.0000,       5.0000,  -1.00000,      6.0885
     70.0000,       5.0000,  -1.00000,      6.9685
     75.0000,       5.0000,  -1.00000,      9.1753
     80.0000,       5.0000,  -1.00000,      7.8821
     85.0000,       5.0000,  -1.00000,      10.046
     90.0000,       5.0000,  -1.00000,      11.428
     95.0000,       5.0000,  -1.00000,      10.968
    100.0000,       5.0000,  -1.00000,      11.774
    105.0000,       5.0000,  -1.00000,      9.6657
    110.0000,       5.0000,  -1.00000,      10.984
    115.0000,       5.0000,  -1.00000,      11.873
    120.0000,       5.0000,  -1.00000,      12.620
    125.0000,       5.0000,  -1.00000,      13.912
    130.0000,       5.0000,  -1.00000,      9.5331
    135.0000,       5.0000,  -1.00000,      13.560
    140.0000,       5.0000,  -1.00000,      18.696
    145.0000,       5.0000,  -1.00000,      16.313
    150.0000,       5.0000,  -1.00000,      19.041
    155.0000,       5.0000,  -1.00000,      10.631
    160.0000,       5.0000,  -1.00000,      5.3384
    165.0000,       5.0000,  -1.00000,      6.7597
    170.0000,       5.0000,  -1.00000,      2.8598
    175.0000,       5.0000,  -1.00000,      13.570
    180.0000,       5.0000,  -1.00000,      31.592
    185.0000,       5.0000,  -1.00000,      32.459
    190.0000,       5.0000,  -1.00000,      12.763
    195.0000,       5.0000,  -1.00000,      17.949
  86.69
REFERENCE MODEL USED
CONSTANT REFERENCE MODEL METHOD
Reference resistivity is
6.076
Blocks sensitivity and uncertainity values (with smoothness constrain)
                     Resistivity      
Block No.  Sensitivity  % Uncertainity
     1       0.8938        67.95
     2       1.4100        58.34
     3       1.7015        54.01
     4       1.8387        52.17
     5       2.0323        50.03
     6       2.2311        47.76
     7       2.4945        45.54
     8       2.7042        43.87
     9       2.7910        43.49
    10       2.9475        43.15
    11       2.9996        42.02
    12       3.2307        41.50
    13       3.1017        40.30
    14       3.3370        40.47
    15       3.6529        39.44
    16       3.2961        38.54
    17       3.4622        38.36
    18       3.6012        37.97
    19       3.5566        37.77
    20       3.6152        37.50
    21       3.3181        38.20
    22       3.3109        38.50
    23       3.1834        37.02
    24       3.9557        38.87
    25       7.6879        28.93
    26       3.5277        32.19
    27       3.2617        36.68
    28       3.5995        37.73
    29       3.7225        37.06
    30       3.9214        35.14
    31       3.4878        34.95
    32       3.5739        36.19
    33       2.7924        37.69
    34       2.9922        31.51
    35       2.8436        34.44
    36       4.4611        33.48
    37       6.4506        28.66
    38       3.8744        28.33
    39       3.9657        31.30
    40       3.1356        33.07
    41       0.6005        68.43
    42       0.6925        69.09
    43       0.8572        69.57
    44       0.9051        70.00
    45       0.9870        69.73
    46       1.0599        68.94
    47       1.1728        68.10
    48       1.2679        67.34
    49       1.3102        66.98
    50       1.3819        66.80
    51       1.3971        66.09
    52       1.5353        65.86
    53       1.4267        65.06
    54       1.5529        65.33
    55       1.7086        65.00
    56       1.4348        64.30
    57       1.5200        64.25
    58       1.6015        64.13
    59       1.5531        64.21
    60       1.6001        63.98
    61       1.4444        64.50
    62       1.4864        63.83
    63       1.4936        61.54
    64       2.0947        63.01
    65       5.2536        48.23
    66       1.6120        58.03
    67       1.4242        61.68
    68       1.6127        63.34
    69       1.6077        63.91
    70       1.7037        62.01
    71       1.4049        62.67
    72       1.4850        63.59
    73       1.2005        61.69
    74       1.8053        60.13
    75       1.3267        57.61
    76       2.2520        58.51
    77       3.6885        50.62
    78       1.5163        55.37
    79       1.6270        54.10
    80       1.6579        50.48
    81       0.8868        87.14
    82       0.5888        127.48
    83       0.6328        129.10
    84       0.6895        128.95
    85       0.7352        128.59
    86       0.7955        127.74
    87       0.8513        126.48
    88       0.8787        125.53
    89       0.9262        124.90
    90       0.9325        123.79
    91       1.0247        123.53
    92       0.9712        121.76
    93       1.0165        122.91
    94       1.1009        122.50
    95       0.9621        119.52
    96       0.9616        120.98
    97       0.9786        122.24
    98       0.9583        122.38
    99       0.9786        121.77
   100       0.9380        120.78
   101       0.9849        118.89
   102       1.0887        115.23
   103       1.5169        118.35
   104       3.7890        82.11
   105       1.2120        106.86
   106       1.0662        112.18
   107       0.9947        120.23
   108       0.9904        122.02
   109       1.0695        117.87
   110       0.9748        116.88
   111       1.0221        116.00
   112       0.8925        110.00
   113       1.3799        111.88
   114       0.8394        112.23
   115       1.3554        114.30
   116       2.2266        93.79
   117       1.0210        104.96
   118       2.2227        57.46
   119       0.7898        216.28
   120       0.4326        269.79
   121       0.4857        273.43
   122       0.5375        270.33
   123       0.5765        270.34
   124       0.6091        268.99
   125       0.6417        266.14
   126       0.6685        261.72
   127       0.6970        259.80
   128       0.7200        254.93
   129       0.7562        258.39
   130       0.7786        247.89
   131       0.8052        249.15
   132       0.8060        253.26
   133       0.7989        235.58
   134       0.7665        242.44
   135       0.7411        251.69
   136       0.7320        250.51
   137       0.7163        251.26
   138       0.7001        249.09
   139       0.7977        242.46
   140       0.9315        223.37
   141       1.0935        255.12
   142       2.4077        165.89
   143       0.9497        215.46
   144       1.0667        200.61
   145       0.7914        242.68
   146       0.7629        251.85
   147       0.8062        241.33
   148       0.7881        233.29
   149       0.8341        225.22
   150       0.8910        195.90
   151       1.1093        215.31
   152       0.4941        258.44
   153       0.9553        241.24
   154       1.2171        207.34
   155       2.5875        66.57
   156       1.0232        256.67
   157       0.4072        544.53
   158       0.4576        534.95
   159       0.5039        529.55
   160       0.5365        532.27
   161       0.5642        528.73
   162       0.5907        517.48
   163       0.6213        508.04
   164       0.6437        495.49
   165       0.6850        501.17
   166       0.7043        480.07
   167       0.7519        467.21
   168       0.7731        472.14
   169       0.7253        452.28
   170       0.7135        457.63
   171       0.6923        485.82
   172       0.6724        494.35
   173       0.6638        493.80
   174       0.6651        482.80
   175       0.8018        415.28
   176       0.6937        458.51
   177       0.8417        533.55
   178       1.8496        286.04
   179       0.6377        499.00
   180       1.0608        313.97
   181       0.9114        370.22
   182       0.8358        415.32
   183       0.8633        397.44
   184       0.8478        379.50
   185       1.0057        297.67
   186       0.8535        315.60
   187       0.3979        596.60
   188       0.2722        654.91
   189       0.6290        508.48
   190       0.7026        451.06
   191       1.7763        118.67
   192       1.3013        234.47
   193       0.4119        549.30
   194       0.4472        560.05
   195       0.4810        570.33
   196       0.5134        573.72
   197       0.5410        567.13
   198       0.5705        557.35
   199       0.5974        547.54
   200       0.6433        544.91
   201       0.6709        533.04
   202       0.7225        514.60
   203       0.7560        506.56
   204       0.7186        498.41
   205       0.7286        490.44
   206       0.7441        498.67
   207       0.7429        503.83
   208       0.7267        502.20
   209       0.7161        490.05
   210       0.7141        479.49
   211       0.5310        591.63
   212       1.0590        465.73
   213       1.9409        267.82
   214       0.5988        588.93
   215       0.8447        415.47
   216       0.9653        371.01
   217       0.9633        383.00
   218       0.9542        385.11
   219       0.8335        407.50
   220       0.7469        410.39
   221       0.4393        555.21
   222       0.2418        667.76
   223       0.3809        608.63
   224       0.6588        481.86
   225       0.7808        328.03
   226       1.2484        315.15
   227       0.3801        560.93
   228       0.4042        582.61
   229       0.4329        595.74
   230       0.4674        602.63
   231       0.5021        595.74
   232       0.5337        586.21
   233       0.5613        578.29
   234       0.6044        570.99
   235       0.6447        560.43
   236       0.6907        544.59
   237       0.7190        532.64
   238       0.7079        523.83
   239       0.7326        508.41
   240       0.7783        496.88
   241       0.7961        492.74
   242       0.7526        501.06
   243       0.6845        518.07
   244       0.5814        565.14
   245       0.5433        619.20
   246       1.3235        383.91
   247       1.9613        258.64
   248       0.6930        570.75
   249       0.6298        528.38
   250       0.8334        433.33
   251       0.8854        414.64
   252       0.8166        439.57
   253       0.6004        512.95
   254       0.4253        587.89
   255       0.3029        656.41
   256       0.3497        631.23
   257       0.4546        571.46
   258       0.5131        520.02
   259       0.6104        433.08
   260       1.5445        248.84
   261       0.3781        568.61
   262       0.3995        594.01
   263       0.4295        606.60
   264       0.4636        607.63
   265       0.4950        600.65
   266       0.5218        593.96
   267       0.5586        586.60
   268       0.5980        576.84
   269       0.6329        566.11
   270       0.6493        558.11
   271       0.6444        551.35
   272       0.6587        540.35
   273       0.6876        530.13
   274       0.6832        531.54
   275       0.6123        552.96
   276       0.5300        585.14
   277       0.4481        623.22
   278       0.5880        596.77
   279       1.3104        378.97
   280       1.6118        310.87
   281       0.6993        558.22
   282       0.4678        600.77
   283       0.5886        537.17
   284       0.6052        524.21
   285       0.5050        561.52
   286       0.4064        613.26
   287       0.3710        632.52
   288       0.4076        612.44
   289       0.4707        571.50
   290       0.4486        542.37
   291       0.5716        397.69
   292       1.8428        228.77
   293       0.3771        559.06
   294       0.3993        585.74
   295       0.4237        599.13
   296       0.4473        602.91
   297       0.4654        601.08
   298       0.4869        596.98
   299       0.5113        591.66
   300       0.5270        587.15
   301       0.5269        584.89
   302       0.5143        584.00
   303       0.5053        583.39
   304       0.4955        585.29
   305       0.4658        594.34
   306       0.4172        610.53
   307       0.3708        626.16
   308       0.3658        632.95
   309       0.5559        587.64
   310       1.0222        446.24
   311       1.1020        421.59
   312       0.5551        585.75
   313       0.3470        623.75
   314       0.4447        593.20
   315       0.4810        587.31
   316       0.4579        600.23
   317       0.4539        598.30
   318       0.4992        572.46
   319       0.5389        541.63
   320       0.5045        521.86
   321       0.7962        359.78
   322       2.1120        210.63
   323       0.3696        542.09
   324       0.3865        570.13
   325       0.4009        585.90
   326       0.4067        594.74
   327       0.4087        597.25
   328       0.4136        596.21
   329       0.4139        595.48
   330       0.4063        595.84
   331       0.3933        597.39
   332       0.3800        600.63
   333       0.3609        605.66
   334       0.3389        611.53
   335       0.3197        616.37
   336       0.3036        619.28
   337       0.3191        617.44
   338       0.4387        594.89
   339       0.6404        543.30
   340       0.6107        551.18
   341       0.3382        615.94
   342       0.3083        611.74
   343       0.4689        581.66
   344       0.5373        564.86
   345       0.5589        552.38
   346       0.5815        531.26
   347       0.5970        508.98
   348       0.5555        493.46
   349       1.1180        311.68
   350       2.2859        200.11
   351       0.3481        521.24
   352       0.3739        548.96
   353       0.3753        567.37
   354       0.3661        578.95
   355       0.3596        582.74
   356       0.3611        582.55
   357       0.3673        582.22
   358       0.3722        582.38
   359       0.3727        583.42
   360       0.3678        584.99
   361       0.3625        586.11
   362       0.3596        586.63
   363       0.3459        587.86
   364       0.3042        590.17
   365       0.3077        590.55
   366       0.3310        589.46
   367       0.2761        598.89
   368       0.2479        598.95
   369       0.4070        571.56
   370       0.5427        540.49
   371       0.6099        517.65
   372       0.6241        500.79
   373       0.6120        485.76
   374       0.5579        472.76
   375       1.3602        275.61
   376       2.7308        160.54
   377       0.3608        496.17
   378       0.3642        525.10
   379       0.3678        540.45
   380       0.3779        549.41
   381       0.3924        550.41
   382       0.4069        548.28
   383       0.4189        546.44
   384       0.4283        544.82
   385       0.4361        543.63
   386       0.4375        543.77
   387       0.4214        546.58
   388       0.3824        552.45
   389       0.3288        559.82
   390       0.2859        565.61
   391       0.2836        564.67
   392       0.3509        550.98
   393       0.4663        528.70
   394       0.5505        506.29
   395       0.5780        489.02
   396       0.5595        475.75
   397       0.5075        459.57
   398       1.4480        262.26
   399       3.0646        145.37
   400       0.3864        458.97
   401       0.3946        485.96
   402       0.4122        500.26
   403       0.4333        506.72
   404       0.4543        506.52
   405       0.4719        503.68
   406       0.4857        501.50
   407       0.4933        500.59
   408       0.4884        501.88
   409       0.4643        505.95
   410       0.4220        512.12
   411       0.3730        518.18
   412       0.3354        521.13
   413       0.3294        518.63
   414       0.3755        510.80
   415       0.4295        498.70
   416       0.4608        483.29
   417       0.4545        467.95
   418       0.4132        447.51
   419       1.4092        267.57
   420       3.9068        105.13
   421       0.4424        419.95
   422       0.4545        443.56
   423       0.4649        457.15
   424       0.4772        464.25
   425       0.4873        465.77
   426       0.4913        465.41
   427       0.4859        466.51
   428       0.4661        469.55
   429       0.4295        474.31
   430       0.3817        479.54
   431       0.3346        483.64
   432       0.2989        485.65
   433       0.2910        482.12
   434       0.3082        470.96
   435       0.3247        455.07
   436       0.3284        428.91
   437       1.6283        218.25
   438       5.5358        67.00
   439       0.4539        387.96
   440       0.4389        412.28
   441       0.4302        425.95
   442       0.4124        436.44
   443       0.3885        442.08
   444       0.3546        445.56
   445       0.3135        449.16
   446       0.2711        452.17
   447       0.2317        451.29
   448       0.2034        443.39
   449       0.1991        429.60
   450       0.2055        404.40
   451       1.4614        234.96
   452       5.6754        64.00
   453       0.3004        366.82
   454       0.2646        391.32
   455       0.2393        405.41
   456       0.2084        415.44
   457       0.1799        419.72
   458       0.1532        417.66
   459       0.1284        409.81
   460       0.1081        396.18
   461       0.1015        372.63
   462       0.7358        368.65
   463       2.8688        135.01
   464       0.1050        338.92
   465       0.0913        360.16
   466       0.0850        368.96
   467       0.0776        360.33
   468       0.0648        339.39
   469       0.3473        357.35
   470       2.7725        143.47
   471       0.1615        365.79
   472       0.1542        383.49
   473       0.1187        367.01
   474       0.9957        292.49
Average Sensitivity 7.1255
Model inversion constraint
0
Data inversion constraint
0

Inversion settings
Initial damping factor (0.01 to 1.00)
0.1500
Minimum damping factor (0.001 to 0.75)
0.0200
Line search option (0=Never, 1=Sometimes, 2=Always)
2
Convergence limit for relative change in RMS error in percent (0.1 to 20)
5.0000
Minimum change in RMS error for line search in percent (0.5 to 100)
0.5000
Number of iterations (1 to 30)
7
Vertical to horizontal flatness filter ratio (0.25 to 4.0)
1.0000
Model for increase in thickness of layers(0=default 10, 1=default 25, 2=user defined)
2
Number of nodes between adjacent electrodes (2 or 4)
4
Flatness filter type, Include smoothing of model resistivity (0=model changes only,1=directly on model)
1
Reduce number of topographical datum points? (0=No,1=Yes. Recommend leave at 0)
0
Carry out topography modeling? (0=No,1=Yes)
1
Type of topography trend removal (0=Average,1=Least-squares,2=End to end)
2
Type of Jacobian matrix calculation (0=Quasi-Newton, 1=Gauss-Newton, 2=Mixed)
1
Increase of damping factor with depth (1.0 to 2.0)
1.0500
Type of topographical modeling (0=None, 1=No longer supported so do not use, 2=uniform distorted FEM, 3=underwater, 4=damped FEM, 5=FEM with inverse Swartz-Christoffel)
0
Robust data constrain? (0=No, 1=Yes)
0
Cutoff factor for data constrain (0.0001 to 0.1))
0.0500
Robust model constrain? (0=No, 1=Yes)
0
Cutoff factor for model constrain (0.0001 to 1.0)
0.0050
Allow number of model parameters to exceed datum points?  (0=No, 1=Yes)
1
Use extended model? (0=No, 1=Yes)
0
Reduce effect of side blocks? (0=No, 1=Slight, 2=Severe, 3=Very Severe)
1
Type of mesh (0=Normal,1=Fine,2=Finest)
0
Optimise damping factor? (0=No, 1=Yes)
1
Time-lapse inversion constrain (0=None,1=Least-squares,2=Smooth,3=Robust)
3
Type of time-lapse inversion method (0=Simultaneous,1=Sequential)
0
Thickness of first layer (0.25 to 1.0)
0.3750
Factor to increase thickness layer with depth (1.0 to 1.25)
1.1000
USE FINITE ELEMENT METHOD (YES=1,NO=0)
0
WIDTH OF BLOCKS (1=NORMAL WIDTH, 2=DOUBLE, 3=TRIPLE, 4=QUADRAPLE, 5=QUINTIPLE)
1
MAKE SURE BLOCKS HAVE THE SAME WIDTH (YES=1,NO=0)
1
RMS CONVERGENCE LIMIT (IN PERCENT)
0.050
USE LOGARITHM OF APPARENT RESISTIVITY (0=USE LOG OF APPARENT RESISTIVITY, 1=USE RESISTANCE VALUES, 2=USE APPARENT RESISTIVITY)
0
TYPE OF IP INVERSION METHOD (0=CONCURRENT,1=SEQUENTIAL)
0
PROCEED AUTOMATICALLY FOR SEQUENTIAL METHOD (1=YES,0=NO)
0
IP DAMPING FACTOR (0.01 to 1.0)
0.250
USE AUTOMATIC IP DAMPING FACTOR (YES=1,NO=0)
0
CUTOFF FACTOR FOR BOREHOLE DATA (0.0005 to 0.02)
0.00010
TYPE OF CROSS-BOREHOLE MODEL (0=normal,1=halfsize)
0
LIMIT RESISTIVITY VALUES(0=No,1=Yes)
0
Upper limit factor (10-50)
50.000
Lower limit factor (0.02 to 0.1)
0.020
Type of reference resistivity (0=average,1=first iteration)
0
Model refinement (1.0=Normal,0.5=Half-width cells)
1.00
Combined Combined Marquardt and Occam inversion (0=Not used,1=used)
0
Type of optimisation method (0=Gauss-Newton,2=Incomplete GN)
2
Convergence limit for Incomplete Gauss-Newton method (0.005 to 0.05)
0.005
Use data compression with Incomplete Gauss-Newton (0=No,1=Yes)
0
Use reference model in inversion (0=No,1=Yes)
1
Damping factor for reference model (0.0 to 0.3)
0.01000
Use fast method to calculate Jacobian matrix. (0=No,1=Yes)
0
Use higher damping for first layer? (0=No,1=Yes)
1
Extra damping factor for first layer (1.0 to 100.0)
5.00000
Type of finite-element method (0=Triangular,1=Trapezoidal elements)
1
Factor to increase model depth range (1.0 to 5.0)
1.050
Reduce model variations near borehole (0=No, 1=Yes)
0
Factor to control the degree variations near the boreholes are reduced (2 to 100)
5.0
Factor to control variation of borehole damping factor with distance (0.5 to 5.0)
1.0
Floating electrodes survey inversion method (0=use fixed water layer, 1=Incorporate water layer into the model)
1
Resistivity variation within water layer (0=allow resistivity to vary freely,1=minimise variation)
1
Use sparse inversion method for very long survey lines (0=No, 1=Yes)
0
Optimize Jacobian matrix calculation (0=No, 1=Yes)
0
Automatically switch electrodes for negative geometric factor (0=No, 1=Yes)
1
Force resistance value to be consistant with the geometric factor (0=No, 1=Yes)
0
Shift the electrodes to round up positions of electrodes (0=No, 1=Yes)
0
Use difference of measurements in time-lapse inversion (0=No,1=Yes)
1
Use active constraint balancing (0=No,1=Yes)
0
Type of active constraints (0=Normal,1=Reverse)
0
Lower damping factor limit for active constraints 
0.4000
Upper damping factor limit for active constraints 
2.5000
Water resistivity variation damping factor
8.0000

Mean Error 0.0546
Average absolute error 0.4508
Standard deviation of error distribution 0.8669
Error Distribution
      5.0000,      5.0000,  1.00000,     5.27,     6.22, -0.1661
     10.0000,      5.0000,  1.00000,     4.91,     5.91, -0.1845
     15.0000,      5.0000,  1.00000,     4.77,     5.22, -0.0899
     20.0000,      5.0000,  1.00000,     3.93,     4.36, -0.1048
     25.0000,      5.0000,  1.00000,     4.93,     4.45,  0.1022
     30.0000,      5.0000,  1.00000,     6.31,     4.71,  0.2940
     35.0000,      5.0000,  1.00000,     6.51,     4.71,  0.3221
     40.0000,      5.0000,  1.00000,     6.61,     4.89,  0.3018
     45.0000,      5.0000,  1.00000,     6.12,     4.72,  0.2603
     50.0000,      5.0000,  1.00000,     6.12,     5.24,  0.1548
     55.0000,      5.0000,  1.00000,     6.50,     4.77,  0.3097
     60.0000,      5.0000,  1.00000,     7.32,     5.90,  0.2160
     65.0000,      5.0000,  1.00000,     7.76,     6.73,  0.1414
     70.0000,      5.0000,  1.00000,     8.13,     6.19,  0.2718
     75.0000,      5.0000,  1.00000,     9.27,     8.08,  0.1374
     80.0000,      5.0000,  1.00000,     9.70,     7.91,  0.2030
     85.0000,      5.0000,  1.00000,     9.59,     9.05,  0.0582
     90.0000,      5.0000,  1.00000,     9.89,    10.90, -0.0976
     95.0000,      5.0000,  1.00000,     9.79,    10.47, -0.0666
    100.0000,      5.0000,  1.00000,    10.81,    11.22, -0.0368
    105.0000,      5.0000,  1.00000,    11.30,     8.28,  0.3108
    110.0000,      5.0000,  1.00000,    10.40,    10.95, -0.0514
    115.0000,      5.0000,  1.00000,    13.07,    15.43, -0.1662
    120.0000,      5.0000,  1.00000,    10.20,     9.56,  0.0650
    125.0000,      5.0000,  1.00000,    12.29,    10.88,  0.1223
    130.0000,      5.0000,  1.00000,    12.12,    11.03,  0.0948
    135.0000,      5.0000,  1.00000,    13.32,    12.55,  0.0596
    140.0000,      5.0000,  1.00000,    12.51,    17.79, -0.3519
    145.0000,      5.0000,  1.00000,    13.84,    15.80, -0.1322
    150.0000,      5.0000,  1.00000,    16.60,    21.46, -0.2565
    155.0000,      5.0000,  1.00000,     8.70,    12.11, -0.3307
    160.0000,      5.0000,  1.00000,     0.26,     1.24, -1.5530
      0.0000,      5.0000,  2.00000,     4.65,     6.29, -0.3024
      5.0000,      5.0000,  2.00000,     4.66,     4.99, -0.0674
     10.0000,      5.0000,  2.00000,     4.98,     5.37, -0.0739
     15.0000,      5.0000,  2.00000,     3.94,     4.48, -0.1286
     20.0000,      5.0000,  2.00000,     4.03,     3.97,  0.0152
     25.0000,      5.0000,  2.00000,     4.60,     4.22,  0.0868
     30.0000,      5.0000,  2.00000,     4.93,     4.49,  0.0933
     35.0000,      5.0000,  2.00000,     4.78,     4.85, -0.0138
     40.0000,      5.0000,  2.00000,     4.91,     4.66,  0.0522
     45.0000,      5.0000,  2.00000,     4.74,     5.14, -0.0806
     50.0000,      5.0000,  2.00000,     5.16,     4.55,  0.1247
     55.0000,      5.0000,  2.00000,     5.78,     5.39,  0.0689
     60.0000,      5.0000,  2.00000,     6.21,     7.01, -0.1219
     65.0000,      5.0000,  2.00000,     5.83,     4.84,  0.1867
     70.0000,      5.0000,  2.00000,     6.50,     6.01,  0.0789
     75.0000,      5.0000,  2.00000,     8.14,     7.57,  0.0731
     80.0000,      5.0000,  2.00000,     8.70,     7.15,  0.1955
     85.0000,      5.0000,  2.00000,     9.70,     9.20,  0.0528
     90.0000,      5.0000,  2.00000,     8.85,     9.39, -0.0593
     95.0000,      5.0000,  2.00000,    10.46,     9.87,  0.0581
    100.0000,      5.0000,  2.00000,     9.88,     7.99,  0.2119
    110.0000,      5.0000,  2.00000,    12.85,    18.42, -0.3597
    115.0000,      5.0000,  2.00000,    12.91,     7.01,  0.6113
    120.0000,      5.0000,  2.00000,    12.58,     9.44,  0.2877
    125.0000,      5.0000,  2.00000,    13.48,    13.75, -0.0198
    130.0000,      5.0000,  2.00000,    14.69,    11.45,  0.2492
    135.0000,      5.0000,  2.00000,    14.43,    14.94, -0.0348
    140.0000,      5.0000,  2.00000,    15.35,    14.75,  0.0396
    145.0000,      5.0000,  2.00000,    19.92,    18.41,  0.0787
    150.0000,      5.0000,  2.00000,    10.05,    10.29, -0.0236
    155.0000,      5.0000,  2.00000,     0.34,     0.96, -1.0323
    160.0000,      5.0000,  2.00000,     9.05,     4.28,  0.7485
    170.0000,      5.0000,  2.00000,   116.04,    19.54,  1.7813
    175.0000,      5.0000,  2.00000,    15.21,     7.41,  0.7194
    180.0000,      5.0000,  2.00000,    21.92,    23.81, -0.0828
    185.0000,      5.0000,  2.00000,    28.82,    21.84,  0.2773
      0.0000,     10.0000,  1.00000,     4.62,     5.89, -0.2422
      5.0000,     10.0000,  1.00000,     4.65,     4.90, -0.0524
     10.0000,     10.0000,  1.00000,     4.98,     5.13, -0.0301
     15.0000,     10.0000,  1.00000,     4.00,     4.38, -0.0922
     20.0000,     10.0000,  1.00000,     4.05,     3.93,  0.0309
     25.0000,     10.0000,  1.00000,     4.44,     4.11,  0.0768
     30.0000,     10.0000,  1.00000,     4.79,     4.43,  0.0786
     35.0000,     10.0000,  1.00000,     5.02,     4.65,  0.0776
     40.0000,     10.0000,  1.00000,     4.71,     4.71, -0.0004
     45.0000,     10.0000,  1.00000,     4.66,     4.81, -0.0313
     50.0000,     10.0000,  1.00000,     5.20,     4.69,  0.1024
     55.0000,     10.0000,  1.00000,     5.64,     5.68, -0.0064
     60.0000,     10.0000,  1.00000,     5.65,     6.22, -0.0954
     65.0000,     10.0000,  1.00000,     5.57,     4.78,  0.1530
     70.0000,     10.0000,  1.00000,     6.20,     5.85,  0.0588
     75.0000,     10.0000,  1.00000,     7.73,     7.22,  0.0686
     80.0000,     10.0000,  1.00000,     8.54,     7.18,  0.1741
     85.0000,     10.0000,  1.00000,     9.15,     8.63,  0.0577
     90.0000,     10.0000,  1.00000,     8.89,     9.01, -0.0135
     95.0000,     10.0000,  1.00000,    10.28,     8.78,  0.1582
    100.0000,     10.0000,  1.00000,     3.89,     9.66, -0.9092
    105.0000,     10.0000,  1.00000,    10.84,    14.87, -0.3164
    110.0000,     10.0000,  1.00000,    12.55,    14.63, -0.1534
    115.0000,     10.0000,  1.00000,    13.11,     6.85,  0.6498
    120.0000,     10.0000,  1.00000,    12.85,    10.14,  0.2362
    125.0000,     10.0000,  1.00000,    13.86,    13.68,  0.0131
    130.0000,     10.0000,  1.00000,    14.56,    12.10,  0.1855
    135.0000,     10.0000,  1.00000,    14.90,    13.76,  0.0795
    140.0000,     10.0000,  1.00000,    17.00,    15.39,  0.0994
    145.0000,     10.0000,  1.00000,    16.76,    15.47,  0.0805
    150.0000,     10.0000,  1.00000,     6.77,     7.25, -0.0673
    155.0000,     10.0000,  1.00000,     3.55,     2.14,  0.5058
    160.0000,     10.0000,  1.00000,    14.93,    11.62,  0.2505
    165.0000,     10.0000,  1.00000,    15.84,    24.52, -0.4369
    170.0000,     10.0000,  1.00000,    54.61,    15.53,  1.2572
    175.0000,     10.0000,  1.00000,    15.80,     8.34,  0.6392
    180.0000,     10.0000,  1.00000,    22.34,    21.87,  0.0213
      0.0000,      5.0000,  3.00000,     4.38,     5.08, -0.1503
      5.0000,      5.0000,  3.00000,     5.18,     4.72,  0.0931
     10.0000,      5.0000,  3.00000,     4.13,     4.66, -0.1197
     15.0000,      5.0000,  3.00000,     4.25,     4.19,  0.0137
     20.0000,      5.0000,  3.00000,     4.02,     3.86,  0.0414
     25.0000,      5.0000,  3.00000,     4.15,     3.89,  0.0629
     30.0000,      5.0000,  3.00000,     4.68,     4.30,  0.0835
     35.0000,      5.0000,  3.00000,     4.51,     4.24,  0.0612
     40.0000,      5.0000,  3.00000,     4.28,     4.83, -0.1212
     45.0000,      5.0000,  3.00000,     4.47,     4.15,  0.0753
     50.0000,      5.0000,  3.00000,     4.99,     4.97,  0.0054
     55.0000,      5.0000,  3.00000,     5.19,     6.25, -0.1853
     60.0000,      5.0000,  3.00000,     5.03,     4.63,  0.0811
     65.0000,      5.0000,  3.00000,     4.95,     4.66,  0.0601
     70.0000,      5.0000,  3.00000,     5.56,     5.52,  0.0067
     75.0000,      5.0000,  3.00000,     6.93,     6.52,  0.0604
     80.0000,      5.0000,  3.00000,     8.33,     7.23,  0.1418
     85.0000,      5.0000,  3.00000,     8.05,     7.50,  0.0715
     90.0000,      5.0000,  3.00000,     8.91,     8.26,  0.0753
     95.0000,      5.0000,  3.00000,    10.00,     6.59,  0.4166
    105.0000,      5.0000,  3.00000,    27.16,    19.82,  0.3151
    110.0000,      5.0000,  3.00000,    11.96,     7.05,  0.5280
    115.0000,      5.0000,  3.00000,    13.57,     6.53,  0.7317
    120.0000,      5.0000,  3.00000,    12.77,    11.56,  0.0989
    130.0000,      5.0000,  3.00000,    14.36,    13.39,  0.0699
    135.0000,      5.0000,  3.00000,    15.87,    11.41,  0.3305
    140.0000,      5.0000,  3.00000,    20.20,    16.66,  0.1925
    145.0000,      5.0000,  3.00000,    10.44,     9.57,  0.0867
    150.0000,      5.0000,  3.00000,     0.44,     1.15, -0.9601
    155.0000,      5.0000,  3.00000,     9.98,     4.49,  0.7980
    160.0000,      5.0000,  3.00000,    44.89,    26.31,  0.5344
      0.0000,      5.0000,  4.00000,     4.81,     4.82, -0.0007
      5.0000,      5.0000,  4.00000,     3.96,     4.26, -0.0746
     10.0000,      5.0000,  4.00000,     4.25,     4.41, -0.0381
     15.0000,      5.0000,  4.00000,     4.16,     4.13,  0.0067
     20.0000,      5.0000,  4.00000,     3.78,     3.69,  0.0231
     25.0000,      5.0000,  4.00000,     3.91,     3.81,  0.0276
     30.0000,      5.0000,  4.00000,     4.13,     3.74,  0.0998
     35.0000,      5.0000,  4.00000,     4.01,     4.35, -0.0823
     40.0000,      5.0000,  4.00000,     4.38,     3.74,  0.1597
     45.0000,      5.0000,  4.00000,     4.35,     4.42, -0.0155
     50.0000,      5.0000,  4.00000,     4.66,     5.64, -0.1913
     55.0000,      5.0000,  4.00000,     4.74,     3.95,  0.1802
     60.0000,      5.0000,  4.00000,     4.20,     4.41, -0.0490
     65.0000,      5.0000,  4.00000,     4.29,     4.47, -0.0415
     70.0000,      5.0000,  4.00000,     4.86,     4.96, -0.0197
     75.0000,      5.0000,  4.00000,     6.55,     6.67, -0.0189
     80.0000,      5.0000,  4.00000,     6.46,     5.91,  0.0893
     85.0000,      5.0000,  4.00000,     7.83,     6.48,  0.1896
     90.0000,      5.0000,  4.00000,     8.25,     5.62,  0.3836
    100.0000,      5.0000,  4.00000,   110.25,    20.17,  1.6987
    105.0000,      5.0000,  4.00000,    10.33,     6.88,  0.4066
    110.0000,      5.0000,  4.00000,    11.93,     6.26,  0.6448
    115.0000,      5.0000,  4.00000,    12.67,     7.94,  0.4676
    120.0000,      5.0000,  4.00000,    13.51,    11.12,  0.1947
    125.0000,      5.0000,  4.00000,    13.70,    15.28, -0.1091
    130.0000,      5.0000,  4.00000,    14.96,    10.04,  0.3990
    135.0000,      5.0000,  4.00000,    19.72,    13.43,  0.3845
    140.0000,      5.0000,  4.00000,     9.68,     9.11,  0.0614
    145.0000,      5.0000,  4.00000,     0.37,     1.23, -1.1985
    150.0000,      5.0000,  4.00000,    10.50,     5.54,  0.6401
    160.0000,      5.0000,  4.00000,   136.49,    41.62,  1.1877
    165.0000,      5.0000,  4.00000,    18.56,    11.36,  0.4908
    170.0000,      5.0000,  4.00000,    13.45,    10.33,  0.2641
    175.0000,      5.0000,  4.00000,    18.29,     8.15,  0.8082
      0.0000,     10.0000,  2.00000,     4.49,     4.64, -0.0320
      5.0000,     10.0000,  2.00000,     4.04,     4.22, -0.0432
     10.0000,     10.0000,  2.00000,     4.09,     4.38, -0.0694
     15.0000,     10.0000,  2.00000,     3.89,     4.06, -0.0425
     20.0000,     10.0000,  2.00000,     3.71,     3.70,  0.0026
     25.0000,     10.0000,  2.00000,     3.90,     3.64,  0.0672
     30.0000,     10.0000,  2.00000,     3.94,     3.81,  0.0332
     35.0000,     10.0000,  2.00000,     4.00,     3.96,  0.0101
     40.0000,     10.0000,  2.00000,     4.17,     3.86,  0.0795
     45.0000,     10.0000,  2.00000,     4.49,     4.69, -0.0434
     50.0000,     10.0000,  2.00000,     4.51,     4.80, -0.0629
     55.0000,     10.0000,  2.00000,     4.24,     3.90,  0.0832
     60.0000,     10.0000,  2.00000,     4.00,     4.36, -0.0857
     65.0000,     10.0000,  2.00000,     4.26,     4.37, -0.0265
     70.0000,     10.0000,  2.00000,     4.91,     5.11, -0.0402
     75.0000,     10.0000,  2.00000,     6.25,     6.19,  0.0096
     80.0000,     10.0000,  2.00000,     6.65,     5.65,  0.1643
     85.0000,     10.0000,  2.00000,     7.45,     5.81,  0.2496
     90.0000,     10.0000,  2.00000,    13.64,     8.18,  0.5119
     95.0000,     10.0000,  2.00000,     7.92,    14.95, -0.6353
    100.0000,     10.0000,  2.00000,    34.34,    14.74,  0.8456
    105.0000,     10.0000,  2.00000,    10.22,     6.51,  0.4514
    110.0000,     10.0000,  2.00000,    11.34,     6.76,  0.5168
    115.0000,     10.0000,  2.00000,    12.60,     7.83,  0.4754
    120.0000,     10.0000,  2.00000,    12.48,    11.59,  0.0739
    125.0000,     10.0000,  2.00000,    13.57,    13.60, -0.0023
    130.0000,     10.0000,  2.00000,    16.28,    11.07,  0.3856
    135.0000,     10.0000,  2.00000,    15.41,    11.28,  0.3115
    140.0000,     10.0000,  2.00000,     5.92,     5.96, -0.0063
    145.0000,     10.0000,  2.00000,     4.35,     3.12,  0.3314
    155.0000,     10.0000,  2.00000,    21.24,    34.94, -0.4979
    160.0000,     10.0000,  2.00000,    18.98,    30.08, -0.4602
    165.0000,     10.0000,  2.00000,    18.67,    12.57,  0.3961
    170.0000,     10.0000,  2.00000,    13.81,     9.45,  0.3797
      0.0000,     20.0000,  1.00000,     4.16,     4.49, -0.0761
      5.0000,     20.0000,  1.00000,     3.96,     4.15, -0.0462
     10.0000,     20.0000,  1.00000,     4.01,     4.30, -0.0697
     15.0000,     20.0000,  1.00000,     3.88,     3.99, -0.0269
     20.0000,     20.0000,  1.00000,     3.62,     3.66, -0.0112
     25.0000,     20.0000,  1.00000,     3.94,     3.57,  0.1004
     30.0000,     20.0000,  1.00000,     3.94,     3.64,  0.0818
     35.0000,     20.0000,  1.00000,     4.08,     3.98,  0.0258
     40.0000,     20.0000,  1.00000,     4.20,     3.89,  0.0759
     45.0000,     20.0000,  1.00000,     4.24,     4.19,  0.0135
     50.0000,     20.0000,  1.00000,     4.25,     4.37, -0.0276
     55.0000,     20.0000,  1.00000,     3.98,     3.86,  0.0309
     60.0000,     20.0000,  1.00000,     3.95,     4.36, -0.0986
     65.0000,     20.0000,  1.00000,     4.26,     4.41, -0.0347
     70.0000,     20.0000,  1.00000,     4.67,     4.89, -0.0462
     75.0000,     20.0000,  1.00000,     5.76,     5.72,  0.0078
     80.0000,     20.0000,  1.00000,     6.20,     6.29, -0.0143
     85.0000,     20.0000,  1.00000,     6.91,     8.65, -0.2243
     90.0000,     20.0000,  1.00000,     7.16,     9.76, -0.3097
     95.0000,     20.0000,  1.00000,     7.72,    11.84, -0.4280
    100.0000,     20.0000,  1.00000,    20.31,    11.88,  0.5368
    105.0000,     20.0000,  1.00000,     9.80,     6.68,  0.3838
    110.0000,     20.0000,  1.00000,    11.02,     7.02,  0.4506
    115.0000,     20.0000,  1.00000,    12.17,     7.70,  0.4568
    120.0000,     20.0000,  1.00000,    12.93,    10.99,  0.1629
    125.0000,     20.0000,  1.00000,    13.48,    13.07,  0.0311
    130.0000,     20.0000,  1.00000,    12.53,     9.13,  0.3171
    135.0000,     20.0000,  1.00000,    11.74,     8.62,  0.3093
    145.0000,     20.0000,  1.00000,     9.26,    16.38, -0.5705
    150.0000,     20.0000,  1.00000,    15.94,    22.96, -0.3648
    155.0000,     20.0000,  1.00000,    20.37,    27.91, -0.3148
    160.0000,     20.0000,  1.00000,    18.54,    24.64, -0.2847
      0.0000,      5.0000,  5.00000,     3.87,     4.37, -0.1227
      5.0000,      5.0000,  5.00000,     4.29,     4.14,  0.0342
     10.0000,      5.0000,  5.00000,     4.16,     4.34, -0.0413
     15.0000,      5.0000,  5.00000,     3.77,     3.96, -0.0493
     20.0000,      5.0000,  5.00000,     3.86,     3.72,  0.0376
     25.0000,      5.0000,  5.00000,     3.81,     3.40,  0.1137
     30.0000,      5.0000,  5.00000,     3.80,     3.93, -0.0354
     35.0000,      5.0000,  5.00000,     4.56,     3.37,  0.3039
     40.0000,      5.0000,  5.00000,     4.68,     4.03,  0.1484
     45.0000,      5.0000,  5.00000,     5.26,     5.09,  0.0335
     50.0000,      5.0000,  5.00000,     3.76,     3.54,  0.0601
     55.0000,      5.0000,  5.00000,     3.88,     3.82,  0.0167
     60.0000,      5.0000,  5.00000,     3.54,     4.29, -0.1901
     65.0000,      5.0000,  5.00000,     4.13,     4.22, -0.0209
     70.0000,      5.0000,  5.00000,     4.88,     5.35, -0.0912
     75.0000,      5.0000,  5.00000,     5.62,     5.48,  0.0250
     80.0000,      5.0000,  5.00000,     6.50,     5.25,  0.2126
     85.0000,      5.0000,  5.00000,     7.16,     4.80,  0.4002
     90.0000,      5.0000,  5.00000,    24.23,    12.01,  0.7020
     95.0000,      5.0000,  5.00000,    26.51,    18.93,  0.3368
    100.0000,      5.0000,  5.00000,     2.05,     6.60, -1.1678
    105.0000,      5.0000,  5.00000,     9.89,     5.95,  0.5080
    110.0000,      5.0000,  5.00000,    10.88,     7.52,  0.3698
    115.0000,      5.0000,  5.00000,    12.63,     7.68,  0.4983
    120.0000,      5.0000,  5.00000,    11.97,    12.29, -0.0263
    125.0000,      5.0000,  5.00000,    13.93,    11.09,  0.2277
    130.0000,      5.0000,  5.00000,    18.25,    12.63,  0.3684
    135.0000,      5.0000,  5.00000,     9.11,     8.07,  0.1212
    140.0000,      5.0000,  5.00000,     0.42,     1.24, -1.0968
    145.0000,      5.0000,  5.00000,    10.71,     5.96,  0.5861
    150.0000,      5.0000,  5.00000,    11.45,    35.11, -1.1204
    155.0000,      5.0000,  5.00000,   218.28,    43.44,  1.6143
    160.0000,      5.0000,  5.00000,    22.36,    12.77,  0.5604
      0.0000,      5.0000,  6.00000,     3.68,     4.24, -0.1406
      5.0000,      5.0000,  6.00000,     4.16,     4.10,  0.0144
     10.0000,      5.0000,  6.00000,     3.68,     4.13, -0.1148
     15.0000,      5.0000,  6.00000,     4.11,     3.98,  0.0309
     20.0000,      5.0000,  6.00000,     3.65,     3.41,  0.0692
     25.0000,      5.0000,  6.00000,     3.42,     3.73, -0.0858
     30.0000,      5.0000,  6.00000,     3.59,     3.09,  0.1486
     35.0000,      5.0000,  6.00000,     3.91,     3.72,  0.0518
     40.0000,      5.0000,  6.00000,     4.25,     4.71, -0.1031
     45.0000,      5.0000,  6.00000,     3.59,     3.18,  0.1222
     50.0000,      5.0000,  6.00000,     3.79,     3.47,  0.0868
     55.0000,      5.0000,  6.00000,     3.57,     3.81, -0.0632
     60.0000,      5.0000,  6.00000,     3.28,     4.12, -0.2290
     65.0000,      5.0000,  6.00000,     4.39,     4.75, -0.0787
     70.0000,      5.0000,  6.00000,     4.12,     4.53, -0.0942
     75.0000,      5.0000,  6.00000,     5.38,     4.99,  0.0764
     80.0000,      5.0000,  6.00000,     6.21,     4.37,  0.3505
     85.0000,      5.0000,  6.00000,    16.85,    11.72,  0.3634
     95.0000,      5.0000,  6.00000,     7.30,     5.99,  0.1981
    100.0000,      5.0000,  6.00000,     0.43,     5.65, -2.5857   ***
    105.0000,      5.0000,  6.00000,     8.98,     7.13,  0.2306
    110.0000,      5.0000,  6.00000,     9.17,     7.24,  0.2364
    115.0000,      5.0000,  6.00000,    11.28,     8.50,  0.2828
    120.0000,      5.0000,  6.00000,    12.29,     8.75,  0.3392
    125.0000,      5.0000,  6.00000,    17.12,    14.08,  0.1954
    130.0000,      5.0000,  6.00000,     8.28,     8.21,  0.0076
    135.0000,      5.0000,  6.00000,     0.68,     1.19, -0.5656
    140.0000,      5.0000,  6.00000,    10.38,     6.14,  0.5251
    155.0000,      5.0000,  6.00000,    19.81,    12.75,  0.4404
    160.0000,      5.0000,  6.00000,    23.06,    15.62,  0.3897
    165.0000,      5.0000,  6.00000,    20.34,    10.68,  0.6441
      0.0000,     25.0000,  1.00000,     3.88,     4.18, -0.0741
      5.0000,     25.0000,  1.00000,     3.90,     3.99, -0.0227
     10.0000,     25.0000,  1.00000,     3.75,     4.15, -0.1000
     15.0000,     25.0000,  1.00000,     3.62,     3.85, -0.0619
     20.0000,     25.0000,  1.00000,     3.54,     3.57, -0.0090
     25.0000,     25.0000,  1.00000,     3.68,     3.53,  0.0420
     30.0000,     25.0000,  1.00000,     3.73,     3.58,  0.0420
     35.0000,     25.0000,  1.00000,     3.98,     3.52,  0.1223
     40.0000,     25.0000,  1.00000,     3.69,     3.78, -0.0232
     45.0000,     25.0000,  1.00000,     3.87,     3.87, -0.0004
     50.0000,     25.0000,  1.00000,     3.83,     3.60,  0.0604
     55.0000,     25.0000,  1.00000,     4.08,     3.87,  0.0524
     60.0000,     25.0000,  1.00000,     3.87,     4.26, -0.0947
     65.0000,     25.0000,  1.00000,     4.08,     4.28, -0.0476
     70.0000,     25.0000,  1.00000,     3.53,     5.55, -0.4545
     75.0000,     25.0000,  1.00000,     5.20,     7.63, -0.3839
     80.0000,     25.0000,  1.00000,     5.85,     7.97, -0.3105
     85.0000,     25.0000,  1.00000,     6.22,     8.83, -0.3495
     90.0000,     25.0000,  1.00000,     6.38,    10.71, -0.5186
     95.0000,     25.0000,  1.00000,    11.93,    10.18,  0.1584
    100.0000,     25.0000,  1.00000,     5.91,     6.47, -0.0906
    105.0000,     25.0000,  1.00000,     9.18,     6.54,  0.3395
    110.0000,     25.0000,  1.00000,    10.55,     7.24,  0.3754
    115.0000,     25.0000,  1.00000,    11.47,     7.34,  0.4460
    120.0000,     25.0000,  1.00000,    10.57,     9.33,  0.1252
    125.0000,     25.0000,  1.00000,    10.96,     9.70,  0.1221
    135.0000,     25.0000,  1.00000,     8.87,    14.71, -0.5060
    140.0000,     25.0000,  1.00000,     9.74,    17.13, -0.5650
    145.0000,     25.0000,  1.00000,    15.45,    23.56, -0.4218
    150.0000,     25.0000,  1.00000,    19.17,    29.48, -0.4304
    160.0000,     10.0000,  3.00000,    22.61,    13.77,  0.4955
      0.0000,     15.0000,  2.00000,     3.83,     4.13, -0.0750
      5.0000,     15.0000,  2.00000,     3.91,     3.99, -0.0180
     10.0000,     15.0000,  2.00000,     3.80,     4.03, -0.0605
     15.0000,     15.0000,  2.00000,     3.73,     3.90, -0.0430
     20.0000,     15.0000,  2.00000,     3.52,     3.46,  0.0157
     25.0000,     15.0000,  2.00000,     3.49,     3.44,  0.0159
     30.0000,     15.0000,  2.00000,     3.84,     3.53,  0.0843
     35.0000,     15.0000,  2.00000,     3.70,     3.72, -0.0043
     40.0000,     15.0000,  2.00000,     3.90,     3.73,  0.0456
     45.0000,     15.0000,  2.00000,     3.64,     3.23,  0.1195
     50.0000,     15.0000,  2.00000,     3.64,     3.52,  0.0333
     55.0000,     15.0000,  2.00000,     3.84,     3.92, -0.0203
     60.0000,     15.0000,  2.00000,     3.63,     4.29, -0.1665
     65.0000,     15.0000,  2.00000,     3.98,     4.37, -0.0917
     70.0000,     15.0000,  2.00000,     4.27,     4.36, -0.0205
     75.0000,     15.0000,  2.00000,    28.92,     6.72,  1.4599
     80.0000,     15.0000,  2.00000,     5.55,    10.14, -0.6033
     85.0000,     15.0000,  2.00000,     5.75,    12.09, -0.7433
     90.0000,     15.0000,  2.00000,     7.62,    10.90, -0.3574
     95.0000,     15.0000,  2.00000,     6.93,     5.77,  0.1834
    100.0000,     15.0000,  2.00000,     3.07,     6.25, -0.7106
    105.0000,     15.0000,  2.00000,     8.82,     7.15,  0.2099
    110.0000,     15.0000,  2.00000,    10.11,     7.06,  0.3582
    115.0000,     15.0000,  2.00000,    11.99,     7.55,  0.4617
    120.0000,     15.0000,  2.00000,    11.73,     9.19,  0.2441
    125.0000,     15.0000,  2.00000,     9.72,     9.36,  0.0381
    130.0000,     15.0000,  2.00000,     5.87,     5.55,  0.0551
    140.0000,     15.0000,  2.00000,    14.27,    27.40, -0.6520
    145.0000,     15.0000,  2.00000,    18.34,    35.62, -0.6639
    150.0000,     15.0000,  2.00000,   159.35,    29.71,  1.6797
    155.0000,     15.0000,  2.00000,    19.47,    13.11,  0.3952
      0.0000,      5.0000,  7.00000,     3.82,     4.16, -0.0834
      5.0000,      5.0000,  7.00000,     3.40,     3.91, -0.1381
     10.0000,      5.0000,  7.00000,     3.94,     4.12, -0.0443
     15.0000,      5.0000,  7.00000,     3.82,     3.64,  0.0470
     20.0000,      5.0000,  7.00000,     3.51,     3.82, -0.0849
     25.0000,      5.0000,  7.00000,     5.01,     3.00,  0.5137
     30.0000,      5.0000,  7.00000,     3.94,     3.52,  0.1130
     35.0000,      5.0000,  7.00000,     4.60,     4.43,  0.0383
     40.0000,      5.0000,  7.00000,     3.29,     2.96,  0.1062
     45.0000,      5.0000,  7.00000,     3.52,     3.20,  0.0959
     50.0000,      5.0000,  7.00000,     3.43,     3.55, -0.0334
     55.0000,      5.0000,  7.00000,     3.64,     3.75, -0.0307
     60.0000,      5.0000,  7.00000,     3.51,     4.69, -0.2906
     65.0000,      5.0000,  7.00000,     3.44,     4.12, -0.1806
     70.0000,      5.0000,  7.00000,     4.24,     4.31, -0.0156
     75.0000,      5.0000,  7.00000,     5.22,     4.46,  0.1581
     80.0000,      5.0000,  7.00000,     0.28,    11.84, -3.7326   ***
     90.0000,      5.0000,  7.00000,     6.07,     5.66,  0.0696
     95.0000,      5.0000,  7.00000,     7.10,     5.13,  0.3263
    105.0000,      5.0000,  7.00000,     7.86,     6.88,  0.1341
    110.0000,      5.0000,  7.00000,     9.50,     7.96,  0.1771
    115.0000,      5.0000,  7.00000,    11.51,     6.04,  0.6437
    120.0000,      5.0000,  7.00000,    15.22,    11.18,  0.3080
    125.0000,      5.0000,  7.00000,     8.33,     9.24, -0.1034
    130.0000,      5.0000,  7.00000,     0.76,     1.26, -0.5069
    135.0000,      5.0000,  7.00000,     9.63,     6.07,  0.4610
    145.0000,      5.0000,  7.00000,   358.79,    50.39,  1.9629
    150.0000,      5.0000,  7.00000,    18.21,    13.93,  0.2679
    155.0000,      5.0000,  7.00000,    20.03,    15.31,  0.2683
    160.0000,      5.0000,  7.00000,    22.80,    11.31,  0.7011
      0.0000,     30.0000,  1.00000,     3.80,     4.00, -0.0513
      5.0000,     30.0000,  1.00000,     3.64,     3.84, -0.0524
     10.0000,     30.0000,  1.00000,     3.56,     3.96, -0.1077
     15.0000,     30.0000,  1.00000,     3.04,     3.89, -0.2459
     20.0000,     30.0000,  1.00000,     3.35,     3.55, -0.0593
     25.0000,     30.0000,  1.00000,     3.56,     3.46,  0.0288
     30.0000,     30.0000,  1.00000,     3.61,     3.35,  0.0761
     35.0000,     30.0000,  1.00000,     3.71,     3.54,  0.0458
     40.0000,     30.0000,  1.00000,     3.79,     3.67,  0.0334
     45.0000,     30.0000,  1.00000,     3.70,     3.39,  0.0878
     50.0000,     30.0000,  1.00000,     3.93,     3.65,  0.0749
     55.0000,     30.0000,  1.00000,     3.70,     3.90, -0.0530
     60.0000,     30.0000,  1.00000,    55.20,     4.96,  2.4103   ***
     65.0000,     30.0000,  1.00000,     4.09,     6.34, -0.4386
     70.0000,     30.0000,  1.00000,     4.27,     6.93, -0.4842
     75.0000,     30.0000,  1.00000,     4.94,     7.98, -0.4794
     80.0000,     30.0000,  1.00000,     5.41,     8.45, -0.4468
     85.0000,     30.0000,  1.00000,     5.73,     9.77, -0.5335
     90.0000,     30.0000,  1.00000,     6.03,     9.23, -0.4248
     95.0000,     30.0000,  1.00000,     6.74,     5.77,  0.1544
    100.0000,     30.0000,  1.00000,     4.61,     6.25, -0.3052
    105.0000,     30.0000,  1.00000,     8.34,     6.64,  0.2282
    110.0000,     30.0000,  1.00000,     8.81,     6.29,  0.3364
    115.0000,     30.0000,  1.00000,     9.28,     6.23,  0.3986
    125.0000,     30.0000,  1.00000,    10.07,    17.00, -0.5240
    130.0000,     30.0000,  1.00000,     8.46,    15.83, -0.6262
    135.0000,     30.0000,  1.00000,     9.69,    17.16, -0.5714
    140.0000,     30.0000,  1.00000,    14.42,    22.70, -0.4537
    155.0000,      5.0000,  8.00000,    19.74,    10.91,  0.5931
      0.0000,     10.0000,  4.00000,     3.60,     3.90, -0.0790
      5.0000,     10.0000,  4.00000,     3.58,     3.73, -0.0408
     10.0000,     10.0000,  4.00000,     3.17,     3.93, -0.2149
     15.0000,     10.0000,  4.00000,     3.58,     3.72, -0.0401
     20.0000,     10.0000,  4.00000,     3.57,     3.34,  0.0661
     25.0000,     10.0000,  4.00000,     3.85,     3.88, -0.0070
     30.0000,     10.0000,  4.00000,     3.67,     3.62,  0.0144
     35.0000,     10.0000,  4.00000,     3.76,     2.88,  0.2648
     40.0000,     10.0000,  4.00000,     3.05,     3.15, -0.0334
     45.0000,     10.0000,  4.00000,     3.63,     3.40,  0.0667
     50.0000,     10.0000,  4.00000,     3.94,     3.85,  0.0243
     55.0000,     10.0000,  4.00000,     3.42,     4.10, -0.1816
     60.0000,     10.0000,  4.00000,     3.83,     4.05, -0.0563
     65.0000,     10.0000,  4.00000,     3.97,     4.03, -0.0152
     75.0000,     10.0000,  4.00000,     4.63,    15.29, -1.1950
     85.0000,     10.0000,  4.00000,     5.79,     5.03,  0.1411
     90.0000,     10.0000,  4.00000,     6.07,     5.30,  0.1359
     95.0000,     10.0000,  4.00000,     6.56,     6.13,  0.0678
    105.0000,     10.0000,  4.00000,     8.38,     6.52,  0.2512
    110.0000,     10.0000,  4.00000,    10.69,     6.37,  0.5168
    115.0000,     10.0000,  4.00000,    10.53,     6.71,  0.4498
    120.0000,     10.0000,  4.00000,     4.10,     4.61, -0.1173
    125.0000,     10.0000,  4.00000,     3.70,     4.00, -0.0777
    135.0000,     10.0000,  4.00000,    16.12,    42.59, -0.9716
    140.0000,     10.0000,  4.00000,   617.98,    33.83,  2.9052   ***
    145.0000,     10.0000,  4.00000,    17.94,    14.80,  0.1923
    150.0000,     10.0000,  4.00000,    17.87,    14.16,  0.2327
    145.0000,      5.0000,  9.00000,    17.00,    15.99,  0.0612
    150.0000,      5.0000,  9.00000,    18.26,    11.42,  0.4690
      0.0000,     35.0000,  1.00000,     3.80,     3.80,  0.0009
      5.0000,     35.0000,  1.00000,     3.65,     3.78, -0.0342
     10.0000,     35.0000,  1.00000,     3.68,     3.91, -0.0588
     15.0000,     35.0000,  1.00000,     3.38,     3.74, -0.0986
     20.0000,     35.0000,  1.00000,     3.37,     3.57, -0.0580
     25.0000,     35.0000,  1.00000,     3.58,     3.37,  0.0587
     30.0000,     35.0000,  1.00000,     3.69,     3.51,  0.0486
     35.0000,     35.0000,  1.00000,     4.02,     3.54,  0.1263
     40.0000,     35.0000,  1.00000,     3.52,     3.32,  0.0610
     45.0000,     35.0000,  1.00000,     3.70,     3.52,  0.0494
     50.0000,     35.0000,  1.00000,     9.65,     4.36,  0.7942
     55.0000,     35.0000,  1.00000,     3.84,     5.64, -0.3840
     60.0000,     35.0000,  1.00000,     3.72,     6.36, -0.5371
     65.0000,     35.0000,  1.00000,     3.92,     6.57, -0.5166
     70.0000,     35.0000,  1.00000,     4.30,     7.35, -0.5365
     75.0000,     35.0000,  1.00000,     4.77,     8.55, -0.5828
     80.0000,     35.0000,  1.00000,     5.23,     9.31, -0.5765
     85.0000,     35.0000,  1.00000,     5.36,     8.32, -0.4389
     90.0000,     35.0000,  1.00000,     6.11,     5.45,  0.1134
     95.0000,     35.0000,  1.00000,     6.60,     5.58,  0.1683
    100.0000,     35.0000,  1.00000,     4.09,     5.86, -0.3596
    105.0000,     35.0000,  1.00000,     7.34,     5.74,  0.2463
    115.0000,     35.0000,  1.00000,     8.90,     9.32, -0.0466
    120.0000,     35.0000,  1.00000,     8.90,    13.72, -0.4326
    125.0000,     35.0000,  1.00000,     7.91,    17.62, -0.8015
    130.0000,     35.0000,  1.00000,     9.12,    17.85, -0.6715
    140.0000,     20.0000,  2.00000,   499.71,    25.57,  2.9725   ***
      0.0000,     15.0000,  3.00000,     3.49,     3.74, -0.0677
      5.0000,     15.0000,  3.00000,     3.30,     3.54, -0.0695
     10.0000,     15.0000,  3.00000,     3.23,     3.82, -0.1678
     15.0000,     15.0000,  3.00000,     3.93,     3.87,  0.0151
     20.0000,     15.0000,  3.00000,     3.21,     3.74, -0.1536
     25.0000,     15.0000,  3.00000,     3.44,     3.49, -0.0139
     30.0000,     15.0000,  3.00000,     3.51,     2.98,  0.1640
     35.0000,     15.0000,  3.00000,     3.36,     3.19,  0.0526
     40.0000,     15.0000,  3.00000,     3.36,     3.54, -0.0518
     45.0000,     15.0000,  3.00000,     3.24,     3.70, -0.1322
     50.0000,     15.0000,  3.00000,     4.21,     3.90,  0.0777
     55.0000,     15.0000,  3.00000,     3.92,     3.85,  0.0186
     60.0000,     15.0000,  3.00000,   101.46,     6.29,  2.7815   ***
     65.0000,     15.0000,  3.00000,     3.88,    10.29, -0.9752
     70.0000,     15.0000,  3.00000,     3.99,    12.07, -1.1071
     75.0000,     15.0000,  3.00000,   488.63,    10.50,  3.8398   ***
     80.0000,     15.0000,  3.00000,     5.18,     5.08,  0.0202
     85.0000,     15.0000,  3.00000,     5.62,     5.13,  0.0904
     90.0000,     15.0000,  3.00000,     5.62,     5.89, -0.0479
     95.0000,     15.0000,  3.00000,     6.33,     5.79,  0.0897
    100.0000,     15.0000,  3.00000,     0.80,     6.26, -2.0530
    105.0000,     15.0000,  3.00000,     7.54,     5.62,  0.2935
    110.0000,     15.0000,  3.00000,     6.30,     4.75,  0.2824
    115.0000,     15.0000,  3.00000,     4.40,     3.58,  0.2061
    125.0000,     15.0000,  3.00000,    10.90,    32.29, -1.0864
    130.0000,     15.0000,  3.00000,    13.93,    36.38, -0.9598
    135.0000,     15.0000,  3.00000,   535.64,    27.67,  2.9629   ***
    140.0000,     15.0000,  3.00000,    14.91,    13.31,  0.1139
      0.0000,      5.0000, 10.00000,     3.12,     3.48, -0.1100
      5.0000,      5.0000, 10.00000,     2.57,     3.92, -0.4227
     10.0000,      5.0000, 10.00000,     2.99,     3.33, -0.1053
     15.0000,      5.0000, 10.00000,     3.44,     3.86, -0.1132
     20.0000,      5.0000, 10.00000,     3.01,     4.54, -0.4092
     25.0000,      5.0000, 10.00000,     1.71,     2.80, -0.4961
     30.0000,      5.0000, 10.00000,     3.35,     2.97,  0.1187
     35.0000,      5.0000, 10.00000,     3.83,     3.26,  0.1602
     40.0000,      5.0000, 10.00000,     2.98,     3.41, -0.1355
     45.0000,      5.0000, 10.00000,     4.09,     4.08,  0.0035
     50.0000,      5.0000, 10.00000,     3.23,     3.69, -0.1338
     55.0000,      5.0000, 10.00000,     3.61,     3.80, -0.0497
     60.0000,      5.0000, 10.00000,     2.96,     4.11, -0.3292
     65.0000,      5.0000, 10.00000,   122.59,    12.00,  2.3239   ***
     75.0000,      5.0000, 10.00000,     4.53,     5.46, -0.1872
     80.0000,      5.0000, 10.00000,     5.96,     4.49,  0.2833
     85.0000,      5.0000, 10.00000,     6.24,     5.58,  0.1125
     90.0000,      5.0000, 10.00000,     5.17,     5.69, -0.0970
     95.0000,      5.0000, 10.00000,     6.56,     6.54,  0.0035
    105.0000,      5.0000, 10.00000,     9.50,     6.89,  0.3210
    110.0000,      5.0000, 10.00000,     5.62,     4.91,  0.1345
    115.0000,      5.0000, 10.00000,     0.46,     0.83, -0.5933
    120.0000,      5.0000, 10.00000,     7.17,     5.88,  0.1986
    130.0000,      5.0000, 10.00000,  1442.20,    50.92,  3.3437   ***
    135.0000,      5.0000, 10.00000,    14.11,    12.90,  0.0899
    140.0000,      5.0000, 10.00000,    15.49,    15.41,  0.0053
    145.0000,      5.0000, 10.00000,    16.57,    11.03,  0.4067
      0.0000,     40.0000,  1.00000,     3.58,     3.66, -0.0241
      5.0000,     40.0000,  1.00000,     3.51,     3.62, -0.0289
     10.0000,     40.0000,  1.00000,     3.49,     3.78, -0.0774
     15.0000,     40.0000,  1.00000,     3.49,     3.76, -0.0745
     20.0000,     40.0000,  1.00000,     3.55,     3.57, -0.0069
     25.0000,     40.0000,  1.00000,     3.46,     3.58, -0.0342
     30.0000,     40.0000,  1.00000,     3.63,     3.54,  0.0244
     35.0000,     40.0000,  1.00000,     3.59,     3.34,  0.0713
     45.0000,     40.0000,  1.00000,     3.69,     5.11, -0.3271
     50.0000,     40.0000,  1.00000,     3.98,     5.54, -0.3316
     55.0000,     40.0000,  1.00000,     3.79,     5.99, -0.4580
     60.0000,     40.0000,  1.00000,     3.49,     6.56, -0.6299
     65.0000,     40.0000,  1.00000,     4.18,     7.02, -0.5181
     70.0000,     40.0000,  1.00000,     4.26,     7.89, -0.6173
     75.0000,     40.0000,  1.00000,     4.71,     9.17, -0.6674
     80.0000,     40.0000,  1.00000,     5.02,     7.87, -0.4495
     85.0000,     40.0000,  1.00000,     5.62,     5.04,  0.1087
     90.0000,     40.0000,  1.00000,     5.33,     4.93,  0.0773
     95.0000,     40.0000,  1.00000,     5.67,     5.19,  0.0878
    105.0000,     40.0000,  1.00000,     6.63,     8.33, -0.2270
    110.0000,     40.0000,  1.00000,     7.56,     8.82, -0.1536
    115.0000,     40.0000,  1.00000,     8.13,    10.16, -0.2227
    120.0000,     40.0000,  1.00000,     7.23,    13.97, -0.6590
    140.0000,     10.0000,  5.00000,    14.82,    13.19,  0.1168
    140.0000,      5.0000, 11.00000,    14.77,    10.53,  0.3386
      0.0000,     25.0000,  2.00000,     3.39,     3.61, -0.0637
      5.0000,     25.0000,  2.00000,     3.29,     3.61, -0.0939
     10.0000,     25.0000,  2.00000,     3.64,     3.68, -0.0086
     15.0000,     25.0000,  2.00000,     3.38,     3.78, -0.1120
     20.0000,     25.0000,  2.00000,     3.53,     3.63, -0.0273
     25.0000,     25.0000,  2.00000,     3.15,     3.33, -0.0545
     30.0000,     25.0000,  2.00000,     3.74,     3.46,  0.0795
     35.0000,     25.0000,  2.00000,     3.26,     3.59, -0.0974
     40.0000,     25.0000,  2.00000,     4.09,     3.73,  0.0932
     45.0000,     25.0000,  2.00000,     3.38,     4.98, -0.3880
     50.0000,     25.0000,  2.00000,     3.71,     6.93, -0.6256
     55.0000,     25.0000,  2.00000,     3.78,     7.67, -0.7083
     60.0000,     25.0000,  2.00000,     3.79,     8.66, -0.8262
     65.0000,     25.0000,  2.00000,     4.02,     9.56, -0.8663
     75.0000,     25.0000,  2.00000,     4.71,     5.26, -0.1106
     80.0000,     25.0000,  2.00000,     5.45,     4.94,  0.0980
     85.0000,     25.0000,  2.00000,     5.75,     5.26,  0.0904
     90.0000,     25.0000,  2.00000,     5.75,     5.21,  0.1000
     95.0000,     25.0000,  2.00000,     5.29,     4.70,  0.1177
    110.0000,     25.0000,  2.00000,     5.20,    10.80, -0.7311
    115.0000,     25.0000,  2.00000,     6.48,    12.88, -0.6870
    120.0000,     25.0000,  2.00000,     9.63,    21.72, -0.8132
    125.0000,     25.0000,  2.00000,    11.77,    31.32, -0.9783
      0.0000,     45.0000,  1.00000,     3.44,     3.52, -0.0249
      5.0000,     45.0000,  1.00000,     3.43,     3.53, -0.0290
     10.0000,     45.0000,  1.00000,     3.46,     3.83, -0.0990
     15.0000,     45.0000,  1.00000,     3.24,     3.75, -0.1465
     20.0000,     45.0000,  1.00000,     3.54,     3.74, -0.0564
     25.0000,     45.0000,  1.00000,     3.38,     3.67, -0.0806
     30.0000,     45.0000,  1.00000,    17.32,     3.92,  1.4857
     35.0000,     45.0000,  1.00000,     3.74,     4.85, -0.2602
     40.0000,     45.0000,  1.00000,     3.65,     5.16, -0.3440
     45.0000,     45.0000,  1.00000,     4.20,     5.43, -0.2568
     50.0000,     45.0000,  1.00000,     3.73,     5.85, -0.4493
     55.0000,     45.0000,  1.00000,     3.81,     6.20, -0.4871
     60.0000,     45.0000,  1.00000,     3.99,     6.94, -0.5545
     65.0000,     45.0000,  1.00000,     4.26,     7.40, -0.5522
     70.0000,     45.0000,  1.00000,     4.38,     8.33, -0.6426
     75.0000,     45.0000,  1.00000,    10.41,     7.69,  0.3029
     80.0000,     45.0000,  1.00000,     4.97,     4.64,  0.0683
     85.0000,     45.0000,  1.00000,     5.03,     4.55,  0.1002
     90.0000,     45.0000,  1.00000,    77.70,     5.72,  2.6094   ***
     95.0000,     45.0000,  1.00000,     5.46,     7.13, -0.2668
    100.0000,     45.0000,  1.00000,     0.98,     7.92, -2.0882
    105.0000,     45.0000,  1.00000,     6.39,     8.41, -0.2756
    110.0000,     45.0000,  1.00000,     6.86,     9.39, -0.3138
      0.0000,      5.0000, 12.00000,     0.61,     3.04, -1.6066
      5.0000,      5.0000, 12.00000,     4.24,     3.64,  0.1530
     10.0000,      5.0000, 12.00000,     6.08,     4.77,  0.2426
     15.0000,      5.0000, 12.00000,     3.64,     3.04,  0.1803
     20.0000,      5.0000, 12.00000,     4.61,     3.18,  0.3724
     25.0000,      5.0000, 12.00000,     3.81,     3.42,  0.1095
     30.0000,      5.0000, 12.00000,     4.24,     3.50,  0.1911
     35.0000,      5.0000, 12.00000,     5.13,     4.10,  0.2244
     40.0000,      5.0000, 12.00000,     3.63,     3.61,  0.0044
     45.0000,      5.0000, 12.00000,     3.67,     3.67, -0.0017
     50.0000,      5.0000, 12.00000,     4.69,     3.95,  0.1703
     60.0000,      5.0000, 12.00000,   399.29,    17.51,  3.1267   ***
     65.0000,      5.0000, 12.00000,     3.99,     4.96, -0.2163
     70.0000,      5.0000, 12.00000,     3.96,     4.28, -0.0759
     75.0000,      5.0000, 12.00000,     5.53,     5.52,  0.0026
     80.0000,      5.0000, 12.00000,     3.63,     5.25, -0.3677
     85.0000,      5.0000, 12.00000,     5.16,     5.80, -0.1172
     90.0000,      5.0000, 12.00000,     6.59,     4.24,  0.4412
     95.0000,      5.0000, 12.00000,     6.59,     5.94,  0.1045
    110.0000,      5.0000, 12.00000,     5.32,     4.16,  0.2447
    120.0000,      5.0000, 12.00000,   990.79,    43.79,  3.1192   ***
    125.0000,      5.0000, 12.00000,    12.01,    14.15, -0.1636
    130.0000,      5.0000, 12.00000,    13.10,    14.97, -0.1329
    135.0000,      5.0000, 12.00000,    13.62,     9.93,  0.3160
      0.0000,     10.0000,  6.00000,     3.37,     3.27,  0.0282
      5.0000,     10.0000,  6.00000,     3.91,     4.01, -0.0258
     10.0000,     10.0000,  6.00000,     4.46,     3.97,  0.1161
     15.0000,     10.0000,  6.00000,     2.30,     3.16, -0.3161
     20.0000,     10.0000,  6.00000,     3.79,     3.35,  0.1222
     25.0000,     10.0000,  6.00000,     3.90,     3.51,  0.1059
     30.0000,     10.0000,  6.00000,     4.10,     3.82,  0.0728
     35.0000,     10.0000,  6.00000,     4.25,     3.89,  0.0871
     40.0000,     10.0000,  6.00000,     3.44,     3.65, -0.0584
     45.0000,     10.0000,  6.00000,     4.01,     3.80,  0.0548
     50.0000,     10.0000,  6.00000,     8.00,     7.58,  0.0548
     55.0000,     10.0000,  6.00000,     3.52,    14.16, -1.3934
     60.0000,     10.0000,  6.00000,   328.61,    11.71,  3.3345   ***
     65.0000,     10.0000,  6.00000,     4.93,     4.56,  0.0775
     70.0000,     10.0000,  6.00000,     4.57,     4.67, -0.0205
     75.0000,     10.0000,  6.00000,     5.12,     5.41, -0.0546
     80.0000,     10.0000,  6.00000,     5.51,     5.42,  0.0175
     85.0000,     10.0000,  6.00000,     6.25,     4.96,  0.2306
     90.0000,     10.0000,  6.00000,     6.32,     4.84,  0.2674
     95.0000,     10.0000,  6.00000,     5.36,     5.03,  0.0640
    105.0000,     10.0000,  6.00000,     1.70,     2.23, -0.2733
    115.0000,     10.0000,  6.00000,    10.54,    29.35, -1.0238
    120.0000,     10.0000,  6.00000,  1314.03,    28.73,  3.8229   ***
    125.0000,     10.0000,  6.00000,    11.46,    14.89, -0.2611
    130.0000,     10.0000,  6.00000,    12.27,    12.71, -0.0354
    125.0000,     15.0000,  4.00000,    10.70,    13.63, -0.2419
    120.0000,      5.0000, 13.00000,    10.36,    11.17, -0.0746
    125.0000,      5.0000, 13.00000,    12.98,    15.75, -0.1930
    130.0000,      5.0000, 13.00000,    12.21,    10.07,  0.1926
      0.0000,     50.0000,  1.00000,     3.50,     3.46,  0.0108
      5.0000,     50.0000,  1.00000,     3.27,     3.57, -0.0872
     10.0000,     50.0000,  1.00000,     3.67,     3.76, -0.0263
     15.0000,     50.0000,  1.00000,     3.60,     3.91, -0.0828
     20.0000,     50.0000,  1.00000,     9.47,     4.29,  0.7923
     25.0000,     50.0000,  1.00000,     3.48,     4.77, -0.3146
     30.0000,     50.0000,  1.00000,     3.64,     4.98, -0.3140
     35.0000,     50.0000,  1.00000,     3.67,     5.19, -0.3470
     40.0000,     50.0000,  1.00000,     3.98,     5.44, -0.3129
     45.0000,     50.0000,  1.00000,     3.81,     5.73, -0.4091
     50.0000,     50.0000,  1.00000,     4.13,     6.04, -0.3801
     55.0000,     50.0000,  1.00000,     4.10,     6.46, -0.4556
     60.0000,     50.0000,  1.00000,     4.17,     7.21, -0.5472
     65.0000,     50.0000,  1.00000,     4.29,     7.71, -0.5874
     75.0000,     50.0000,  1.00000,     4.48,     4.57, -0.0205
     80.0000,     50.0000,  1.00000,    75.44,     5.08,  2.6972   ***
     85.0000,     50.0000,  1.00000,     5.00,     6.25, -0.2221
     90.0000,     50.0000,  1.00000,     5.02,     6.69, -0.2872
     95.0000,     50.0000,  1.00000,     5.21,     7.29, -0.3354
    100.0000,     50.0000,  1.00000,     1.07,     7.88, -2.0017
    115.0000,     20.0000,  3.00000,    10.11,    20.45, -0.7049
    120.0000,     20.0000,  3.00000,   803.23,    20.87,  3.6501   ***
    125.0000,      5.0000, 14.00000,    10.80,    10.51,  0.0273
      0.0000,     30.0000,  2.00000,     3.36,     3.31,  0.0160
      5.0000,     30.0000,  2.00000,     3.29,     3.51, -0.0647
     10.0000,     30.0000,  2.00000,     4.20,     3.83,  0.0917
     15.0000,     30.0000,  2.00000,     3.34,     3.63, -0.0842
     20.0000,     30.0000,  2.00000,     4.21,     3.74,  0.1189
     25.0000,     30.0000,  2.00000,     3.36,     3.84, -0.1339
     30.0000,     30.0000,  2.00000,     6.74,     4.86,  0.3269
     35.0000,     30.0000,  2.00000,     3.86,     6.50, -0.5212
     40.0000,     30.0000,  2.00000,     3.92,     6.77, -0.5473
     45.0000,     30.0000,  2.00000,     4.00,     7.16, -0.5823
     50.0000,     30.0000,  2.00000,     4.12,     7.81, -0.6384
     55.0000,     30.0000,  2.00000,     3.94,     8.56, -0.7745
     60.0000,     30.0000,  2.00000,  1377.40,     7.59,  5.2006   ***
     65.0000,     30.0000,  2.00000,     4.40,     4.52, -0.0261
     70.0000,     30.0000,  2.00000,     4.77,     4.59,  0.0372
     75.0000,     30.0000,  2.00000,     5.09,     4.87,  0.0447
     80.0000,     30.0000,  2.00000,     5.31,     4.21,  0.2313
     85.0000,     30.0000,  2.00000,     4.59,     3.96,  0.1467
     90.0000,     30.0000,  2.00000,     2.63,     5.54, -0.7464
     95.0000,     30.0000,  2.00000,     4.62,     8.47, -0.6065
    105.0000,     30.0000,  2.00000,     5.03,    11.21, -0.8007
    110.0000,     30.0000,  2.00000,     7.50,    14.03, -0.6265
      0.0000,     55.0000,  1.00000,     3.44,     3.46, -0.0045
      5.0000,     55.0000,  1.00000,     3.68,     3.53,  0.0426
     15.0000,     55.0000,  1.00000,     3.60,     5.08, -0.3430
     20.0000,     55.0000,  1.00000,     3.35,     4.97, -0.3935
     25.0000,     55.0000,  1.00000,     3.77,     5.11, -0.3029
     30.0000,     55.0000,  1.00000,     3.69,     5.29, -0.3596
     35.0000,     55.0000,  1.00000,     4.05,     5.46, -0.2998
     40.0000,     55.0000,  1.00000,     3.81,     5.70, -0.4040
     45.0000,     55.0000,  1.00000,     3.94,     5.84, -0.3937
     50.0000,     55.0000,  1.00000,     4.26,     6.22, -0.3794
     55.0000,     55.0000,  1.00000,     4.05,     6.66, -0.4969
     60.0000,     55.0000,  1.00000,     3.93,     7.27, -0.6146
     65.0000,     55.0000,  1.00000,    28.56,     6.23,  1.5232
     75.0000,     55.0000,  1.00000,     4.61,     5.80, -0.2297
     80.0000,     55.0000,  1.00000,     4.72,     6.01, -0.2421
     85.0000,     55.0000,  1.00000,     4.83,     6.30, -0.2650
     90.0000,     55.0000,  1.00000,     4.81,     6.73, -0.3362
    120.0000,     10.0000,  7.00000,     9.56,    10.40, -0.0843
      0.0000,      5.0000, 15.00000,     0.93,     2.70, -1.0641
      5.0000,      5.0000, 15.00000,     2.45,     3.03, -0.2101
     10.0000,      5.0000, 15.00000,     4.70,     3.62,  0.2613
     15.0000,      5.0000, 15.00000,     4.15,     3.85,  0.0760
     20.0000,      5.0000, 15.00000,     6.21,     4.45,  0.3337
     25.0000,      5.0000, 15.00000,     6.55,     3.83,  0.5380
     30.0000,      5.0000, 15.00000,     4.68,     3.81,  0.2049
     35.0000,      5.0000, 15.00000,     4.78,     4.07,  0.1592
     40.0000,      5.0000, 15.00000,   479.33,    11.94,  3.6922   ***
     45.0000,      5.0000, 15.00000,   207.96,    16.50,  2.5340   ***
     50.0000,      5.0000, 15.00000,     4.87,     4.61,  0.0545
     55.0000,      5.0000, 15.00000,     4.68,     3.85,  0.1956
     60.0000,      5.0000, 15.00000,     1.82,     4.81, -0.9716
     65.0000,      5.0000, 15.00000,     4.68,     4.64,  0.0094
     70.0000,      5.0000, 15.00000,     3.63,     5.15, -0.3507
     75.0000,      5.0000, 15.00000,     5.69,     3.79,  0.4072
     80.0000,      5.0000, 15.00000,     7.26,     4.95,  0.3831
     85.0000,      5.0000, 15.00000,     4.53,     3.43,  0.2786
     90.0000,      5.0000, 15.00000,     0.40,     0.60, -0.4095
     95.0000,      5.0000, 15.00000,     3.00,     3.49, -0.1541
    105.0000,      5.0000, 15.00000,  3970.60,    28.61,  4.9328   ***
    110.0000,      5.0000, 15.00000,     8.60,     7.62,  0.1206
    115.0000,      5.0000, 15.00000,     8.87,     9.04, -0.0184
    120.0000,      5.0000, 15.00000,     9.15,     8.18,  0.1124
      0.0000,     60.0000,  1.00000,     3.70,     3.75, -0.0126
      5.0000,     60.0000,  1.00000,     3.58,     4.54, -0.2370
     10.0000,     60.0000,  1.00000,     3.84,     5.03, -0.2703
     15.0000,     60.0000,  1.00000,     3.50,     5.07, -0.3687
     20.0000,     60.0000,  1.00000,     3.64,     5.26, -0.3677
     25.0000,     60.0000,  1.00000,     3.51,     5.40, -0.4299
     30.0000,     60.0000,  1.00000,     3.98,     5.53, -0.3288
     35.0000,     60.0000,  1.00000,     3.91,     5.65, -0.3666
     40.0000,     60.0000,  1.00000,     4.16,     5.76, -0.3257
     45.0000,     60.0000,  1.00000,     4.02,     5.97, -0.3947
     50.0000,     60.0000,  1.00000,     4.04,     6.24, -0.4332
     55.0000,     60.0000,  1.00000,     3.83,     6.66, -0.5531
     65.0000,     60.0000,  1.00000,     4.18,     5.07, -0.1937
     70.0000,     60.0000,  1.00000,     4.16,     5.32, -0.2462
     75.0000,     60.0000,  1.00000,     4.46,     5.95, -0.2895
     80.0000,     60.0000,  1.00000,     4.63,     5.97, -0.2548
    105.0000,     15.0000,  5.00000,  1058.70,    15.37,  4.2321   ***
    110.0000,     15.0000,  5.00000,     7.43,     7.23,  0.0273
      0.0000,      5.0000, 16.00000,     1.96,     2.91, -0.3940
      5.0000,      5.0000, 16.00000,     2.69,     3.35, -0.2187
     10.0000,      5.0000, 16.00000,     2.69,     3.79, -0.3413
     15.0000,      5.0000, 16.00000,     4.97,     4.55,  0.0872
     20.0000,      5.0000, 16.00000,     4.26,     3.93,  0.0793
     25.0000,      5.0000, 16.00000,     3.96,     3.92,  0.0109
     30.0000,      5.0000, 16.00000,     4.73,     4.17,  0.1251
     45.0000,      5.0000, 16.00000,     4.16,     4.54, -0.0872
     50.0000,      5.0000, 16.00000,     6.08,     3.75,  0.4819
     55.0000,      5.0000, 16.00000,     4.89,     4.55,  0.0718
     65.0000,      5.0000, 16.00000,     5.97,     4.87,  0.2036
     70.0000,      5.0000, 16.00000,     4.26,     3.46,  0.2080
     75.0000,      5.0000, 16.00000,     6.00,     4.88,  0.2055
     80.0000,      5.0000, 16.00000,     5.36,     3.26,  0.4963
     85.0000,      5.0000, 16.00000,     0.85,     0.56,  0.4148
     90.0000,      5.0000, 16.00000,     3.57,     3.28,  0.0822
     95.0000,      5.0000, 16.00000,   967.20,    20.96,  3.8318   ***
    100.0000,      5.0000, 16.00000, 20348.79,    27.02,  6.6241   ***
    105.0000,      5.0000, 16.00000,     5.61,     7.13, -0.2396
    110.0000,      5.0000, 16.00000,     7.92,     8.34, -0.0518
    115.0000,      5.0000, 16.00000,     8.30,     5.97,  0.3306
      0.0000,     35.0000,  2.00000,     3.62,     3.42,  0.0558
      5.0000,     35.0000,  2.00000,     3.19,     3.37, -0.0550
     10.0000,     35.0000,  2.00000,     2.79,     3.85, -0.3200
     15.0000,     35.0000,  2.00000,    96.33,     4.97,  2.9634   ***
     20.0000,     35.0000,  2.00000,     3.20,     6.45, -0.6996
     25.0000,     35.0000,  2.00000,     3.38,     6.69, -0.6823
     30.0000,     35.0000,  2.00000,     3.58,     6.74, -0.6327
     35.0000,     35.0000,  2.00000,     4.12,     7.03, -0.5350
     40.0000,     35.0000,  2.00000,     3.29,     7.40, -0.8110
     45.0000,     35.0000,  2.00000,     4.22,     7.84, -0.6194
     50.0000,     35.0000,  2.00000,    56.94,     6.58,  2.1580
     55.0000,     35.0000,  2.00000,     4.50,     4.15,  0.0826
     60.0000,     35.0000,  2.00000,     3.68,     4.09, -0.1058
     65.0000,     35.0000,  2.00000,     4.13,     3.84,  0.0726
     70.0000,     35.0000,  2.00000,     3.10,     3.70, -0.1770
     75.0000,     35.0000,  2.00000,   108.28,     5.09,  3.0573   ***
     80.0000,     35.0000,  2.00000,     4.40,     6.58, -0.4012
     85.0000,     35.0000,  2.00000,     4.31,     7.32, -0.5291
     90.0000,     35.0000,  2.00000,     4.06,     8.12, -0.6941
     95.0000,     35.0000,  2.00000,     4.31,     9.28, -0.7678
    110.0000,     10.0000,  8.00000,     6.90,     6.99, -0.0136
      0.0000,     25.0000,  3.00000,     3.26,     3.16,  0.0317
      5.0000,     25.0000,  3.00000,     3.03,     3.48, -0.1390
     10.0000,     25.0000,  3.00000,     3.50,     3.94, -0.1183
     15.0000,     25.0000,  3.00000,     3.05,     4.17, -0.3131
     20.0000,     25.0000,  3.00000,    42.19,     5.60,  2.0191
     25.0000,     25.0000,  3.00000,     3.92,     7.65, -0.6688
     30.0000,     25.0000,  3.00000,     3.85,     8.03, -0.7354
     35.0000,     25.0000,  3.00000,     3.96,     8.37, -0.7493
     40.0000,     25.0000,  3.00000,     3.69,     8.86, -0.8762
     45.0000,     25.0000,  3.00000,    58.33,     7.24,  2.0863
     50.0000,     25.0000,  3.00000,     4.80,     4.25,  0.1221
     55.0000,     25.0000,  3.00000,     4.30,     4.05,  0.0620
     60.0000,     25.0000,  3.00000,     4.45,     4.32,  0.0306
     65.0000,     25.0000,  3.00000,     4.39,     4.03,  0.0861
     70.0000,     25.0000,  3.00000,     4.14,     3.51,  0.1665
     75.0000,     25.0000,  3.00000,     3.65,     3.20,  0.1304
     80.0000,     25.0000,  3.00000,   223.69,     5.37,  3.7297   ***
     85.0000,     25.0000,  3.00000,     3.46,     8.23, -0.8650
     90.0000,     25.0000,  3.00000,     3.97,     9.67, -0.8916
     95.0000,     25.0000,  3.00000,     5.36,    12.46, -0.8434
    110.0000,      5.0000, 17.00000,     6.27,     5.48,  0.1349
      0.0000,     65.0000,  1.00000,     3.57,     4.37, -0.2028
      5.0000,     65.0000,  1.00000,     3.46,     4.63, -0.2914
     10.0000,     65.0000,  1.00000,     3.52,     4.98, -0.3474
     15.0000,     65.0000,  1.00000,     3.51,     5.33, -0.4182
     20.0000,     65.0000,  1.00000,     3.67,     5.50, -0.4063
     25.0000,     65.0000,  1.00000,     3.56,     5.56, -0.4459
     30.0000,     65.0000,  1.00000,     4.06,     5.65, -0.3300
     35.0000,     65.0000,  1.00000,     3.97,     5.66, -0.3545
     40.0000,     65.0000,  1.00000,     3.84,     5.74, -0.4034
     45.0000,     65.0000,  1.00000,     3.89,     5.95, -0.4252
     50.0000,     65.0000,  1.00000,     4.08,     6.70, -0.4971
     60.0000,     65.0000,  1.00000,     3.88,     4.92, -0.2392
     65.0000,     65.0000,  1.00000,     4.10,     5.02, -0.2027
     70.0000,     65.0000,  1.00000,     4.09,     5.38, -0.2749
     90.0000,     20.0000,  4.00000,     5.31,    12.70, -0.8723
     95.0000,     20.0000,  4.00000,     6.86,    15.45, -0.8113
    100.0000,     20.0000,  4.00000,  6832.92,    12.40,  6.3121   ***
      5.0000,      5.0000, 18.00000,     4.54,     4.13,  0.0942
     15.0000,      5.0000, 18.00000,     4.85,     4.09,  0.1703
     20.0000,      5.0000, 18.00000,     5.36,     4.41,  0.1961
     30.0000,      5.0000, 18.00000,   670.51,    17.07,  3.6706   ***
     35.0000,      5.0000, 18.00000,     4.65,     4.57,  0.0183
     40.0000,      5.0000, 18.00000,     4.32,     3.66,  0.1641
     45.0000,      5.0000, 18.00000,     6.18,     4.32,  0.3582
     50.0000,      5.0000, 18.00000,     7.97,     4.13,  0.6573
     55.0000,      5.0000, 18.00000,     4.85,     4.44,  0.0884
     60.0000,      5.0000, 18.00000,     1.66,     3.15, -0.6398
     65.0000,      5.0000, 18.00000,     5.18,     4.16,  0.2203
     70.0000,      5.0000, 18.00000,     1.96,     2.90, -0.3920
     75.0000,      5.0000, 18.00000,     0.30,     0.53, -0.5647
     80.0000,      5.0000, 18.00000,     4.58,     2.96,  0.4368
     85.0000,      5.0000, 18.00000,  1610.80,    18.44,  4.4698   ***
     95.0000,      5.0000, 18.00000,     4.09,     6.10, -0.3984
    105.0000,      5.0000, 18.00000,     4.34,     5.09, -0.1597
      0.0000,     70.0000,  1.00000,     3.73,     4.43, -0.1723
      5.0000,     70.0000,  1.00000,     3.60,     4.59, -0.2412
     10.0000,     70.0000,  1.00000,     3.73,     5.19, -0.3314
     15.0000,     70.0000,  1.00000,     4.25,     5.49, -0.2572
     25.0000,     70.0000,  1.00000,     3.87,     5.64, -0.3762
     30.0000,     70.0000,  1.00000,     3.74,     5.54, -0.3921
     35.0000,     70.0000,  1.00000,     3.84,     5.63, -0.3831
     40.0000,     70.0000,  1.00000,     3.99,     6.15, -0.4315
     45.0000,     70.0000,  1.00000,     3.70,     6.82, -0.6105
     50.0000,     70.0000,  1.00000,    24.99,     6.11,  1.4085
     55.0000,     70.0000,  1.00000,     4.48,     4.61, -0.0298
     60.0000,     70.0000,  1.00000,     3.99,     4.81, -0.1857
     75.0000,     40.0000,  2.00000,     4.06,     6.78, -0.5121
     80.0000,     40.0000,  2.00000,     3.82,     6.98, -0.6037
     95.0000,      5.0000, 19.00000,     4.55,     6.61, -0.3735
     95.0000,     15.0000,  6.00000,     4.71,     5.72, -0.1957
     95.0000,      5.0000, 20.00000,     2.99,     4.29, -0.3605
      0.0000,     75.0000,  1.00000,     3.44,     4.36, -0.2367
      5.0000,     75.0000,  1.00000,     3.64,     4.72, -0.2601
     10.0000,     75.0000,  1.00000,     3.69,     5.30, -0.3618
     15.0000,     75.0000,  1.00000,     4.06,     5.55, -0.3141
     20.0000,     75.0000,  1.00000,     3.77,     5.56, -0.3884
     25.0000,     75.0000,  1.00000,     3.61,     5.51, -0.4234
     30.0000,     75.0000,  1.00000,     3.74,     5.89, -0.4529
     35.0000,     75.0000,  1.00000,     3.97,     6.40, -0.4782
     40.0000,     75.0000,  1.00000,     3.90,     6.63, -0.5320
     45.0000,     75.0000,  1.00000,    10.19,     5.86,  0.5527
     50.0000,     75.0000,  1.00000,     4.01,     4.39, -0.0886
     80.0000,     30.0000,  3.00000,     5.02,     9.48, -0.6353
      0.0000,     10.0000, 10.00000,     1.76,     3.49, -0.6847
      5.0000,     10.0000, 10.00000,     3.94,     3.86,  0.0208
     15.0000,     10.0000, 10.00000,     7.72,    15.43, -0.6925
     20.0000,     10.0000, 10.00000,    64.04,    11.56,  1.7116
     25.0000,     10.0000, 10.00000,     3.42,     4.24, -0.2145
     30.0000,     10.0000, 10.00000,     3.42,     3.98, -0.1518
     35.0000,     10.0000, 10.00000,     4.87,     4.12,  0.1664
     40.0000,     10.0000, 10.00000,     4.05,     4.03,  0.0040
     45.0000,     10.0000, 10.00000,     4.30,     3.47,  0.2146
     50.0000,     10.0000, 10.00000,     5.77,     3.17,  0.5977
     55.0000,     10.0000, 10.00000,     2.44,     3.10, -0.2396
     60.0000,     10.0000, 10.00000,     0.28,     1.57, -1.7305
     65.0000,     10.0000, 10.00000,     0.49,     1.42, -1.0596
     70.0000,     10.0000, 10.00000,   112.11,     8.91,  2.5325   ***
     75.0000,     10.0000, 10.00000,     4.73,    18.60, -1.3690
     85.0000,     10.0000, 10.00000,     1.72,     5.46, -1.1576
     90.0000,     10.0000, 10.00000,     4.23,     5.08, -0.1841
     70.0000,      5.0000, 21.00000,   301.65,    15.78,  2.9505   ***
     75.0000,      5.0000, 21.00000,    58.23,    20.05,  1.0661
     80.0000,      5.0000, 21.00000,     8.81,     5.01,  0.5657
     85.0000,      5.0000, 21.00000,     7.26,     5.66,  0.2485
     90.0000,      5.0000, 21.00000,     5.59,     3.95,  0.3464
      0.0000,     80.0000,  1.00000,     3.69,     4.45, -0.1884
      5.0000,     80.0000,  1.00000,     3.81,     4.79, -0.2276
     10.0000,     80.0000,  1.00000,     3.64,     5.25, -0.3668
     15.0000,     80.0000,  1.00000,     3.53,     5.49, -0.4411
     20.0000,     80.0000,  1.00000,     3.78,     5.79, -0.4252
     25.0000,     80.0000,  1.00000,     3.63,     6.20, -0.5353
     30.0000,     80.0000,  1.00000,     3.89,     6.33, -0.4875
     35.0000,     80.0000,  1.00000,     4.03,     6.50, -0.4774
     40.0000,     80.0000,  1.00000,   340.40,     5.67,  4.0950   ***
      0.0000,     45.0000,  2.00000,     3.35,     5.42, -0.4791
      5.0000,     45.0000,  2.00000,     4.41,     5.91, -0.2921
     10.0000,     45.0000,  2.00000,     3.70,     6.54, -0.5693
     15.0000,     45.0000,  2.00000,     4.14,     6.99, -0.5224
     20.0000,     45.0000,  2.00000,     4.21,     7.12, -0.5255
     25.0000,     45.0000,  2.00000,     4.15,     7.23, -0.5552
     30.0000,     45.0000,  2.00000,     9.05,     5.83,  0.4408
     35.0000,     45.0000,  2.00000,     4.30,     3.45,  0.2197
     40.0000,     45.0000,  2.00000,     3.90,     3.18,  0.2044
     45.0000,     45.0000,  2.00000,     4.16,     3.85,  0.0780
     50.0000,     45.0000,  2.00000,     3.38,     4.70, -0.3287
     55.0000,     45.0000,  2.00000,     3.75,     4.89, -0.2639
     60.0000,     45.0000,  2.00000,     3.72,     5.22, -0.3384
     65.0000,     45.0000,  2.00000,     3.62,     5.58, -0.4320
      0.0000,      5.0000, 22.00000,     1.43,     3.86, -0.9955
      5.0000,      5.0000, 22.00000,   772.12,    11.88,  4.1743   ***
     10.0000,      5.0000, 22.00000,  1388.43,    17.39,  4.3799   ***
     15.0000,      5.0000, 22.00000,     6.60,     4.78,  0.3234
     20.0000,      5.0000, 22.00000,     6.81,     3.78,  0.5878
     25.0000,      5.0000, 22.00000,     6.12,     4.34,  0.3438
     35.0000,      5.0000, 22.00000,     8.16,     4.06,  0.6982
     40.0000,      5.0000, 22.00000,     3.10,     2.68,  0.1451
     45.0000,      5.0000, 22.00000,     5.60,     3.44,  0.4885
     50.0000,      5.0000, 22.00000,     5.95,     2.31,  0.9473
     65.0000,      5.0000, 22.00000,   999.33,    14.78,  4.2135   ***
     75.0000,      5.0000, 22.00000,     5.52,     4.86,  0.1259
     80.0000,      5.0000, 22.00000,     7.88,     5.35,  0.3873
     85.0000,      5.0000, 22.00000,     5.92,     3.65,  0.4839
      0.0000,     25.0000,  4.00000,     2.79,     6.94, -0.9115
      5.0000,     25.0000,  4.00000,     3.38,     7.71, -0.8251
     10.0000,     25.0000,  4.00000,     3.94,     8.72, -0.7935
     15.0000,     25.0000,  4.00000,     4.28,     9.37, -0.7834
     20.0000,     25.0000,  4.00000,    42.34,     7.47,  1.7353
     25.0000,     25.0000,  4.00000,     4.28,     4.19,  0.0220
     30.0000,     25.0000,  4.00000,     4.83,     3.77,  0.2470
     35.0000,     25.0000,  4.00000,     4.71,     3.71,  0.2386
     40.0000,     25.0000,  4.00000,     4.20,     3.33,  0.2301
     45.0000,     25.0000,  4.00000,     4.19,     2.72,  0.4302
     50.0000,     25.0000,  4.00000,     3.53,     2.33,  0.4149
     55.0000,     25.0000,  4.00000,     3.25,     4.12, -0.2354
     60.0000,     25.0000,  4.00000,     2.57,     6.50, -0.9256
     65.0000,     25.0000,  4.00000,     3.13,     7.34, -0.8527
     70.0000,     25.0000,  4.00000,     4.12,     9.24, -0.8082
     75.0000,     25.0000,  4.00000,     4.74,    10.91, -0.8336
      5.0000,     15.0000,  7.00000,     3.93,    10.29, -0.9625
     10.0000,     15.0000,  7.00000,     2.51,    11.87, -1.5550
     15.0000,     15.0000,  7.00000,    14.49,     9.24,  0.4491
     20.0000,     15.0000,  7.00000,     3.27,     4.32, -0.2793
     25.0000,     15.0000,  7.00000,     4.29,     4.02,  0.0658
     30.0000,     15.0000,  7.00000,     5.35,     4.12,  0.2628
     35.0000,     15.0000,  7.00000,     5.03,     3.59,  0.3362
     40.0000,     15.0000,  7.00000,     4.60,     3.40,  0.3027
     45.0000,     15.0000,  7.00000,     4.17,     2.81,  0.3951
     50.0000,     15.0000,  7.00000,     3.77,     2.18,  0.5479
     55.0000,     15.0000,  7.00000,     1.41,     1.70, -0.1854
     60.0000,     15.0000,  7.00000,   787.78,     5.29,  5.0031   ***
     65.0000,     15.0000,  7.00000,     4.40,    11.01, -0.9174
     70.0000,     15.0000,  7.00000,     4.27,    13.14, -1.1248
     75.0000,     15.0000,  7.00000,  2201.71,    10.48,  5.3471   ***
     80.0000,     15.0000,  7.00000,     5.62,     4.64,  0.1909
     80.0000,     10.0000, 11.00000,     5.10,     4.44,  0.1389
      0.0000,     85.0000,  1.00000,     3.54,     4.43, -0.2240
      5.0000,     85.0000,  1.00000,     3.44,     4.73, -0.3178
     10.0000,     85.0000,  1.00000,     3.73,     5.49, -0.3863
     15.0000,     85.0000,  1.00000,     3.97,     6.02, -0.4154
     20.0000,     85.0000,  1.00000,     3.86,     6.17, -0.4707
     25.0000,     85.0000,  1.00000,     3.95,     6.30, -0.4676
     30.0000,     85.0000,  1.00000,     3.89,     6.38, -0.4952
     80.0000,      5.0000, 23.00000,     4.20,     3.44,  0.1989
     70.0000,      5.0000, 24.00000,     2.34,     4.69, -0.6965
     75.0000,      5.0000, 24.00000,     4.92,     3.33,  0.3909
      0.0000,     35.0000,  3.00000,     4.32,     6.44, -0.3995
      5.0000,     35.0000,  3.00000,     3.28,     7.02, -0.7627
     10.0000,     35.0000,  3.00000,     4.05,     7.88, -0.6649
     15.0000,     35.0000,  3.00000,   107.45,     6.53,  2.8012   ***
     20.0000,     35.0000,  3.00000,     4.46,     3.93,  0.1272
     25.0000,     35.0000,  3.00000,     4.20,     3.55,  0.1680
     35.0000,     35.0000,  3.00000,     2.96,     2.81,  0.0521
     40.0000,     35.0000,  3.00000,     3.86,     3.64,  0.0572
     45.0000,     35.0000,  3.00000,     3.91,     4.76, -0.1977
     50.0000,     35.0000,  3.00000,     3.77,     5.17, -0.3159
     55.0000,     35.0000,  3.00000,     3.20,     5.54, -0.5509
     60.0000,     35.0000,  3.00000,     3.11,     6.24, -0.6971
      0.0000,     50.0000,  2.00000,     3.83,     5.57, -0.3750
      5.0000,     50.0000,  2.00000,     4.22,     5.96, -0.3458
     10.0000,     50.0000,  2.00000,     4.06,     6.65, -0.4944
     15.0000,     50.0000,  2.00000,     4.29,     6.93, -0.4799
     25.0000,     50.0000,  2.00000,     3.79,     3.37,  0.1157
     30.0000,     50.0000,  2.00000,     4.31,     3.74,  0.1418
     35.0000,     50.0000,  2.00000,     3.89,     4.43, -0.1295
     40.0000,     50.0000,  2.00000,     3.53,     4.41, -0.2226
     45.0000,     50.0000,  2.00000,     3.28,     4.48, -0.3141
     50.0000,     50.0000,  2.00000,     3.87,     4.53, -0.1557
      0.0000,     90.0000,  1.00000,     3.63,     4.63, -0.2439
      5.0000,     90.0000,  1.00000,     3.81,     5.22, -0.3153
     10.0000,     90.0000,  1.00000,     3.93,     5.75, -0.3807
     15.0000,     90.0000,  1.00000,     3.96,     6.09, -0.4306
     20.0000,     90.0000,  1.00000,     3.75,     6.22, -0.5050
      0.0000,     10.0000, 12.00000,    12.60,     9.85,  0.2465
      5.0000,     10.0000, 12.00000,     7.28,     3.82,  0.6454
     10.0000,     10.0000, 12.00000,     5.76,     3.93,  0.3826
     15.0000,     10.0000, 12.00000,     5.39,     4.19,  0.2520
     20.0000,     10.0000, 12.00000,     5.24,     4.05,  0.2580
     25.0000,     10.0000, 12.00000,     9.73,     3.39,  1.0548
     30.0000,     10.0000, 12.00000,     4.11,     2.96,  0.3277
     35.0000,     10.0000, 12.00000,     5.00,     2.76,  0.5950
     40.0000,     10.0000, 12.00000,     1.39,     1.31,  0.0656
     45.0000,     10.0000, 12.00000,     2.04,     1.20,  0.5333
     50.0000,     10.0000, 12.00000,     5.45,     7.26, -0.2855
     55.0000,     10.0000, 12.00000,     4.77,    14.23, -1.0936
     60.0000,     10.0000, 12.00000,     2.31,    10.39, -1.5027
     65.0000,     10.0000, 12.00000,     3.65,     4.22, -0.1456
     70.0000,     10.0000, 12.00000,     3.35,     3.88, -0.1473
     45.0000,      5.0000, 25.00000,     2.65,     2.09,  0.2389
     50.0000,      5.0000, 25.00000,     9.95,    12.78, -0.2502
     55.0000,      5.0000, 25.00000,     2.79,    15.22, -1.6971
     65.0000,      5.0000, 25.00000,     4.74,     4.35,  0.0862
     70.0000,      5.0000, 25.00000,     1.33,     3.00, -0.8132
     55.0000,     15.0000,  8.00000,     4.71,    10.97, -0.8459
     60.0000,     15.0000,  8.00000,     3.07,     8.47, -1.0152
     65.0000,     15.0000,  8.00000,     4.32,     3.78,  0.1335
      0.0000,     95.0000,  1.00000,     3.68,     4.88, -0.2818
      5.0000,     95.0000,  1.00000,     3.89,     5.20, -0.2891
     10.0000,     95.0000,  1.00000,     3.85,     5.77, -0.4033
     40.0000,     20.0000,  6.00000,     2.75,     3.89, -0.3450
     45.0000,     20.0000,  6.00000,     3.22,     6.72, -0.7347
     50.0000,     20.0000,  6.00000,     4.82,     8.16, -0.5256
     55.0000,     20.0000,  6.00000,     6.55,     9.39, -0.3601
     60.0000,     20.0000,  6.00000,  6780.26,     7.18,  6.8507   ***
     65.0000,      5.0000, 26.00000,     1.30,     2.78, -0.7606
      0.0000,     55.0000,  2.00000,     3.78,     5.51, -0.3760
      5.0000,     55.0000,  2.00000,     3.07,     5.74, -0.6242
     10.0000,     55.0000,  2.00000,   138.48,     5.07,  3.3067   ***
     15.0000,     55.0000,  2.00000,     4.42,     3.87,  0.1333
     20.0000,     55.0000,  2.00000,     4.48,     4.35,  0.0298
     25.0000,     55.0000,  2.00000,     3.85,     4.35, -0.1227
     30.0000,     55.0000,  2.00000,     4.02,     4.28, -0.0634
     35.0000,     55.0000,  2.00000,     3.92,     4.22, -0.0729
     45.0000,     30.0000,  4.00000,     4.23,     5.78, -0.3127
     50.0000,     30.0000,  4.00000,     4.52,     6.69, -0.3929
     50.0000,      5.0000, 27.00000,     8.09,     3.47,  0.8463
     55.0000,      5.0000, 27.00000,     5.38,     3.85,  0.3344
     60.0000,     10.0000, 13.00000,     2.73,     3.43, -0.2274
      0.0000,    100.0000,  1.00000,     3.63,     4.83, -0.2849
     30.0000,     25.0000,  5.00000,     3.65,     3.70, -0.0134
     35.0000,     25.0000,  5.00000,     2.95,     5.50, -0.6233
     40.0000,     25.0000,  5.00000,     2.91,     6.02, -0.7281
     45.0000,     25.0000,  5.00000,     5.00,     7.13, -0.3538
     50.0000,     25.0000,  5.00000,     5.14,     7.83, -0.4213
     25.0000,     40.0000,  3.00000,     4.24,     4.52, -0.0646
     30.0000,     40.0000,  3.00000,     3.56,     4.47, -0.2287
     35.0000,     40.0000,  3.00000,     4.02,     4.71, -0.1586
     40.0000,     40.0000,  3.00000,     2.87,     4.76, -0.5052
      0.0000,      5.0000, 28.00000,     3.15,     3.30, -0.0456
      5.0000,      5.0000, 28.00000,     5.76,     3.54,  0.4872
     10.0000,      5.0000, 28.00000,     3.79,     2.50,  0.4142
     15.0000,      5.0000, 28.00000,     6.57,     3.25,  0.7054
     20.0000,      5.0000, 28.00000,     7.18,     2.10,  1.2267
     25.0000,      5.0000, 28.00000,     1.26,     0.36,  1.2620
     30.0000,      5.0000, 28.00000,     1.66,     2.02, -0.1941
     35.0000,      5.0000, 28.00000,     9.34,    11.93, -0.2444
     40.0000,      5.0000, 28.00000,     3.48,    13.69, -1.3704
     45.0000,      5.0000, 28.00000,     6.16,     3.34,  0.6130
     50.0000,      5.0000, 28.00000,     9.09,     3.67,  0.9070
     55.0000,      5.0000, 28.00000,     2.38,     2.46, -0.0335
     50.0000,     15.0000,  9.00000,     4.79,     3.19,  0.4086
     50.0000,      5.0000, 29.00000,     2.29,     2.34, -0.0199
     45.0000,     10.0000, 14.00000,     1.64,     3.43, -0.7389
     50.0000,     10.0000, 14.00000,     4.51,     3.03,  0.3982
     10.0000,     60.0000,  2.00000,     3.60,     4.07, -0.1237
     15.0000,     60.0000,  2.00000,     4.37,     4.24,  0.0295
     20.0000,     60.0000,  2.00000,     3.85,     4.15, -0.0746
      0.0000,      5.0000, 30.00000,     0.27,     2.13, -2.0594
      5.0000,      5.0000, 30.00000,     0.54,     2.82, -1.6479
     10.0000,      5.0000, 30.00000,     6.05,     1.98,  1.1168
     15.0000,      5.0000, 30.00000,     5.51,     0.35,  2.7556   ***
     20.0000,      5.0000, 30.00000,     1.45,     2.00, -0.3255
     25.0000,      5.0000, 30.00000,     8.22,    11.77, -0.3593
     30.0000,      5.0000, 30.00000,     5.78,    13.32, -0.8351
     35.0000,      5.0000, 30.00000,     5.35,     3.20,  0.5145
     40.0000,      5.0000, 30.00000,     3.44,     3.43,  0.0017
     45.0000,      5.0000, 30.00000,     3.90,     2.24,  0.5535
     35.0000,     20.0000,  7.00000,     6.97,     8.29, -0.1735
     40.0000,     20.0000,  7.00000,     2.97,     5.94, -0.6919
      5.0000,      5.0000, 31.00000,     2.52,     1.80,  0.3359
     10.0000,      5.0000, 31.00000,     2.50,     0.33,  2.0135
     15.0000,      5.0000, 31.00000,     4.72,     1.97,  0.8727
     20.0000,      5.0000, 31.00000,    11.37,    11.69, -0.0280
     25.0000,      5.0000, 31.00000,     4.55,    13.24, -1.0689
     30.0000,      5.0000, 31.00000,     7.72,     3.16,  0.8939
     35.0000,      5.0000, 31.00000,     8.03,     3.37,  0.8690
      0.0000,     45.0000,  3.00000,     3.29,     3.05,  0.0748
      5.0000,     45.0000,  3.00000,     3.79,     3.84, -0.0118
     10.0000,     45.0000,  3.00000,     3.44,     4.15, -0.1870
     15.0000,     45.0000,  3.00000,     4.50,     4.29,  0.0480
     20.0000,     45.0000,  3.00000,     3.62,     4.41, -0.1968
     40.0000,     10.0000, 15.00000,     3.18,     2.83,  0.1184
      0.0000,     35.0000,  4.00000,     2.72,     2.25,  0.1906
      5.0000,     35.0000,  4.00000,     3.74,     3.08,  0.1936
     10.0000,     35.0000,  4.00000,     3.41,     4.34, -0.2408
     15.0000,     35.0000,  4.00000,     3.79,     4.72, -0.2197
     20.0000,     35.0000,  4.00000,     3.76,     4.88, -0.2608
     25.0000,     35.0000,  4.00000,     3.84,     5.10, -0.2841
      0.0000,     65.0000,  2.00000,     3.58,     3.44,  0.0381
      5.0000,     65.0000,  2.00000,     3.66,     3.60,  0.0174
     20.0000,     15.0000, 10.00000,     4.99,     8.70, -0.5565
     25.0000,     15.0000, 10.00000,     4.66,     9.56, -0.7193
     30.0000,     15.0000, 10.00000,     5.30,     6.82, -0.2519
     35.0000,     15.0000, 10.00000,     5.09,     2.92,  0.5537
     35.0000,      5.0000, 32.00000,     4.43,     2.14,  0.7281
     25.0000,     25.0000,  6.00000,     3.91,     7.07, -0.5916
     10.0000,      5.0000, 33.00000,     7.21,    10.98, -0.4211
     15.0000,      5.0000, 33.00000,     7.99,    12.90, -0.4796
     20.0000,      5.0000, 33.00000,     6.56,     3.10,  0.7492
     25.0000,      5.0000, 33.00000,     8.19,     3.29,  0.9109
     30.0000,      5.0000, 33.00000,     1.86,     2.11, -0.1249
     10.0000,     30.0000,  5.00000,     2.39,     4.80, -0.6984
     15.0000,     30.0000,  5.00000,     4.64,     5.37, -0.1480
     20.0000,     30.0000,  5.00000,     4.30,     6.03, -0.3379
      5.0000,     10.0000, 16.00000,     0.32,     0.99, -1.1324
     10.0000,     10.0000, 16.00000,     3.49,     6.30, -0.5907
     15.0000,     10.0000, 16.00000,     6.83,    12.18, -0.5788
     20.0000,     10.0000, 16.00000,     5.45,     8.27, -0.4158
     30.0000,     10.0000, 16.00000,     4.72,     2.73,  0.5465
     20.0000,      5.0000, 34.00000,    10.19,     3.26,  1.1407
     25.0000,      5.0000, 34.00000,     2.32,     2.09,  0.1065
     20.0000,     20.0000,  8.00000,     4.78,     5.64, -0.1656
      0.0000,     50.0000,  3.00000,     3.23,     3.36, -0.0389
     10.0000,     15.0000, 11.00000,     4.43,     8.88, -0.6946
     15.0000,     15.0000, 11.00000,     6.18,     6.57, -0.0619
     20.0000,     15.0000, 11.00000,     3.94,     2.83,  0.3319
     20.0000,      5.0000, 35.00000,     3.56,     2.06,  0.5473
     20.0000,     10.0000, 17.00000,     4.48,     2.68,  0.5144
      5.0000,      5.0000, 36.00000,     1.17,     2.63, -0.8140
     10.0000,      5.0000, 36.00000,     4.80,     3.04,  0.4560
     15.0000,      5.0000, 36.00000,     6.24,     2.02,  1.1268
      0.0000,     40.0000,  4.00000,     2.76,     3.69, -0.2883
      5.0000,      5.0000, 37.00000,     3.83,     2.76,  0.3274
     10.0000,      5.0000, 37.00000,     2.19,     1.92,  0.1323
      0.0000,     10.0000, 18.00000,     2.00,     6.57, -1.1891
      5.0000,     10.0000, 18.00000,    13.30,     2.70,  1.5959
     10.0000,     10.0000, 18.00000,     4.40,     2.50,  0.5675
      5.0000,      5.0000, 38.00000,     0.14,     1.75, -2.4916   ***
      0.0000,     25.0000,  7.00000,     2.84,     5.55, -0.6704
      0.0000,     15.0000, 12.00000,    10.92,     5.31,  0.7204
      5.0000,     15.0000, 12.00000,     3.06,     2.40,  0.2441
      0.0000,     20.0000,  9.00000,     2.04,     4.46, -0.7848
      0.0000,      5.0000, -1.00000,     5.30,     5.66, -0.0656
      5.0000,      5.0000, -1.00000,     4.89,     6.12, -0.2232
     10.0000,      5.0000, -1.00000,     4.36,     4.78, -0.0915
     15.0000,      5.0000, -1.00000,     4.01,     4.03, -0.0059
     20.0000,      5.0000, -1.00000,     4.10,     4.52, -0.0976
     25.0000,      5.0000, -1.00000,     4.36,     4.88, -0.1140
     30.0000,      5.0000, -1.00000,     5.09,     4.89,  0.0401
     35.0000,      5.0000, -1.00000,     3.97,     4.94, -0.2187
     40.0000,      5.0000, -1.00000,     4.66,     4.88, -0.0464
     45.0000,      5.0000, -1.00000,     4.49,     5.28, -0.1633
     50.0000,      5.0000, -1.00000,     4.31,     5.20, -0.1878
     55.0000,      5.0000, -1.00000,     4.74,     6.38, -0.2976
     60.0000,      5.0000, -1.00000,     5.75,     6.09, -0.0573
     65.0000,      5.0000, -1.00000,     4.78,     6.97, -0.3760
     70.0000,      5.0000, -1.00000,     5.99,     9.18, -0.4256
     75.0000,      5.0000, -1.00000,     7.47,     7.88, -0.0539
     80.0000,      5.0000, -1.00000,     7.70,    10.05, -0.2653
     85.0000,      5.0000, -1.00000,     7.54,    11.43, -0.4156
     90.0000,      5.0000, -1.00000,     8.40,    10.97, -0.2667
     95.0000,      5.0000, -1.00000,     7.34,    11.77, -0.4727
    100.0000,      5.0000, -1.00000,     8.91,     9.67, -0.0809
    105.0000,      5.0000, -1.00000,     7.95,    10.98, -0.3231
    110.0000,      5.0000, -1.00000,     9.70,    11.87, -0.2024
    115.0000,      5.0000, -1.00000,    10.35,    12.62, -0.1987
    120.0000,      5.0000, -1.00000,    12.27,    13.91, -0.1254
    125.0000,      5.0000, -1.00000,    19.91,     9.53,  0.7363
    130.0000,      5.0000, -1.00000,    12.96,    13.56, -0.0456
    135.0000,      5.0000, -1.00000,    32.23,    18.70,  0.5444
    140.0000,      5.0000, -1.00000,    15.55,    16.31, -0.0480
    145.0000,      5.0000, -1.00000,    21.93,    19.04,  0.1413
    150.0000,      5.0000, -1.00000,    10.34,    10.63, -0.0277
    155.0000,      5.0000, -1.00000,    11.45,     5.34,  0.7628
    160.0000,      5.0000, -1.00000,    10.34,     6.76,  0.4253
    165.0000,      5.0000, -1.00000,     3.32,     2.86,  0.1481
    170.0000,      5.0000, -1.00000,    19.92,    13.57,  0.3837
    175.0000,      5.0000, -1.00000,    14.38,    31.59, -0.7868
    180.0000,      5.0000, -1.00000,    16.77,    32.46, -0.6604
    185.0000,      5.0000, -1.00000,    17.69,    12.76,  0.3262
    190.0000,      5.0000, -1.00000,    21.22,    17.95,  0.1674

Iteration  Time for this iteration  Total Time   RMS Error
     1               7.94               7.94       89.397
     2               4.33              12.27       86.689

RES2DINV ver. 3.59.118 - ID. No. : K2-776501FA-04D1 
Windows 7 Version 6.2
Key ID number is K2-776501FA-04D1
