# Supplementary material for: Electrical resistivity survey data for potential aquifer in Banggi Island, Sabah, Malaysia
Source: Data Brief. 2020 Aug 18;32:106194. doi: 10.1016/j.dib.2020.106194 (PMC7452430; doi:10.1016/j.dib.2020.106194)
Supplement: Supplementary file 1 [file mmc1.zip › Padang 3.dat]

C:\DOCUME~1\GEOLOG~1\Desktop\GEOPHY~1\80SCHO~1\14D748~1.SKP\lrpdg03.s4k
  5.0000
6
2290
0
0
    105.0000,      5.0000,    1.000000,     17.8459
    110.0000,      5.0000,    1.000000,     20.6874
    115.0000,      5.0000,    1.000000,     19.0928
    120.0000,      5.0000,    1.000000,     17.8459
    125.0000,      5.0000,    1.000000,     20.8380
    130.0000,      5.0000,    1.000000,     15.8266
    135.0000,      5.0000,    1.000000,     13.9323
    140.0000,      5.0000,    1.000000,     14.4019
    145.0000,      5.0000,    1.000000,     16.9272
    150.0000,      5.0000,    1.000000,     21.9317
    155.0000,      5.0000,    1.000000,     13.1435
    160.0000,      5.0000,    1.000000,     16.7302
    165.0000,      5.0000,    1.000000,     13.8932
    170.0000,      5.0000,    1.000000,     14.5630
    175.0000,      5.0000,    1.000000,     13.8189
    180.0000,      5.0000,    1.000000,     10.5603
    185.0000,      5.0000,    1.000000,     11.9447
    190.0000,      5.0000,    1.000000,     10.6449
    195.0000,      5.0000,    1.000000,      9.9405
    200.0000,      5.0000,    1.000000,     11.1921
    205.0000,      5.0000,    1.000000,     10.6988
    210.0000,      5.0000,    1.000000,     10.1605
    215.0000,      5.0000,    1.000000,     12.0304
    220.0000,      5.0000,    1.000000,    452.3388
    230.0000,      5.0000,    1.000000,     11.5451
    235.0000,      5.0000,    1.000000,     11.1063
    240.0000,      5.0000,    1.000000,      8.8422
    245.0000,      5.0000,    1.000000,     11.3588
    250.0000,      5.0000,    1.000000,     10.1753
    255.0000,      5.0000,    1.000000,     11.8213
    260.0000,      5.0000,    1.000000,      9.9063
    100.0000,      5.0000,    2.000000,     26.7838
    105.0000,      5.0000,    2.000000,     18.8651
    110.0000,      5.0000,    2.000000,     26.5691
    115.0000,      5.0000,    2.000000,     26.8313
    120.0000,      5.0000,    2.000000,     20.8368
    125.0000,      5.0000,    2.000000,     26.3180
    130.0000,      5.0000,    2.000000,     24.0315
    135.0000,      5.0000,    2.000000,     24.0315
    140.0000,      5.0000,    2.000000,     22.9394
    145.0000,      5.0000,    2.000000,     50.0740
    150.0000,      5.0000,    2.000000,      7.9327
    155.0000,      5.0000,    2.000000,     25.1535
    160.0000,      5.0000,    2.000000,     24.5016
    165.0000,      5.0000,    2.000000,     25.2988
    170.0000,      5.0000,    2.000000,     21.2318
    175.0000,      5.0000,    2.000000,     18.8568
    180.0000,      5.0000,    2.000000,     15.6190
    185.0000,      5.0000,    2.000000,     16.2022
    190.0000,      5.0000,    2.000000,     20.4954
    195.0000,      5.0000,    2.000000,     19.7193
    200.0000,      5.0000,    2.000000,     20.1505
    205.0000,      5.0000,    2.000000,     14.8312
    210.0000,      5.0000,    2.000000,     15.2642
    215.0000,      5.0000,    2.000000,   2583.8928
    225.0000,      5.0000,    2.000000,     19.7567
    230.0000,      5.0000,    2.000000,     17.8624
    235.0000,      5.0000,    2.000000,     20.7670
    240.0000,      5.0000,    2.000000,     15.0594
    245.0000,      5.0000,    2.000000,     18.7178
    250.0000,      5.0000,    2.000000,     17.3139
    255.0000,      5.0000,    2.000000,     15.1296
    260.0000,      5.0000,    2.000000,     20.6341
    265.0000,      5.0000,    2.000000,     14.9716
    270.0000,      5.0000,    2.000000,     19.7975
    275.0000,      5.0000,    2.000000,     16.8460
    280.0000,      5.0000,    2.000000,     18.2252
    285.0000,      5.0000,    2.000000,     74.2959
      0.0000,     10.0000,    1.000000,     80.4281
     20.0000,     10.0000,    1.000000,      4.2811
     30.0000,     10.0000,    1.000000,      5.0255
     40.0000,     10.0000,    1.000000,      4.2924
     50.0000,     10.0000,    1.000000,      4.7020
     60.0000,     10.0000,    1.000000,      4.3164
     70.0000,     10.0000,    1.000000,      5.6207
     80.0000,     10.0000,    1.000000,      5.5713
     90.0000,     10.0000,    1.000000,      6.6106
    100.0000,     10.0000,    1.000000,     10.6866
    105.0000,     10.0000,    1.000000,      9.2862
    110.0000,     10.0000,    1.000000,     14.7557
    115.0000,     10.0000,    1.000000,     19.0550
    120.0000,     10.0000,    1.000000,     13.3417
    125.0000,     10.0000,    1.000000,     19.7547
    130.0000,     10.0000,    1.000000,     12.3787
    135.0000,     10.0000,    1.000000,     15.1662
    140.0000,     10.0000,    1.000000,     20.1837
    145.0000,     10.0000,    1.000000,     15.2482
    150.0000,     10.0000,    1.000000,      9.7878
    155.0000,     10.0000,    1.000000,     18.0962
    160.0000,     10.0000,    1.000000,     11.5489
    165.0000,     10.0000,    1.000000,     15.5266
    170.0000,     10.0000,    1.000000,      9.7148
    175.0000,     10.0000,    1.000000,     17.6009
    180.0000,     10.0000,    1.000000,     10.7089
    185.0000,     10.0000,    1.000000,     16.0638
    190.0000,     10.0000,    1.000000,     10.4679
    195.0000,     10.0000,    1.000000,     14.5922
    200.0000,     10.0000,    1.000000,      9.7104
    205.0000,     10.0000,    1.000000,     14.8102
    210.0000,     10.0000,    1.000000,   1712.7039
    215.0000,     10.0000,    1.000000,     15.9159
    225.0000,     10.0000,    1.000000,     14.6211
    230.0000,     10.0000,    1.000000,     12.7204
    235.0000,     10.0000,    1.000000,     15.2307
    240.0000,     10.0000,    1.000000,     13.0328
    245.0000,     10.0000,    1.000000,     12.6021
    250.0000,     10.0000,    1.000000,     12.7635
    255.0000,     10.0000,    1.000000,     12.9188
    260.0000,     10.0000,    1.000000,     13.3054
    265.0000,     10.0000,    1.000000,     12.7905
    270.0000,     10.0000,    1.000000,     14.1328
    275.0000,     10.0000,    1.000000,     13.6484
    280.0000,     10.0000,    1.000000,     36.1383
    290.0000,     10.0000,    1.000000,     12.2523
    300.0000,     10.0000,    1.000000,     92.8331
    320.0000,     10.0000,    1.000000,     56.8717
    100.0000,      5.0000,    3.000000,     10.3318
    105.0000,      5.0000,    3.000000,     30.6949
    110.0000,      5.0000,    3.000000,     38.6618
    115.0000,      5.0000,    3.000000,     35.1859
    120.0000,      5.0000,    3.000000,     36.3973
    125.0000,      5.0000,    3.000000,     39.5413
    130.0000,      5.0000,    3.000000,     30.4164
    135.0000,      5.0000,    3.000000,     35.4020
    140.0000,      5.0000,    3.000000,     55.0626
    150.0000,      5.0000,    3.000000,     36.8639
    155.0000,      5.0000,    3.000000,     33.1320
    160.0000,      5.0000,    3.000000,     30.8794
    165.0000,      5.0000,    3.000000,     29.8644
    170.0000,      5.0000,    3.000000,     30.9548
    175.0000,      5.0000,    3.000000,     33.0309
    180.0000,      5.0000,    3.000000,     31.7310
    185.0000,      5.0000,    3.000000,     29.9484
    190.0000,      5.0000,    3.000000,     29.1229
    195.0000,      5.0000,    3.000000,     36.0005
    200.0000,      5.0000,    3.000000,     33.8135
    205.0000,      5.0000,    3.000000,     28.5727
    210.0000,      5.0000,    3.000000,   1216.6196
    220.0000,      5.0000,    3.000000,     32.3418
    230.0000,      5.0000,    3.000000,     33.9770
    235.0000,      5.0000,    3.000000,     35.0048
    240.0000,      5.0000,    3.000000,     35.4640
    245.0000,      5.0000,    3.000000,     30.8843
    250.0000,      5.0000,    3.000000,     32.7506
    255.0000,      5.0000,    3.000000,     27.6012
    260.0000,      5.0000,    3.000000,     28.8303
    100.0000,      5.0000,    4.000000,     51.3280
    105.0000,      5.0000,    4.000000,     35.6135
    110.0000,      5.0000,    4.000000,     42.3929
    115.0000,      5.0000,    4.000000,     51.6267
    120.0000,      5.0000,    4.000000,     60.9428
    125.0000,      5.0000,    4.000000,     41.4838
    130.0000,      5.0000,    4.000000,     48.2845
    135.0000,      5.0000,    4.000000,    200.4360
    145.0000,      5.0000,    4.000000,     52.0149
    150.0000,      5.0000,    4.000000,     53.5812
    155.0000,      5.0000,    4.000000,     59.5152
    160.0000,      5.0000,    4.000000,     28.8565
    165.0000,      5.0000,    4.000000,     56.0869
    170.0000,      5.0000,    4.000000,     55.4847
    175.0000,      5.0000,    4.000000,     29.6365
    180.0000,      5.0000,    4.000000,     35.2221
    185.0000,      5.0000,    4.000000,     57.3486
    190.0000,      5.0000,    4.000000,     47.9334
    195.0000,      5.0000,    4.000000,     50.5937
    200.0000,      5.0000,    4.000000,     45.5923
    205.0000,      5.0000,    4.000000,   2188.1628
    215.0000,      5.0000,    4.000000,     49.5036
    220.0000,      5.0000,    4.000000,     54.4067
    225.0000,      5.0000,    4.000000,     35.8641
    230.0000,      5.0000,    4.000000,     53.1441
    235.0000,      5.0000,    4.000000,     56.6729
    240.0000,      5.0000,    4.000000,     35.2221
    245.0000,      5.0000,    4.000000,     38.0678
    250.0000,      5.0000,    4.000000,     55.8052
    255.0000,      5.0000,    4.000000,     34.8890
    260.0000,      5.0000,    4.000000,     52.9686
    265.0000,      5.0000,    4.000000,     54.3439
    270.0000,      5.0000,    4.000000,     43.7195
    275.0000,      5.0000,    4.000000,    250.4682
     10.0000,     10.0000,    2.000000,      4.7094
     20.0000,     10.0000,    2.000000,      4.9590
     30.0000,     10.0000,    2.000000,      4.1604
     40.0000,     10.0000,    2.000000,      4.8583
     50.0000,     10.0000,    2.000000,      5.0837
     60.0000,     10.0000,    2.000000,      5.0070
     70.0000,     10.0000,    2.000000,      6.3270
     80.0000,     10.0000,    2.000000,      7.4194
     90.0000,     10.0000,    2.000000,      9.8626
    100.0000,     10.0000,    2.000000,     15.4702
    105.0000,     10.0000,    2.000000,     34.4271
    110.0000,     10.0000,    2.000000,     15.5700
    115.0000,     10.0000,    2.000000,     32.5174
    120.0000,     10.0000,    2.000000,     18.6299
    125.0000,     10.0000,    2.000000,     28.1062
    130.0000,     10.0000,    2.000000,     29.9195
    135.0000,     10.0000,    2.000000,     36.1811
    140.0000,     10.0000,    2.000000,     12.1962
    145.0000,     10.0000,    2.000000,     34.1599
    150.0000,     10.0000,    2.000000,     21.8714
    155.0000,     10.0000,    2.000000,     36.0238
    160.0000,     10.0000,    2.000000,     19.2838
    165.0000,     10.0000,    2.000000,     34.5893
    170.0000,     10.0000,    2.000000,     17.8428
    175.0000,     10.0000,    2.000000,     25.3338
    180.0000,     10.0000,    2.000000,     13.5348
    185.0000,     10.0000,    2.000000,     30.4573
    190.0000,     10.0000,    2.000000,     19.8183
    195.0000,     10.0000,    2.000000,     27.9641
    200.0000,     10.0000,    2.000000,   1536.3042
    205.0000,     10.0000,    2.000000,     33.4748
    215.0000,     10.0000,    2.000000,     32.6063
    220.0000,     10.0000,    2.000000,     25.6294
    225.0000,     10.0000,    2.000000,     27.4959
    230.0000,     10.0000,    2.000000,     30.1952
    235.0000,     10.0000,    2.000000,     30.2466
    240.0000,     10.0000,    2.000000,     31.2088
    245.0000,     10.0000,    2.000000,     25.4968
    250.0000,     10.0000,    2.000000,     31.5841
    255.0000,     10.0000,    2.000000,     29.0125
    260.0000,     10.0000,    2.000000,     29.4130
    265.0000,     10.0000,    2.000000,     27.4139
    270.0000,     10.0000,    2.000000,     90.7286
    290.0000,     10.0000,    2.000000,    392.1185
    310.0000,     10.0000,    2.000000,     35.6275
    320.0000,     10.0000,    2.000000,     84.5003
    330.0000,     10.0000,    2.000000,     71.7970
    340.0000,     10.0000,    2.000000,     35.0856
    350.0000,     10.0000,    2.000000,     27.6443
    360.0000,     10.0000,    2.000000,     31.0835
    370.0000,     10.0000,    2.000000,     81.2704
     10.0000,     20.0000,    1.000000,      4.3722
     20.0000,     20.0000,    1.000000,      4.1409
     30.0000,     20.0000,    1.000000,      4.9858
     40.0000,     20.0000,    1.000000,      4.2896
     50.0000,     20.0000,    1.000000,      4.8219
     60.0000,     20.0000,    1.000000,      4.3051
     70.0000,     20.0000,    1.000000,      5.7760
     80.0000,     20.0000,    1.000000,      5.9729
     90.0000,     20.0000,    1.000000,      8.0888
    100.0000,     20.0000,    1.000000,     11.9497
    105.0000,     20.0000,    1.000000,     16.4713
    110.0000,     20.0000,    1.000000,     10.9823
    115.0000,     20.0000,    1.000000,     19.6921
    120.0000,     20.0000,    1.000000,     20.3661
    125.0000,     20.0000,    1.000000,     19.1080
    130.0000,     20.0000,    1.000000,     11.4989
    135.0000,     20.0000,    1.000000,     23.3054
    140.0000,     20.0000,    1.000000,      8.9951
    145.0000,     20.0000,    1.000000,     21.3232
    150.0000,     20.0000,    1.000000,     13.4008
    155.0000,     20.0000,    1.000000,     22.6459
    160.0000,     20.0000,    1.000000,     15.8292
    165.0000,     20.0000,    1.000000,     16.8731
    170.0000,     20.0000,    1.000000,     14.2711
    175.0000,     20.0000,    1.000000,     15.1686
    180.0000,     20.0000,    1.000000,     12.3584
    185.0000,     20.0000,    1.000000,     24.4189
    190.0000,     20.0000,    1.000000,   1680.4241
    195.0000,     20.0000,    1.000000,     25.8961
    200.0000,     20.0000,    1.000000,     17.4269
    205.0000,     20.0000,    1.000000,     23.6008
    215.0000,     20.0000,    1.000000,     22.8071
    220.0000,     20.0000,    1.000000,     19.4375
    225.0000,     20.0000,    1.000000,     17.4815
    230.0000,     20.0000,    1.000000,     20.3076
    235.0000,     20.0000,    1.000000,     25.5465
    240.0000,     20.0000,    1.000000,     18.0258
    245.0000,     20.0000,    1.000000,     17.5439
    250.0000,     20.0000,    1.000000,     21.3116
    255.0000,     20.0000,    1.000000,     19.6536
    260.0000,     20.0000,    1.000000,     48.5644
    270.0000,     20.0000,    1.000000,     18.8144
    280.0000,     20.0000,    1.000000,    442.0016
    290.0000,     20.0000,    1.000000,     20.2659
    310.0000,     20.0000,    1.000000,     24.8817
    320.0000,     20.0000,    1.000000,     65.3611
    330.0000,     20.0000,    1.000000,     46.0254
    340.0000,     20.0000,    1.000000,     24.6953
    350.0000,     20.0000,    1.000000,     19.9264
    360.0000,     20.0000,    1.000000,     60.3468
    100.0000,      5.0000,    5.000000,     79.3274
    105.0000,      5.0000,    5.000000,     53.4056
    110.0000,      5.0000,    5.000000,     65.5122
    115.0000,      5.0000,    5.000000,     63.1724
    120.0000,      5.0000,    5.000000,     67.2670
    125.0000,      5.0000,    5.000000,     75.3971
    130.0000,      5.0000,    5.000000,    267.8979
    140.0000,      5.0000,    5.000000,     70.7765
    145.0000,      5.0000,    5.000000,     52.3814
    150.0000,      5.0000,    5.000000,     62.2063
    155.0000,      5.0000,    5.000000,     53.8136
    160.0000,      5.0000,    5.000000,     98.6811
    165.0000,      5.0000,    5.000000,     60.0338
    170.0000,      5.0000,    5.000000,     90.9932
    175.0000,      5.0000,    5.000000,     58.4930
    180.0000,      5.0000,    5.000000,     62.4188
    185.0000,      5.0000,    5.000000,     69.7346
    190.0000,      5.0000,    5.000000,     75.4818
    195.0000,      5.0000,    5.000000,     66.3986
    200.0000,      5.0000,    5.000000,  19310.8770
    210.0000,      5.0000,    5.000000,     54.2543
    215.0000,      5.0000,    5.000000,     63.1796
    220.0000,      5.0000,    5.000000,     60.6044
    225.0000,      5.0000,    5.000000,     62.1554
    230.0000,      5.0000,    5.000000,     66.6820
    235.0000,      5.0000,    5.000000,     64.3423
    240.0000,      5.0000,    5.000000,     65.3158
    245.0000,      5.0000,    5.000000,     77.7593
    250.0000,      5.0000,    5.000000,     59.9314
    255.0000,      5.0000,    5.000000,     77.2045
    260.0000,      5.0000,    5.000000,     52.8015
    100.0000,      5.0000,    6.000000,     67.4923
    105.0000,      5.0000,    6.000000,     98.6342
    110.0000,      5.0000,    6.000000,    113.3071
    115.0000,      5.0000,    6.000000,     69.8572
    120.0000,      5.0000,    6.000000,     79.8604
    125.0000,      5.0000,    6.000000,    248.6234
    130.0000,      5.0000,    6.000000,    114.1222
    135.0000,      5.0000,    6.000000,     98.6342
    140.0000,      5.0000,    6.000000,     90.1810
    145.0000,      5.0000,    6.000000,    116.9777
    150.0000,      5.0000,    6.000000,     67.9689
    155.0000,      5.0000,    6.000000,    125.0719
    160.0000,      5.0000,    6.000000,    122.4937
    165.0000,      5.0000,    6.000000,     81.8902
    170.0000,      5.0000,    6.000000,     69.8572
    175.0000,      5.0000,    6.000000,    100.5280
    180.0000,      5.0000,    6.000000,     81.4458
    185.0000,      5.0000,    6.000000,     86.8036
    190.0000,      5.0000,    6.000000,     55.7794
    195.0000,      5.0000,    6.000000,  25050.2129
    205.0000,      5.0000,    6.000000,     86.0343
    210.0000,      5.0000,    6.000000,     80.7903
    215.0000,      5.0000,    6.000000,     78.8648
    220.0000,      5.0000,    6.000000,     80.9951
    225.0000,      5.0000,    6.000000,    105.9706
    230.0000,      5.0000,    6.000000,     88.4414
    235.0000,      5.0000,    6.000000,     88.9840
    240.0000,      5.0000,    6.000000,     98.9702
    245.0000,      5.0000,    6.000000,    105.7153
    250.0000,      5.0000,    6.000000,     77.3622
    255.0000,      5.0000,    6.000000,    101.2591
    260.0000,      5.0000,    6.000000,    104.8568
    265.0000,      5.0000,    6.000000,    189.4526
    100.0000,     25.0000,    1.000000,     28.7756
    105.0000,     25.0000,    1.000000,     25.2238
    110.0000,     25.0000,    1.000000,     38.4971
    115.0000,     25.0000,    1.000000,     27.2202
    120.0000,     25.0000,    1.000000,     29.9422
    125.0000,     25.0000,    1.000000,     20.2040
    130.0000,     25.0000,    1.000000,     29.5534
    140.0000,     25.0000,    1.000000,     30.1878
    145.0000,     25.0000,    1.000000,     26.7118
    150.0000,     25.0000,    1.000000,     29.2972
    155.0000,     25.0000,    1.000000,     29.7478
    160.0000,     25.0000,    1.000000,     24.1580
    165.0000,     25.0000,    1.000000,     25.7251
    170.0000,     25.0000,    1.000000,     18.1173
    175.0000,     25.0000,    1.000000,     23.1372
    180.0000,     25.0000,    1.000000,   1123.9626
    185.0000,     25.0000,    1.000000,     30.0078
    190.0000,     25.0000,    1.000000,     28.3239
    195.0000,     25.0000,    1.000000,     24.2983
    200.0000,     25.0000,    1.000000,     23.0072
    210.0000,     25.0000,    1.000000,     19.1765
    215.0000,     25.0000,    1.000000,     26.7471
    220.0000,     25.0000,    1.000000,     20.3503
    225.0000,     25.0000,    1.000000,     28.7756
    230.0000,     25.0000,    1.000000,     19.8140
    235.0000,     25.0000,    1.000000,     29.1645
    240.0000,     25.0000,    1.000000,     22.5539
    245.0000,     25.0000,    1.000000,     23.3522
    250.0000,     25.0000,    1.000000,    126.3449
      0.0000,     10.0000,    3.000000,      6.8737
     10.0000,     10.0000,    3.000000,      5.1070
     20.0000,     10.0000,    3.000000,      5.0427
     30.0000,     10.0000,    3.000000,      7.3023
     40.0000,     10.0000,    3.000000,      3.9385
     50.0000,     10.0000,    3.000000,      6.5512
     60.0000,     10.0000,    3.000000,      8.3161
     70.0000,     10.0000,    3.000000,      8.1194
     80.0000,     10.0000,    3.000000,     10.6077
     90.0000,     10.0000,    3.000000,     11.3525
    100.0000,     10.0000,    3.000000,     11.5134
    110.0000,     10.0000,    3.000000,     12.7405
    120.0000,     10.0000,    3.000000,     11.5953
    130.0000,     10.0000,    3.000000,     12.6821
    140.0000,     10.0000,    3.000000,     17.3517
    150.0000,     10.0000,    3.000000,     12.3191
    160.0000,     10.0000,    3.000000,     18.6653
    170.0000,     10.0000,    3.000000,     15.5798
    180.0000,     10.0000,    3.000000,     15.5868
    190.0000,     10.0000,    3.000000,   1113.7216
    210.0000,     10.0000,    3.000000,     42.6085
    220.0000,     10.0000,    3.000000,     37.0708
    230.0000,     10.0000,    3.000000,     48.3431
    240.0000,     10.0000,    3.000000,     37.1980
    250.0000,     10.0000,    3.000000,     55.5292
    260.0000,     10.0000,    3.000000,    191.6358
    280.0000,     10.0000,    3.000000,    686.8644
    300.0000,     10.0000,    3.000000,     54.4064
    310.0000,     10.0000,    3.000000,     59.4627
    320.0000,     10.0000,    3.000000,     75.1600
    100.0000,     15.0000,    2.000000,     46.4641
    105.0000,     15.0000,    2.000000,     47.5121
    110.0000,     15.0000,    2.000000,     49.0709
    115.0000,     15.0000,    2.000000,     93.9762
    120.0000,     15.0000,    2.000000,     51.7044
    125.0000,     15.0000,    2.000000,     46.4641
    135.0000,     15.0000,    2.000000,     48.9095
    140.0000,     15.0000,    2.000000,     48.9095
    145.0000,     15.0000,    2.000000,     51.0356
    150.0000,     15.0000,    2.000000,     54.1498
    155.0000,     15.0000,    2.000000,     47.8615
    160.0000,     15.0000,    2.000000,     54.2892
    165.0000,     15.0000,    2.000000,     43.3632
    170.0000,     15.0000,    2.000000,     47.1628
    175.0000,     15.0000,    2.000000,     42.8212
    180.0000,     15.0000,    2.000000,     36.1695
    185.0000,     15.0000,    2.000000,   5263.9775
    190.0000,     15.0000,    2.000000,     55.6265
    195.0000,     15.0000,    2.000000,     48.9682
    205.0000,     15.0000,    2.000000,     50.3069
    210.0000,     15.0000,    2.000000,     49.0185
    215.0000,     15.0000,    2.000000,     44.7173
    220.0000,     15.0000,    2.000000,     48.8436
    225.0000,     15.0000,    2.000000,     46.8857
    230.0000,     15.0000,    2.000000,     33.1088
    235.0000,     15.0000,    2.000000,     33.3483
    240.0000,     15.0000,    2.000000,     32.8744
    245.0000,     15.0000,    2.000000,     48.2964
    250.0000,     15.0000,    2.000000,     47.6192
    255.0000,     15.0000,    2.000000,    267.4300
    100.0000,      5.0000,    7.000000,    129.9324
    105.0000,      5.0000,    7.000000,     93.1429
    110.0000,      5.0000,    7.000000,     99.7177
    115.0000,      5.0000,    7.000000,     95.1772
    120.0000,      5.0000,    7.000000,    172.0316
    125.0000,      5.0000,    7.000000,    317.9319
    130.0000,      5.0000,    7.000000,     98.6219
    135.0000,      5.0000,    7.000000,    101.8937
    140.0000,      5.0000,    7.000000,    113.3881
    145.0000,      5.0000,    7.000000,     88.7597
    150.0000,      5.0000,    7.000000,    166.4901
    155.0000,      5.0000,    7.000000,    107.9549
    160.0000,      5.0000,    7.000000,    135.3918
    165.0000,      5.0000,    7.000000,    134.7729
    170.0000,      5.0000,    7.000000,    135.0329
    175.0000,      5.0000,    7.000000,     81.8828
    180.0000,      5.0000,    7.000000,    127.1636
    185.0000,      5.0000,    7.000000,    124.2819
    190.0000,      5.0000,    7.000000,  25400.6094
    200.0000,      5.0000,    7.000000,    105.3715
    205.0000,      5.0000,    7.000000,    112.5820
    210.0000,      5.0000,    7.000000,    104.2244
    215.0000,      5.0000,    7.000000,     90.3719
    220.0000,      5.0000,    7.000000,    135.0122
    225.0000,      5.0000,    7.000000,    143.4680
    230.0000,      5.0000,    7.000000,    132.0692
    235.0000,      5.0000,    7.000000,    145.0508
    240.0000,      5.0000,    7.000000,     72.7890
    245.0000,      5.0000,    7.000000,    145.5868
    250.0000,      5.0000,    7.000000,    137.1898
    255.0000,      5.0000,    7.000000,    142.1529
    260.0000,      5.0000,    7.000000,    779.5946
      0.0000,     30.0000,    1.000000,      5.2998
     10.0000,     30.0000,    1.000000,      3.8836
     20.0000,     30.0000,    1.000000,      4.2315
     30.0000,     30.0000,    1.000000,      1.4974
     40.0000,     30.0000,    1.000000,      4.9375
     50.0000,     30.0000,    1.000000,      4.9022
     60.0000,     30.0000,    1.000000,      4.3987
     70.0000,     30.0000,    1.000000,      5.7295
     80.0000,     30.0000,    1.000000,      6.9256
     90.0000,     30.0000,    1.000000,      9.0810
    100.0000,     30.0000,    1.000000,     23.1635
    105.0000,     30.0000,    1.000000,     26.5711
    110.0000,     30.0000,    1.000000,     14.6299
    115.0000,     30.0000,    1.000000,     27.1408
    120.0000,     30.0000,    1.000000,     14.7734
    125.0000,     30.0000,    1.000000,     27.4724
    130.0000,     30.0000,    1.000000,      7.1383
    135.0000,     30.0000,    1.000000,     26.5185
    140.0000,     30.0000,    1.000000,     16.7515
    145.0000,     30.0000,    1.000000,     26.5302
    150.0000,     30.0000,    1.000000,     17.3005
    155.0000,     30.0000,    1.000000,     32.4180
    160.0000,     30.0000,    1.000000,     18.1265
    165.0000,     30.0000,    1.000000,     27.7417
    170.0000,     30.0000,    1.000000,   6763.8960
    175.0000,     30.0000,    1.000000,     22.6616
    180.0000,     30.0000,    1.000000,     30.5275
    185.0000,     30.0000,    1.000000,     29.4805
    190.0000,     30.0000,    1.000000,     27.1408
    195.0000,     30.0000,    1.000000,     28.0460
    205.0000,     30.0000,    1.000000,     32.7039
    210.0000,     30.0000,    1.000000,     31.0220
    215.0000,     30.0000,    1.000000,     25.7369
    220.0000,     30.0000,    1.000000,     27.2149
    225.0000,     30.0000,    1.000000,     26.6180
    230.0000,     30.0000,    1.000000,     26.0210
    235.0000,     30.0000,    1.000000,     28.0766
    240.0000,     30.0000,    1.000000,    129.1525
    255.0000,      5.0000,    8.000000,    769.2999
      0.0000,     10.0000,    4.000000,      5.1095
     10.0000,     10.0000,    4.000000,      4.7875
     20.0000,     10.0000,    4.000000,      5.6712
     30.0000,     10.0000,    4.000000,      9.4983
     40.0000,     10.0000,    4.000000,      6.2617
     50.0000,     10.0000,    4.000000,      9.9917
     60.0000,     10.0000,    4.000000,      9.7993
     70.0000,     10.0000,    4.000000,     11.4049
     80.0000,     10.0000,    4.000000,     16.2929
     90.0000,     10.0000,    4.000000,     20.5933
    100.0000,     10.0000,    4.000000,     40.6828
    105.0000,     10.0000,    4.000000,     92.3496
    110.0000,     10.0000,    4.000000,     50.5283
    115.0000,     10.0000,    4.000000,     89.7216
    120.0000,     10.0000,    4.000000,     17.4888
    125.0000,     10.0000,    4.000000,    107.3254
    130.0000,     10.0000,    4.000000,     45.8422
    135.0000,     10.0000,    4.000000,     56.5946
    140.0000,     10.0000,    4.000000,     39.3425
    145.0000,     10.0000,    4.000000,    100.1946
    150.0000,     10.0000,    4.000000,     43.8751
    155.0000,     10.0000,    4.000000,    101.7130
    160.0000,     10.0000,    4.000000,     55.8201
    165.0000,     10.0000,    4.000000,     99.2602
    170.0000,     10.0000,    4.000000,     52.5012
    175.0000,     10.0000,    4.000000,     90.8506
    180.0000,     10.0000,    4.000000,  11386.0889
    185.0000,     10.0000,    4.000000,     76.3306
    195.0000,     10.0000,    4.000000,    104.2145
    200.0000,     10.0000,    4.000000,     61.6657
    205.0000,     10.0000,    4.000000,     70.5190
    210.0000,     10.0000,    4.000000,     69.5068
    215.0000,     10.0000,    4.000000,     69.4269
    220.0000,     10.0000,    4.000000,     69.7087
    225.0000,     10.0000,    4.000000,     69.3879
    230.0000,     10.0000,    4.000000,     72.9053
    235.0000,     10.0000,    4.000000,     99.5482
    240.0000,     10.0000,    4.000000,     83.7721
    245.0000,     10.0000,    4.000000,     81.3912
    250.0000,     10.0000,    4.000000,    222.6127
    270.0000,     10.0000,    4.000000,   1164.7808
    290.0000,     10.0000,    4.000000,     83.8883
    300.0000,     10.0000,    4.000000,     80.5913
    310.0000,     10.0000,    4.000000,     89.1951
    320.0000,     10.0000,    4.000000,     55.9120
    330.0000,     10.0000,    4.000000,     87.5802
    340.0000,     10.0000,    4.000000,     82.4995
    350.0000,     10.0000,    4.000000,     17.5394
    245.0000,      5.0000,    9.000000,    182.8667
    250.0000,      5.0000,    9.000000,   1130.0846
    100.0000,     35.0000,    1.000000,     41.5731
    105.0000,     35.0000,    1.000000,     24.2448
    110.0000,     35.0000,    1.000000,     30.7043
    115.0000,     35.0000,    1.000000,     21.5644
    120.0000,     35.0000,    1.000000,     33.8765
    130.0000,     35.0000,    1.000000,     25.2699
    135.0000,     35.0000,    1.000000,     34.5084
    140.0000,     35.0000,    1.000000,     39.9882
    145.0000,     35.0000,    1.000000,     39.7415
    150.0000,     35.0000,    1.000000,     40.6681
    155.0000,     35.0000,    1.000000,     40.3689
    160.0000,     35.0000,    1.000000,   4853.0176
    165.0000,     35.0000,    1.000000,     35.0518
    170.0000,     35.0000,    1.000000,     34.8962
    175.0000,     35.0000,    1.000000,     24.7431
    180.0000,     35.0000,    1.000000,     29.0387
    185.0000,     35.0000,    1.000000,     40.8048
    190.0000,     35.0000,    1.000000,     39.6711
    200.0000,     35.0000,    1.000000,     26.5382
    205.0000,     35.0000,    1.000000,     27.0570
    210.0000,     35.0000,    1.000000,     27.0297
    215.0000,     35.0000,    1.000000,     36.4512
    220.0000,     35.0000,    1.000000,     37.0195
    225.0000,     35.0000,    1.000000,     35.2112
    230.0000,     35.0000,    1.000000,    136.4837
      0.0000,     20.0000,    2.000000,      4.8577
     10.0000,     20.0000,    2.000000,      4.2514
     20.0000,     20.0000,    2.000000,      5.6221
     30.0000,     20.0000,    2.000000,      6.4576
     50.0000,     20.0000,    2.000000,      7.4871
     60.0000,     20.0000,    2.000000,      7.1383
     70.0000,     20.0000,    2.000000,      8.3927
     80.0000,     20.0000,    2.000000,     10.7627
     90.0000,     20.0000,    2.000000,     13.6110
    100.0000,     20.0000,    2.000000,     11.6913
    110.0000,     20.0000,    2.000000,     11.7990
    120.0000,     20.0000,    2.000000,     10.8040
    130.0000,     20.0000,    2.000000,     11.0943
    140.0000,     20.0000,    2.000000,     15.2450
    150.0000,     20.0000,    2.000000,     16.5607
    160.0000,     20.0000,    2.000000,     16.0831
    170.0000,     20.0000,    2.000000,   3172.2422
    180.0000,     20.0000,    2.000000,     16.8370
    200.0000,     20.0000,    2.000000,     28.0766
    210.0000,     20.0000,    2.000000,     36.8484
    220.0000,     20.0000,    2.000000,     40.9804
    230.0000,     20.0000,    2.000000,     42.6543
    240.0000,     20.0000,    2.000000,    126.8962
    250.0000,     20.0000,    2.000000,     47.4090
    260.0000,     20.0000,    2.000000,   1294.1548
    270.0000,     20.0000,    2.000000,     50.8129
    290.0000,     20.0000,    2.000000,     50.2862
    300.0000,     20.0000,    2.000000,     48.2728
    310.0000,     20.0000,    2.000000,     47.3715
    320.0000,     20.0000,    2.000000,     46.8331
    330.0000,     20.0000,    2.000000,     55.8536
    340.0000,     20.0000,    2.000000,    184.0698
    100.0000,     15.0000,    3.000000,    223.9112
    105.0000,     15.0000,    3.000000,     68.7878
    110.0000,     15.0000,    3.000000,     76.5088
    120.0000,     15.0000,    3.000000,     77.2108
    125.0000,     15.0000,    3.000000,     76.5088
    130.0000,     15.0000,    3.000000,     76.5003
    135.0000,     15.0000,    3.000000,     70.1916
    140.0000,     15.0000,    3.000000,    105.6921
    145.0000,     15.0000,    3.000000,     69.9788
    150.0000,     15.0000,    3.000000,     80.6615
    155.0000,     15.0000,    3.000000,     84.9318
    160.0000,     15.0000,    3.000000,     82.7158
    165.0000,     15.0000,    3.000000,     65.6143
    170.0000,     15.0000,    3.000000,  19500.6289
    175.0000,     15.0000,    3.000000,     68.0724
    180.0000,     15.0000,    3.000000,     92.7155
    190.0000,     15.0000,    3.000000,     46.3265
    195.0000,     15.0000,    3.000000,     97.5160
    200.0000,     15.0000,    3.000000,     64.8087
    205.0000,     15.0000,    3.000000,     88.4056
    210.0000,     15.0000,    3.000000,     85.0418
    215.0000,     15.0000,    3.000000,     13.9990
    220.0000,     15.0000,    3.000000,     60.6237
    225.0000,     15.0000,    3.000000,     60.0269
    230.0000,     15.0000,    3.000000,     88.1934
    235.0000,     15.0000,    3.000000,     74.3055
    240.0000,     15.0000,    3.000000,    442.2070
    100.0000,      5.0000,   10.000000,    286.8976
    105.0000,      5.0000,   10.000000,    331.5031
    115.0000,      5.0000,   10.000000,    142.0625
    120.0000,      5.0000,   10.000000,    190.9776
    125.0000,      5.0000,   10.000000,    297.7411
    130.0000,      5.0000,   10.000000,    182.9592
    135.0000,      5.0000,   10.000000,    192.3183
    140.0000,      5.0000,   10.000000,    187.0089
    145.0000,      5.0000,   10.000000,    313.8362
    150.0000,      5.0000,   10.000000,    208.7888
    155.0000,      5.0000,   10.000000,    165.9858
    160.0000,      5.0000,   10.000000,    305.2964
    165.0000,      5.0000,   10.000000,    169.2036
    170.0000,      5.0000,   10.000000,    176.0683
    175.0000,      5.0000,   10.000000,  38402.0625
    185.0000,      5.0000,   10.000000,    293.6815
    190.0000,      5.0000,   10.000000,    203.7952
    195.0000,      5.0000,   10.000000,    200.3629
    200.0000,      5.0000,   10.000000,    286.2032
    205.0000,      5.0000,   10.000000,    176.5018
    210.0000,      5.0000,   10.000000,    172.1969
    215.0000,      5.0000,   10.000000,    270.2852
    220.0000,      5.0000,   10.000000,    273.2766
    225.0000,      5.0000,   10.000000,    172.9041
    230.0000,      5.0000,   10.000000,    249.3575
    235.0000,      5.0000,   10.000000,    265.2025
    240.0000,      5.0000,   10.000000,    277.8371
    245.0000,      5.0000,   10.000000,   1342.6093
      0.0000,     40.0000,    1.000000,      4.2249
     10.0000,     40.0000,    1.000000,      5.5374
     20.0000,     40.0000,    1.000000,      4.3206
     30.0000,     40.0000,    1.000000,      5.4947
     40.0000,     40.0000,    1.000000,      4.7351
     50.0000,     40.0000,    1.000000,      3.9931
     60.0000,     40.0000,    1.000000,      5.5557
     70.0000,     40.0000,    1.000000,      6.4637
     80.0000,     40.0000,    1.000000,      5.0538
     90.0000,     40.0000,    1.000000,      9.8324
    100.0000,     40.0000,    1.000000,     18.8173
    105.0000,     40.0000,    1.000000,     39.5328
    110.0000,     40.0000,    1.000000,     17.4180
    115.0000,     40.0000,    1.000000,     29.5599
    120.0000,     40.0000,    1.000000,      9.0761
    125.0000,     40.0000,    1.000000,     44.9394
    130.0000,     40.0000,    1.000000,     12.9218
    135.0000,     40.0000,    1.000000,     29.1169
    140.0000,     40.0000,    1.000000,     18.2386
    145.0000,     40.0000,    1.000000,     41.7803
    150.0000,     40.0000,    1.000000,     24.3577
    155.0000,     40.0000,    1.000000,     44.8773
    160.0000,     40.0000,    1.000000,     21.6824
    165.0000,     40.0000,    1.000000,     30.3012
    170.0000,     40.0000,    1.000000,     18.4183
    175.0000,     40.0000,    1.000000,     31.0192
    180.0000,     40.0000,    1.000000,     23.5155
    185.0000,     40.0000,    1.000000,     35.9267
    195.0000,     40.0000,    1.000000,     46.1670
    200.0000,     40.0000,    1.000000,     22.1821
    205.0000,     40.0000,    1.000000,     41.9856
    210.0000,     40.0000,    1.000000,     30.6137
    215.0000,     40.0000,    1.000000,     33.6920
    220.0000,     40.0000,    1.000000,     62.1829
    230.0000,     40.0000,    1.000000,     27.5154
    240.0000,     40.0000,    1.000000,    815.9952
    250.0000,     40.0000,    1.000000,     31.2143
    260.0000,     40.0000,    1.000000,     17.6048
    270.0000,     40.0000,    1.000000,     32.0648
    290.0000,     40.0000,    1.000000,     29.1229
    300.0000,     40.0000,    1.000000,     33.1495
    310.0000,     40.0000,    1.000000,     29.2165
    320.0000,     40.0000,    1.000000,    407.7986
      0.0000,     10.0000,    5.000000,      5.5308
     10.0000,     10.0000,    5.000000,      6.4087
     20.0000,     10.0000,    5.000000,      7.2983
     30.0000,     10.0000,    5.000000,     10.2948
     40.0000,     10.0000,    5.000000,      9.5984
     50.0000,     10.0000,    5.000000,     10.2659
     60.0000,     10.0000,    5.000000,     13.4846
     70.0000,     10.0000,    5.000000,     15.3399
     80.0000,     10.0000,    5.000000,     18.0321
     90.0000,     10.0000,    5.000000,     30.0593
    100.0000,     10.0000,    5.000000,     24.8153
    110.0000,     10.0000,    5.000000,     22.6674
    120.0000,     10.0000,    5.000000,     18.4001
    130.0000,     10.0000,    5.000000,     20.1216
    140.0000,     10.0000,    5.000000,     31.8202
    150.0000,     10.0000,    5.000000,     36.0173
    160.0000,     10.0000,    5.000000,     33.5943
    170.0000,     10.0000,    5.000000,   7318.6436
    190.0000,     10.0000,    5.000000,     46.0254
    200.0000,     10.0000,    5.000000,     65.2034
    210.0000,     10.0000,    5.000000,     87.8486
    220.0000,     10.0000,    5.000000,     67.8082
    230.0000,     10.0000,    5.000000,    106.1588
    240.0000,     10.0000,    5.000000,    289.9586
    250.0000,     10.0000,    5.000000,     64.4087
    260.0000,     10.0000,    5.000000,   2139.1475
    280.0000,     10.0000,    5.000000,    115.7776
    290.0000,     10.0000,    5.000000,    123.2236
    300.0000,     10.0000,    5.000000,     83.2830
    310.0000,     10.0000,    5.000000,    104.5580
    320.0000,     10.0000,    5.000000,    102.4803
    240.0000,      5.0000,   11.000000,   1554.5099
    100.0000,     25.0000,    2.000000,     71.2186
    105.0000,     25.0000,    2.000000,     49.8980
    110.0000,     25.0000,    2.000000,     65.3285
    115.0000,     25.0000,    2.000000,     60.9110
    120.0000,     25.0000,    2.000000,     69.2885
    125.0000,     25.0000,    2.000000,     65.7694
    130.0000,     25.0000,    2.000000,     64.3423
    135.0000,     25.0000,    2.000000,     85.0094
    140.0000,     25.0000,    2.000000,     67.5545
    145.0000,     25.0000,    2.000000,     80.9275
    150.0000,     25.0000,    2.000000,     54.0072
    155.0000,     25.0000,    2.000000,    122.2770
    160.0000,     25.0000,    2.000000,     54.5942
    165.0000,     25.0000,    2.000000,     66.1378
    170.0000,     25.0000,    2.000000,     46.5121
    175.0000,     25.0000,    2.000000,     68.8282
    185.0000,     25.0000,    2.000000,     65.7950
    190.0000,     25.0000,    2.000000,     56.3411
    195.0000,     25.0000,    2.000000,     85.6891
    200.0000,     25.0000,    2.000000,     55.1813
    205.0000,     25.0000,    2.000000,     52.4797
    210.0000,     25.0000,    2.000000,     50.4850
    215.0000,     25.0000,    2.000000,     75.8277
    220.0000,     25.0000,    2.000000,     72.8829
    225.0000,     25.0000,    2.000000,    263.2185
    100.0000,     45.0000,    1.000000,     39.7075
    105.0000,     45.0000,    1.000000,     34.8088
    110.0000,     45.0000,    1.000000,     33.8132
    120.0000,     45.0000,    1.000000,     40.5970
    125.0000,     45.0000,    1.000000,     34.5177
    130.0000,     45.0000,    1.000000,     29.9591
    135.0000,     45.0000,    1.000000,     46.1966
    140.0000,     45.0000,    1.000000,   1590.0222
    145.0000,     45.0000,    1.000000,     47.1987
    150.0000,     45.0000,    1.000000,     36.2180
    155.0000,     45.0000,    1.000000,     33.5063
    160.0000,     45.0000,    1.000000,     38.4433
    165.0000,     45.0000,    1.000000,     48.8262
    170.0000,     45.0000,    1.000000,     44.7173
    175.0000,     45.0000,    1.000000,     43.8002
    180.0000,     45.0000,    1.000000,     51.6931
    190.0000,     45.0000,    1.000000,     51.5358
    195.0000,     45.0000,    1.000000,     49.0033
    200.0000,     45.0000,    1.000000,     45.0613
    205.0000,     45.0000,    1.000000,     38.8383
    210.0000,     45.0000,    1.000000,    184.6039
    105.0000,      5.0000,   12.000000,    345.1615
    110.0000,      5.0000,   12.000000,    318.1103
    115.0000,      5.0000,   12.000000,    272.9797
    120.0000,      5.0000,   12.000000,    243.3309
    125.0000,      5.0000,   12.000000,    428.2633
    130.0000,      5.0000,   12.000000,    403.7412
    135.0000,      5.0000,   12.000000,    333.6418
    140.0000,      5.0000,   12.000000,    382.1716
    145.0000,      5.0000,   12.000000,    294.4948
    150.0000,      5.0000,   12.000000,    328.4966
    155.0000,      5.0000,   12.000000,    285.9763
    160.0000,      5.0000,   12.000000,    416.5717
    165.0000,      5.0000,   12.000000,  14178.1641
    175.0000,      5.0000,   12.000000,    356.1938
    180.0000,      5.0000,   12.000000,    441.3409
    185.0000,      5.0000,   12.000000,    404.5004
    190.0000,      5.0000,   12.000000,    418.1660
    195.0000,      5.0000,   12.000000,    417.8271
    200.0000,      5.0000,   12.000000,    417.8271
    205.0000,      5.0000,   12.000000,    394.2221
    210.0000,      5.0000,   12.000000,    394.6766
    215.0000,      5.0000,   12.000000,    249.1645
    220.0000,      5.0000,   12.000000,    253.4237
    225.0000,      5.0000,   12.000000,    363.9729
    230.0000,      5.0000,   12.000000,    353.0268
    235.0000,      5.0000,   12.000000,   1447.8187
      0.0000,     10.0000,    6.000000,      8.9413
     10.0000,     10.0000,    6.000000,      7.9297
     20.0000,     10.0000,    6.000000,     12.3904
     30.0000,     10.0000,    6.000000,     10.7545
     40.0000,     10.0000,    6.000000,     16.3032
     50.0000,     10.0000,    6.000000,     18.3557
     60.0000,     10.0000,    6.000000,     19.9710
     70.0000,     10.0000,    6.000000,     15.5298
     80.0000,     10.0000,    6.000000,     27.7901
     90.0000,     10.0000,    6.000000,     36.5933
    100.0000,     10.0000,    6.000000,     26.9232
    105.0000,     10.0000,    6.000000,    171.9694
    110.0000,     10.0000,    6.000000,     57.2988
    115.0000,     10.0000,    6.000000,    106.6853
    120.0000,     10.0000,    6.000000,     65.1400
    125.0000,     10.0000,    6.000000,    208.9778
    130.0000,     10.0000,    6.000000,     89.5240
    135.0000,     10.0000,    6.000000,    192.3398
    140.0000,     10.0000,    6.000000,     85.9367
    145.0000,     10.0000,    6.000000,    218.4328
    150.0000,     10.0000,    6.000000,    104.4069
    155.0000,     10.0000,    6.000000,    189.2738
    160.0000,     10.0000,    6.000000,   1053.8943
    165.0000,     10.0000,    6.000000,    124.1727
    170.0000,     10.0000,    6.000000,     48.5653
    175.0000,     10.0000,    6.000000,    178.0201
    180.0000,     10.0000,    6.000000,     85.5602
    185.0000,     10.0000,    6.000000,    151.1205
    190.0000,     10.0000,    6.000000,    128.9475
    195.0000,     10.0000,    6.000000,    228.5896
    200.0000,     10.0000,    6.000000,    142.2242
    205.0000,     10.0000,    6.000000,    212.8445
    210.0000,     10.0000,    6.000000,    158.5655
    215.0000,     10.0000,    6.000000,    132.3635
    220.0000,     10.0000,    6.000000,    171.3550
    225.0000,     10.0000,    6.000000,    164.0387
    230.0000,     10.0000,    6.000000,    323.0775
    240.0000,     10.0000,    6.000000,    140.5041
    250.0000,     10.0000,    6.000000,   1021.8331
    270.0000,     10.0000,    6.000000,    165.6043
    280.0000,     10.0000,    6.000000,    115.2038
    290.0000,     10.0000,    6.000000,    149.5385
    300.0000,     10.0000,    6.000000,    179.2582
    310.0000,     10.0000,    6.000000,    158.4095
    320.0000,     10.0000,    6.000000,    160.0856
    330.0000,     10.0000,    6.000000,    809.2416
    225.0000,     15.0000,    4.000000,    521.7575
    220.0000,      5.0000,   13.000000,    431.7123
    225.0000,      5.0000,   13.000000,    423.7334
    230.0000,      5.0000,   13.000000,   1980.1049
      0.0000,     50.0000,    1.000000,      4.0830
     10.0000,     50.0000,    1.000000,      4.2963
     20.0000,     50.0000,    1.000000,      4.5046
     30.0000,     50.0000,    1.000000,      5.6200
     40.0000,     50.0000,    1.000000,      5.5869
     50.0000,     50.0000,    1.000000,      5.4625
     60.0000,     50.0000,    1.000000,      6.9217
     70.0000,     50.0000,    1.000000,      7.8771
     80.0000,     50.0000,    1.000000,      6.9466
     90.0000,     50.0000,    1.000000,     11.1427
    100.0000,     50.0000,    1.000000,     22.1316
    105.0000,     50.0000,    1.000000,     54.9603
    115.0000,     50.0000,    1.000000,     40.2861
    120.0000,     50.0000,    1.000000,     51.2386
    125.0000,     50.0000,    1.000000,     51.7184
    130.0000,     50.0000,    1.000000,   1902.6655
    135.0000,     50.0000,    1.000000,     47.9919
    140.0000,     50.0000,    1.000000,     44.0999
    145.0000,     50.0000,    1.000000,     44.7374
    150.0000,     50.0000,    1.000000,     55.0321
    155.0000,     50.0000,    1.000000,     35.4058
    160.0000,     50.0000,    1.000000,     36.3962
    165.0000,     50.0000,    1.000000,     36.3906
    170.0000,     50.0000,    1.000000,     34.0699
    175.0000,     50.0000,    1.000000,     32.6852
    185.0000,     50.0000,    1.000000,     28.0828
    190.0000,     50.0000,    1.000000,     38.3529
    195.0000,     50.0000,    1.000000,     53.7473
    200.0000,     50.0000,    1.000000,    210.5748
    215.0000,     20.0000,    3.000000,     84.2299
    220.0000,     20.0000,    3.000000,    481.0464
    320.0000,     20.0000,    3.000000,   1094.7776
    225.0000,      5.0000,   14.000000,   2129.1453
      0.0000,     30.0000,    2.000000,      5.8691
     10.0000,     30.0000,    2.000000,      5.5897
     20.0000,     30.0000,    2.000000,      7.1745
     30.0000,     30.0000,    2.000000,      7.6858
     40.0000,     30.0000,    2.000000,      8.2447
     50.0000,     30.0000,    2.000000,     10.0205
     60.0000,     30.0000,    2.000000,     10.3876
     70.0000,     30.0000,    2.000000,     13.5549
     80.0000,     30.0000,    2.000000,     14.0098
     90.0000,     30.0000,    2.000000,     19.5444
    100.0000,     30.0000,    2.000000,     19.8433
    105.0000,     30.0000,    2.000000,     72.4619
    110.0000,     30.0000,    2.000000,     28.0986
    115.0000,     30.0000,    2.000000,     53.1116
    120.0000,     30.0000,    2.000000,     30.3230
    125.0000,     30.0000,    2.000000,    103.6129
    130.0000,     30.0000,    2.000000,     29.2381
    135.0000,     30.0000,    2.000000,     85.3571
    140.0000,     30.0000,    2.000000,    223.2132
    145.0000,     30.0000,    2.000000,    115.3962
    150.0000,     30.0000,    2.000000,     41.2445
    155.0000,     30.0000,    2.000000,     60.5820
    160.0000,     30.0000,    2.000000,     39.7277
    165.0000,     30.0000,    2.000000,     80.2764
    170.0000,     30.0000,    2.000000,      4.1997
    175.0000,     30.0000,    2.000000,     52.9711
    180.0000,     30.0000,    2.000000,     53.1768
    185.0000,     30.0000,    2.000000,     53.5376
    190.0000,     30.0000,    2.000000,     47.8517
    195.0000,     30.0000,    2.000000,     66.3105
    200.0000,     30.0000,    2.000000,     60.6597
    205.0000,     30.0000,    2.000000,     70.1916
    210.0000,     30.0000,    2.000000,    140.5889
    220.0000,     30.0000,    2.000000,     64.0876
    230.0000,     30.0000,    2.000000,   1386.7278
    240.0000,     30.0000,    2.000000,     71.0977
    250.0000,     30.0000,    2.000000,     49.5310
    270.0000,     30.0000,    2.000000,     74.6174
    280.0000,     30.0000,    2.000000,     67.5043
    290.0000,     30.0000,    2.000000,     66.6984
    300.0000,     30.0000,    2.000000,     81.9363
    310.0000,     30.0000,    2.000000,    814.2883
    100.0000,     55.0000,    1.000000,     50.4282
    105.0000,     55.0000,    1.000000,     41.9191
    110.0000,     55.0000,    1.000000,     47.8554
    115.0000,     55.0000,    1.000000,     37.3185
    120.0000,     55.0000,    1.000000,   4758.6616
    125.0000,     55.0000,    1.000000,     46.7554
    130.0000,     55.0000,    1.000000,     56.7719
    135.0000,     55.0000,    1.000000,     54.4539
    140.0000,     55.0000,    1.000000,     60.7341
    145.0000,     55.0000,    1.000000,     42.1882
    150.0000,     55.0000,    1.000000,     59.0289
    155.0000,     55.0000,    1.000000,     55.1927
    160.0000,     55.0000,    1.000000,     57.6434
    165.0000,     55.0000,    1.000000,     55.9529
    170.0000,     55.0000,    1.000000,     51.1135
    180.0000,     55.0000,    1.000000,     62.4509
    185.0000,     55.0000,    1.000000,     36.5890
    190.0000,     55.0000,    1.000000,    266.8061
      0.0000,     10.0000,    7.000000,     10.0508
     10.0000,     10.0000,    7.000000,      9.6430
     20.0000,     10.0000,    7.000000,      8.4311
     30.0000,     10.0000,    7.000000,     12.7113
     40.0000,     10.0000,    7.000000,      9.8727
     50.0000,     10.0000,    7.000000,     14.4923
     60.0000,     10.0000,    7.000000,     23.9283
     70.0000,     10.0000,    7.000000,     25.1820
     80.0000,     10.0000,    7.000000,     23.4585
     90.0000,     10.0000,    7.000000,     37.3173
    100.0000,     10.0000,    7.000000,     34.6198
    110.0000,     10.0000,    7.000000,     38.0346
    120.0000,     10.0000,    7.000000,     40.8036
    130.0000,     10.0000,    7.000000,     43.0274
    140.0000,     10.0000,    7.000000,     58.7144
    150.0000,     10.0000,    7.000000,     70.1825
    160.0000,     10.0000,    7.000000,     64.2086
    170.0000,     10.0000,    7.000000,     72.7919
    180.0000,     10.0000,    7.000000,     58.2739
    190.0000,     10.0000,    7.000000,     90.2409
    200.0000,     10.0000,    7.000000,     98.2703
    210.0000,     10.0000,    7.000000,    174.2093
    220.0000,     10.0000,    7.000000,    398.2943
    230.0000,     10.0000,    7.000000,    186.3032
    240.0000,     10.0000,    7.000000,   1363.2616
    260.0000,     10.0000,    7.000000,    194.6833
    270.0000,     10.0000,    7.000000,    245.3409
    280.0000,     10.0000,    7.000000,    139.0800
    290.0000,     10.0000,    7.000000,    193.8639
    300.0000,     10.0000,    7.000000,    177.9135
    310.0000,     10.0000,    7.000000,    220.4242
    320.0000,     10.0000,    7.000000,   2097.3940
    100.0000,      5.0000,   15.000000,    564.6247
    105.0000,      5.0000,   15.000000,    508.6288
    110.0000,      5.0000,   15.000000,    311.6019
    115.0000,      5.0000,   15.000000,    478.0640
    120.0000,      5.0000,   15.000000,    578.6237
    125.0000,      5.0000,   15.000000,    449.2262
    130.0000,      5.0000,   15.000000,    556.8533
    135.0000,      5.0000,   15.000000,    397.7524
    140.0000,      5.0000,   15.000000,    514.7384
    145.0000,      5.0000,   15.000000,    542.1916
    150.0000,      5.0000,   15.000000,  25091.1563
    160.0000,      5.0000,   15.000000,    620.6205
    165.0000,      5.0000,   15.000000,    434.5024
    170.0000,      5.0000,   15.000000,    443.8667
    175.0000,      5.0000,   15.000000,    400.2058
    180.0000,      5.0000,   15.000000,    587.9563
    185.0000,      5.0000,   15.000000,    643.9521
    190.0000,      5.0000,   15.000000,    436.2192
    195.0000,      5.0000,   15.000000,    427.5604
    200.0000,      5.0000,   15.000000,    569.2910
    205.0000,      5.0000,   15.000000,    572.3181
    210.0000,      5.0000,   15.000000,    550.6257
    215.0000,      5.0000,   15.000000,    459.3177
    220.0000,      5.0000,   15.000000,   2583.0510
      0.0000,     60.0000,    1.000000,      4.4422
     10.0000,     60.0000,    1.000000,      4.4738
     20.0000,     60.0000,    1.000000,      5.1474
     30.0000,     60.0000,    1.000000,      6.3396
     40.0000,     60.0000,    1.000000,      5.9370
     50.0000,     60.0000,    1.000000,      6.7954
     60.0000,     60.0000,    1.000000,      7.0192
     70.0000,     60.0000,    1.000000,      8.5264
     80.0000,     60.0000,    1.000000,      7.8917
     90.0000,     60.0000,    1.000000,     11.4525
    100.0000,     60.0000,    1.000000,     11.2307
    105.0000,     60.0000,    1.000000,     44.7378
    110.0000,     60.0000,    1.000000,     22.1597
    115.0000,     60.0000,    1.000000,     50.7728
    120.0000,     60.0000,    1.000000,     24.7931
    125.0000,     60.0000,    1.000000,     64.9734
    130.0000,     60.0000,    1.000000,     25.8908
    135.0000,     60.0000,    1.000000,     67.9918
    140.0000,     60.0000,    1.000000,     27.2970
    145.0000,     60.0000,    1.000000,     67.1831
    150.0000,     60.0000,    1.000000,     26.4794
    155.0000,     60.0000,    1.000000,     68.1550
    160.0000,     60.0000,    1.000000,     25.9227
    165.0000,     60.0000,    1.000000,     59.7755
    170.0000,     60.0000,    1.000000,     24.2067
    175.0000,     60.0000,    1.000000,     43.5188
    180.0000,     60.0000,    1.000000,     61.3417
    190.0000,     60.0000,    1.000000,     19.1687
    200.0000,     60.0000,    1.000000,   1092.3684
    210.0000,     60.0000,    1.000000,     35.3736
    220.0000,     60.0000,    1.000000,     40.8215
    230.0000,     60.0000,    1.000000,     41.2496
    240.0000,     60.0000,    1.000000,     27.9190
    250.0000,     60.0000,    1.000000,     50.6794
    270.0000,     60.0000,    1.000000,     44.9836
    280.0000,     60.0000,    1.000000,    112.7407
    200.0000,     15.0000,    5.000000,    227.4831
    205.0000,     15.0000,    5.000000,    172.7709
    210.0000,     15.0000,    5.000000,    733.5021
    100.0000,      5.0000,   16.000000,    494.9879
    105.0000,      5.0000,   16.000000,    575.0909
    110.0000,      5.0000,   16.000000,    694.8904
    115.0000,      5.0000,   16.000000,    580.7036
    120.0000,      5.0000,   16.000000,    377.8940
    125.0000,      5.0000,   16.000000,    791.8685
    130.0000,      5.0000,   16.000000,    728.5190
    135.0000,      5.0000,   16.000000,    462.4220
    140.0000,      5.0000,   16.000000,    468.2570
    145.0000,      5.0000,   16.000000,  84930.3359
    150.0000,      5.0000,   16.000000,    624.2258
    155.0000,      5.0000,   16.000000,    692.1166
    160.0000,      5.0000,   16.000000,    637.3754
    165.0000,      5.0000,   16.000000,    400.0938
    170.0000,      5.0000,   16.000000,    565.8690
    175.0000,      5.0000,   16.000000,    580.7036
    180.0000,      5.0000,   16.000000,    500.3103
    185.0000,      5.0000,   16.000000,    375.2952
    190.0000,      5.0000,   16.000000,    740.4592
    195.0000,      5.0000,   16.000000,    489.6654
    200.0000,      5.0000,   16.000000,    447.7020
    205.0000,      5.0000,   16.000000,    645.1964
    210.0000,      5.0000,   16.000000,    646.5092
    215.0000,      5.0000,   16.000000,   1707.6835
    100.0000,     35.0000,    2.000000,     65.7479
    105.0000,     35.0000,    2.000000,     62.9464
    110.0000,     35.0000,    2.000000,     69.0353
    115.0000,     35.0000,    2.000000,     91.5913
    120.0000,     35.0000,    2.000000,    108.5230
    125.0000,     35.0000,    2.000000,   8516.7793
    130.0000,     35.0000,    2.000000,     90.4034
    135.0000,     35.0000,    2.000000,     71.4239
    140.0000,     35.0000,    2.000000,     77.0755
    145.0000,     35.0000,    2.000000,    128.7951
    150.0000,     35.0000,    2.000000,    112.6020
    155.0000,     35.0000,    2.000000,    103.5252
    165.0000,     35.0000,    2.000000,    102.7100
    170.0000,     35.0000,    2.000000,     96.3674
    175.0000,     35.0000,    2.000000,     73.3897
    180.0000,     35.0000,    2.000000,     82.9320
    185.0000,     35.0000,    2.000000,     79.2108
    190.0000,     35.0000,    2.000000,    110.2939
    195.0000,     35.0000,    2.000000,    520.8217
    205.0000,     10.0000,    8.000000,    274.3265
    210.0000,     10.0000,    8.000000,   1253.9236
    310.0000,     10.0000,    8.000000,   2378.8223
    100.0000,     25.0000,    3.000000,    141.0475
    105.0000,     25.0000,    3.000000,    138.5770
    110.0000,     25.0000,    3.000000,    144.6559
    115.0000,     25.0000,    3.000000,     84.1313
    120.0000,     25.0000,    3.000000,    101.4561
    125.0000,     25.0000,    3.000000,    124.0051
    130.0000,     25.0000,    3.000000,  23741.1387
    135.0000,     25.0000,    3.000000,    115.8161
    140.0000,     25.0000,    3.000000,    132.1942
    145.0000,     25.0000,    3.000000,    123.8426
    150.0000,     25.0000,    3.000000,    106.8404
    155.0000,     25.0000,    3.000000,    254.0683
    160.0000,     25.0000,    3.000000,    153.7157
    165.0000,     25.0000,    3.000000,    106.8698
    170.0000,     25.0000,    3.000000,    144.4273
    175.0000,     25.0000,    3.000000,    156.0447
    180.0000,     25.0000,    3.000000,    113.1502
    185.0000,     25.0000,    3.000000,    114.3248
    190.0000,     25.0000,    3.000000,    151.6554
    195.0000,     25.0000,    3.000000,    123.7255
    200.0000,     25.0000,    3.000000,    409.4510
    210.0000,      5.0000,   17.000000,   2040.4697
    100.0000,     65.0000,    1.000000,     52.7217
    105.0000,     65.0000,    1.000000,     48.3325
    110.0000,     65.0000,    1.000000,     61.9286
    115.0000,     65.0000,    1.000000,     37.9147
    120.0000,     65.0000,    1.000000,     45.2800
    125.0000,     65.0000,    1.000000,     40.9063
    130.0000,     65.0000,    1.000000,     60.6621
    135.0000,     65.0000,    1.000000,     68.1240
    140.0000,     65.0000,    1.000000,     66.8779
    145.0000,     65.0000,    1.000000,     50.8764
    150.0000,     65.0000,    1.000000,     37.6485
    155.0000,     65.0000,    1.000000,     49.8177
    160.0000,     65.0000,    1.000000,     64.7063
    170.0000,     65.0000,    1.000000,     85.6727
      0.0000,     20.0000,    4.000000,      4.6794
     10.0000,     20.0000,    4.000000,      6.1704
     20.0000,     20.0000,    4.000000,      9.3326
     30.0000,     20.0000,    4.000000,     11.9369
     40.0000,     20.0000,    4.000000,     11.8213
     50.0000,     20.0000,    4.000000,     10.8587
     60.0000,     20.0000,    4.000000,     12.5202
     70.0000,     20.0000,    4.000000,     13.3774
     80.0000,     20.0000,    4.000000,     24.0997
     90.0000,     20.0000,    4.000000,     27.2766
    100.0000,     20.0000,    4.000000,     32.4625
    110.0000,     20.0000,    4.000000,     28.8729
    120.0000,     20.0000,    4.000000,     30.9830
    130.0000,     20.0000,    4.000000,     31.9252
    140.0000,     20.0000,    4.000000,     42.1569
    150.0000,     20.0000,    4.000000,     56.9201
    160.0000,     20.0000,    4.000000,     50.3963
    170.0000,     20.0000,    4.000000,     40.0323
    180.0000,     20.0000,    4.000000,     46.9534
    190.0000,     20.0000,    4.000000,    105.5047
    195.0000,     20.0000,    4.000000,    162.2206
    200.0000,     20.0000,    4.000000,    260.5623
    210.0000,     20.0000,    4.000000,     91.2300
    220.0000,     20.0000,    4.000000,   2543.7148
    230.0000,     20.0000,    4.000000,    136.7334
    250.0000,     20.0000,    4.000000,    116.4655
    260.0000,     20.0000,    4.000000,    153.6693
    270.0000,     20.0000,    4.000000,    133.8701
    280.0000,     20.0000,    4.000000,    127.8614
    290.0000,     20.0000,    4.000000,    122.6330
    300.0000,     20.0000,    4.000000,   1230.1819
    100.0000,      5.0000,   18.000000,    840.3414
    105.0000,      5.0000,   18.000000,    455.0695
    110.0000,      5.0000,   18.000000,    816.4398
    115.0000,      5.0000,   18.000000,    703.5984
    120.0000,      5.0000,   18.000000,    718.1466
    125.0000,      5.0000,   18.000000,    655.8354
    130.0000,      5.0000,   18.000000,   1037.8051
    135.0000,      5.0000,   18.000000,  77780.8125
    145.0000,      5.0000,   18.000000,    955.8320
    150.0000,      5.0000,   18.000000,    902.4536
    155.0000,      5.0000,   18.000000,    832.3698
    160.0000,      5.0000,   18.000000,    849.6284
    165.0000,      5.0000,   18.000000,    882.8169
    170.0000,      5.0000,   18.000000,    783.2512
    175.0000,      5.0000,   18.000000,    494.0742
    180.0000,      5.0000,   18.000000,    954.9335
    185.0000,      5.0000,   18.000000,    677.0477
    190.0000,      5.0000,   18.000000,    603.6043
    195.0000,      5.0000,   18.000000,    864.4357
    200.0000,      5.0000,   18.000000,    811.2258
    205.0000,      5.0000,   18.000000,   2600.5986
    200.0000,     10.0000,    9.000000,   1893.2811
      0.0000,     70.0000,    1.000000,      5.1858
     10.0000,     70.0000,    1.000000,      5.0254
     20.0000,     70.0000,    1.000000,      6.0315
     30.0000,     70.0000,    1.000000,      6.0557
     40.0000,     70.0000,    1.000000,      7.1818
     50.0000,     70.0000,    1.000000,      7.9378
     60.0000,     70.0000,    1.000000,      8.9576
     70.0000,     70.0000,    1.000000,     11.2582
     80.0000,     70.0000,    1.000000,      8.3737
     90.0000,     70.0000,    1.000000,     14.1294
    100.0000,     70.0000,    1.000000,     28.5529
    105.0000,     70.0000,    1.000000,     59.2954
    110.0000,     70.0000,    1.000000,     28.3337
    115.0000,     70.0000,    1.000000,     60.6930
    120.0000,     70.0000,    1.000000,     15.2163
    125.0000,     70.0000,    1.000000,     51.5066
    130.0000,     70.0000,    1.000000,     29.7021
    135.0000,     70.0000,    1.000000,     49.8820
    140.0000,     70.0000,    1.000000,     30.0249
    145.0000,     70.0000,    1.000000,     76.5135
    150.0000,     70.0000,    1.000000,     37.5205
    155.0000,     70.0000,    1.000000,     61.1447
    160.0000,     70.0000,    1.000000,     18.2460
    170.0000,     70.0000,    1.000000,     15.4042
    180.0000,     70.0000,    1.000000,    133.6363
    190.0000,     70.0000,    1.000000,     27.1720
    200.0000,     70.0000,    1.000000,     34.1960
    210.0000,     70.0000,    1.000000,     33.9373
    220.0000,     70.0000,    1.000000,     46.3169
    230.0000,     70.0000,    1.000000,     55.3118
    240.0000,     70.0000,    1.000000,     57.0547
    260.0000,     70.0000,    1.000000,    453.4143
    175.0000,     40.0000,    2.000000,     64.3952
    180.0000,     40.0000,    2.000000,    540.5060
    280.0000,     40.0000,    2.000000,    753.8008
    195.0000,      5.0000,   19.000000,    968.3077
    200.0000,      5.0000,   19.000000,   3852.7393
    190.0000,     15.0000,    6.000000,    329.6552
    195.0000,     15.0000,    6.000000,   1474.0236
    195.0000,      5.0000,   20.000000,   4798.7651
    100.0000,     75.0000,    1.000000,     72.7820
    105.0000,     75.0000,    1.000000,     45.7887
    110.0000,     75.0000,    1.000000,     50.4850
    115.0000,     75.0000,    1.000000,     63.5244
    120.0000,     75.0000,    1.000000,     65.3285
    125.0000,     75.0000,    1.000000,     78.6046
    130.0000,     75.0000,    1.000000,     55.5565
    135.0000,     75.0000,    1.000000,     75.2627
    140.0000,     75.0000,    1.000000,     72.9113
    145.0000,     75.0000,    1.000000,     70.1004
    150.0000,     75.0000,    1.000000,    106.4573
      0.0000,     30.0000,    3.000000,      5.5996
     10.0000,     30.0000,    3.000000,      5.9416
     20.0000,     30.0000,    3.000000,      7.8239
     30.0000,     30.0000,    3.000000,     11.9184
     40.0000,     30.0000,    3.000000,     11.7922
     50.0000,     30.0000,    3.000000,     12.5653
     60.0000,     30.0000,    3.000000,     15.9427
     70.0000,     30.0000,    3.000000,     15.1614
     80.0000,     30.0000,    3.000000,     20.5194
     90.0000,     30.0000,    3.000000,     30.1998
    100.0000,     30.0000,    3.000000,     27.8611
    110.0000,     30.0000,    3.000000,     23.9491
    120.0000,     30.0000,    3.000000,     24.6444
    130.0000,     30.0000,    3.000000,     25.0729
    140.0000,     30.0000,    3.000000,     35.9381
    150.0000,     30.0000,    3.000000,     40.9313
    160.0000,     30.0000,    3.000000,     39.3581
    180.0000,     30.0000,    3.000000,    797.3766
      0.0000,     10.0000,   10.000000,     10.2327
     10.0000,     10.0000,   10.000000,      9.4818
     20.0000,     10.0000,   10.000000,     15.3168
     30.0000,     10.0000,   10.000000,     18.0198
     40.0000,     10.0000,   10.000000,     20.7657
     50.0000,     10.0000,   10.000000,     41.1304
     60.0000,     10.0000,   10.000000,     28.9389
     70.0000,     10.0000,   10.000000,     40.6732
     80.0000,     10.0000,   10.000000,     67.4641
     90.0000,     10.0000,   10.000000,     63.7128
    100.0000,     10.0000,   10.000000,    153.7056
    105.0000,     10.0000,   10.000000,    438.6506
    110.0000,     10.0000,   10.000000,    202.3040
    115.0000,     10.0000,   10.000000,    367.1772
    120.0000,     10.0000,   10.000000,   2395.8142
    125.0000,     10.0000,   10.000000,    605.1388
    130.0000,     10.0000,   10.000000,     94.2900
    135.0000,     10.0000,   10.000000,    437.5276
    140.0000,     10.0000,   10.000000,    256.6683
    145.0000,     10.0000,   10.000000,    408.4485
    150.0000,     10.0000,   10.000000,    240.7990
    155.0000,     10.0000,   10.000000,    534.9033
    160.0000,     10.0000,   10.000000,    274.2808
    165.0000,     10.0000,   10.000000,    379.9171
    170.0000,     10.0000,   10.000000,    204.4055
    175.0000,     10.0000,   10.000000,    444.8558
    180.0000,     10.0000,   10.000000,    221.7833
    185.0000,     10.0000,   10.000000,    350.4385
    190.0000,     10.0000,   10.000000,    724.3541
    200.0000,     10.0000,   10.000000,    167.4124
    210.0000,     10.0000,   10.000000,   6780.0508
    230.0000,     10.0000,   10.000000,    427.4353
    240.0000,     10.0000,   10.000000,    301.9387
    250.0000,     10.0000,   10.000000,    365.6863
    260.0000,     10.0000,   10.000000,    475.6165
    270.0000,     10.0000,   10.000000,    428.1582
    280.0000,     10.0000,   10.000000,    413.2759
    290.0000,     10.0000,   10.000000,   1655.4705
    170.0000,      5.0000,   21.000000,    822.6708
    175.0000,      5.0000,   21.000000,    966.8087
    180.0000,      5.0000,   21.000000,   1131.8158
    185.0000,      5.0000,   21.000000,    952.6863
    190.0000,      5.0000,   21.000000,   5098.4839
      0.0000,     80.0000,    1.000000,      4.6337
     10.0000,     80.0000,    1.000000,      4.3778
     20.0000,     80.0000,    1.000000,      5.0206
     30.0000,     80.0000,    1.000000,      7.6733
     40.0000,     80.0000,    1.000000,      5.7975
     50.0000,     80.0000,    1.000000,      7.4970
     60.0000,     80.0000,    1.000000,      7.2636
     70.0000,     80.0000,    1.000000,      8.8617
     80.0000,     80.0000,    1.000000,      8.3907
     90.0000,     80.0000,    1.000000,     11.0459
    100.0000,     80.0000,    1.000000,     29.5364
    105.0000,     80.0000,    1.000000,     64.1463
    110.0000,     80.0000,    1.000000,     23.7591
    115.0000,     80.0000,    1.000000,     45.9310
    120.0000,     80.0000,    1.000000,     36.1149
    125.0000,     80.0000,    1.000000,     52.2808
    130.0000,     80.0000,    1.000000,     33.6127
    135.0000,     80.0000,    1.000000,     66.1361
    140.0000,     80.0000,    1.000000,     18.4164
    150.0000,     80.0000,    1.000000,     20.7013
    160.0000,     80.0000,    1.000000,     63.6238
    170.0000,     80.0000,    1.000000,     22.5999
    180.0000,     80.0000,    1.000000,     19.7160
    190.0000,     80.0000,    1.000000,     20.6065
    200.0000,     80.0000,    1.000000,     29.4475
    210.0000,     80.0000,    1.000000,     51.0336
    220.0000,     80.0000,    1.000000,     32.8530
    230.0000,     80.0000,    1.000000,     54.7966
    100.0000,     45.0000,    2.000000,    137.8775
    105.0000,     45.0000,    2.000000,    131.0579
    110.0000,     45.0000,    2.000000,     92.8838
    115.0000,     45.0000,    2.000000,     66.5698
    120.0000,     45.0000,    2.000000,     99.3263
    125.0000,     45.0000,    2.000000,    143.5844
    130.0000,     45.0000,    2.000000,    157.4657
    135.0000,     45.0000,    2.000000,    147.7767
    145.0000,     45.0000,    2.000000,     96.1563
    150.0000,     45.0000,    2.000000,    101.5193
    155.0000,     45.0000,    2.000000,    139.6396
    160.0000,     45.0000,    2.000000,    128.1408
    165.0000,     45.0000,    2.000000,    609.6141
    180.0000,     20.0000,    5.000000,   1455.3059
    280.0000,     20.0000,    5.000000,   1697.3921
    100.0000,      5.0000,   22.000000,   1257.0525
    105.0000,      5.0000,   22.000000,    841.6124
    110.0000,      5.0000,   22.000000,   1235.2036
    115.0000,      5.0000,   22.000000,   1092.0354
    125.0000,      5.0000,   22.000000,    831.7111
    130.0000,      5.0000,   22.000000,   1430.7917
    135.0000,      5.0000,   22.000000,   1260.2665
    140.0000,      5.0000,   22.000000,   1227.5905
    145.0000,      5.0000,   22.000000,   1394.5426
    150.0000,      5.0000,   22.000000,   1247.2318
    155.0000,      5.0000,   22.000000,    785.9845
    160.0000,      5.0000,   22.000000,   1217.7697
    165.0000,      5.0000,   22.000000,    802.0071
    170.0000,      5.0000,   22.000000,    722.0893
    175.0000,      5.0000,   22.000000,   1200.2551
    180.0000,      5.0000,   22.000000,   1331.2411
    185.0000,      5.0000,   22.000000,   1193.7642
    100.0000,     25.0000,    4.000000,    160.4562
    105.0000,     25.0000,    4.000000,    254.2519
    110.0000,     25.0000,    4.000000,    233.3160
    115.0000,     25.0000,    4.000000,    201.8488
    120.0000,     25.0000,    4.000000,    222.2108
    125.0000,     25.0000,    4.000000,    239.1489
    135.0000,     25.0000,    4.000000,    196.9264
    140.0000,     25.0000,    4.000000,    250.1328
    145.0000,     25.0000,    4.000000,    270.8680
    150.0000,     25.0000,    4.000000,    244.5476
    155.0000,     25.0000,    4.000000,    268.2943
    160.0000,     25.0000,    4.000000,    158.4994
    165.0000,     25.0000,    4.000000,    156.5426
    170.0000,     25.0000,    4.000000,    204.5453
    100.0000,     15.0000,    7.000000,    380.7550
    105.0000,     15.0000,    7.000000,    275.1511
    110.0000,     15.0000,    7.000000,    269.5665
    115.0000,     15.0000,    7.000000,    273.2613
    120.0000,     15.0000,    7.000000,    372.3723
    130.0000,     15.0000,    7.000000,    381.4943
    135.0000,     15.0000,    7.000000,    279.1429
    140.0000,     15.0000,    7.000000,    289.2908
    145.0000,     15.0000,    7.000000,    503.0292
    150.0000,     15.0000,    7.000000,    407.5794
    155.0000,     15.0000,    7.000000,    337.3876
    160.0000,     15.0000,    7.000000,    281.3544
    165.0000,     15.0000,    7.000000,    411.2514
    170.0000,     15.0000,    7.000000,    365.8394
    175.0000,     15.0000,    7.000000,    268.1812
    180.0000,     15.0000,    7.000000,   1703.3163
    180.0000,     10.0000,   11.000000,   3314.9150
    100.0000,     85.0000,    1.000000,     57.8816
    105.0000,     85.0000,    1.000000,     65.3451
    110.0000,     85.0000,    1.000000,     48.5674
    115.0000,     85.0000,    1.000000,     67.4283
    120.0000,     85.0000,    1.000000,     90.5655
    125.0000,     85.0000,    1.000000,     80.5654
    130.0000,     85.0000,    1.000000,    137.2246
    180.0000,      5.0000,   23.000000,   4692.5420
    170.0000,      5.0000,   24.000000,   1319.8354
    175.0000,      5.0000,   24.000000,   4632.6455
    100.0000,     35.0000,    3.000000,    165.2268
    105.0000,     35.0000,    3.000000,    176.2884
    110.0000,     35.0000,    3.000000,    121.6336
    115.0000,     35.0000,    3.000000,    146.7178
    120.0000,     35.0000,    3.000000,    204.1515
    135.0000,     35.0000,    3.000000,    153.0044
    140.0000,     35.0000,    3.000000,    117.2924
    145.0000,     35.0000,    3.000000,    216.6633
    150.0000,     35.0000,    3.000000,    197.6186
    155.0000,     35.0000,    3.000000,    160.5048
    160.0000,     35.0000,    3.000000,    912.2568
      0.0000,     50.0000,    2.000000,      6.0985
     10.0000,     50.0000,    2.000000,      6.5498
     20.0000,     50.0000,    2.000000,      7.9550
     30.0000,     50.0000,    2.000000,      9.3467
     40.0000,     50.0000,    2.000000,     10.5287
     50.0000,     50.0000,    2.000000,     10.4880
     60.0000,     50.0000,    2.000000,     15.5645
     70.0000,     50.0000,    2.000000,     15.1701
     80.0000,     50.0000,    2.000000,     16.7445
    100.0000,     50.0000,    2.000000,     31.4432
    105.0000,     50.0000,    2.000000,    153.8091
    110.0000,     50.0000,    2.000000,     56.8375
    115.0000,     50.0000,    2.000000,    123.7407
    120.0000,     50.0000,    2.000000,     44.9772
    125.0000,     50.0000,    2.000000,    105.7871
    130.0000,     50.0000,    2.000000,     22.2577
    135.0000,     50.0000,    2.000000,    143.7803
    140.0000,     50.0000,    2.000000,     59.5852
    145.0000,     50.0000,    2.000000,    146.6680
    150.0000,     50.0000,    2.000000,     77.7680
    160.0000,     50.0000,    2.000000,     38.4289
    170.0000,     50.0000,    2.000000,    181.4825
    180.0000,     50.0000,    2.000000,     38.5470
    190.0000,     50.0000,    2.000000,     59.3901
    200.0000,     50.0000,    2.000000,     46.8924
    210.0000,     50.0000,    2.000000,     99.4704
    230.0000,     50.0000,    2.000000,     77.3739
    240.0000,     50.0000,    2.000000,    117.5930
    250.0000,     50.0000,    2.000000,    670.3944
    100.0000,     90.0000,    1.000000,     58.1665
    105.0000,     90.0000,    1.000000,     87.2843
    110.0000,     90.0000,    1.000000,     73.0238
    115.0000,     90.0000,    1.000000,     64.0341
    120.0000,     90.0000,    1.000000,    103.8836
      0.0000,     10.0000,   12.000000,     15.2751
     10.0000,     10.0000,   12.000000,     14.7588
     20.0000,     10.0000,   12.000000,     24.2032
     30.0000,     10.0000,   12.000000,     26.7418
     40.0000,     10.0000,   12.000000,     36.9468
     50.0000,     10.0000,   12.000000,     42.6062
     60.0000,     10.0000,   12.000000,     54.5959
     70.0000,     10.0000,   12.000000,     74.4317
     80.0000,     10.0000,   12.000000,     78.4403
     90.0000,     10.0000,   12.000000,    109.2485
    100.0000,     10.0000,   12.000000,    288.5223
    105.0000,     10.0000,   12.000000,    747.2021
    110.0000,     10.0000,   12.000000,    239.3816
    115.0000,     10.0000,   12.000000,    660.0457
    120.0000,     10.0000,   12.000000,    272.9195
    125.0000,     10.0000,   12.000000,    634.0903
    130.0000,     10.0000,   12.000000,    275.8937
    135.0000,     10.0000,   12.000000,    800.1104
    140.0000,     10.0000,   12.000000,    295.7982
    145.0000,     10.0000,   12.000000,    584.5782
    150.0000,     10.0000,   12.000000,    341.8446
    155.0000,     10.0000,   12.000000,    703.6809
    160.0000,     10.0000,   12.000000,    257.7218
    165.0000,     10.0000,   12.000000,    605.9388
    170.0000,     10.0000,   12.000000,    369.9174
    180.0000,     10.0000,   12.000000,    114.5426
    190.0000,     10.0000,   12.000000,  10870.6230
    210.0000,     10.0000,   12.000000,    484.5198
    220.0000,     10.0000,   12.000000,    338.3040
    230.0000,     10.0000,   12.000000,    566.6650
    240.0000,     10.0000,   12.000000,    622.2383
    250.0000,     10.0000,   12.000000,    676.3289
    260.0000,     10.0000,   12.000000,    614.0389
    270.0000,     10.0000,   12.000000,   2662.7744
    145.0000,      5.0000,   25.000000,   1728.3308
    150.0000,      5.0000,   25.000000,   1017.5272
    155.0000,      5.0000,   25.000000,   1160.1943
    160.0000,      5.0000,   25.000000,   1541.8296
    165.0000,      5.0000,   25.000000,   1499.7313
    170.0000,      5.0000,   25.000000,   1647.5530
    155.0000,     15.0000,    8.000000,    550.1591
    160.0000,     15.0000,    8.000000,    496.2699
    165.0000,     15.0000,    8.000000,   2008.8835
    100.0000,     95.0000,    1.000000,     46.1018
    105.0000,     95.0000,    1.000000,     78.7672
    110.0000,     95.0000,    1.000000,    102.2458
      0.0000,     20.0000,    6.000000,      9.3048
     10.0000,     20.0000,    6.000000,      9.6967
     20.0000,     20.0000,    6.000000,     15.0111
     30.0000,     20.0000,    6.000000,     17.9544
     40.0000,     20.0000,    6.000000,     20.7179
     50.0000,     20.0000,    6.000000,     22.3543
     60.0000,     20.0000,    6.000000,     29.4335
     70.0000,     20.0000,    6.000000,     47.7411
     80.0000,     20.0000,    6.000000,     50.6617
     90.0000,     20.0000,    6.000000,     68.8706
    100.0000,     20.0000,    6.000000,     69.1360
    110.0000,     20.0000,    6.000000,     49.1952
    120.0000,     20.0000,    6.000000,     57.6507
    130.0000,     20.0000,    6.000000,     64.4103
    140.0000,     20.0000,    6.000000,    151.5439
    145.0000,     20.0000,    6.000000,    474.2064
    150.0000,     20.0000,    6.000000,    202.2480
    155.0000,     20.0000,    6.000000,    327.5608
    160.0000,     20.0000,    6.000000,    376.8611
    170.0000,     20.0000,    6.000000,     67.9837
    180.0000,     20.0000,    6.000000,    889.4804
    190.0000,     20.0000,    6.000000,    137.4872
    210.0000,     20.0000,    6.000000,    262.5305
    220.0000,     20.0000,    6.000000,    257.9519
    230.0000,     20.0000,    6.000000,    286.8131
    240.0000,     20.0000,    6.000000,    288.6655
    250.0000,     20.0000,    6.000000,    291.3916
    260.0000,     20.0000,    6.000000,   2451.4856
    165.0000,      5.0000,   26.000000,   7705.9844
    100.0000,     55.0000,    2.000000,    158.8395
    105.0000,     55.0000,    2.000000,    179.3349
    110.0000,     55.0000,    2.000000,    153.6615
    115.0000,     55.0000,    2.000000,     98.1522
    120.0000,     55.0000,    2.000000,    120.7647
    125.0000,     55.0000,    2.000000,    153.9885
    130.0000,     55.0000,    2.000000,    181.8950
    145.0000,     30.0000,    4.000000,    252.6897
    150.0000,     30.0000,    4.000000,    343.9388
    250.0000,     30.0000,    4.000000,   1457.7252
    150.0000,      5.0000,   27.000000,   1910.8579
    155.0000,      5.0000,   27.000000,   1373.8447
    160.0000,      5.0000,   27.000000,   6470.9634
    160.0000,     10.0000,   13.000000,   4627.3423
    240.0000,     10.0000,   13.000000,    672.8008
    250.0000,     10.0000,   13.000000,    564.3873
    260.0000,     10.0000,   13.000000,   2962.2886
      0.0000,    100.0000,    1.000000,      4.7212
     10.0000,    100.0000,    1.000000,      5.3960
     20.0000,    100.0000,    1.000000,      4.8482
     30.0000,    100.0000,    1.000000,      7.0274
     40.0000,    100.0000,    1.000000,      7.4173
     50.0000,    100.0000,    1.000000,      7.7567
     60.0000,    100.0000,    1.000000,     11.5340
     70.0000,    100.0000,    1.000000,     11.6897
     80.0000,    100.0000,    1.000000,     12.0448
     90.0000,    100.0000,    1.000000,     15.5981
    100.0000,    100.0000,    1.000000,     50.4236
    110.0000,    100.0000,    1.000000,     13.0195
    120.0000,    100.0000,    1.000000,    153.7610
    130.0000,    100.0000,    1.000000,     18.5750
    140.0000,    100.0000,    1.000000,     22.4775
    150.0000,    100.0000,    1.000000,     27.9395
    160.0000,    100.0000,    1.000000,     30.2859
    170.0000,    100.0000,    1.000000,     21.5535
    180.0000,    100.0000,    1.000000,     18.8467
    190.0000,    100.0000,    1.000000,     32.8051
    200.0000,    100.0000,    1.000000,    217.1260
    130.0000,     25.0000,    5.000000,    402.4701
    135.0000,     25.0000,    5.000000,    384.9714
    140.0000,     25.0000,    5.000000,    297.4779
    145.0000,     25.0000,    5.000000,    328.1155
    150.0000,     25.0000,    5.000000,    555.6835
    125.0000,     40.0000,    3.000000,    155.1574
    130.0000,     40.0000,    3.000000,    184.6443
    135.0000,     40.0000,    3.000000,    246.3817
    230.0000,     40.0000,    3.000000,    133.4409
    240.0000,     40.0000,    3.000000,   1462.5127
    100.0000,      5.0000,   28.000000,   1807.1117
    105.0000,      5.0000,   28.000000,   1607.4933
    110.0000,      5.0000,   28.000000,   1985.7268
    115.0000,      5.0000,   28.000000,   1175.7919
    120.0000,      5.0000,   28.000000,   2206.3630
    125.0000,      5.0000,   28.000000,   2001.4866
    130.0000,      5.0000,   28.000000,   1604.7969
    135.0000,      5.0000,   28.000000,   1430.0172
    140.0000,      5.0000,   28.000000,   1868.7683
    145.0000,      5.0000,   28.000000,   1989.2521
    150.0000,      5.0000,   28.000000,   2084.1370
    155.0000,      5.0000,   28.000000,   2881.4429
    150.0000,     15.0000,    9.000000,    663.3106
    150.0000,      5.0000,   29.000000,   2510.5195
    145.0000,     10.0000,   14.000000,   1034.8695
    150.0000,     10.0000,   14.000000,   1578.1146
    250.0000,     10.0000,   14.000000,   4686.5771
      0.0000,     60.0000,    2.000000,      4.7596
     10.0000,     60.0000,    2.000000,      5.7676
     20.0000,     60.0000,    2.000000,      7.4775
     30.0000,     60.0000,    2.000000,      9.2463
     40.0000,     60.0000,    2.000000,     11.5114
     50.0000,     60.0000,    2.000000,     11.7874
     60.0000,     60.0000,    2.000000,     14.2823
     70.0000,     60.0000,    2.000000,     18.9986
     80.0000,     60.0000,    2.000000,     20.4212
     90.0000,     60.0000,    2.000000,     28.2403
    100.0000,     60.0000,    2.000000,     34.5157
    110.0000,     60.0000,    2.000000,     57.9077
    115.0000,     60.0000,    2.000000,    123.5372
    120.0000,     60.0000,    2.000000,     83.0102
    130.0000,     60.0000,    2.000000,     26.3089
    140.0000,     60.0000,    2.000000,    112.8681
    150.0000,     60.0000,    2.000000,     33.1517
    160.0000,     60.0000,    2.000000,     31.6984
    170.0000,     60.0000,    2.000000,     47.6262
    180.0000,     60.0000,    2.000000,     30.5751
    190.0000,     60.0000,    2.000000,     44.9325
    210.0000,     60.0000,    2.000000,     94.1812
    220.0000,     60.0000,    2.000000,    794.0087
    100.0000,      5.0000,   30.000000,   1383.0543
    105.0000,      5.0000,   30.000000,   2328.4429
    110.0000,      5.0000,   30.000000,   2220.1433
    115.0000,      5.0000,   30.000000,   2021.5938
    120.0000,      5.0000,   30.000000,   2581.1421
    125.0000,      5.0000,   30.000000,   2021.5938
    130.0000,      5.0000,   30.000000,   2704.2317
    135.0000,      5.0000,   30.000000,   1619.6293
    140.0000,      5.0000,   30.000000,   2078.7847
    145.0000,      5.0000,   30.000000,   2121.5410
      0.0000,    110.0000,    1.000000,      4.5479
     10.0000,    110.0000,    1.000000,      4.7537
     20.0000,    110.0000,    1.000000,      5.3833
     30.0000,    110.0000,    1.000000,      7.4938
     40.0000,    110.0000,    1.000000,      6.2640
     50.0000,    110.0000,    1.000000,      7.2323
     60.0000,    110.0000,    1.000000,     10.2998
     70.0000,    110.0000,    1.000000,     12.2106
     80.0000,    110.0000,    1.000000,     12.1805
     90.0000,    110.0000,    1.000000,     18.7298
    100.0000,    110.0000,    1.000000,     99.2171
    110.0000,    110.0000,    1.000000,     17.8758
    120.0000,    110.0000,    1.000000,     18.3897
    130.0000,    110.0000,    1.000000,     23.3834
    140.0000,    110.0000,    1.000000,     15.7030
    150.0000,    110.0000,    1.000000,     21.0080
    160.0000,    110.0000,    1.000000,     29.5589
    170.0000,    110.0000,    1.000000,     23.4126
    180.0000,    110.0000,    1.000000,     73.5041
    135.0000,     20.0000,    7.000000,    561.8249
    240.0000,     20.0000,    7.000000,   3384.6711
    100.0000,      5.0000,   31.000000,   1611.1370
    105.0000,      5.0000,   31.000000,   1688.7821
    110.0000,      5.0000,   31.000000,   2021.5939
    115.0000,      5.0000,   31.000000,   2233.3799
    120.0000,      5.0000,   31.000000,   2753.2180
    125.0000,      5.0000,   31.000000,   1622.6388
    130.0000,      5.0000,   31.000000,   2584.5190
    135.0000,      5.0000,   31.000000,   2088.6548
    100.0000,     45.0000,    3.000000,    243.5819
    105.0000,     45.0000,    3.000000,    176.3001
    110.0000,     45.0000,    3.000000,    218.9978
    115.0000,     45.0000,    3.000000,    181.1987
    120.0000,     45.0000,    3.000000,    372.7174
      0.0000,     10.0000,   15.000000,     26.6882
     10.0000,     10.0000,   15.000000,     25.0963
     20.0000,     10.0000,   15.000000,     39.2363
     30.0000,     10.0000,   15.000000,     41.1791
     40.0000,     10.0000,   15.000000,     51.2049
     50.0000,     10.0000,   15.000000,     63.8175
     60.0000,     10.0000,   15.000000,     73.4627
     70.0000,     10.0000,   15.000000,    106.7527
     80.0000,     10.0000,   15.000000,    110.0771
     90.0000,     10.0000,   15.000000,    183.1418
    100.0000,     10.0000,   15.000000,    176.8444
    110.0000,     10.0000,   15.000000,    138.8722
    120.0000,     10.0000,   15.000000,    170.7143
    130.0000,     10.0000,   15.000000,    177.3201
    140.0000,     10.0000,   15.000000,    186.3491
    150.0000,     10.0000,   15.000000,    231.0167
    160.0000,     10.0000,   15.000000,    452.4350
    180.0000,     10.0000,   15.000000,    220.7628
    190.0000,     10.0000,   15.000000,    322.5993
    200.0000,     10.0000,   15.000000,    415.9935
    210.0000,     10.0000,   15.000000,    633.4933
    220.0000,     10.0000,   15.000000,    618.2764
    230.0000,     10.0000,   15.000000,    723.3904
    240.0000,     10.0000,   15.000000,   7169.9927
    100.0000,     35.0000,    4.000000,    258.1336
    105.0000,     35.0000,    4.000000,    235.0763
    110.0000,     35.0000,    4.000000,    161.6303
    115.0000,     35.0000,    4.000000,    293.9781
    120.0000,     35.0000,    4.000000,    364.7507
    125.0000,     35.0000,    4.000000,    439.4774
    100.0000,     65.0000,    2.000000,    153.4338
    105.0000,     65.0000,    2.000000,    142.9569
    120.0000,     15.0000,   10.000000,    582.2643
    125.0000,     15.0000,   10.000000,    814.8561
    130.0000,     15.0000,   10.000000,    883.1364
    125.0000,     25.0000,    6.000000,    601.8930
      0.0000,    120.0000,    1.000000,      4.6720
     10.0000,    120.0000,    1.000000,      5.0754
     20.0000,    120.0000,    1.000000,      5.8527
     30.0000,    120.0000,    1.000000,      9.6685
     40.0000,    120.0000,    1.000000,      6.7626
     50.0000,    120.0000,    1.000000,      8.7600
     60.0000,    120.0000,    1.000000,     14.3554
     70.0000,    120.0000,    1.000000,     15.7474
     80.0000,    120.0000,    1.000000,     62.7986
     90.0000,    120.0000,    1.000000,     17.4035
    100.0000,    120.0000,    1.000000,     16.9386
    110.0000,    120.0000,    1.000000,     23.1830
    120.0000,    120.0000,    1.000000,     17.8717
    130.0000,    120.0000,    1.000000,     17.8372
    140.0000,    120.0000,    1.000000,     21.9967
    150.0000,    120.0000,    1.000000,     29.2840
    160.0000,    120.0000,    1.000000,     26.8052
    100.0000,      5.0000,   33.000000,   2526.0605
    105.0000,      5.0000,   33.000000,   2852.7063
    110.0000,      5.0000,   33.000000,   2443.2847
    115.0000,      5.0000,   33.000000,   1676.0975
    120.0000,      5.0000,   33.000000,   1997.9147
    125.0000,      5.0000,   33.000000,   2446.2507
    130.0000,      5.0000,   33.000000,   2931.4351
      0.0000,     30.0000,    5.000000,      9.2505
     10.0000,     30.0000,    5.000000,      9.8268
     20.0000,     30.0000,    5.000000,     17.5865
     30.0000,     30.0000,    5.000000,     16.0423
     40.0000,     30.0000,    5.000000,     20.2881
     50.0000,     30.0000,    5.000000,     27.2149
     60.0000,     30.0000,    5.000000,     29.4097
     70.0000,     30.0000,    5.000000,     41.7150
     80.0000,     30.0000,    5.000000,     46.8965
     90.0000,     30.0000,    5.000000,     61.9330
    100.0000,     30.0000,    5.000000,     76.9476
    110.0000,     30.0000,    5.000000,    162.3225
    115.0000,     30.0000,    5.000000,    252.6897
    120.0000,     30.0000,    5.000000,    176.3120
    130.0000,     30.0000,    5.000000,     59.1179
    140.0000,     30.0000,    5.000000,    212.0952
    150.0000,     30.0000,    5.000000,     73.6120
    160.0000,     30.0000,    5.000000,     81.8964
      0.0000,     10.0000,   16.000000,     35.3983
     10.0000,     10.0000,   16.000000,     19.1493
     20.0000,     10.0000,   16.000000,     42.2330
     30.0000,     10.0000,   16.000000,     83.0012
     40.0000,     10.0000,   16.000000,     70.8495
     50.0000,     10.0000,   16.000000,     53.5757
     60.0000,     10.0000,   16.000000,     66.8370
     70.0000,     10.0000,   16.000000,     90.9726
     80.0000,     10.0000,   16.000000,    156.2810
     90.0000,     10.0000,   16.000000,    127.0964
    100.0000,     10.0000,   16.000000,    546.4687
    105.0000,     10.0000,   16.000000,    891.6907
    110.0000,     10.0000,   16.000000,    464.5088
    115.0000,     10.0000,   16.000000,   1100.0071
    120.0000,     10.0000,   16.000000,    545.2493
    125.0000,     10.0000,   16.000000,   1105.5933
    130.0000,     10.0000,   16.000000,    655.8259
    140.0000,     10.0000,   16.000000,    286.1453
    150.0000,     10.0000,   16.000000,    927.0137
    160.0000,     10.0000,   16.000000,    310.1317
    170.0000,     10.0000,   16.000000,    243.3716
    180.0000,     10.0000,   16.000000,    316.2075
    190.0000,     10.0000,   16.000000,    433.6560
    200.0000,     10.0000,   16.000000,    498.3240
    210.0000,     10.0000,   16.000000,    534.4310
    220.0000,     10.0000,   16.000000,    585.0892
    230.0000,     10.0000,   16.000000,   2879.3750
    120.0000,      5.0000,   34.000000,   2970.3647
    125.0000,      5.0000,   34.000000,   3526.7378
      0.0000,     70.0000,    2.000000,      7.4483
     10.0000,     70.0000,    2.000000,      5.5206
     20.0000,     70.0000,    2.000000,      9.7819
     30.0000,     70.0000,    2.000000,     11.8143
     40.0000,     70.0000,    2.000000,     10.6124
     50.0000,     70.0000,    2.000000,     16.3032
     60.0000,     70.0000,    2.000000,     13.3183
     70.0000,     70.0000,    2.000000,     21.7317
     80.0000,     70.0000,    2.000000,     28.6936
     90.0000,     70.0000,    2.000000,     32.5508
    100.0000,     70.0000,    2.000000,     35.2384
    110.0000,     70.0000,    2.000000,    198.5516
    120.0000,     70.0000,    2.000000,     35.5409
    130.0000,     70.0000,    2.000000,     41.0597
    140.0000,     70.0000,    2.000000,     37.7556
    150.0000,     70.0000,    2.000000,     36.3017
    160.0000,     70.0000,    2.000000,     39.1521
    170.0000,     70.0000,    2.000000,     54.8935
    190.0000,     70.0000,    2.000000,    437.9965
    120.0000,     20.0000,    8.000000,    769.2999
    210.0000,     20.0000,    8.000000,    372.0895
    220.0000,     20.0000,    8.000000,   3262.7012
      0.0000,     50.0000,    3.000000,      7.6085
     10.0000,     50.0000,    3.000000,      8.2172
     20.0000,     50.0000,    3.000000,     10.6987
     30.0000,     50.0000,    3.000000,     13.1638
     40.0000,     50.0000,    3.000000,     17.5049
     50.0000,     50.0000,    3.000000,     17.6985
     60.0000,     50.0000,    3.000000,     21.9934
     70.0000,     50.0000,    3.000000,     22.2205
     80.0000,     50.0000,    3.000000,     29.0176
     90.0000,     50.0000,    3.000000,     41.9969
    100.0000,     50.0000,    3.000000,    141.9482
    110.0000,     15.0000,   11.000000,    777.6422
    115.0000,     15.0000,   11.000000,    631.7551
    120.0000,     15.0000,   11.000000,   1374.3513
    120.0000,      5.0000,   35.000000,   4372.9360
    120.0000,     10.0000,   17.000000,   1754.5026
      0.0000,    130.0000,    1.000000,      5.5805
     10.0000,    130.0000,    1.000000,      5.2042
     20.0000,    130.0000,    1.000000,      7.4693
     30.0000,    130.0000,    1.000000,      8.1285
     40.0000,    130.0000,    1.000000,      7.7388
     50.0000,    130.0000,    1.000000,      8.4927
     60.0000,    130.0000,    1.000000,     60.1222
     70.0000,    130.0000,    1.000000,     11.5506
     80.0000,    130.0000,    1.000000,     15.4588
     90.0000,    130.0000,    1.000000,     21.2918
    100.0000,    130.0000,    1.000000,     29.0440
    110.0000,    130.0000,    1.000000,     17.1890
    120.0000,    130.0000,    1.000000,     15.4600
    130.0000,    130.0000,    1.000000,     23.0442
    140.0000,    130.0000,    1.000000,     19.1936
    100.0000,      5.0000,   36.000000,   2856.7842
    105.0000,      5.0000,   36.000000,   3081.8708
    110.0000,      5.0000,   36.000000,   2414.6858
    115.0000,      5.0000,   36.000000,   2493.2053
    100.0000,     40.0000,    4.000000,    226.6155
    180.0000,     40.0000,    4.000000,     84.6408
    190.0000,     40.0000,    4.000000,    126.1436
    200.0000,     40.0000,    4.000000,   1271.8248
    100.0000,      5.0000,   37.000000,   3061.7275
    105.0000,      5.0000,   37.000000,   3541.6831
    110.0000,      5.0000,   37.000000,   2494.6482
      0.0000,     10.0000,   18.000000,     16.0613
     10.0000,     10.0000,   18.000000,     21.6371
     20.0000,     10.0000,   18.000000,     30.2803
     30.0000,     10.0000,   18.000000,    108.0819
     40.0000,     10.0000,   18.000000,     50.5560
     50.0000,     10.0000,   18.000000,    111.7355
     60.0000,     10.0000,   18.000000,    106.7875
     70.0000,     10.0000,   18.000000,    184.1444
     80.0000,     10.0000,   18.000000,    122.5217
     90.0000,     10.0000,   18.000000,    249.9102
    100.0000,     10.0000,   18.000000,    550.3549
    105.0000,     10.0000,   18.000000,   1556.5416
    110.0000,     10.0000,   18.000000,    787.4564
    120.0000,     10.0000,   18.000000,    286.2475
    130.0000,     10.0000,   18.000000,   2107.6794
    140.0000,     10.0000,   18.000000,    354.8699
    150.0000,     10.0000,   18.000000,    425.1529
    160.0000,     10.0000,   18.000000,    248.7784
    170.0000,     10.0000,   18.000000,    464.0810
    180.0000,     10.0000,   18.000000,    257.1154
    190.0000,     10.0000,   18.000000,    489.7314
    200.0000,     10.0000,   18.000000,    551.2474
    210.0000,     10.0000,   18.000000,   5540.8018
    105.0000,      5.0000,   38.000000,   3034.0317
    100.0000,     25.0000,    7.000000,    535.0159
    100.0000,     15.0000,   12.000000,    752.2888
    105.0000,     15.0000,   12.000000,   1094.9890
    100.0000,     20.0000,    9.000000,    752.3611
    200.0000,     20.0000,    9.000000,   1963.3374
      0.0000,    140.0000,    1.000000,      4.3605
     10.0000,    140.0000,    1.000000,      5.0909
     20.0000,    140.0000,    1.000000,      6.6236
     30.0000,    140.0000,    1.000000,      7.9143
     40.0000,    140.0000,    1.000000,     38.0407
     50.0000,    140.0000,    1.000000,      8.1744
     60.0000,    140.0000,    1.000000,     10.3040
     70.0000,    140.0000,    1.000000,     12.2808
     80.0000,    140.0000,    1.000000,     15.9431
     90.0000,    140.0000,    1.000000,     19.9276
    100.0000,    140.0000,    1.000000,     25.3782
    110.0000,    140.0000,    1.000000,     20.6264
    120.0000,    140.0000,    1.000000,     22.1067
    100.0000,      5.0000,   39.000000,   2980.8030
    150.0000,     80.0000,    2.000000,     51.0166
    100.0000,     10.0000,   19.000000,   1350.3483
    180.0000,     30.0000,    6.000000,    139.4657
    190.0000,     30.0000,    6.000000,    947.0164
    190.0000,     10.0000,   20.000000,   3201.9504
    160.0000,     60.0000,    3.000000,     90.6837
      0.0000,     20.0000,   10.000000,     19.3148
     10.0000,     20.0000,   10.000000,     21.1594
     20.0000,     20.0000,   10.000000,     25.6531
     30.0000,     20.0000,   10.000000,     50.1301
     40.0000,     20.0000,   10.000000,     48.0423
     50.0000,     20.0000,   10.000000,     74.7825
     60.0000,     20.0000,   10.000000,     71.3324
     70.0000,     20.0000,   10.000000,     92.4917
     80.0000,     20.0000,   10.000000,    106.7237
     90.0000,     20.0000,   10.000000,    164.9488
    100.0000,     20.0000,   10.000000,   1115.4248
    110.0000,     20.0000,   10.000000,    143.7686
    130.0000,     20.0000,   10.000000,    129.9141
    140.0000,     20.0000,   10.000000,    202.3981
    150.0000,     20.0000,   10.000000,    246.8521
    160.0000,     20.0000,   10.000000,    229.5501
    170.0000,     20.0000,   10.000000,    220.0059
    180.0000,     20.0000,   10.000000,    704.7399
    140.0000,     10.0000,   21.000000,    289.7582
    150.0000,     10.0000,   21.000000,    536.7362
    160.0000,     10.0000,   21.000000,    489.2502
    170.0000,     10.0000,   21.000000,    492.2964
    180.0000,     10.0000,   21.000000,   1560.6211
      0.0000,    160.0000,    1.000000,     10.6825
     10.0000,    160.0000,    1.000000,      5.7139
     20.0000,    160.0000,    1.000000,      8.6950
     30.0000,    160.0000,    1.000000,      8.0816
     40.0000,    160.0000,    1.000000,     11.4866
     50.0000,    160.0000,    1.000000,     13.6186
     60.0000,    160.0000,    1.000000,     12.6230
     70.0000,    160.0000,    1.000000,     15.5110
     80.0000,    160.0000,    1.000000,     18.0793
      0.0000,     90.0000,    2.000000,      5.5025
     10.0000,     90.0000,    2.000000,      6.0448
     20.0000,     90.0000,    2.000000,     11.8840
     30.0000,     90.0000,    2.000000,     12.0370
     40.0000,     90.0000,    2.000000,     15.9013
     50.0000,     90.0000,    2.000000,     87.5724
     60.0000,     90.0000,    2.000000,     24.8064
     70.0000,     90.0000,    2.000000,     30.2502
     80.0000,     90.0000,    2.000000,     22.8239
     90.0000,     90.0000,    2.000000,     25.8011
    100.0000,     90.0000,    2.000000,     37.0903
    110.0000,     90.0000,    2.000000,     39.6406
    120.0000,     90.0000,    2.000000,     40.2818
    130.0000,     90.0000,    2.000000,     47.7648
    160.0000,     40.0000,    5.000000,    154.2296
      0.0000,     10.0000,   22.000000,     56.8090
     10.0000,     10.0000,   22.000000,     58.4799
     20.0000,     10.0000,   22.000000,     44.3072
     30.0000,     10.0000,   22.000000,    116.1327
     40.0000,     10.0000,   22.000000,    124.7243
     50.0000,     10.0000,   22.000000,     97.2983
     60.0000,     10.0000,   22.000000,    196.4145
     70.0000,     10.0000,   22.000000,    287.5835
     80.0000,     10.0000,   22.000000,    313.9240
     90.0000,     10.0000,   22.000000,   2207.5652
    100.0000,     10.0000,   22.000000,     76.2696
    110.0000,     10.0000,   22.000000,    248.6730
    120.0000,     10.0000,   22.000000,    384.8862
    130.0000,     10.0000,   22.000000,    452.2118
    140.0000,     10.0000,   22.000000,    273.7377
    150.0000,     10.0000,   22.000000,    535.6484
    160.0000,     10.0000,   22.000000,    598.0980
    170.0000,     10.0000,   22.000000,    839.4731
      0.0000,     50.0000,    4.000000,     11.1396
     10.0000,     50.0000,    4.000000,      9.7722
     20.0000,     50.0000,    4.000000,     13.5877
     30.0000,     50.0000,    4.000000,     17.9223
     40.0000,     50.0000,    4.000000,     26.8246
     50.0000,     50.0000,    4.000000,     32.1507
     60.0000,     50.0000,    4.000000,     33.0932
     70.0000,     50.0000,    4.000000,     98.6178
     80.0000,     50.0000,    4.000000,     37.9118
     90.0000,     50.0000,    4.000000,     48.5988
    100.0000,     50.0000,    4.000000,     59.9489
    110.0000,     50.0000,    4.000000,     84.7081
    120.0000,     50.0000,    4.000000,     32.3021
    130.0000,     50.0000,    4.000000,     81.1757
    140.0000,     50.0000,    4.000000,     92.9335
    150.0000,     50.0000,    4.000000,     99.0662
      0.0000,     30.0000,    7.000000,     17.6002
     10.0000,     30.0000,    7.000000,     11.6965
     20.0000,     30.0000,    7.000000,     22.2741
     30.0000,     30.0000,    7.000000,     42.5747
     40.0000,     30.0000,    7.000000,     33.8485
     50.0000,     30.0000,    7.000000,     33.6479
     60.0000,     30.0000,    7.000000,     73.6518
     70.0000,     30.0000,    7.000000,     55.1078
     80.0000,     30.0000,    7.000000,    522.6624
     90.0000,     30.0000,    7.000000,     74.0122
    100.0000,     30.0000,    7.000000,    127.4144
    120.0000,     30.0000,    7.000000,     80.3682
    130.0000,     30.0000,    7.000000,     92.0320
    140.0000,     30.0000,    7.000000,    149.4568
    150.0000,     30.0000,    7.000000,    163.9404
    160.0000,     30.0000,    7.000000,    209.1043
    160.0000,     20.0000,   11.000000,    520.7006
      0.0000,    170.0000,    1.000000,      3.3265
     10.0000,    170.0000,    1.000000,      6.3869
     20.0000,    170.0000,    1.000000,      8.4005
     30.0000,    170.0000,    1.000000,      7.7579
     40.0000,    170.0000,    1.000000,      8.9815
     50.0000,    170.0000,    1.000000,     10.8811
     60.0000,    170.0000,    1.000000,     13.9957
    140.0000,     10.0000,   24.000000,    496.6319
    150.0000,     10.0000,   24.000000,    553.6628
      0.0000,     70.0000,    3.000000,      8.2250
     10.0000,     70.0000,    3.000000,     11.0862
     20.0000,     70.0000,    3.000000,     13.4493
     30.0000,     70.0000,    3.000000,     24.0337
     40.0000,     70.0000,    3.000000,    136.6555
     50.0000,     70.0000,    3.000000,     31.3021
     60.0000,     70.0000,    3.000000,     24.4250
     70.0000,     70.0000,    3.000000,     45.8974
     80.0000,     70.0000,    3.000000,     34.5325
     90.0000,     70.0000,    3.000000,     54.1413
    100.0000,     70.0000,    3.000000,     65.6531
    120.0000,     70.0000,    3.000000,     65.0747
      0.0000,    100.0000,    2.000000,      8.7991
     10.0000,    100.0000,    2.000000,      8.4630
     20.0000,    100.0000,    2.000000,     19.5406
     30.0000,    100.0000,    2.000000,     11.3267
     40.0000,    100.0000,    2.000000,     12.7777
     50.0000,    100.0000,    2.000000,     18.4710
     60.0000,    100.0000,    2.000000,     17.8443
     70.0000,    100.0000,    2.000000,     21.4833
     80.0000,    100.0000,    2.000000,     27.7633
     90.0000,    100.0000,    2.000000,     35.9588
    100.0000,    100.0000,    2.000000,     42.4436
      0.0000,    180.0000,    1.000000,      3.8544
     10.0000,    180.0000,    1.000000,      6.1874
     20.0000,    180.0000,    1.000000,      7.0583
     30.0000,    180.0000,    1.000000,      9.6077
     40.0000,    180.0000,    1.000000,     10.3873
      0.0000,     20.0000,   12.000000,     20.6876
     10.0000,     20.0000,   12.000000,     38.0586
     20.0000,     20.0000,   12.000000,     54.8457
     30.0000,     20.0000,   12.000000,     80.5413
     40.0000,     20.0000,   12.000000,     61.1503
     50.0000,     20.0000,   12.000000,     76.7700
     60.0000,     20.0000,   12.000000,    622.0892
     70.0000,     20.0000,   12.000000,    155.3859
     80.0000,     20.0000,   12.000000,    533.3665
     90.0000,     20.0000,   12.000000,    183.9687
    100.0000,     20.0000,   12.000000,    244.0971
    110.0000,     20.0000,   12.000000,    206.3195
    120.0000,     20.0000,   12.000000,    220.5924
    130.0000,     20.0000,   12.000000,    199.7681
    140.0000,     20.0000,   12.000000,    250.2884
     90.0000,     10.0000,   25.000000,    288.2581
    100.0000,     10.0000,   25.000000,    354.4281
    110.0000,     10.0000,   25.000000,    328.9489
    120.0000,     10.0000,   25.000000,    416.2933
    130.0000,     10.0000,   25.000000,    497.2743
    140.0000,     10.0000,   25.000000,    492.2683
    110.0000,     30.0000,    8.000000,    149.5222
    120.0000,     30.0000,    8.000000,    143.9719
    130.0000,     30.0000,    8.000000,    176.7741
     10.0000,    190.0000,    1.000000,      5.4296
     20.0000,    190.0000,    1.000000,      8.6069
     80.0000,     40.0000,    6.000000,    363.4710
     90.0000,     40.0000,    6.000000,     96.0840
    100.0000,     40.0000,    6.000000,    113.6964
    110.0000,     40.0000,    6.000000,     91.8355
    120.0000,     40.0000,    6.000000,    121.7262
    130.0000,     10.0000,   26.000000,    605.4672
      0.0000,    110.0000,    2.000000,      8.8777
     10.0000,    110.0000,    2.000000,     11.0635
     20.0000,    110.0000,    2.000000,      9.8851
     30.0000,    110.0000,    2.000000,     18.9606
     40.0000,    110.0000,    2.000000,     13.9480
     50.0000,    110.0000,    2.000000,     14.6604
     60.0000,    110.0000,    2.000000,     23.1392
     70.0000,    110.0000,    2.000000,     28.4943
     90.0000,     60.0000,    4.000000,     67.4696
    100.0000,     60.0000,    4.000000,     93.7364
    100.0000,     10.0000,   27.000000,    483.0211
    110.0000,     10.0000,   27.000000,    452.1962
    120.0000,     10.0000,   27.000000,    523.2852
    120.0000,     20.0000,   13.000000,    254.7926
      0.0000,     50.0000,    5.000000,     19.7235
     10.0000,     50.0000,    5.000000,     12.9148
     20.0000,     50.0000,    5.000000,     39.9163
     30.0000,     50.0000,    5.000000,     24.3092
     40.0000,     50.0000,    5.000000,     26.8313
     50.0000,     50.0000,    5.000000,     33.2139
     60.0000,     50.0000,    5.000000,     49.2018
     70.0000,     50.0000,    5.000000,    288.9914
     80.0000,     50.0000,    5.000000,     74.7225
     90.0000,     50.0000,    5.000000,     75.9970
    100.0000,     50.0000,    5.000000,    118.1069
     50.0000,     80.0000,    3.000000,     22.1854
     60.0000,     80.0000,    3.000000,     25.4992
     70.0000,     80.0000,    3.000000,     39.6558
      0.0000,     10.0000,   28.000000,     93.0566
     10.0000,     10.0000,   28.000000,    102.6777
     20.0000,     10.0000,   28.000000,     85.6704
     30.0000,     10.0000,   28.000000,   1290.8054
     40.0000,     10.0000,   28.000000,    966.5267
     50.0000,     10.0000,   28.000000,    276.6462
     60.0000,     10.0000,   28.000000,    336.8964
     70.0000,     10.0000,   28.000000,    219.3226
     80.0000,     10.0000,   28.000000,    256.6946
     90.0000,     10.0000,   28.000000,    452.2348
    100.0000,     10.0000,   28.000000,    680.3281
    110.0000,     10.0000,   28.000000,    569.9676
     90.0000,     20.0000,   14.000000,    216.9703
    100.0000,     20.0000,   14.000000,    324.2263
     20.0000,    120.0000,    2.000000,     10.5208
     30.0000,    120.0000,    2.000000,     15.6056
     40.0000,    120.0000,    2.000000,     18.0496
      0.0000,     10.0000,   30.000000,     58.4912
     10.0000,     10.0000,   30.000000,    995.5287
     20.0000,     10.0000,   30.000000,   1203.9883
     30.0000,     10.0000,   30.000000,    262.8362
     40.0000,     10.0000,   30.000000,    139.2906
     50.0000,     10.0000,   30.000000,    224.1267
     60.0000,     10.0000,   30.000000,    385.8542
     70.0000,     10.0000,   30.000000,    352.4837
     80.0000,     10.0000,   30.000000,    340.8972
     90.0000,     10.0000,   30.000000,    509.1006
     70.0000,     40.0000,    7.000000,     85.1275
     80.0000,     40.0000,    7.000000,     80.4953
      0.0000,     10.0000,   31.000000,    328.8806
     10.0000,     10.0000,   31.000000,   1239.7578
     20.0000,     10.0000,   31.000000,    110.0719
     30.0000,     10.0000,   31.000000,    170.1288
     40.0000,     10.0000,   31.000000,    249.3360
     50.0000,     10.0000,   31.000000,    186.6881
     60.0000,     10.0000,   31.000000,    305.4980
     70.0000,     10.0000,   31.000000,    397.1202
     80.0000,     10.0000,   31.000000,    410.2802
      0.0000,     90.0000,    3.000000,      6.0969
     10.0000,     90.0000,    3.000000,     10.7838
     20.0000,     90.0000,    3.000000,     15.1701
     30.0000,     90.0000,    3.000000,     21.5964
     40.0000,     90.0000,    3.000000,     23.7876
     80.0000,     20.0000,   15.000000,    218.2813
     10.0000,     70.0000,    4.000000,     19.6610
     20.0000,     70.0000,    4.000000,     19.6033
     30.0000,     70.0000,    4.000000,     25.2910
     40.0000,     70.0000,    4.000000,    228.4912
     50.0000,     70.0000,    4.000000,     37.1996
      0.0000,    130.0000,    2.000000,      2.9457
     10.0000,    130.0000,    2.000000,      9.6628
     40.0000,     30.0000,   10.000000,     50.3267
     50.0000,     30.0000,   10.000000,     79.0149
     60.0000,     30.0000,   10.000000,    103.6830
     70.0000,     30.0000,   10.000000,    123.4153
     70.0000,     10.0000,   32.000000,    401.9335
     50.0000,     50.0000,    6.000000,     53.8329
      0.0000,     10.0000,   33.000000,     57.9851
     10.0000,     10.0000,   33.000000,     74.6148
     20.0000,     10.0000,   33.000000,     86.2118
     30.0000,     10.0000,   33.000000,    207.9313
     40.0000,     10.0000,   33.000000,    214.2654
     50.0000,     10.0000,   33.000000,    262.9720
     60.0000,     10.0000,   33.000000,    368.8296
     30.0000,     60.0000,    5.000000,     35.6077
     40.0000,     60.0000,    5.000000,     37.3986
      0.0000,     20.0000,   16.000000,    196.0117
     10.0000,     20.0000,   16.000000,     39.0765
     20.0000,     20.0000,   16.000000,     63.1154
     30.0000,     20.0000,   16.000000,     92.7669
     40.0000,     20.0000,   16.000000,    101.1329
     50.0000,     20.0000,   16.000000,    120.4558
     60.0000,     20.0000,   16.000000,    183.4961
     40.0000,     10.0000,   34.000000,    224.7030
     50.0000,     10.0000,   34.000000,    322.2326
     40.0000,     40.0000,    8.000000,     58.2645
      0.0000,    100.0000,    3.000000,      9.0716
     20.0000,     30.0000,   11.000000,     42.7837
     30.0000,     30.0000,   11.000000,     79.9592
     40.0000,     30.0000,   11.000000,     82.7404
     40.0000,     10.0000,   35.000000,    278.2595
     40.0000,     20.0000,   17.000000,    135.3934
      0.0000,     10.0000,   36.000000,     68.0650
     10.0000,     10.0000,   36.000000,    104.4959
     20.0000,     10.0000,   36.000000,    150.6505
     30.0000,     10.0000,   36.000000,    262.4572
      0.0000,     80.0000,    4.000000,     18.7286
      0.0000,     10.0000,   37.000000,     97.3400
     10.0000,     10.0000,   37.000000,    101.5428
     20.0000,     10.0000,   37.000000,    191.4581
      0.0000,     20.0000,   18.000000,     55.1247
     10.0000,     20.0000,   18.000000,     60.4487
     20.0000,     20.0000,   18.000000,    100.2141
     10.0000,     10.0000,   38.000000,    133.5744
      0.0000,     50.0000,    7.000000,     28.4596
      0.0000,     30.0000,   12.000000,     27.5133
     10.0000,     30.0000,   12.000000,     42.6379
      0.0000,     40.0000,    9.000000,     35.1160
      0.0000,     10.0000,   39.000000,    136.6482
      0.0000,     20.0000,   19.000000,     76.7285
    100.0000,      5.0000,   -1.000000,     19.0222
    105.0000,      5.0000,   -1.000000,     22.6466
    110.0000,      5.0000,   -1.000000,     27.1591
    115.0000,      5.0000,   -1.000000,     27.9966
    120.0000,      5.0000,   -1.000000,     38.2622
    125.0000,      5.0000,   -1.000000,     33.1938
    130.0000,      5.0000,   -1.000000,     35.9477
    135.0000,      5.0000,   -1.000000,     26.6336
    140.0000,      5.0000,   -1.000000,     60.2168
    145.0000,      5.0000,   -1.000000,     27.0248
    150.0000,      5.0000,   -1.000000,     37.2135
    155.0000,      5.0000,   -1.000000,     30.2324
    160.0000,      5.0000,   -1.000000,     44.8435
    165.0000,      5.0000,   -1.000000,     47.9810
    170.0000,      5.0000,   -1.000000,     82.9192
    175.0000,      5.0000,   -1.000000,     41.5042
    180.0000,      5.0000,   -1.000000,     73.1074
    185.0000,      5.0000,   -1.000000,     27.8701
    190.0000,      5.0000,   -1.000000,     45.9874
    195.0000,      5.0000,   -1.000000,     27.1142
    200.0000,      5.0000,   -1.000000,     31.0524
    205.0000,      5.0000,   -1.000000,     27.9344
    210.0000,      5.0000,   -1.000000,     22.1493
    215.0000,      5.0000,   -1.000000,     52.5917
    220.0000,      5.0000,   -1.000000,     39.6443
    225.0000,      5.0000,   -1.000000,     56.8861
    230.0000,      5.0000,   -1.000000,     48.5412
    235.0000,      5.0000,   -1.000000,     78.1829
    240.0000,      5.0000,   -1.000000,     38.2749
    245.0000,      5.0000,   -1.000000,     45.6179
    250.0000,      5.0000,   -1.000000,     61.8014
    255.0000,      5.0000,   -1.000000,     41.3873
    260.0000,      5.0000,   -1.000000,     42.6945
    265.0000,      5.0000,   -1.000000,     43.5827
    270.0000,      5.0000,   -1.000000,     46.9039
    275.0000,      5.0000,   -1.000000,     48.4124
    280.0000,      5.0000,   -1.000000,     57.1955
    285.0000,      5.0000,   -1.000000,     59.1461
    290.0000,      5.0000,   -1.000000,     38.5211
      0.0000,     10.0000,   -1.000000,      4.1730
     20.0000,     10.0000,   -1.000000,     28.0550
     30.0000,     10.0000,   -1.000000,      4.3755
     40.0000,     10.0000,   -1.000000,     42.2837
     50.0000,     10.0000,   -1.000000,      5.3017
     60.0000,     10.0000,   -1.000000,    284.4801
     70.0000,     10.0000,   -1.000000,     13.6653
     80.0000,     10.0000,   -1.000000,     25.1228
     90.0000,     10.0000,   -1.000000,     18.8899
    100.0000,     10.0000,   -1.000000,     16.6573
    110.0000,     10.0000,   -1.000000,     16.8794
    120.0000,     10.0000,   -1.000000,     36.2452
    130.0000,     10.0000,   -1.000000,     25.0437
    140.0000,     10.0000,   -1.000000,     17.1011
    150.0000,     10.0000,   -1.000000,     15.6114
    160.0000,     10.0000,   -1.000000,     24.0300
    170.0000,     10.0000,   -1.000000,     45.6953
    180.0000,     10.0000,   -1.000000,     47.0235
    190.0000,     10.0000,   -1.000000,     65.5416
    200.0000,     10.0000,   -1.000000,     91.7421
    210.0000,     10.0000,   -1.000000,     51.0341
    220.0000,     10.0000,   -1.000000,     39.8820
    230.0000,     10.0000,   -1.000000,     68.7903
    240.0000,     10.0000,   -1.000000,     84.0934
    250.0000,     10.0000,   -1.000000,     43.9161
    260.0000,     10.0000,   -1.000000,     82.8436
    270.0000,     10.0000,   -1.000000,    161.5046
    280.0000,     10.0000,   -1.000000,     60.9620
    290.0000,     10.0000,   -1.000000,    181.5334
    300.0000,     10.0000,   -1.000000,     66.8242
    310.0000,     10.0000,   -1.000000,     71.8229
    320.0000,     10.0000,   -1.000000,    110.5068
    330.0000,     10.0000,   -1.000000,     54.8159
    340.0000,     10.0000,   -1.000000,     90.4229
    350.0000,     10.0000,   -1.000000,     27.8657
    360.0000,     10.0000,   -1.000000,     35.7045
    370.0000,     10.0000,   -1.000000,     41.2219
    380.0000,     10.0000,   -1.000000,     72.0424
      0.0000,     30.0000,   -1.000000,      6.5213
     10.0000,     30.0000,   -1.000000,      6.7542
     20.0000,     30.0000,   -1.000000,   1419.9202
     30.0000,     30.0000,   -1.000000,      9.2816
     40.0000,     30.0000,   -1.000000,      9.2827
     50.0000,     30.0000,   -1.000000,      8.3189
     60.0000,     30.0000,   -1.000000,     13.4987
     70.0000,     30.0000,   -1.000000,     12.1080
     80.0000,     30.0000,   -1.000000,    296.8543
     90.0000,     30.0000,   -1.000000,     18.3005
    100.0000,     30.0000,   -1.000000,     21.1815
    110.0000,     30.0000,   -1.000000,     20.2081
    120.0000,     30.0000,   -1.000000,     50.3416
    130.0000,     30.0000,   -1.000000,     49.2867
    140.0000,     30.0000,   -1.000000,   1161.0914
    150.0000,     30.0000,   -1.000000,     54.8638
    160.0000,     30.0000,   -1.000000,    104.0083
    170.0000,     30.0000,   -1.000000,    108.1648
    180.0000,     30.0000,   -1.000000,    238.5332
    190.0000,     30.0000,   -1.000000,    227.4558
    200.0000,     30.0000,   -1.000000,    154.0816
    210.0000,     30.0000,   -1.000000,    172.3853
    220.0000,     30.0000,   -1.000000,     88.5931
    230.0000,     30.0000,   -1.000000,    848.8858
    240.0000,     30.0000,   -1.000000,    128.6548
    250.0000,     30.0000,   -1.000000,    136.9057
    260.0000,     30.0000,   -1.000000,     88.1675
    270.0000,     30.0000,   -1.000000,    317.3395
    280.0000,     30.0000,   -1.000000,    396.2748
    290.0000,     30.0000,   -1.000000,    318.0160
    300.0000,     30.0000,   -1.000000,    154.1922
    310.0000,     30.0000,   -1.000000,    132.9844
    320.0000,     30.0000,   -1.000000,    165.4267
    330.0000,     30.0000,   -1.000000,     98.5335
    340.0000,     30.0000,   -1.000000,     96.8085
    200.0000,     50.0000,   -1.000000,    165.0757
    210.0000,     50.0000,   -1.000000,    151.2627
    220.0000,     50.0000,   -1.000000,     94.4259
    230.0000,     50.0000,   -1.000000,    273.4462
    240.0000,     50.0000,   -1.000000,    110.1680
    250.0000,     50.0000,   -1.000000,    165.7329
    260.0000,     50.0000,   -1.000000,    273.3916
    270.0000,     50.0000,   -1.000000,    104.2992
    280.0000,     50.0000,   -1.000000,    147.6232
    290.0000,     50.0000,   -1.000000,    223.1695
    300.0000,     50.0000,   -1.000000,    135.5397
0
0
0
0
0
0
0
