# Supplementary material for: Electrical resistivity survey data for potential aquifer in Banggi Island, Sabah, Malaysia
Source: Data Brief. 2020 Aug 18;32:106194. doi: 10.1016/j.dib.2020.106194 (PMC7452430; doi:10.1016/j.dib.2020.106194)
Supplement: Supplementary file 1 [file mmc1.zip › Padang 3.INV]

C:\DOCUME~1\GEOLOG~1\Desktop\GEOPHY~1\80SCHO~1\14D748~1.SKP\lrpdg03.s4k
      5.0000
6
2290
1
0
    110.0000,       5.0000,   1.00000,      17.846
    115.0000,       5.0000,   1.00000,      20.687
    120.0000,       5.0000,   1.00000,      19.093
    125.0000,       5.0000,   1.00000,      17.846
    130.0000,       5.0000,   1.00000,      20.838
    135.0000,       5.0000,   1.00000,      15.827
    140.0000,       5.0000,   1.00000,      13.932
    145.0000,       5.0000,   1.00000,      14.402
    150.0000,       5.0000,   1.00000,      16.927
    155.0000,       5.0000,   1.00000,      21.932
    160.0000,       5.0000,   1.00000,      13.144
    165.0000,       5.0000,   1.00000,      16.730
    170.0000,       5.0000,   1.00000,      13.893
    175.0000,       5.0000,   1.00000,      14.563
    180.0000,       5.0000,   1.00000,      13.819
    185.0000,       5.0000,   1.00000,      10.560
    190.0000,       5.0000,   1.00000,      11.945
    195.0000,       5.0000,   1.00000,      10.645
    200.0000,       5.0000,   1.00000,      9.9405
    205.0000,       5.0000,   1.00000,      11.192
    210.0000,       5.0000,   1.00000,      10.699
    215.0000,       5.0000,   1.00000,      10.160
    220.0000,       5.0000,   1.00000,      12.030
    225.0000,       5.0000,   1.00000,      452.34
    235.0000,       5.0000,   1.00000,      11.545
    240.0000,       5.0000,   1.00000,      11.106
    245.0000,       5.0000,   1.00000,      8.8422
    250.0000,       5.0000,   1.00000,      11.359
    255.0000,       5.0000,   1.00000,      10.175
    260.0000,       5.0000,   1.00000,      11.821
    265.0000,       5.0000,   1.00000,      9.9063
    107.5000,       5.0000,   2.00000,      26.784
    112.5000,       5.0000,   2.00000,      18.865
    117.5000,       5.0000,   2.00000,      26.569
    122.5000,       5.0000,   2.00000,      26.831
    127.5000,       5.0000,   2.00000,      20.837
    132.5000,       5.0000,   2.00000,      26.318
    137.5000,       5.0000,   2.00000,      24.031
    142.5000,       5.0000,   2.00000,      24.031
    147.5000,       5.0000,   2.00000,      22.939
    152.5000,       5.0000,   2.00000,      50.074
    157.5000,       5.0000,   2.00000,      7.9327
    162.5000,       5.0000,   2.00000,      25.153
    167.5000,       5.0000,   2.00000,      24.502
    172.5000,       5.0000,   2.00000,      25.299
    177.5000,       5.0000,   2.00000,      21.232
    182.5000,       5.0000,   2.00000,      18.857
    187.5000,       5.0000,   2.00000,      15.619
    192.5000,       5.0000,   2.00000,      16.202
    197.5000,       5.0000,   2.00000,      20.495
    202.5000,       5.0000,   2.00000,      19.719
    207.5000,       5.0000,   2.00000,      20.150
    212.5000,       5.0000,   2.00000,      14.831
    217.5000,       5.0000,   2.00000,      15.264
    222.5000,       5.0000,   2.00000,      2583.9
    232.5000,       5.0000,   2.00000,      19.757
    237.5000,       5.0000,   2.00000,      17.862
    242.5000,       5.0000,   2.00000,      20.767
    247.5000,       5.0000,   2.00000,      15.059
    252.5000,       5.0000,   2.00000,      18.718
    257.5000,       5.0000,   2.00000,      17.314
    262.5000,       5.0000,   2.00000,      15.130
    267.5000,       5.0000,   2.00000,      20.634
    272.5000,       5.0000,   2.00000,      14.972
    277.5000,       5.0000,   2.00000,      19.798
    282.5000,       5.0000,   2.00000,      16.846
    287.5000,       5.0000,   2.00000,      18.225
    292.5000,       5.0000,   2.00000,      74.296
     10.0000,      10.0000,   1.00000,      80.428
     30.0000,      10.0000,   1.00000,      4.2811
     40.0000,      10.0000,   1.00000,      5.0255
     50.0000,      10.0000,   1.00000,      4.2924
     60.0000,      10.0000,   1.00000,      4.7020
     70.0000,      10.0000,   1.00000,      4.3164
     80.0000,      10.0000,   1.00000,      5.6207
     90.0000,      10.0000,   1.00000,      5.5713
    100.0000,      10.0000,   1.00000,      6.6106
    110.0000,      10.0000,   1.00000,      10.687
    115.0000,      10.0000,   1.00000,      9.2862
    120.0000,      10.0000,   1.00000,      14.756
    125.0000,      10.0000,   1.00000,      19.055
    130.0000,      10.0000,   1.00000,      13.342
    135.0000,      10.0000,   1.00000,      19.755
    140.0000,      10.0000,   1.00000,      12.379
    145.0000,      10.0000,   1.00000,      15.166
    150.0000,      10.0000,   1.00000,      20.184
    155.0000,      10.0000,   1.00000,      15.248
    160.0000,      10.0000,   1.00000,      9.7878
    165.0000,      10.0000,   1.00000,      18.096
    170.0000,      10.0000,   1.00000,      11.549
    175.0000,      10.0000,   1.00000,      15.527
    180.0000,      10.0000,   1.00000,      9.7148
    185.0000,      10.0000,   1.00000,      17.601
    190.0000,      10.0000,   1.00000,      10.709
    195.0000,      10.0000,   1.00000,      16.064
    200.0000,      10.0000,   1.00000,      10.468
    205.0000,      10.0000,   1.00000,      14.592
    210.0000,      10.0000,   1.00000,      9.7104
    215.0000,      10.0000,   1.00000,      14.810
    220.0000,      10.0000,   1.00000,      1712.7
    225.0000,      10.0000,   1.00000,      15.916
    235.0000,      10.0000,   1.00000,      14.621
    240.0000,      10.0000,   1.00000,      12.720
    245.0000,      10.0000,   1.00000,      15.231
    250.0000,      10.0000,   1.00000,      13.033
    255.0000,      10.0000,   1.00000,      12.602
    260.0000,      10.0000,   1.00000,      12.764
    265.0000,      10.0000,   1.00000,      12.919
    270.0000,      10.0000,   1.00000,      13.305
    275.0000,      10.0000,   1.00000,      12.790
    280.0000,      10.0000,   1.00000,      14.133
    285.0000,      10.0000,   1.00000,      13.648
    290.0000,      10.0000,   1.00000,      36.138
    300.0000,      10.0000,   1.00000,      12.252
    310.0000,      10.0000,   1.00000,      92.833
    330.0000,      10.0000,   1.00000,      56.872
    110.0000,       5.0000,   3.00000,      10.332
    115.0000,       5.0000,   3.00000,      30.695
    120.0000,       5.0000,   3.00000,      38.662
    125.0000,       5.0000,   3.00000,      35.186
    130.0000,       5.0000,   3.00000,      36.397
    135.0000,       5.0000,   3.00000,      39.541
    140.0000,       5.0000,   3.00000,      30.416
    145.0000,       5.0000,   3.00000,      35.402
    150.0000,       5.0000,   3.00000,      55.063
    160.0000,       5.0000,   3.00000,      36.864
    165.0000,       5.0000,   3.00000,      33.132
    170.0000,       5.0000,   3.00000,      30.879
    175.0000,       5.0000,   3.00000,      29.864
    180.0000,       5.0000,   3.00000,      30.955
    185.0000,       5.0000,   3.00000,      33.031
    190.0000,       5.0000,   3.00000,      31.731
    195.0000,       5.0000,   3.00000,      29.948
    200.0000,       5.0000,   3.00000,      29.123
    205.0000,       5.0000,   3.00000,      36.000
    210.0000,       5.0000,   3.00000,      33.813
    215.0000,       5.0000,   3.00000,      28.573
    220.0000,       5.0000,   3.00000,      1216.6
    230.0000,       5.0000,   3.00000,      32.342
    240.0000,       5.0000,   3.00000,      33.977
    245.0000,       5.0000,   3.00000,      35.005
    250.0000,       5.0000,   3.00000,      35.464
    255.0000,       5.0000,   3.00000,      30.884
    260.0000,       5.0000,   3.00000,      32.751
    265.0000,       5.0000,   3.00000,      27.601
    270.0000,       5.0000,   3.00000,      28.830
    112.5000,       5.0000,   4.00000,      51.328
    117.5000,       5.0000,   4.00000,      35.613
    122.5000,       5.0000,   4.00000,      42.393
    127.5000,       5.0000,   4.00000,      51.627
    132.5000,       5.0000,   4.00000,      60.943
    137.5000,       5.0000,   4.00000,      41.484
    142.5000,       5.0000,   4.00000,      48.285
    147.5000,       5.0000,   4.00000,      200.44
    157.5000,       5.0000,   4.00000,      52.015
    162.5000,       5.0000,   4.00000,      53.581
    167.5000,       5.0000,   4.00000,      59.515
    172.5000,       5.0000,   4.00000,      28.857
    177.5000,       5.0000,   4.00000,      56.087
    182.5000,       5.0000,   4.00000,      55.485
    187.5000,       5.0000,   4.00000,      29.636
    192.5000,       5.0000,   4.00000,      35.222
    197.5000,       5.0000,   4.00000,      57.349
    202.5000,       5.0000,   4.00000,      47.933
    207.5000,       5.0000,   4.00000,      50.594
    212.5000,       5.0000,   4.00000,      45.592
    217.5000,       5.0000,   4.00000,      2188.2
    227.5000,       5.0000,   4.00000,      49.504
    232.5000,       5.0000,   4.00000,      54.407
    237.5000,       5.0000,   4.00000,      35.864
    242.5000,       5.0000,   4.00000,      53.144
    247.5000,       5.0000,   4.00000,      56.673
    252.5000,       5.0000,   4.00000,      35.222
    257.5000,       5.0000,   4.00000,      38.068
    262.5000,       5.0000,   4.00000,      55.805
    267.5000,       5.0000,   4.00000,      34.889
    272.5000,       5.0000,   4.00000,      52.969
    277.5000,       5.0000,   4.00000,      54.344
    282.5000,       5.0000,   4.00000,      43.720
    287.5000,       5.0000,   4.00000,      250.47
     25.0000,      10.0000,   2.00000,      4.7094
     35.0000,      10.0000,   2.00000,      4.9590
     45.0000,      10.0000,   2.00000,      4.1604
     55.0000,      10.0000,   2.00000,      4.8583
     65.0000,      10.0000,   2.00000,      5.0837
     75.0000,      10.0000,   2.00000,      5.0070
     85.0000,      10.0000,   2.00000,      6.3270
     95.0000,      10.0000,   2.00000,      7.4194
    105.0000,      10.0000,   2.00000,      9.8626
    115.0000,      10.0000,   2.00000,      15.470
    120.0000,      10.0000,   2.00000,      34.427
    125.0000,      10.0000,   2.00000,      15.570
    130.0000,      10.0000,   2.00000,      32.517
    135.0000,      10.0000,   2.00000,      18.630
    140.0000,      10.0000,   2.00000,      28.106
    145.0000,      10.0000,   2.00000,      29.920
    150.0000,      10.0000,   2.00000,      36.181
    155.0000,      10.0000,   2.00000,      12.196
    160.0000,      10.0000,   2.00000,      34.160
    165.0000,      10.0000,   2.00000,      21.871
    170.0000,      10.0000,   2.00000,      36.024
    175.0000,      10.0000,   2.00000,      19.284
    180.0000,      10.0000,   2.00000,      34.589
    185.0000,      10.0000,   2.00000,      17.843
    190.0000,      10.0000,   2.00000,      25.334
    195.0000,      10.0000,   2.00000,      13.535
    200.0000,      10.0000,   2.00000,      30.457
    205.0000,      10.0000,   2.00000,      19.818
    210.0000,      10.0000,   2.00000,      27.964
    215.0000,      10.0000,   2.00000,      1536.3
    220.0000,      10.0000,   2.00000,      33.475
    230.0000,      10.0000,   2.00000,      32.606
    235.0000,      10.0000,   2.00000,      25.629
    240.0000,      10.0000,   2.00000,      27.496
    245.0000,      10.0000,   2.00000,      30.195
    250.0000,      10.0000,   2.00000,      30.247
    255.0000,      10.0000,   2.00000,      31.209
    260.0000,      10.0000,   2.00000,      25.497
    265.0000,      10.0000,   2.00000,      31.584
    270.0000,      10.0000,   2.00000,      29.013
    275.0000,      10.0000,   2.00000,      29.413
    280.0000,      10.0000,   2.00000,      27.414
    285.0000,      10.0000,   2.00000,      90.729
    305.0000,      10.0000,   2.00000,      392.12
    325.0000,      10.0000,   2.00000,      35.627
    335.0000,      10.0000,   2.00000,      84.500
    345.0000,      10.0000,   2.00000,      71.797
    355.0000,      10.0000,   2.00000,      35.086
    365.0000,      10.0000,   2.00000,      27.644
    375.0000,      10.0000,   2.00000,      31.083
    385.0000,      10.0000,   2.00000,      81.270
     30.0000,      20.0000,   1.00000,      4.3722
     40.0000,      20.0000,   1.00000,      4.1409
     50.0000,      20.0000,   1.00000,      4.9858
     60.0000,      20.0000,   1.00000,      4.2896
     70.0000,      20.0000,   1.00000,      4.8219
     80.0000,      20.0000,   1.00000,      4.3051
     90.0000,      20.0000,   1.00000,      5.7760
    100.0000,      20.0000,   1.00000,      5.9729
    110.0000,      20.0000,   1.00000,      8.0888
    120.0000,      20.0000,   1.00000,      11.950
    125.0000,      20.0000,   1.00000,      16.471
    130.0000,      20.0000,   1.00000,      10.982
    135.0000,      20.0000,   1.00000,      19.692
    140.0000,      20.0000,   1.00000,      20.366
    145.0000,      20.0000,   1.00000,      19.108
    150.0000,      20.0000,   1.00000,      11.499
    155.0000,      20.0000,   1.00000,      23.305
    160.0000,      20.0000,   1.00000,      8.9951
    165.0000,      20.0000,   1.00000,      21.323
    170.0000,      20.0000,   1.00000,      13.401
    175.0000,      20.0000,   1.00000,      22.646
    180.0000,      20.0000,   1.00000,      15.829
    185.0000,      20.0000,   1.00000,      16.873
    190.0000,      20.0000,   1.00000,      14.271
    195.0000,      20.0000,   1.00000,      15.169
    200.0000,      20.0000,   1.00000,      12.358
    205.0000,      20.0000,   1.00000,      24.419
    210.0000,      20.0000,   1.00000,      1680.4
    215.0000,      20.0000,   1.00000,      25.896
    220.0000,      20.0000,   1.00000,      17.427
    225.0000,      20.0000,   1.00000,      23.601
    235.0000,      20.0000,   1.00000,      22.807
    240.0000,      20.0000,   1.00000,      19.438
    245.0000,      20.0000,   1.00000,      17.482
    250.0000,      20.0000,   1.00000,      20.308
    255.0000,      20.0000,   1.00000,      25.546
    260.0000,      20.0000,   1.00000,      18.026
    265.0000,      20.0000,   1.00000,      17.544
    270.0000,      20.0000,   1.00000,      21.312
    275.0000,      20.0000,   1.00000,      19.654
    280.0000,      20.0000,   1.00000,      48.564
    290.0000,      20.0000,   1.00000,      18.814
    300.0000,      20.0000,   1.00000,      442.00
    310.0000,      20.0000,   1.00000,      20.266
    330.0000,      20.0000,   1.00000,      24.882
    340.0000,      20.0000,   1.00000,      65.361
    350.0000,      20.0000,   1.00000,      46.025
    360.0000,      20.0000,   1.00000,      24.695
    370.0000,      20.0000,   1.00000,      19.926
    380.0000,      20.0000,   1.00000,      60.347
    115.0000,       5.0000,   5.00000,      79.327
    120.0000,       5.0000,   5.00000,      53.406
    125.0000,       5.0000,   5.00000,      65.512
    130.0000,       5.0000,   5.00000,      63.172
    135.0000,       5.0000,   5.00000,      67.267
    140.0000,       5.0000,   5.00000,      75.397
    145.0000,       5.0000,   5.00000,      267.90
    155.0000,       5.0000,   5.00000,      70.776
    160.0000,       5.0000,   5.00000,      52.381
    165.0000,       5.0000,   5.00000,      62.206
    170.0000,       5.0000,   5.00000,      53.814
    175.0000,       5.0000,   5.00000,      98.681
    180.0000,       5.0000,   5.00000,      60.034
    185.0000,       5.0000,   5.00000,      90.993
    190.0000,       5.0000,   5.00000,      58.493
    195.0000,       5.0000,   5.00000,      62.419
    200.0000,       5.0000,   5.00000,      69.735
    205.0000,       5.0000,   5.00000,      75.482
    210.0000,       5.0000,   5.00000,      66.399
    215.0000,       5.0000,   5.00000,       19311
    225.0000,       5.0000,   5.00000,      54.254
    230.0000,       5.0000,   5.00000,      63.180
    235.0000,       5.0000,   5.00000,      60.604
    240.0000,       5.0000,   5.00000,      62.155
    245.0000,       5.0000,   5.00000,      66.682
    250.0000,       5.0000,   5.00000,      64.342
    255.0000,       5.0000,   5.00000,      65.316
    260.0000,       5.0000,   5.00000,      77.759
    265.0000,       5.0000,   5.00000,      59.931
    270.0000,       5.0000,   5.00000,      77.204
    275.0000,       5.0000,   5.00000,      52.801
    117.5000,       5.0000,   6.00000,      67.492
    122.5000,       5.0000,   6.00000,      98.634
    127.5000,       5.0000,   6.00000,      113.31
    132.5000,       5.0000,   6.00000,      69.857
    137.5000,       5.0000,   6.00000,      79.860
    142.5000,       5.0000,   6.00000,      248.62
    147.5000,       5.0000,   6.00000,      114.12
    152.5000,       5.0000,   6.00000,      98.634
    157.5000,       5.0000,   6.00000,      90.181
    162.5000,       5.0000,   6.00000,      116.98
    167.5000,       5.0000,   6.00000,      67.969
    172.5000,       5.0000,   6.00000,      125.07
    177.5000,       5.0000,   6.00000,      122.49
    182.5000,       5.0000,   6.00000,      81.890
    187.5000,       5.0000,   6.00000,      69.857
    192.5000,       5.0000,   6.00000,      100.53
    197.5000,       5.0000,   6.00000,      81.446
    202.5000,       5.0000,   6.00000,      86.804
    207.5000,       5.0000,   6.00000,      55.779
    212.5000,       5.0000,   6.00000,       25050
    222.5000,       5.0000,   6.00000,      86.034
    227.5000,       5.0000,   6.00000,      80.790
    232.5000,       5.0000,   6.00000,      78.865
    237.5000,       5.0000,   6.00000,      80.995
    242.5000,       5.0000,   6.00000,      105.97
    247.5000,       5.0000,   6.00000,      88.441
    252.5000,       5.0000,   6.00000,      88.984
    257.5000,       5.0000,   6.00000,      98.970
    262.5000,       5.0000,   6.00000,      105.72
    267.5000,       5.0000,   6.00000,      77.362
    272.5000,       5.0000,   6.00000,      101.26
    277.5000,       5.0000,   6.00000,      104.86
    282.5000,       5.0000,   6.00000,      189.45
    125.0000,      25.0000,   1.00000,      28.776
    130.0000,      25.0000,   1.00000,      25.224
    135.0000,      25.0000,   1.00000,      38.497
    140.0000,      25.0000,   1.00000,      27.220
    145.0000,      25.0000,   1.00000,      29.942
    150.0000,      25.0000,   1.00000,      20.204
    155.0000,      25.0000,   1.00000,      29.553
    165.0000,      25.0000,   1.00000,      30.188
    170.0000,      25.0000,   1.00000,      26.712
    175.0000,      25.0000,   1.00000,      29.297
    180.0000,      25.0000,   1.00000,      29.748
    185.0000,      25.0000,   1.00000,      24.158
    190.0000,      25.0000,   1.00000,      25.725
    195.0000,      25.0000,   1.00000,      18.117
    200.0000,      25.0000,   1.00000,      23.137
    205.0000,      25.0000,   1.00000,      1124.0
    210.0000,      25.0000,   1.00000,      30.008
    215.0000,      25.0000,   1.00000,      28.324
    220.0000,      25.0000,   1.00000,      24.298
    225.0000,      25.0000,   1.00000,      23.007
    235.0000,      25.0000,   1.00000,      19.177
    240.0000,      25.0000,   1.00000,      26.747
    245.0000,      25.0000,   1.00000,      20.350
    250.0000,      25.0000,   1.00000,      28.776
    255.0000,      25.0000,   1.00000,      19.814
    260.0000,      25.0000,   1.00000,      29.164
    265.0000,      25.0000,   1.00000,      22.554
    270.0000,      25.0000,   1.00000,      23.352
    275.0000,      25.0000,   1.00000,      126.34
     20.0000,      10.0000,   3.00000,      6.8737
     30.0000,      10.0000,   3.00000,      5.1070
     40.0000,      10.0000,   3.00000,      5.0427
     50.0000,      10.0000,   3.00000,      7.3023
     60.0000,      10.0000,   3.00000,      3.9385
     70.0000,      10.0000,   3.00000,      6.5512
     80.0000,      10.0000,   3.00000,      8.3161
     90.0000,      10.0000,   3.00000,      8.1194
    100.0000,      10.0000,   3.00000,      10.608
    110.0000,      10.0000,   3.00000,      11.352
    120.0000,      10.0000,   3.00000,      11.513
    130.0000,      10.0000,   3.00000,      12.741
    140.0000,      10.0000,   3.00000,      11.595
    150.0000,      10.0000,   3.00000,      12.682
    160.0000,      10.0000,   3.00000,      17.352
    170.0000,      10.0000,   3.00000,      12.319
    180.0000,      10.0000,   3.00000,      18.665
    190.0000,      10.0000,   3.00000,      15.580
    200.0000,      10.0000,   3.00000,      15.587
    210.0000,      10.0000,   3.00000,      1113.7
    230.0000,      10.0000,   3.00000,      42.609
    240.0000,      10.0000,   3.00000,      37.071
    250.0000,      10.0000,   3.00000,      48.343
    260.0000,      10.0000,   3.00000,      37.198
    270.0000,      10.0000,   3.00000,      55.529
    280.0000,      10.0000,   3.00000,      191.64
    300.0000,      10.0000,   3.00000,      686.86
    320.0000,      10.0000,   3.00000,      54.406
    330.0000,      10.0000,   3.00000,      59.463
    340.0000,      10.0000,   3.00000,      75.160
    122.5000,      15.0000,   2.00000,      46.464
    127.5000,      15.0000,   2.00000,      47.512
    132.5000,      15.0000,   2.00000,      49.071
    137.5000,      15.0000,   2.00000,      93.976
    142.5000,      15.0000,   2.00000,      51.704
    147.5000,      15.0000,   2.00000,      46.464
    157.5000,      15.0000,   2.00000,      48.910
    162.5000,      15.0000,   2.00000,      48.910
    167.5000,      15.0000,   2.00000,      51.036
    172.5000,      15.0000,   2.00000,      54.150
    177.5000,      15.0000,   2.00000,      47.861
    182.5000,      15.0000,   2.00000,      54.289
    187.5000,      15.0000,   2.00000,      43.363
    192.5000,      15.0000,   2.00000,      47.163
    197.5000,      15.0000,   2.00000,      42.821
    202.5000,      15.0000,   2.00000,      36.169
    207.5000,      15.0000,   2.00000,      5264.0
    212.5000,      15.0000,   2.00000,      55.626
    217.5000,      15.0000,   2.00000,      48.968
    227.5000,      15.0000,   2.00000,      50.307
    232.5000,      15.0000,   2.00000,      49.019
    237.5000,      15.0000,   2.00000,      44.717
    242.5000,      15.0000,   2.00000,      48.844
    247.5000,      15.0000,   2.00000,      46.886
    252.5000,      15.0000,   2.00000,      33.109
    257.5000,      15.0000,   2.00000,      33.348
    262.5000,      15.0000,   2.00000,      32.874
    267.5000,      15.0000,   2.00000,      48.296
    272.5000,      15.0000,   2.00000,      47.619
    277.5000,      15.0000,   2.00000,      267.43
    120.0000,       5.0000,   7.00000,      129.93
    125.0000,       5.0000,   7.00000,      93.143
    130.0000,       5.0000,   7.00000,      99.718
    135.0000,       5.0000,   7.00000,      95.177
    140.0000,       5.0000,   7.00000,      172.03
    145.0000,       5.0000,   7.00000,      317.93
    150.0000,       5.0000,   7.00000,      98.622
    155.0000,       5.0000,   7.00000,      101.89
    160.0000,       5.0000,   7.00000,      113.39
    165.0000,       5.0000,   7.00000,      88.760
    170.0000,       5.0000,   7.00000,      166.49
    175.0000,       5.0000,   7.00000,      107.95
    180.0000,       5.0000,   7.00000,      135.39
    185.0000,       5.0000,   7.00000,      134.77
    190.0000,       5.0000,   7.00000,      135.03
    195.0000,       5.0000,   7.00000,      81.883
    200.0000,       5.0000,   7.00000,      127.16
    205.0000,       5.0000,   7.00000,      124.28
    210.0000,       5.0000,   7.00000,       25401
    220.0000,       5.0000,   7.00000,      105.37
    225.0000,       5.0000,   7.00000,      112.58
    230.0000,       5.0000,   7.00000,      104.22
    235.0000,       5.0000,   7.00000,      90.372
    240.0000,       5.0000,   7.00000,      135.01
    245.0000,       5.0000,   7.00000,      143.47
    250.0000,       5.0000,   7.00000,      132.07
    255.0000,       5.0000,   7.00000,      145.05
    260.0000,       5.0000,   7.00000,      72.789
    265.0000,       5.0000,   7.00000,      145.59
    270.0000,       5.0000,   7.00000,      137.19
    275.0000,       5.0000,   7.00000,      142.15
    280.0000,       5.0000,   7.00000,      779.59
     30.0000,      30.0000,   1.00000,      5.2998
     40.0000,      30.0000,   1.00000,      3.8836
     50.0000,      30.0000,   1.00000,      4.2315
     60.0000,      30.0000,   1.00000,      1.4974
     70.0000,      30.0000,   1.00000,      4.9375
     80.0000,      30.0000,   1.00000,      4.9022
     90.0000,      30.0000,   1.00000,      4.3987
    100.0000,      30.0000,   1.00000,      5.7295
    110.0000,      30.0000,   1.00000,      6.9256
    120.0000,      30.0000,   1.00000,      9.0810
    130.0000,      30.0000,   1.00000,      23.163
    135.0000,      30.0000,   1.00000,      26.571
    140.0000,      30.0000,   1.00000,      14.630
    145.0000,      30.0000,   1.00000,      27.141
    150.0000,      30.0000,   1.00000,      14.773
    155.0000,      30.0000,   1.00000,      27.472
    160.0000,      30.0000,   1.00000,      7.1383
    165.0000,      30.0000,   1.00000,      26.518
    170.0000,      30.0000,   1.00000,      16.751
    175.0000,      30.0000,   1.00000,      26.530
    180.0000,      30.0000,   1.00000,      17.301
    185.0000,      30.0000,   1.00000,      32.418
    190.0000,      30.0000,   1.00000,      18.126
    195.0000,      30.0000,   1.00000,      27.742
    200.0000,      30.0000,   1.00000,      6763.9
    205.0000,      30.0000,   1.00000,      22.662
    210.0000,      30.0000,   1.00000,      30.528
    215.0000,      30.0000,   1.00000,      29.480
    220.0000,      30.0000,   1.00000,      27.141
    225.0000,      30.0000,   1.00000,      28.046
    235.0000,      30.0000,   1.00000,      32.704
    240.0000,      30.0000,   1.00000,      31.022
    245.0000,      30.0000,   1.00000,      25.737
    250.0000,      30.0000,   1.00000,      27.215
    255.0000,      30.0000,   1.00000,      26.618
    260.0000,      30.0000,   1.00000,      26.021
    265.0000,      30.0000,   1.00000,      28.077
    270.0000,      30.0000,   1.00000,      129.15
    277.5000,       5.0000,   8.00000,      769.30
     25.0000,      10.0000,   4.00000,      5.1095
     35.0000,      10.0000,   4.00000,      4.7875
     45.0000,      10.0000,   4.00000,      5.6712
     55.0000,      10.0000,   4.00000,      9.4983
     65.0000,      10.0000,   4.00000,      6.2617
     75.0000,      10.0000,   4.00000,      9.9917
     85.0000,      10.0000,   4.00000,      9.7993
     95.0000,      10.0000,   4.00000,      11.405
    105.0000,      10.0000,   4.00000,      16.293
    115.0000,      10.0000,   4.00000,      20.593
    125.0000,      10.0000,   4.00000,      40.683
    130.0000,      10.0000,   4.00000,      92.350
    135.0000,      10.0000,   4.00000,      50.528
    140.0000,      10.0000,   4.00000,      89.722
    145.0000,      10.0000,   4.00000,      17.489
    150.0000,      10.0000,   4.00000,      107.33
    155.0000,      10.0000,   4.00000,      45.842
    160.0000,      10.0000,   4.00000,      56.595
    165.0000,      10.0000,   4.00000,      39.342
    170.0000,      10.0000,   4.00000,      100.19
    175.0000,      10.0000,   4.00000,      43.875
    180.0000,      10.0000,   4.00000,      101.71
    185.0000,      10.0000,   4.00000,      55.820
    190.0000,      10.0000,   4.00000,      99.260
    195.0000,      10.0000,   4.00000,      52.501
    200.0000,      10.0000,   4.00000,      90.851
    205.0000,      10.0000,   4.00000,       11386
    210.0000,      10.0000,   4.00000,      76.331
    220.0000,      10.0000,   4.00000,      104.21
    225.0000,      10.0000,   4.00000,      61.666
    230.0000,      10.0000,   4.00000,      70.519
    235.0000,      10.0000,   4.00000,      69.507
    240.0000,      10.0000,   4.00000,      69.427
    245.0000,      10.0000,   4.00000,      69.709
    250.0000,      10.0000,   4.00000,      69.388
    255.0000,      10.0000,   4.00000,      72.905
    260.0000,      10.0000,   4.00000,      99.548
    265.0000,      10.0000,   4.00000,      83.772
    270.0000,      10.0000,   4.00000,      81.391
    275.0000,      10.0000,   4.00000,      222.61
    295.0000,      10.0000,   4.00000,      1164.8
    315.0000,      10.0000,   4.00000,      83.888
    325.0000,      10.0000,   4.00000,      80.591
    335.0000,      10.0000,   4.00000,      89.195
    345.0000,      10.0000,   4.00000,      55.912
    355.0000,      10.0000,   4.00000,      87.580
    365.0000,      10.0000,   4.00000,      82.499
    375.0000,      10.0000,   4.00000,      17.539
    270.0000,       5.0000,   9.00000,      182.87
    275.0000,       5.0000,   9.00000,      1130.1
    135.0000,      35.0000,   1.00000,      41.573
    140.0000,      35.0000,   1.00000,      24.245
    145.0000,      35.0000,   1.00000,      30.704
    150.0000,      35.0000,   1.00000,      21.564
    155.0000,      35.0000,   1.00000,      33.876
    165.0000,      35.0000,   1.00000,      25.270
    170.0000,      35.0000,   1.00000,      34.508
    175.0000,      35.0000,   1.00000,      39.988
    180.0000,      35.0000,   1.00000,      39.742
    185.0000,      35.0000,   1.00000,      40.668
    190.0000,      35.0000,   1.00000,      40.369
    195.0000,      35.0000,   1.00000,      4853.0
    200.0000,      35.0000,   1.00000,      35.052
    205.0000,      35.0000,   1.00000,      34.896
    210.0000,      35.0000,   1.00000,      24.743
    215.0000,      35.0000,   1.00000,      29.039
    220.0000,      35.0000,   1.00000,      40.805
    225.0000,      35.0000,   1.00000,      39.671
    235.0000,      35.0000,   1.00000,      26.538
    240.0000,      35.0000,   1.00000,      27.057
    245.0000,      35.0000,   1.00000,      27.030
    250.0000,      35.0000,   1.00000,      36.451
    255.0000,      35.0000,   1.00000,      37.020
    260.0000,      35.0000,   1.00000,      35.211
    265.0000,      35.0000,   1.00000,      136.48
     30.0000,      20.0000,   2.00000,      4.8577
     40.0000,      20.0000,   2.00000,      4.2514
     50.0000,      20.0000,   2.00000,      5.6221
     60.0000,      20.0000,   2.00000,      6.4576
     80.0000,      20.0000,   2.00000,      7.4871
     90.0000,      20.0000,   2.00000,      7.1383
    100.0000,      20.0000,   2.00000,      8.3927
    110.0000,      20.0000,   2.00000,      10.763
    120.0000,      20.0000,   2.00000,      13.611
    130.0000,      20.0000,   2.00000,      11.691
    140.0000,      20.0000,   2.00000,      11.799
    150.0000,      20.0000,   2.00000,      10.804
    160.0000,      20.0000,   2.00000,      11.094
    170.0000,      20.0000,   2.00000,      15.245
    180.0000,      20.0000,   2.00000,      16.561
    190.0000,      20.0000,   2.00000,      16.083
    200.0000,      20.0000,   2.00000,      3172.2
    210.0000,      20.0000,   2.00000,      16.837
    230.0000,      20.0000,   2.00000,      28.077
    240.0000,      20.0000,   2.00000,      36.848
    250.0000,      20.0000,   2.00000,      40.980
    260.0000,      20.0000,   2.00000,      42.654
    270.0000,      20.0000,   2.00000,      126.90
    280.0000,      20.0000,   2.00000,      47.409
    290.0000,      20.0000,   2.00000,      1294.2
    300.0000,      20.0000,   2.00000,      50.813
    320.0000,      20.0000,   2.00000,      50.286
    330.0000,      20.0000,   2.00000,      48.273
    340.0000,      20.0000,   2.00000,      47.371
    350.0000,      20.0000,   2.00000,      46.833
    360.0000,      20.0000,   2.00000,      55.854
    370.0000,      20.0000,   2.00000,      184.07
    130.0000,      15.0000,   3.00000,      223.91
    135.0000,      15.0000,   3.00000,      68.788
    140.0000,      15.0000,   3.00000,      76.509
    150.0000,      15.0000,   3.00000,      77.211
    155.0000,      15.0000,   3.00000,      76.509
    160.0000,      15.0000,   3.00000,      76.500
    165.0000,      15.0000,   3.00000,      70.192
    170.0000,      15.0000,   3.00000,      105.69
    175.0000,      15.0000,   3.00000,      69.979
    180.0000,      15.0000,   3.00000,      80.661
    185.0000,      15.0000,   3.00000,      84.932
    190.0000,      15.0000,   3.00000,      82.716
    195.0000,      15.0000,   3.00000,      65.614
    200.0000,      15.0000,   3.00000,       19501
    205.0000,      15.0000,   3.00000,      68.072
    210.0000,      15.0000,   3.00000,      92.715
    220.0000,      15.0000,   3.00000,      46.326
    225.0000,      15.0000,   3.00000,      97.516
    230.0000,      15.0000,   3.00000,      64.809
    235.0000,      15.0000,   3.00000,      88.406
    240.0000,      15.0000,   3.00000,      85.042
    245.0000,      15.0000,   3.00000,      13.999
    250.0000,      15.0000,   3.00000,      60.624
    255.0000,      15.0000,   3.00000,      60.027
    260.0000,      15.0000,   3.00000,      88.193
    265.0000,      15.0000,   3.00000,      74.305
    270.0000,      15.0000,   3.00000,      442.21
    127.5000,       5.0000,  10.00000,      286.90
    132.5000,       5.0000,  10.00000,      331.50
    142.5000,       5.0000,  10.00000,      142.06
    147.5000,       5.0000,  10.00000,      190.98
    152.5000,       5.0000,  10.00000,      297.74
    157.5000,       5.0000,  10.00000,      182.96
    162.5000,       5.0000,  10.00000,      192.32
    167.5000,       5.0000,  10.00000,      187.01
    172.5000,       5.0000,  10.00000,      313.84
    177.5000,       5.0000,  10.00000,      208.79
    182.5000,       5.0000,  10.00000,      165.99
    187.5000,       5.0000,  10.00000,      305.30
    192.5000,       5.0000,  10.00000,      169.20
    197.5000,       5.0000,  10.00000,      176.07
    202.5000,       5.0000,  10.00000,       38402
    212.5000,       5.0000,  10.00000,      293.68
    217.5000,       5.0000,  10.00000,      203.80
    222.5000,       5.0000,  10.00000,      200.36
    227.5000,       5.0000,  10.00000,      286.20
    232.5000,       5.0000,  10.00000,      176.50
    237.5000,       5.0000,  10.00000,      172.20
    242.5000,       5.0000,  10.00000,      270.29
    247.5000,       5.0000,  10.00000,      273.28
    252.5000,       5.0000,  10.00000,      172.90
    257.5000,       5.0000,  10.00000,      249.36
    262.5000,       5.0000,  10.00000,      265.20
    267.5000,       5.0000,  10.00000,      277.84
    272.5000,       5.0000,  10.00000,      1342.6
     40.0000,      40.0000,   1.00000,      4.2249
     50.0000,      40.0000,   1.00000,      5.5374
     60.0000,      40.0000,   1.00000,      4.3206
     70.0000,      40.0000,   1.00000,      5.4947
     80.0000,      40.0000,   1.00000,      4.7351
     90.0000,      40.0000,   1.00000,      3.9931
    100.0000,      40.0000,   1.00000,      5.5557
    110.0000,      40.0000,   1.00000,      6.4637
    120.0000,      40.0000,   1.00000,      5.0538
    130.0000,      40.0000,   1.00000,      9.8324
    140.0000,      40.0000,   1.00000,      18.817
    145.0000,      40.0000,   1.00000,      39.533
    150.0000,      40.0000,   1.00000,      17.418
    155.0000,      40.0000,   1.00000,      29.560
    160.0000,      40.0000,   1.00000,      9.0761
    165.0000,      40.0000,   1.00000,      44.939
    170.0000,      40.0000,   1.00000,      12.922
    175.0000,      40.0000,   1.00000,      29.117
    180.0000,      40.0000,   1.00000,      18.239
    185.0000,      40.0000,   1.00000,      41.780
    190.0000,      40.0000,   1.00000,      24.358
    195.0000,      40.0000,   1.00000,      44.877
    200.0000,      40.0000,   1.00000,      21.682
    205.0000,      40.0000,   1.00000,      30.301
    210.0000,      40.0000,   1.00000,      18.418
    215.0000,      40.0000,   1.00000,      31.019
    220.0000,      40.0000,   1.00000,      23.515
    225.0000,      40.0000,   1.00000,      35.927
    235.0000,      40.0000,   1.00000,      46.167
    240.0000,      40.0000,   1.00000,      22.182
    245.0000,      40.0000,   1.00000,      41.986
    250.0000,      40.0000,   1.00000,      30.614
    255.0000,      40.0000,   1.00000,      33.692
    260.0000,      40.0000,   1.00000,      62.183
    270.0000,      40.0000,   1.00000,      27.515
    280.0000,      40.0000,   1.00000,      816.00
    290.0000,      40.0000,   1.00000,      31.214
    300.0000,      40.0000,   1.00000,      17.605
    310.0000,      40.0000,   1.00000,      32.065
    330.0000,      40.0000,   1.00000,      29.123
    340.0000,      40.0000,   1.00000,      33.150
    350.0000,      40.0000,   1.00000,      29.216
    360.0000,      40.0000,   1.00000,      407.80
     30.0000,      10.0000,   5.00000,      5.5308
     40.0000,      10.0000,   5.00000,      6.4087
     50.0000,      10.0000,   5.00000,      7.2983
     60.0000,      10.0000,   5.00000,      10.295
     70.0000,      10.0000,   5.00000,      9.5984
     80.0000,      10.0000,   5.00000,      10.266
     90.0000,      10.0000,   5.00000,      13.485
    100.0000,      10.0000,   5.00000,      15.340
    110.0000,      10.0000,   5.00000,      18.032
    120.0000,      10.0000,   5.00000,      30.059
    130.0000,      10.0000,   5.00000,      24.815
    140.0000,      10.0000,   5.00000,      22.667
    150.0000,      10.0000,   5.00000,      18.400
    160.0000,      10.0000,   5.00000,      20.122
    170.0000,      10.0000,   5.00000,      31.820
    180.0000,      10.0000,   5.00000,      36.017
    190.0000,      10.0000,   5.00000,      33.594
    200.0000,      10.0000,   5.00000,      7318.6
    220.0000,      10.0000,   5.00000,      46.025
    230.0000,      10.0000,   5.00000,      65.203
    240.0000,      10.0000,   5.00000,      87.849
    250.0000,      10.0000,   5.00000,      67.808
    260.0000,      10.0000,   5.00000,      106.16
    270.0000,      10.0000,   5.00000,      289.96
    280.0000,      10.0000,   5.00000,      64.409
    290.0000,      10.0000,   5.00000,      2139.1
    310.0000,      10.0000,   5.00000,      115.78
    320.0000,      10.0000,   5.00000,      123.22
    330.0000,      10.0000,   5.00000,      83.283
    340.0000,      10.0000,   5.00000,      104.56
    350.0000,      10.0000,   5.00000,      102.48
    270.0000,       5.0000,  11.00000,      1554.5
    137.5000,      25.0000,   2.00000,      71.219
    142.5000,      25.0000,   2.00000,      49.898
    147.5000,      25.0000,   2.00000,      65.328
    152.5000,      25.0000,   2.00000,      60.911
    157.5000,      25.0000,   2.00000,      69.288
    162.5000,      25.0000,   2.00000,      65.769
    167.5000,      25.0000,   2.00000,      64.342
    172.5000,      25.0000,   2.00000,      85.009
    177.5000,      25.0000,   2.00000,      67.554
    182.5000,      25.0000,   2.00000,      80.927
    187.5000,      25.0000,   2.00000,      54.007
    192.5000,      25.0000,   2.00000,      122.28
    197.5000,      25.0000,   2.00000,      54.594
    202.5000,      25.0000,   2.00000,      66.138
    207.5000,      25.0000,   2.00000,      46.512
    212.5000,      25.0000,   2.00000,      68.828
    222.5000,      25.0000,   2.00000,      65.795
    227.5000,      25.0000,   2.00000,      56.341
    232.5000,      25.0000,   2.00000,      85.689
    237.5000,      25.0000,   2.00000,      55.181
    242.5000,      25.0000,   2.00000,      52.480
    247.5000,      25.0000,   2.00000,      50.485
    252.5000,      25.0000,   2.00000,      75.828
    257.5000,      25.0000,   2.00000,      72.883
    262.5000,      25.0000,   2.00000,      263.22
    145.0000,      45.0000,   1.00000,      39.708
    150.0000,      45.0000,   1.00000,      34.809
    155.0000,      45.0000,   1.00000,      33.813
    165.0000,      45.0000,   1.00000,      40.597
    170.0000,      45.0000,   1.00000,      34.518
    175.0000,      45.0000,   1.00000,      29.959
    180.0000,      45.0000,   1.00000,      46.197
    185.0000,      45.0000,   1.00000,      1590.0
    190.0000,      45.0000,   1.00000,      47.199
    195.0000,      45.0000,   1.00000,      36.218
    200.0000,      45.0000,   1.00000,      33.506
    205.0000,      45.0000,   1.00000,      38.443
    210.0000,      45.0000,   1.00000,      48.826
    215.0000,      45.0000,   1.00000,      44.717
    220.0000,      45.0000,   1.00000,      43.800
    225.0000,      45.0000,   1.00000,      51.693
    235.0000,      45.0000,   1.00000,      51.536
    240.0000,      45.0000,   1.00000,      49.003
    245.0000,      45.0000,   1.00000,      45.061
    250.0000,      45.0000,   1.00000,      38.838
    255.0000,      45.0000,   1.00000,      184.60
    137.5000,       5.0000,  12.00000,      345.16
    142.5000,       5.0000,  12.00000,      318.11
    147.5000,       5.0000,  12.00000,      272.98
    152.5000,       5.0000,  12.00000,      243.33
    157.5000,       5.0000,  12.00000,      428.26
    162.5000,       5.0000,  12.00000,      403.74
    167.5000,       5.0000,  12.00000,      333.64
    172.5000,       5.0000,  12.00000,      382.17
    177.5000,       5.0000,  12.00000,      294.49
    182.5000,       5.0000,  12.00000,      328.50
    187.5000,       5.0000,  12.00000,      285.98
    192.5000,       5.0000,  12.00000,      416.57
    197.5000,       5.0000,  12.00000,       14178
    207.5000,       5.0000,  12.00000,      356.19
    212.5000,       5.0000,  12.00000,      441.34
    217.5000,       5.0000,  12.00000,      404.50
    222.5000,       5.0000,  12.00000,      418.17
    227.5000,       5.0000,  12.00000,      417.83
    232.5000,       5.0000,  12.00000,      417.83
    237.5000,       5.0000,  12.00000,      394.22
    242.5000,       5.0000,  12.00000,      394.68
    247.5000,       5.0000,  12.00000,      249.16
    252.5000,       5.0000,  12.00000,      253.42
    257.5000,       5.0000,  12.00000,      363.97
    262.5000,       5.0000,  12.00000,      353.03
    267.5000,       5.0000,  12.00000,      1447.8
     35.0000,      10.0000,   6.00000,      8.9413
     45.0000,      10.0000,   6.00000,      7.9297
     55.0000,      10.0000,   6.00000,      12.390
     65.0000,      10.0000,   6.00000,      10.755
     75.0000,      10.0000,   6.00000,      16.303
     85.0000,      10.0000,   6.00000,      18.356
     95.0000,      10.0000,   6.00000,      19.971
    105.0000,      10.0000,   6.00000,      15.530
    115.0000,      10.0000,   6.00000,      27.790
    125.0000,      10.0000,   6.00000,      36.593
    135.0000,      10.0000,   6.00000,      26.923
    140.0000,      10.0000,   6.00000,      171.97
    145.0000,      10.0000,   6.00000,      57.299
    150.0000,      10.0000,   6.00000,      106.69
    155.0000,      10.0000,   6.00000,      65.140
    160.0000,      10.0000,   6.00000,      208.98
    165.0000,      10.0000,   6.00000,      89.524
    170.0000,      10.0000,   6.00000,      192.34
    175.0000,      10.0000,   6.00000,      85.937
    180.0000,      10.0000,   6.00000,      218.43
    185.0000,      10.0000,   6.00000,      104.41
    190.0000,      10.0000,   6.00000,      189.27
    195.0000,      10.0000,   6.00000,      1053.9
    200.0000,      10.0000,   6.00000,      124.17
    205.0000,      10.0000,   6.00000,      48.565
    210.0000,      10.0000,   6.00000,      178.02
    215.0000,      10.0000,   6.00000,      85.560
    220.0000,      10.0000,   6.00000,      151.12
    225.0000,      10.0000,   6.00000,      128.95
    230.0000,      10.0000,   6.00000,      228.59
    235.0000,      10.0000,   6.00000,      142.22
    240.0000,      10.0000,   6.00000,      212.84
    245.0000,      10.0000,   6.00000,      158.57
    250.0000,      10.0000,   6.00000,      132.36
    255.0000,      10.0000,   6.00000,      171.35
    260.0000,      10.0000,   6.00000,      164.04
    265.0000,      10.0000,   6.00000,      323.08
    275.0000,      10.0000,   6.00000,      140.50
    285.0000,      10.0000,   6.00000,      1021.8
    305.0000,      10.0000,   6.00000,      165.60
    315.0000,      10.0000,   6.00000,      115.20
    325.0000,      10.0000,   6.00000,      149.54
    335.0000,      10.0000,   6.00000,      179.26
    345.0000,      10.0000,   6.00000,      158.41
    355.0000,      10.0000,   6.00000,      160.09
    365.0000,      10.0000,   6.00000,      809.24
    262.5000,      15.0000,   4.00000,      521.76
    255.0000,       5.0000,  13.00000,      431.71
    260.0000,       5.0000,  13.00000,      423.73
    265.0000,       5.0000,  13.00000,      1980.1
     50.0000,      50.0000,   1.00000,      4.0830
     60.0000,      50.0000,   1.00000,      4.2963
     70.0000,      50.0000,   1.00000,      4.5046
     80.0000,      50.0000,   1.00000,      5.6200
     90.0000,      50.0000,   1.00000,      5.5869
    100.0000,      50.0000,   1.00000,      5.4625
    110.0000,      50.0000,   1.00000,      6.9217
    120.0000,      50.0000,   1.00000,      7.8771
    130.0000,      50.0000,   1.00000,      6.9466
    140.0000,      50.0000,   1.00000,      11.143
    150.0000,      50.0000,   1.00000,      22.132
    155.0000,      50.0000,   1.00000,      54.960
    165.0000,      50.0000,   1.00000,      40.286
    170.0000,      50.0000,   1.00000,      51.239
    175.0000,      50.0000,   1.00000,      51.718
    180.0000,      50.0000,   1.00000,      1902.7
    185.0000,      50.0000,   1.00000,      47.992
    190.0000,      50.0000,   1.00000,      44.100
    195.0000,      50.0000,   1.00000,      44.737
    200.0000,      50.0000,   1.00000,      55.032
    205.0000,      50.0000,   1.00000,      35.406
    210.0000,      50.0000,   1.00000,      36.396
    215.0000,      50.0000,   1.00000,      36.391
    220.0000,      50.0000,   1.00000,      34.070
    225.0000,      50.0000,   1.00000,      32.685
    235.0000,      50.0000,   1.00000,      28.083
    240.0000,      50.0000,   1.00000,      38.353
    245.0000,      50.0000,   1.00000,      53.747
    250.0000,      50.0000,   1.00000,      210.57
    255.0000,      20.0000,   3.00000,      84.230
    260.0000,      20.0000,   3.00000,      481.05
    360.0000,      20.0000,   3.00000,      1094.8
    262.5000,       5.0000,  14.00000,      2129.1
     45.0000,      30.0000,   2.00000,      5.8691
     55.0000,      30.0000,   2.00000,      5.5897
     65.0000,      30.0000,   2.00000,      7.1745
     75.0000,      30.0000,   2.00000,      7.6858
     85.0000,      30.0000,   2.00000,      8.2447
     95.0000,      30.0000,   2.00000,      10.021
    105.0000,      30.0000,   2.00000,      10.388
    115.0000,      30.0000,   2.00000,      13.555
    125.0000,      30.0000,   2.00000,      14.010
    135.0000,      30.0000,   2.00000,      19.544
    145.0000,      30.0000,   2.00000,      19.843
    150.0000,      30.0000,   2.00000,      72.462
    155.0000,      30.0000,   2.00000,      28.099
    160.0000,      30.0000,   2.00000,      53.112
    165.0000,      30.0000,   2.00000,      30.323
    170.0000,      30.0000,   2.00000,      103.61
    175.0000,      30.0000,   2.00000,      29.238
    180.0000,      30.0000,   2.00000,      85.357
    185.0000,      30.0000,   2.00000,      223.21
    190.0000,      30.0000,   2.00000,      115.40
    195.0000,      30.0000,   2.00000,      41.244
    200.0000,      30.0000,   2.00000,      60.582
    205.0000,      30.0000,   2.00000,      39.728
    210.0000,      30.0000,   2.00000,      80.276
    215.0000,      30.0000,   2.00000,      4.1997
    220.0000,      30.0000,   2.00000,      52.971
    225.0000,      30.0000,   2.00000,      53.177
    230.0000,      30.0000,   2.00000,      53.538
    235.0000,      30.0000,   2.00000,      47.852
    240.0000,      30.0000,   2.00000,      66.311
    245.0000,      30.0000,   2.00000,      60.660
    250.0000,      30.0000,   2.00000,      70.192
    255.0000,      30.0000,   2.00000,      140.59
    265.0000,      30.0000,   2.00000,      64.088
    275.0000,      30.0000,   2.00000,      1386.7
    285.0000,      30.0000,   2.00000,      71.098
    295.0000,      30.0000,   2.00000,      49.531
    315.0000,      30.0000,   2.00000,      74.617
    325.0000,      30.0000,   2.00000,      67.504
    335.0000,      30.0000,   2.00000,      66.698
    345.0000,      30.0000,   2.00000,      81.936
    355.0000,      30.0000,   2.00000,      814.29
    155.0000,      55.0000,   1.00000,      50.428
    160.0000,      55.0000,   1.00000,      41.919
    165.0000,      55.0000,   1.00000,      47.855
    170.0000,      55.0000,   1.00000,      37.319
    175.0000,      55.0000,   1.00000,      4758.7
    180.0000,      55.0000,   1.00000,      46.755
    185.0000,      55.0000,   1.00000,      56.772
    190.0000,      55.0000,   1.00000,      54.454
    195.0000,      55.0000,   1.00000,      60.734
    200.0000,      55.0000,   1.00000,      42.188
    205.0000,      55.0000,   1.00000,      59.029
    210.0000,      55.0000,   1.00000,      55.193
    215.0000,      55.0000,   1.00000,      57.643
    220.0000,      55.0000,   1.00000,      55.953
    225.0000,      55.0000,   1.00000,      51.113
    235.0000,      55.0000,   1.00000,      62.451
    240.0000,      55.0000,   1.00000,      36.589
    245.0000,      55.0000,   1.00000,      266.81
     40.0000,      10.0000,   7.00000,      10.051
     50.0000,      10.0000,   7.00000,      9.6430
     60.0000,      10.0000,   7.00000,      8.4311
     70.0000,      10.0000,   7.00000,      12.711
     80.0000,      10.0000,   7.00000,      9.8727
     90.0000,      10.0000,   7.00000,      14.492
    100.0000,      10.0000,   7.00000,      23.928
    110.0000,      10.0000,   7.00000,      25.182
    120.0000,      10.0000,   7.00000,      23.458
    130.0000,      10.0000,   7.00000,      37.317
    140.0000,      10.0000,   7.00000,      34.620
    150.0000,      10.0000,   7.00000,      38.035
    160.0000,      10.0000,   7.00000,      40.804
    170.0000,      10.0000,   7.00000,      43.027
    180.0000,      10.0000,   7.00000,      58.714
    190.0000,      10.0000,   7.00000,      70.183
    200.0000,      10.0000,   7.00000,      64.209
    210.0000,      10.0000,   7.00000,      72.792
    220.0000,      10.0000,   7.00000,      58.274
    230.0000,      10.0000,   7.00000,      90.241
    240.0000,      10.0000,   7.00000,      98.270
    250.0000,      10.0000,   7.00000,      174.21
    260.0000,      10.0000,   7.00000,      398.29
    270.0000,      10.0000,   7.00000,      186.30
    280.0000,      10.0000,   7.00000,      1363.3
    300.0000,      10.0000,   7.00000,      194.68
    310.0000,      10.0000,   7.00000,      245.34
    320.0000,      10.0000,   7.00000,      139.08
    330.0000,      10.0000,   7.00000,      193.86
    340.0000,      10.0000,   7.00000,      177.91
    350.0000,      10.0000,   7.00000,      220.42
    360.0000,      10.0000,   7.00000,      2097.4
    140.0000,       5.0000,  15.00000,      564.62
    145.0000,       5.0000,  15.00000,      508.63
    150.0000,       5.0000,  15.00000,      311.60
    155.0000,       5.0000,  15.00000,      478.06
    160.0000,       5.0000,  15.00000,      578.62
    165.0000,       5.0000,  15.00000,      449.23
    170.0000,       5.0000,  15.00000,      556.85
    175.0000,       5.0000,  15.00000,      397.75
    180.0000,       5.0000,  15.00000,      514.74
    185.0000,       5.0000,  15.00000,      542.19
    190.0000,       5.0000,  15.00000,       25091
    200.0000,       5.0000,  15.00000,      620.62
    205.0000,       5.0000,  15.00000,      434.50
    210.0000,       5.0000,  15.00000,      443.87
    215.0000,       5.0000,  15.00000,      400.21
    220.0000,       5.0000,  15.00000,      587.96
    225.0000,       5.0000,  15.00000,      643.95
    230.0000,       5.0000,  15.00000,      436.22
    235.0000,       5.0000,  15.00000,      427.56
    240.0000,       5.0000,  15.00000,      569.29
    245.0000,       5.0000,  15.00000,      572.32
    250.0000,       5.0000,  15.00000,      550.63
    255.0000,       5.0000,  15.00000,      459.32
    260.0000,       5.0000,  15.00000,      2583.1
     60.0000,      60.0000,   1.00000,      4.4422
     70.0000,      60.0000,   1.00000,      4.4738
     80.0000,      60.0000,   1.00000,      5.1474
     90.0000,      60.0000,   1.00000,      6.3396
    100.0000,      60.0000,   1.00000,      5.9370
    110.0000,      60.0000,   1.00000,      6.7954
    120.0000,      60.0000,   1.00000,      7.0192
    130.0000,      60.0000,   1.00000,      8.5264
    140.0000,      60.0000,   1.00000,      7.8917
    150.0000,      60.0000,   1.00000,      11.453
    160.0000,      60.0000,   1.00000,      11.231
    165.0000,      60.0000,   1.00000,      44.738
    170.0000,      60.0000,   1.00000,      22.160
    175.0000,      60.0000,   1.00000,      50.773
    180.0000,      60.0000,   1.00000,      24.793
    185.0000,      60.0000,   1.00000,      64.973
    190.0000,      60.0000,   1.00000,      25.891
    195.0000,      60.0000,   1.00000,      67.992
    200.0000,      60.0000,   1.00000,      27.297
    205.0000,      60.0000,   1.00000,      67.183
    210.0000,      60.0000,   1.00000,      26.479
    215.0000,      60.0000,   1.00000,      68.155
    220.0000,      60.0000,   1.00000,      25.923
    225.0000,      60.0000,   1.00000,      59.776
    230.0000,      60.0000,   1.00000,      24.207
    235.0000,      60.0000,   1.00000,      43.519
    240.0000,      60.0000,   1.00000,      61.342
    250.0000,      60.0000,   1.00000,      19.169
    260.0000,      60.0000,   1.00000,      1092.4
    270.0000,      60.0000,   1.00000,      35.374
    280.0000,      60.0000,   1.00000,      40.821
    290.0000,      60.0000,   1.00000,      41.250
    300.0000,      60.0000,   1.00000,      27.919
    310.0000,      60.0000,   1.00000,      50.679
    330.0000,      60.0000,   1.00000,      44.984
    340.0000,      60.0000,   1.00000,      112.74
    245.0000,      15.0000,   5.00000,      227.48
    250.0000,      15.0000,   5.00000,      172.77
    255.0000,      15.0000,   5.00000,      733.50
    142.5000,       5.0000,  16.00000,      494.99
    147.5000,       5.0000,  16.00000,      575.09
    152.5000,       5.0000,  16.00000,      694.89
    157.5000,       5.0000,  16.00000,      580.70
    162.5000,       5.0000,  16.00000,      377.89
    167.5000,       5.0000,  16.00000,      791.87
    172.5000,       5.0000,  16.00000,      728.52
    177.5000,       5.0000,  16.00000,      462.42
    182.5000,       5.0000,  16.00000,      468.26
    187.5000,       5.0000,  16.00000,       84930
    192.5000,       5.0000,  16.00000,      624.23
    197.5000,       5.0000,  16.00000,      692.12
    202.5000,       5.0000,  16.00000,      637.38
    207.5000,       5.0000,  16.00000,      400.09
    212.5000,       5.0000,  16.00000,      565.87
    217.5000,       5.0000,  16.00000,      580.70
    222.5000,       5.0000,  16.00000,      500.31
    227.5000,       5.0000,  16.00000,      375.30
    232.5000,       5.0000,  16.00000,      740.46
    237.5000,       5.0000,  16.00000,      489.67
    242.5000,       5.0000,  16.00000,      447.70
    247.5000,       5.0000,  16.00000,      645.20
    252.5000,       5.0000,  16.00000,      646.51
    257.5000,       5.0000,  16.00000,      1707.7
    152.5000,      35.0000,   2.00000,      65.748
    157.5000,      35.0000,   2.00000,      62.946
    162.5000,      35.0000,   2.00000,      69.035
    167.5000,      35.0000,   2.00000,      91.591
    172.5000,      35.0000,   2.00000,      108.52
    177.5000,      35.0000,   2.00000,      8516.8
    182.5000,      35.0000,   2.00000,      90.403
    187.5000,      35.0000,   2.00000,      71.424
    192.5000,      35.0000,   2.00000,      77.076
    197.5000,      35.0000,   2.00000,      128.80
    202.5000,      35.0000,   2.00000,      112.60
    207.5000,      35.0000,   2.00000,      103.53
    217.5000,      35.0000,   2.00000,      102.71
    222.5000,      35.0000,   2.00000,      96.367
    227.5000,      35.0000,   2.00000,      73.390
    232.5000,      35.0000,   2.00000,      82.932
    237.5000,      35.0000,   2.00000,      79.211
    242.5000,      35.0000,   2.00000,      110.29
    247.5000,      35.0000,   2.00000,      520.82
    250.0000,      10.0000,   8.00000,      274.33
    255.0000,      10.0000,   8.00000,      1253.9
    355.0000,      10.0000,   8.00000,      2378.8
    150.0000,      25.0000,   3.00000,      141.05
    155.0000,      25.0000,   3.00000,      138.58
    160.0000,      25.0000,   3.00000,      144.66
    165.0000,      25.0000,   3.00000,      84.131
    170.0000,      25.0000,   3.00000,      101.46
    175.0000,      25.0000,   3.00000,      124.01
    180.0000,      25.0000,   3.00000,       23741
    185.0000,      25.0000,   3.00000,      115.82
    190.0000,      25.0000,   3.00000,      132.19
    195.0000,      25.0000,   3.00000,      123.84
    200.0000,      25.0000,   3.00000,      106.84
    205.0000,      25.0000,   3.00000,      254.07
    210.0000,      25.0000,   3.00000,      153.72
    215.0000,      25.0000,   3.00000,      106.87
    220.0000,      25.0000,   3.00000,      144.43
    225.0000,      25.0000,   3.00000,      156.04
    230.0000,      25.0000,   3.00000,      113.15
    235.0000,      25.0000,   3.00000,      114.32
    240.0000,      25.0000,   3.00000,      151.66
    245.0000,      25.0000,   3.00000,      123.73
    250.0000,      25.0000,   3.00000,      409.45
    255.0000,       5.0000,  17.00000,      2040.5
    165.0000,      65.0000,   1.00000,      52.722
    170.0000,      65.0000,   1.00000,      48.333
    175.0000,      65.0000,   1.00000,      61.929
    180.0000,      65.0000,   1.00000,      37.915
    185.0000,      65.0000,   1.00000,      45.280
    190.0000,      65.0000,   1.00000,      40.906
    195.0000,      65.0000,   1.00000,      60.662
    200.0000,      65.0000,   1.00000,      68.124
    205.0000,      65.0000,   1.00000,      66.878
    210.0000,      65.0000,   1.00000,      50.876
    215.0000,      65.0000,   1.00000,      37.648
    220.0000,      65.0000,   1.00000,      49.818
    225.0000,      65.0000,   1.00000,      64.706
    235.0000,      65.0000,   1.00000,      85.673
     50.0000,      20.0000,   4.00000,      4.6794
     60.0000,      20.0000,   4.00000,      6.1704
     70.0000,      20.0000,   4.00000,      9.3326
     80.0000,      20.0000,   4.00000,      11.937
     90.0000,      20.0000,   4.00000,      11.821
    100.0000,      20.0000,   4.00000,      10.859
    110.0000,      20.0000,   4.00000,      12.520
    120.0000,      20.0000,   4.00000,      13.377
    130.0000,      20.0000,   4.00000,      24.100
    140.0000,      20.0000,   4.00000,      27.277
    150.0000,      20.0000,   4.00000,      32.463
    160.0000,      20.0000,   4.00000,      28.873
    170.0000,      20.0000,   4.00000,      30.983
    180.0000,      20.0000,   4.00000,      31.925
    190.0000,      20.0000,   4.00000,      42.157
    200.0000,      20.0000,   4.00000,      56.920
    210.0000,      20.0000,   4.00000,      50.396
    220.0000,      20.0000,   4.00000,      40.032
    230.0000,      20.0000,   4.00000,      46.953
    240.0000,      20.0000,   4.00000,      105.50
    245.0000,      20.0000,   4.00000,      162.22
    250.0000,      20.0000,   4.00000,      260.56
    260.0000,      20.0000,   4.00000,      91.230
    270.0000,      20.0000,   4.00000,      2543.7
    280.0000,      20.0000,   4.00000,      136.73
    300.0000,      20.0000,   4.00000,      116.47
    310.0000,      20.0000,   4.00000,      153.67
    320.0000,      20.0000,   4.00000,      133.87
    330.0000,      20.0000,   4.00000,      127.86
    340.0000,      20.0000,   4.00000,      122.63
    350.0000,      20.0000,   4.00000,      1230.2
    147.5000,       5.0000,  18.00000,      840.34
    152.5000,       5.0000,  18.00000,      455.07
    157.5000,       5.0000,  18.00000,      816.44
    162.5000,       5.0000,  18.00000,      703.60
    167.5000,       5.0000,  18.00000,      718.15
    172.5000,       5.0000,  18.00000,      655.84
    177.5000,       5.0000,  18.00000,      1037.8
    182.5000,       5.0000,  18.00000,       77781
    192.5000,       5.0000,  18.00000,      955.83
    197.5000,       5.0000,  18.00000,      902.45
    202.5000,       5.0000,  18.00000,      832.37
    207.5000,       5.0000,  18.00000,      849.63
    212.5000,       5.0000,  18.00000,      882.82
    217.5000,       5.0000,  18.00000,      783.25
    222.5000,       5.0000,  18.00000,      494.07
    227.5000,       5.0000,  18.00000,      954.93
    232.5000,       5.0000,  18.00000,      677.05
    237.5000,       5.0000,  18.00000,      603.60
    242.5000,       5.0000,  18.00000,      864.44
    247.5000,       5.0000,  18.00000,      811.23
    252.5000,       5.0000,  18.00000,      2600.6
    250.0000,      10.0000,   9.00000,      1893.3
     70.0000,      70.0000,   1.00000,      5.1858
     80.0000,      70.0000,   1.00000,      5.0254
     90.0000,      70.0000,   1.00000,      6.0315
    100.0000,      70.0000,   1.00000,      6.0557
    110.0000,      70.0000,   1.00000,      7.1818
    120.0000,      70.0000,   1.00000,      7.9378
    130.0000,      70.0000,   1.00000,      8.9576
    140.0000,      70.0000,   1.00000,      11.258
    150.0000,      70.0000,   1.00000,      8.3737
    160.0000,      70.0000,   1.00000,      14.129
    170.0000,      70.0000,   1.00000,      28.553
    175.0000,      70.0000,   1.00000,      59.295
    180.0000,      70.0000,   1.00000,      28.334
    185.0000,      70.0000,   1.00000,      60.693
    190.0000,      70.0000,   1.00000,      15.216
    195.0000,      70.0000,   1.00000,      51.507
    200.0000,      70.0000,   1.00000,      29.702
    205.0000,      70.0000,   1.00000,      49.882
    210.0000,      70.0000,   1.00000,      30.025
    215.0000,      70.0000,   1.00000,      76.513
    220.0000,      70.0000,   1.00000,      37.521
    225.0000,      70.0000,   1.00000,      61.145
    230.0000,      70.0000,   1.00000,      18.246
    240.0000,      70.0000,   1.00000,      15.404
    250.0000,      70.0000,   1.00000,      133.64
    260.0000,      70.0000,   1.00000,      27.172
    270.0000,      70.0000,   1.00000,      34.196
    280.0000,      70.0000,   1.00000,      33.937
    290.0000,      70.0000,   1.00000,      46.317
    300.0000,      70.0000,   1.00000,      55.312
    310.0000,      70.0000,   1.00000,      57.055
    330.0000,      70.0000,   1.00000,      453.41
    235.0000,      40.0000,   2.00000,      64.395
    240.0000,      40.0000,   2.00000,      540.51
    340.0000,      40.0000,   2.00000,      753.80
    245.0000,       5.0000,  19.00000,      968.31
    250.0000,       5.0000,  19.00000,      3852.7
    242.5000,      15.0000,   6.00000,      329.66
    247.5000,      15.0000,   6.00000,      1474.0
    247.5000,       5.0000,  20.00000,      4798.8
    175.0000,      75.0000,   1.00000,      72.782
    180.0000,      75.0000,   1.00000,      45.789
    185.0000,      75.0000,   1.00000,      50.485
    190.0000,      75.0000,   1.00000,      63.524
    195.0000,      75.0000,   1.00000,      65.328
    200.0000,      75.0000,   1.00000,      78.605
    205.0000,      75.0000,   1.00000,      55.556
    210.0000,      75.0000,   1.00000,      75.263
    215.0000,      75.0000,   1.00000,      72.911
    220.0000,      75.0000,   1.00000,      70.100
    225.0000,      75.0000,   1.00000,      106.46
     60.0000,      30.0000,   3.00000,      5.5996
     70.0000,      30.0000,   3.00000,      5.9416
     80.0000,      30.0000,   3.00000,      7.8239
     90.0000,      30.0000,   3.00000,      11.918
    100.0000,      30.0000,   3.00000,      11.792
    110.0000,      30.0000,   3.00000,      12.565
    120.0000,      30.0000,   3.00000,      15.943
    130.0000,      30.0000,   3.00000,      15.161
    140.0000,      30.0000,   3.00000,      20.519
    150.0000,      30.0000,   3.00000,      30.200
    160.0000,      30.0000,   3.00000,      27.861
    170.0000,      30.0000,   3.00000,      23.949
    180.0000,      30.0000,   3.00000,      24.644
    190.0000,      30.0000,   3.00000,      25.073
    200.0000,      30.0000,   3.00000,      35.938
    210.0000,      30.0000,   3.00000,      40.931
    220.0000,      30.0000,   3.00000,      39.358
    240.0000,      30.0000,   3.00000,      797.38
     55.0000,      10.0000,  10.00000,      10.233
     65.0000,      10.0000,  10.00000,      9.4818
     75.0000,      10.0000,  10.00000,      15.317
     85.0000,      10.0000,  10.00000,      18.020
     95.0000,      10.0000,  10.00000,      20.766
    105.0000,      10.0000,  10.00000,      41.130
    115.0000,      10.0000,  10.00000,      28.939
    125.0000,      10.0000,  10.00000,      40.673
    135.0000,      10.0000,  10.00000,      67.464
    145.0000,      10.0000,  10.00000,      63.713
    155.0000,      10.0000,  10.00000,      153.71
    160.0000,      10.0000,  10.00000,      438.65
    165.0000,      10.0000,  10.00000,      202.30
    170.0000,      10.0000,  10.00000,      367.18
    175.0000,      10.0000,  10.00000,      2395.8
    180.0000,      10.0000,  10.00000,      605.14
    185.0000,      10.0000,  10.00000,      94.290
    190.0000,      10.0000,  10.00000,      437.53
    195.0000,      10.0000,  10.00000,      256.67
    200.0000,      10.0000,  10.00000,      408.45
    205.0000,      10.0000,  10.00000,      240.80
    210.0000,      10.0000,  10.00000,      534.90
    215.0000,      10.0000,  10.00000,      274.28
    220.0000,      10.0000,  10.00000,      379.92
    225.0000,      10.0000,  10.00000,      204.41
    230.0000,      10.0000,  10.00000,      444.86
    235.0000,      10.0000,  10.00000,      221.78
    240.0000,      10.0000,  10.00000,      350.44
    245.0000,      10.0000,  10.00000,      724.35
    255.0000,      10.0000,  10.00000,      167.41
    265.0000,      10.0000,  10.00000,      6780.1
    285.0000,      10.0000,  10.00000,      427.44
    295.0000,      10.0000,  10.00000,      301.94
    305.0000,      10.0000,  10.00000,      365.69
    315.0000,      10.0000,  10.00000,      475.62
    325.0000,      10.0000,  10.00000,      428.16
    335.0000,      10.0000,  10.00000,      413.28
    345.0000,      10.0000,  10.00000,      1655.5
    225.0000,       5.0000,  21.00000,      822.67
    230.0000,       5.0000,  21.00000,      966.81
    235.0000,       5.0000,  21.00000,      1131.8
    240.0000,       5.0000,  21.00000,      952.69
    245.0000,       5.0000,  21.00000,      5098.5
     80.0000,      80.0000,   1.00000,      4.6337
     90.0000,      80.0000,   1.00000,      4.3778
    100.0000,      80.0000,   1.00000,      5.0206
    110.0000,      80.0000,   1.00000,      7.6733
    120.0000,      80.0000,   1.00000,      5.7975
    130.0000,      80.0000,   1.00000,      7.4970
    140.0000,      80.0000,   1.00000,      7.2636
    150.0000,      80.0000,   1.00000,      8.8617
    160.0000,      80.0000,   1.00000,      8.3907
    170.0000,      80.0000,   1.00000,      11.046
    180.0000,      80.0000,   1.00000,      29.536
    185.0000,      80.0000,   1.00000,      64.146
    190.0000,      80.0000,   1.00000,      23.759
    195.0000,      80.0000,   1.00000,      45.931
    200.0000,      80.0000,   1.00000,      36.115
    205.0000,      80.0000,   1.00000,      52.281
    210.0000,      80.0000,   1.00000,      33.613
    215.0000,      80.0000,   1.00000,      66.136
    220.0000,      80.0000,   1.00000,      18.416
    230.0000,      80.0000,   1.00000,      20.701
    240.0000,      80.0000,   1.00000,      63.624
    250.0000,      80.0000,   1.00000,      22.600
    260.0000,      80.0000,   1.00000,      19.716
    270.0000,      80.0000,   1.00000,      20.607
    280.0000,      80.0000,   1.00000,      29.448
    290.0000,      80.0000,   1.00000,      51.034
    300.0000,      80.0000,   1.00000,      32.853
    310.0000,      80.0000,   1.00000,      54.797
    167.5000,      45.0000,   2.00000,      137.88
    172.5000,      45.0000,   2.00000,      131.06
    177.5000,      45.0000,   2.00000,      92.884
    182.5000,      45.0000,   2.00000,      66.570
    187.5000,      45.0000,   2.00000,      99.326
    192.5000,      45.0000,   2.00000,      143.58
    197.5000,      45.0000,   2.00000,      157.47
    202.5000,      45.0000,   2.00000,      147.78
    212.5000,      45.0000,   2.00000,      96.156
    217.5000,      45.0000,   2.00000,      101.52
    222.5000,      45.0000,   2.00000,      139.64
    227.5000,      45.0000,   2.00000,      128.14
    232.5000,      45.0000,   2.00000,      609.61
    240.0000,      20.0000,   5.00000,      1455.3
    340.0000,      20.0000,   5.00000,      1697.4
    157.5000,       5.0000,  22.00000,      1257.1
    162.5000,       5.0000,  22.00000,      841.61
    167.5000,       5.0000,  22.00000,      1235.2
    172.5000,       5.0000,  22.00000,      1092.0
    182.5000,       5.0000,  22.00000,      831.71
    187.5000,       5.0000,  22.00000,      1430.8
    192.5000,       5.0000,  22.00000,      1260.3
    197.5000,       5.0000,  22.00000,      1227.6
    202.5000,       5.0000,  22.00000,      1394.5
    207.5000,       5.0000,  22.00000,      1247.2
    212.5000,       5.0000,  22.00000,      785.98
    217.5000,       5.0000,  22.00000,      1217.8
    222.5000,       5.0000,  22.00000,      802.01
    227.5000,       5.0000,  22.00000,      722.09
    232.5000,       5.0000,  22.00000,      1200.3
    237.5000,       5.0000,  22.00000,      1331.2
    242.5000,       5.0000,  22.00000,      1193.8
    162.5000,      25.0000,   4.00000,      160.46
    167.5000,      25.0000,   4.00000,      254.25
    172.5000,      25.0000,   4.00000,      233.32
    177.5000,      25.0000,   4.00000,      201.85
    182.5000,      25.0000,   4.00000,      222.21
    187.5000,      25.0000,   4.00000,      239.15
    197.5000,      25.0000,   4.00000,      196.93
    202.5000,      25.0000,   4.00000,      250.13
    207.5000,      25.0000,   4.00000,      270.87
    212.5000,      25.0000,   4.00000,      244.55
    217.5000,      25.0000,   4.00000,      268.29
    222.5000,      25.0000,   4.00000,      158.50
    227.5000,      25.0000,   4.00000,      156.54
    232.5000,      25.0000,   4.00000,      204.55
    160.0000,      15.0000,   7.00000,      380.76
    165.0000,      15.0000,   7.00000,      275.15
    170.0000,      15.0000,   7.00000,      269.57
    175.0000,      15.0000,   7.00000,      273.26
    180.0000,      15.0000,   7.00000,      372.37
    190.0000,      15.0000,   7.00000,      381.49
    195.0000,      15.0000,   7.00000,      279.14
    200.0000,      15.0000,   7.00000,      289.29
    205.0000,      15.0000,   7.00000,      503.03
    210.0000,      15.0000,   7.00000,      407.58
    215.0000,      15.0000,   7.00000,      337.39
    220.0000,      15.0000,   7.00000,      281.35
    225.0000,      15.0000,   7.00000,      411.25
    230.0000,      15.0000,   7.00000,      365.84
    235.0000,      15.0000,   7.00000,      268.18
    240.0000,      15.0000,   7.00000,      1703.3
    240.0000,      10.0000,  11.00000,      3314.9
    185.0000,      85.0000,   1.00000,      57.882
    190.0000,      85.0000,   1.00000,      65.345
    195.0000,      85.0000,   1.00000,      48.567
    200.0000,      85.0000,   1.00000,      67.428
    205.0000,      85.0000,   1.00000,      90.565
    210.0000,      85.0000,   1.00000,      80.565
    215.0000,      85.0000,   1.00000,      137.22
    240.0000,       5.0000,  23.00000,      4692.5
    232.5000,       5.0000,  24.00000,      1319.8
    237.5000,       5.0000,  24.00000,      4632.6
    170.0000,      35.0000,   3.00000,      165.23
    175.0000,      35.0000,   3.00000,      176.29
    180.0000,      35.0000,   3.00000,      121.63
    185.0000,      35.0000,   3.00000,      146.72
    190.0000,      35.0000,   3.00000,      204.15
    205.0000,      35.0000,   3.00000,      153.00
    210.0000,      35.0000,   3.00000,      117.29
    215.0000,      35.0000,   3.00000,      216.66
    220.0000,      35.0000,   3.00000,      197.62
    225.0000,      35.0000,   3.00000,      160.50
    230.0000,      35.0000,   3.00000,      912.26
     75.0000,      50.0000,   2.00000,      6.0985
     85.0000,      50.0000,   2.00000,      6.5498
     95.0000,      50.0000,   2.00000,      7.9550
    105.0000,      50.0000,   2.00000,      9.3467
    115.0000,      50.0000,   2.00000,      10.529
    125.0000,      50.0000,   2.00000,      10.488
    135.0000,      50.0000,   2.00000,      15.564
    145.0000,      50.0000,   2.00000,      15.170
    155.0000,      50.0000,   2.00000,      16.744
    175.0000,      50.0000,   2.00000,      31.443
    180.0000,      50.0000,   2.00000,      153.81
    185.0000,      50.0000,   2.00000,      56.838
    190.0000,      50.0000,   2.00000,      123.74
    195.0000,      50.0000,   2.00000,      44.977
    200.0000,      50.0000,   2.00000,      105.79
    205.0000,      50.0000,   2.00000,      22.258
    210.0000,      50.0000,   2.00000,      143.78
    215.0000,      50.0000,   2.00000,      59.585
    220.0000,      50.0000,   2.00000,      146.67
    225.0000,      50.0000,   2.00000,      77.768
    235.0000,      50.0000,   2.00000,      38.429
    245.0000,      50.0000,   2.00000,      181.48
    255.0000,      50.0000,   2.00000,      38.547
    265.0000,      50.0000,   2.00000,      59.390
    275.0000,      50.0000,   2.00000,      46.892
    285.0000,      50.0000,   2.00000,      99.470
    305.0000,      50.0000,   2.00000,      77.374
    315.0000,      50.0000,   2.00000,      117.59
    325.0000,      50.0000,   2.00000,      670.39
    190.0000,      90.0000,   1.00000,      58.167
    195.0000,      90.0000,   1.00000,      87.284
    200.0000,      90.0000,   1.00000,      73.024
    205.0000,      90.0000,   1.00000,      64.034
    210.0000,      90.0000,   1.00000,      103.88
     65.0000,      10.0000,  12.00000,      15.275
     75.0000,      10.0000,  12.00000,      14.759
     85.0000,      10.0000,  12.00000,      24.203
     95.0000,      10.0000,  12.00000,      26.742
    105.0000,      10.0000,  12.00000,      36.947
    115.0000,      10.0000,  12.00000,      42.606
    125.0000,      10.0000,  12.00000,      54.596
    135.0000,      10.0000,  12.00000,      74.432
    145.0000,      10.0000,  12.00000,      78.440
    155.0000,      10.0000,  12.00000,      109.25
    165.0000,      10.0000,  12.00000,      288.52
    170.0000,      10.0000,  12.00000,      747.20
    175.0000,      10.0000,  12.00000,      239.38
    180.0000,      10.0000,  12.00000,      660.05
    185.0000,      10.0000,  12.00000,      272.92
    190.0000,      10.0000,  12.00000,      634.09
    195.0000,      10.0000,  12.00000,      275.89
    200.0000,      10.0000,  12.00000,      800.11
    205.0000,      10.0000,  12.00000,      295.80
    210.0000,      10.0000,  12.00000,      584.58
    215.0000,      10.0000,  12.00000,      341.84
    220.0000,      10.0000,  12.00000,      703.68
    225.0000,      10.0000,  12.00000,      257.72
    230.0000,      10.0000,  12.00000,      605.94
    235.0000,      10.0000,  12.00000,      369.92
    245.0000,      10.0000,  12.00000,      114.54
    255.0000,      10.0000,  12.00000,       10871
    275.0000,      10.0000,  12.00000,      484.52
    285.0000,      10.0000,  12.00000,      338.30
    295.0000,      10.0000,  12.00000,      566.66
    305.0000,      10.0000,  12.00000,      622.24
    315.0000,      10.0000,  12.00000,      676.33
    325.0000,      10.0000,  12.00000,      614.04
    335.0000,      10.0000,  12.00000,      2662.8
    210.0000,       5.0000,  25.00000,      1728.3
    215.0000,       5.0000,  25.00000,      1017.5
    220.0000,       5.0000,  25.00000,      1160.2
    225.0000,       5.0000,  25.00000,      1541.8
    230.0000,       5.0000,  25.00000,      1499.7
    235.0000,       5.0000,  25.00000,      1647.6
    222.5000,      15.0000,   8.00000,      550.16
    227.5000,      15.0000,   8.00000,      496.27
    232.5000,      15.0000,   8.00000,      2008.9
    195.0000,      95.0000,   1.00000,      46.102
    200.0000,      95.0000,   1.00000,      78.767
    205.0000,      95.0000,   1.00000,      102.25
     70.0000,      20.0000,   6.00000,      9.3048
     80.0000,      20.0000,   6.00000,      9.6967
     90.0000,      20.0000,   6.00000,      15.011
    100.0000,      20.0000,   6.00000,      17.954
    110.0000,      20.0000,   6.00000,      20.718
    120.0000,      20.0000,   6.00000,      22.354
    130.0000,      20.0000,   6.00000,      29.434
    140.0000,      20.0000,   6.00000,      47.741
    150.0000,      20.0000,   6.00000,      50.662
    160.0000,      20.0000,   6.00000,      68.871
    170.0000,      20.0000,   6.00000,      69.136
    180.0000,      20.0000,   6.00000,      49.195
    190.0000,      20.0000,   6.00000,      57.651
    200.0000,      20.0000,   6.00000,      64.410
    210.0000,      20.0000,   6.00000,      151.54
    215.0000,      20.0000,   6.00000,      474.21
    220.0000,      20.0000,   6.00000,      202.25
    225.0000,      20.0000,   6.00000,      327.56
    230.0000,      20.0000,   6.00000,      376.86
    240.0000,      20.0000,   6.00000,      67.984
    250.0000,      20.0000,   6.00000,      889.48
    260.0000,      20.0000,   6.00000,      137.49
    280.0000,      20.0000,   6.00000,      262.53
    290.0000,      20.0000,   6.00000,      257.95
    300.0000,      20.0000,   6.00000,      286.81
    310.0000,      20.0000,   6.00000,      288.67
    320.0000,      20.0000,   6.00000,      291.39
    330.0000,      20.0000,   6.00000,      2451.5
    232.5000,       5.0000,  26.00000,      7706.0
    182.5000,      55.0000,   2.00000,      158.84
    187.5000,      55.0000,   2.00000,      179.33
    192.5000,      55.0000,   2.00000,      153.66
    197.5000,      55.0000,   2.00000,      98.152
    202.5000,      55.0000,   2.00000,      120.76
    207.5000,      55.0000,   2.00000,      153.99
    212.5000,      55.0000,   2.00000,      181.90
    220.0000,      30.0000,   4.00000,      252.69
    225.0000,      30.0000,   4.00000,      343.94
    325.0000,      30.0000,   4.00000,      1457.7
    220.0000,       5.0000,  27.00000,      1910.9
    225.0000,       5.0000,  27.00000,      1373.8
    230.0000,       5.0000,  27.00000,      6471.0
    230.0000,      10.0000,  13.00000,      4627.3
    310.0000,      10.0000,  13.00000,      672.80
    320.0000,      10.0000,  13.00000,      564.39
    330.0000,      10.0000,  13.00000,      2962.3
    100.0000,     100.0000,   1.00000,      4.7212
    110.0000,     100.0000,   1.00000,      5.3960
    120.0000,     100.0000,   1.00000,      4.8482
    130.0000,     100.0000,   1.00000,      7.0274
    140.0000,     100.0000,   1.00000,      7.4173
    150.0000,     100.0000,   1.00000,      7.7567
    160.0000,     100.0000,   1.00000,      11.534
    170.0000,     100.0000,   1.00000,      11.690
    180.0000,     100.0000,   1.00000,      12.045
    190.0000,     100.0000,   1.00000,      15.598
    200.0000,     100.0000,   1.00000,      50.424
    210.0000,     100.0000,   1.00000,      13.019
    220.0000,     100.0000,   1.00000,      153.76
    230.0000,     100.0000,   1.00000,      18.575
    240.0000,     100.0000,   1.00000,      22.478
    250.0000,     100.0000,   1.00000,      27.940
    260.0000,     100.0000,   1.00000,      30.286
    270.0000,     100.0000,   1.00000,      21.553
    280.0000,     100.0000,   1.00000,      18.847
    290.0000,     100.0000,   1.00000,      32.805
    300.0000,     100.0000,   1.00000,      217.13
    205.0000,      25.0000,   5.00000,      402.47
    210.0000,      25.0000,   5.00000,      384.97
    215.0000,      25.0000,   5.00000,      297.48
    220.0000,      25.0000,   5.00000,      328.12
    225.0000,      25.0000,   5.00000,      555.68
    205.0000,      40.0000,   3.00000,      155.16
    210.0000,      40.0000,   3.00000,      184.64
    215.0000,      40.0000,   3.00000,      246.38
    310.0000,      40.0000,   3.00000,      133.44
    320.0000,      40.0000,   3.00000,      1462.5
    172.5000,       5.0000,  28.00000,      1807.1
    177.5000,       5.0000,  28.00000,      1607.5
    182.5000,       5.0000,  28.00000,      1985.7
    187.5000,       5.0000,  28.00000,      1175.8
    192.5000,       5.0000,  28.00000,      2206.4
    197.5000,       5.0000,  28.00000,      2001.5
    202.5000,       5.0000,  28.00000,      1604.8
    207.5000,       5.0000,  28.00000,      1430.0
    212.5000,       5.0000,  28.00000,      1868.8
    217.5000,       5.0000,  28.00000,      1989.3
    222.5000,       5.0000,  28.00000,      2084.1
    227.5000,       5.0000,  28.00000,      2881.4
    225.0000,      15.0000,   9.00000,      663.31
    225.0000,       5.0000,  29.00000,      2510.5
    220.0000,      10.0000,  14.00000,      1034.9
    225.0000,      10.0000,  14.00000,      1578.1
    325.0000,      10.0000,  14.00000,      4686.6
     90.0000,      60.0000,   2.00000,      4.7596
    100.0000,      60.0000,   2.00000,      5.7676
    110.0000,      60.0000,   2.00000,      7.4775
    120.0000,      60.0000,   2.00000,      9.2463
    130.0000,      60.0000,   2.00000,      11.511
    140.0000,      60.0000,   2.00000,      11.787
    150.0000,      60.0000,   2.00000,      14.282
    160.0000,      60.0000,   2.00000,      18.999
    170.0000,      60.0000,   2.00000,      20.421
    180.0000,      60.0000,   2.00000,      28.240
    190.0000,      60.0000,   2.00000,      34.516
    200.0000,      60.0000,   2.00000,      57.908
    205.0000,      60.0000,   2.00000,      123.54
    210.0000,      60.0000,   2.00000,      83.010
    220.0000,      60.0000,   2.00000,      26.309
    230.0000,      60.0000,   2.00000,      112.87
    240.0000,      60.0000,   2.00000,      33.152
    250.0000,      60.0000,   2.00000,      31.698
    260.0000,      60.0000,   2.00000,      47.626
    270.0000,      60.0000,   2.00000,      30.575
    280.0000,      60.0000,   2.00000,      44.932
    300.0000,      60.0000,   2.00000,      94.181
    310.0000,      60.0000,   2.00000,      794.01
    177.5000,       5.0000,  30.00000,      1383.1
    182.5000,       5.0000,  30.00000,      2328.4
    187.5000,       5.0000,  30.00000,      2220.1
    192.5000,       5.0000,  30.00000,      2021.6
    197.5000,       5.0000,  30.00000,      2581.1
    202.5000,       5.0000,  30.00000,      2021.6
    207.5000,       5.0000,  30.00000,      2704.2
    212.5000,       5.0000,  30.00000,      1619.6
    217.5000,       5.0000,  30.00000,      2078.8
    222.5000,       5.0000,  30.00000,      2121.5
    110.0000,     110.0000,   1.00000,      4.5479
    120.0000,     110.0000,   1.00000,      4.7537
    130.0000,     110.0000,   1.00000,      5.3833
    140.0000,     110.0000,   1.00000,      7.4938
    150.0000,     110.0000,   1.00000,      6.2640
    160.0000,     110.0000,   1.00000,      7.2323
    170.0000,     110.0000,   1.00000,      10.300
    180.0000,     110.0000,   1.00000,      12.211
    190.0000,     110.0000,   1.00000,      12.181
    200.0000,     110.0000,   1.00000,      18.730
    210.0000,     110.0000,   1.00000,      99.217
    220.0000,     110.0000,   1.00000,      17.876
    230.0000,     110.0000,   1.00000,      18.390
    240.0000,     110.0000,   1.00000,      23.383
    250.0000,     110.0000,   1.00000,      15.703
    260.0000,     110.0000,   1.00000,      21.008
    270.0000,     110.0000,   1.00000,      29.559
    280.0000,     110.0000,   1.00000,      23.413
    290.0000,     110.0000,   1.00000,      73.504
    215.0000,      20.0000,   7.00000,      561.82
    320.0000,      20.0000,   7.00000,      3384.7
    180.0000,       5.0000,  31.00000,      1611.1
    185.0000,       5.0000,  31.00000,      1688.8
    190.0000,       5.0000,  31.00000,      2021.6
    195.0000,       5.0000,  31.00000,      2233.4
    200.0000,       5.0000,  31.00000,      2753.2
    205.0000,       5.0000,  31.00000,      1622.6
    210.0000,       5.0000,  31.00000,      2584.5
    215.0000,       5.0000,  31.00000,      2088.7
    190.0000,      45.0000,   3.00000,      243.58
    195.0000,      45.0000,   3.00000,      176.30
    200.0000,      45.0000,   3.00000,      219.00
    205.0000,      45.0000,   3.00000,      181.20
    210.0000,      45.0000,   3.00000,      372.72
     80.0000,      10.0000,  15.00000,      26.688
     90.0000,      10.0000,  15.00000,      25.096
    100.0000,      10.0000,  15.00000,      39.236
    110.0000,      10.0000,  15.00000,      41.179
    120.0000,      10.0000,  15.00000,      51.205
    130.0000,      10.0000,  15.00000,      63.818
    140.0000,      10.0000,  15.00000,      73.463
    150.0000,      10.0000,  15.00000,      106.75
    160.0000,      10.0000,  15.00000,      110.08
    170.0000,      10.0000,  15.00000,      183.14
    180.0000,      10.0000,  15.00000,      176.84
    190.0000,      10.0000,  15.00000,      138.87
    200.0000,      10.0000,  15.00000,      170.71
    210.0000,      10.0000,  15.00000,      177.32
    220.0000,      10.0000,  15.00000,      186.35
    230.0000,      10.0000,  15.00000,      231.02
    240.0000,      10.0000,  15.00000,      452.43
    260.0000,      10.0000,  15.00000,      220.76
    270.0000,      10.0000,  15.00000,      322.60
    280.0000,      10.0000,  15.00000,      415.99
    290.0000,      10.0000,  15.00000,      633.49
    300.0000,      10.0000,  15.00000,      618.28
    310.0000,      10.0000,  15.00000,      723.39
    320.0000,      10.0000,  15.00000,      7170.0
    187.5000,      35.0000,   4.00000,      258.13
    192.5000,      35.0000,   4.00000,      235.08
    197.5000,      35.0000,   4.00000,      161.63
    202.5000,      35.0000,   4.00000,      293.98
    207.5000,      35.0000,   4.00000,      364.75
    212.5000,      35.0000,   4.00000,      439.48
    197.5000,      65.0000,   2.00000,      153.43
    202.5000,      65.0000,   2.00000,      142.96
    202.5000,      15.0000,  10.00000,      582.26
    207.5000,      15.0000,  10.00000,      814.86
    212.5000,      15.0000,  10.00000,      883.14
    212.5000,      25.0000,   6.00000,      601.89
    120.0000,     120.0000,   1.00000,      4.6720
    130.0000,     120.0000,   1.00000,      5.0754
    140.0000,     120.0000,   1.00000,      5.8527
    150.0000,     120.0000,   1.00000,      9.6685
    160.0000,     120.0000,   1.00000,      6.7626
    170.0000,     120.0000,   1.00000,      8.7600
    180.0000,     120.0000,   1.00000,      14.355
    190.0000,     120.0000,   1.00000,      15.747
    200.0000,     120.0000,   1.00000,      62.799
    210.0000,     120.0000,   1.00000,      17.403
    220.0000,     120.0000,   1.00000,      16.939
    230.0000,     120.0000,   1.00000,      23.183
    240.0000,     120.0000,   1.00000,      17.872
    250.0000,     120.0000,   1.00000,      17.837
    260.0000,     120.0000,   1.00000,      21.997
    270.0000,     120.0000,   1.00000,      29.284
    280.0000,     120.0000,   1.00000,      26.805
    185.0000,       5.0000,  33.00000,      2526.1
    190.0000,       5.0000,  33.00000,      2852.7
    195.0000,       5.0000,  33.00000,      2443.3
    200.0000,       5.0000,  33.00000,      1676.1
    205.0000,       5.0000,  33.00000,      1997.9
    210.0000,       5.0000,  33.00000,      2446.3
    215.0000,       5.0000,  33.00000,      2931.4
     90.0000,      30.0000,   5.00000,      9.2505
    100.0000,      30.0000,   5.00000,      9.8268
    110.0000,      30.0000,   5.00000,      17.587
    120.0000,      30.0000,   5.00000,      16.042
    130.0000,      30.0000,   5.00000,      20.288
    140.0000,      30.0000,   5.00000,      27.215
    150.0000,      30.0000,   5.00000,      29.410
    160.0000,      30.0000,   5.00000,      41.715
    170.0000,      30.0000,   5.00000,      46.896
    180.0000,      30.0000,   5.00000,      61.933
    190.0000,      30.0000,   5.00000,      76.948
    200.0000,      30.0000,   5.00000,      162.32
    205.0000,      30.0000,   5.00000,      252.69
    210.0000,      30.0000,   5.00000,      176.31
    220.0000,      30.0000,   5.00000,      59.118
    230.0000,      30.0000,   5.00000,      212.10
    240.0000,      30.0000,   5.00000,      73.612
    250.0000,      30.0000,   5.00000,      81.896
     85.0000,      10.0000,  16.00000,      35.398
     95.0000,      10.0000,  16.00000,      19.149
    105.0000,      10.0000,  16.00000,      42.233
    115.0000,      10.0000,  16.00000,      83.001
    125.0000,      10.0000,  16.00000,      70.850
    135.0000,      10.0000,  16.00000,      53.576
    145.0000,      10.0000,  16.00000,      66.837
    155.0000,      10.0000,  16.00000,      90.973
    165.0000,      10.0000,  16.00000,      156.28
    175.0000,      10.0000,  16.00000,      127.10
    185.0000,      10.0000,  16.00000,      546.47
    190.0000,      10.0000,  16.00000,      891.69
    195.0000,      10.0000,  16.00000,      464.51
    200.0000,      10.0000,  16.00000,      1100.0
    205.0000,      10.0000,  16.00000,      545.25
    210.0000,      10.0000,  16.00000,      1105.6
    215.0000,      10.0000,  16.00000,      655.83
    225.0000,      10.0000,  16.00000,      286.15
    235.0000,      10.0000,  16.00000,      927.01
    245.0000,      10.0000,  16.00000,      310.13
    255.0000,      10.0000,  16.00000,      243.37
    265.0000,      10.0000,  16.00000,      316.21
    275.0000,      10.0000,  16.00000,      433.66
    285.0000,      10.0000,  16.00000,      498.32
    295.0000,      10.0000,  16.00000,      534.43
    305.0000,      10.0000,  16.00000,      585.09
    315.0000,      10.0000,  16.00000,      2879.4
    207.5000,       5.0000,  34.00000,      2970.4
    212.5000,       5.0000,  34.00000,      3526.7
    105.0000,      70.0000,   2.00000,      7.4483
    115.0000,      70.0000,   2.00000,      5.5206
    125.0000,      70.0000,   2.00000,      9.7819
    135.0000,      70.0000,   2.00000,      11.814
    145.0000,      70.0000,   2.00000,      10.612
    155.0000,      70.0000,   2.00000,      16.303
    165.0000,      70.0000,   2.00000,      13.318
    175.0000,      70.0000,   2.00000,      21.732
    185.0000,      70.0000,   2.00000,      28.694
    195.0000,      70.0000,   2.00000,      32.551
    205.0000,      70.0000,   2.00000,      35.238
    215.0000,      70.0000,   2.00000,      198.55
    225.0000,      70.0000,   2.00000,      35.541
    235.0000,      70.0000,   2.00000,      41.060
    245.0000,      70.0000,   2.00000,      37.756
    255.0000,      70.0000,   2.00000,      36.302
    265.0000,      70.0000,   2.00000,      39.152
    275.0000,      70.0000,   2.00000,      54.894
    295.0000,      70.0000,   2.00000,      438.00
    210.0000,      20.0000,   8.00000,      769.30
    300.0000,      20.0000,   8.00000,      372.09
    310.0000,      20.0000,   8.00000,      3262.7
    100.0000,      50.0000,   3.00000,      7.6085
    110.0000,      50.0000,   3.00000,      8.2172
    120.0000,      50.0000,   3.00000,      10.699
    130.0000,      50.0000,   3.00000,      13.164
    140.0000,      50.0000,   3.00000,      17.505
    150.0000,      50.0000,   3.00000,      17.698
    160.0000,      50.0000,   3.00000,      21.993
    170.0000,      50.0000,   3.00000,      22.221
    180.0000,      50.0000,   3.00000,      29.018
    190.0000,      50.0000,   3.00000,      41.997
    200.0000,      50.0000,   3.00000,      141.95
    200.0000,      15.0000,  11.00000,      777.64
    205.0000,      15.0000,  11.00000,      631.76
    210.0000,      15.0000,  11.00000,      1374.4
    210.0000,       5.0000,  35.00000,      4372.9
    210.0000,      10.0000,  17.00000,      1754.5
    130.0000,     130.0000,   1.00000,      5.5805
    140.0000,     130.0000,   1.00000,      5.2042
    150.0000,     130.0000,   1.00000,      7.4693
    160.0000,     130.0000,   1.00000,      8.1285
    170.0000,     130.0000,   1.00000,      7.7388
    180.0000,     130.0000,   1.00000,      8.4927
    190.0000,     130.0000,   1.00000,      60.122
    200.0000,     130.0000,   1.00000,      11.551
    210.0000,     130.0000,   1.00000,      15.459
    220.0000,     130.0000,   1.00000,      21.292
    230.0000,     130.0000,   1.00000,      29.044
    240.0000,     130.0000,   1.00000,      17.189
    250.0000,     130.0000,   1.00000,      15.460
    260.0000,     130.0000,   1.00000,      23.044
    270.0000,     130.0000,   1.00000,      19.194
    192.5000,       5.0000,  36.00000,      2856.8
    197.5000,       5.0000,  36.00000,      3081.9
    202.5000,       5.0000,  36.00000,      2414.7
    207.5000,       5.0000,  36.00000,      2493.2
    200.0000,      40.0000,   4.00000,      226.62
    280.0000,      40.0000,   4.00000,      84.641
    290.0000,      40.0000,   4.00000,      126.14
    300.0000,      40.0000,   4.00000,      1271.8
    195.0000,       5.0000,  37.00000,      3061.7
    200.0000,       5.0000,  37.00000,      3541.7
    205.0000,       5.0000,  37.00000,      2494.6
     95.0000,      10.0000,  18.00000,      16.061
    105.0000,      10.0000,  18.00000,      21.637
    115.0000,      10.0000,  18.00000,      30.280
    125.0000,      10.0000,  18.00000,      108.08
    135.0000,      10.0000,  18.00000,      50.556
    145.0000,      10.0000,  18.00000,      111.74
    155.0000,      10.0000,  18.00000,      106.79
    165.0000,      10.0000,  18.00000,      184.14
    175.0000,      10.0000,  18.00000,      122.52
    185.0000,      10.0000,  18.00000,      249.91
    195.0000,      10.0000,  18.00000,      550.35
    200.0000,      10.0000,  18.00000,      1556.5
    205.0000,      10.0000,  18.00000,      787.46
    215.0000,      10.0000,  18.00000,      286.25
    225.0000,      10.0000,  18.00000,      2107.7
    235.0000,      10.0000,  18.00000,      354.87
    245.0000,      10.0000,  18.00000,      425.15
    255.0000,      10.0000,  18.00000,      248.78
    265.0000,      10.0000,  18.00000,      464.08
    275.0000,      10.0000,  18.00000,      257.12
    285.0000,      10.0000,  18.00000,      489.73
    295.0000,      10.0000,  18.00000,      551.25
    305.0000,      10.0000,  18.00000,      5540.8
    202.5000,       5.0000,  38.00000,      3034.0
    200.0000,      25.0000,   7.00000,      535.02
    197.5000,      15.0000,  12.00000,      752.29
    202.5000,      15.0000,  12.00000,      1095.0
    200.0000,      20.0000,   9.00000,      752.36
    300.0000,      20.0000,   9.00000,      1963.3
    140.0000,     140.0000,   1.00000,      4.3605
    150.0000,     140.0000,   1.00000,      5.0909
    160.0000,     140.0000,   1.00000,      6.6236
    170.0000,     140.0000,   1.00000,      7.9143
    180.0000,     140.0000,   1.00000,      38.041
    190.0000,     140.0000,   1.00000,      8.1744
    200.0000,     140.0000,   1.00000,      10.304
    210.0000,     140.0000,   1.00000,      12.281
    220.0000,     140.0000,   1.00000,      15.943
    230.0000,     140.0000,   1.00000,      19.928
    240.0000,     140.0000,   1.00000,      25.378
    250.0000,     140.0000,   1.00000,      20.626
    260.0000,     140.0000,   1.00000,      22.107
    200.0000,       5.0000,  39.00000,      2980.8
    270.0000,      80.0000,   2.00000,      51.017
    200.0000,      10.0000,  19.00000,      1350.3
    285.0000,      30.0000,   6.00000,      139.47
    295.0000,      30.0000,   6.00000,      947.02
    295.0000,      10.0000,  20.00000,      3202.0
    280.0000,      60.0000,   3.00000,      90.684
    110.0000,      20.0000,  10.00000,      19.315
    120.0000,      20.0000,  10.00000,      21.159
    130.0000,      20.0000,  10.00000,      25.653
    140.0000,      20.0000,  10.00000,      50.130
    150.0000,      20.0000,  10.00000,      48.042
    160.0000,      20.0000,  10.00000,      74.783
    170.0000,      20.0000,  10.00000,      71.332
    180.0000,      20.0000,  10.00000,      92.492
    190.0000,      20.0000,  10.00000,      106.72
    200.0000,      20.0000,  10.00000,      164.95
    210.0000,      20.0000,  10.00000,      1115.4
    220.0000,      20.0000,  10.00000,      143.77
    240.0000,      20.0000,  10.00000,      129.91
    250.0000,      20.0000,  10.00000,      202.40
    260.0000,      20.0000,  10.00000,      246.85
    270.0000,      20.0000,  10.00000,      229.55
    280.0000,      20.0000,  10.00000,      220.01
    290.0000,      20.0000,  10.00000,      704.74
    250.0000,      10.0000,  21.00000,      289.76
    260.0000,      10.0000,  21.00000,      536.74
    270.0000,      10.0000,  21.00000,      489.25
    280.0000,      10.0000,  21.00000,      492.30
    290.0000,      10.0000,  21.00000,      1560.6
    160.0000,     160.0000,   1.00000,      10.682
    170.0000,     160.0000,   1.00000,      5.7139
    180.0000,     160.0000,   1.00000,      8.6950
    190.0000,     160.0000,   1.00000,      8.0816
    200.0000,     160.0000,   1.00000,      11.487
    210.0000,     160.0000,   1.00000,      13.619
    220.0000,     160.0000,   1.00000,      12.623
    230.0000,     160.0000,   1.00000,      15.511
    240.0000,     160.0000,   1.00000,      18.079
    135.0000,      90.0000,   2.00000,      5.5025
    145.0000,      90.0000,   2.00000,      6.0448
    155.0000,      90.0000,   2.00000,      11.884
    165.0000,      90.0000,   2.00000,      12.037
    175.0000,      90.0000,   2.00000,      15.901
    185.0000,      90.0000,   2.00000,      87.572
    195.0000,      90.0000,   2.00000,      24.806
    205.0000,      90.0000,   2.00000,      30.250
    215.0000,      90.0000,   2.00000,      22.824
    225.0000,      90.0000,   2.00000,      25.801
    235.0000,      90.0000,   2.00000,      37.090
    245.0000,      90.0000,   2.00000,      39.641
    255.0000,      90.0000,   2.00000,      40.282
    265.0000,      90.0000,   2.00000,      47.765
    280.0000,      40.0000,   5.00000,      154.23
    115.0000,      10.0000,  22.00000,      56.809
    125.0000,      10.0000,  22.00000,      58.480
    135.0000,      10.0000,  22.00000,      44.307
    145.0000,      10.0000,  22.00000,      116.13
    155.0000,      10.0000,  22.00000,      124.72
    165.0000,      10.0000,  22.00000,      97.298
    175.0000,      10.0000,  22.00000,      196.41
    185.0000,      10.0000,  22.00000,      287.58
    195.0000,      10.0000,  22.00000,      313.92
    205.0000,      10.0000,  22.00000,      2207.6
    215.0000,      10.0000,  22.00000,      76.270
    225.0000,      10.0000,  22.00000,      248.67
    235.0000,      10.0000,  22.00000,      384.89
    245.0000,      10.0000,  22.00000,      452.21
    255.0000,      10.0000,  22.00000,      273.74
    265.0000,      10.0000,  22.00000,      535.65
    275.0000,      10.0000,  22.00000,      598.10
    285.0000,      10.0000,  22.00000,      839.47
    125.0000,      50.0000,   4.00000,      11.140
    135.0000,      50.0000,   4.00000,      9.7722
    145.0000,      50.0000,   4.00000,      13.588
    155.0000,      50.0000,   4.00000,      17.922
    165.0000,      50.0000,   4.00000,      26.825
    175.0000,      50.0000,   4.00000,      32.151
    185.0000,      50.0000,   4.00000,      33.093
    195.0000,      50.0000,   4.00000,      98.618
    205.0000,      50.0000,   4.00000,      37.912
    215.0000,      50.0000,   4.00000,      48.599
    225.0000,      50.0000,   4.00000,      59.949
    235.0000,      50.0000,   4.00000,      84.708
    245.0000,      50.0000,   4.00000,      32.302
    255.0000,      50.0000,   4.00000,      81.176
    265.0000,      50.0000,   4.00000,      92.934
    275.0000,      50.0000,   4.00000,      99.066
    120.0000,      30.0000,   7.00000,      17.600
    130.0000,      30.0000,   7.00000,      11.696
    140.0000,      30.0000,   7.00000,      22.274
    150.0000,      30.0000,   7.00000,      42.575
    160.0000,      30.0000,   7.00000,      33.848
    170.0000,      30.0000,   7.00000,      33.648
    180.0000,      30.0000,   7.00000,      73.652
    190.0000,      30.0000,   7.00000,      55.108
    200.0000,      30.0000,   7.00000,      522.66
    210.0000,      30.0000,   7.00000,      74.012
    220.0000,      30.0000,   7.00000,      127.41
    240.0000,      30.0000,   7.00000,      80.368
    250.0000,      30.0000,   7.00000,      92.032
    260.0000,      30.0000,   7.00000,      149.46
    270.0000,      30.0000,   7.00000,      163.94
    280.0000,      30.0000,   7.00000,      209.10
    280.0000,      20.0000,  11.00000,      520.70
    170.0000,     170.0000,   1.00000,      3.3265
    180.0000,     170.0000,   1.00000,      6.3869
    190.0000,     170.0000,   1.00000,      8.4005
    200.0000,     170.0000,   1.00000,      7.7579
    210.0000,     170.0000,   1.00000,      8.9815
    220.0000,     170.0000,   1.00000,      10.881
    230.0000,     170.0000,   1.00000,      13.996
    265.0000,      10.0000,  24.00000,      496.63
    275.0000,      10.0000,  24.00000,      553.66
    140.0000,      70.0000,   3.00000,      8.2250
    150.0000,      70.0000,   3.00000,      11.086
    160.0000,      70.0000,   3.00000,      13.449
    170.0000,      70.0000,   3.00000,      24.034
    180.0000,      70.0000,   3.00000,      136.66
    190.0000,      70.0000,   3.00000,      31.302
    200.0000,      70.0000,   3.00000,      24.425
    210.0000,      70.0000,   3.00000,      45.897
    220.0000,      70.0000,   3.00000,      34.533
    230.0000,      70.0000,   3.00000,      54.141
    240.0000,      70.0000,   3.00000,      65.653
    260.0000,      70.0000,   3.00000,      65.075
    150.0000,     100.0000,   2.00000,      8.7991
    160.0000,     100.0000,   2.00000,      8.4630
    170.0000,     100.0000,   2.00000,      19.541
    180.0000,     100.0000,   2.00000,      11.327
    190.0000,     100.0000,   2.00000,      12.778
    200.0000,     100.0000,   2.00000,      18.471
    210.0000,     100.0000,   2.00000,      17.844
    220.0000,     100.0000,   2.00000,      21.483
    230.0000,     100.0000,   2.00000,      27.763
    240.0000,     100.0000,   2.00000,      35.959
    250.0000,     100.0000,   2.00000,      42.444
    180.0000,     180.0000,   1.00000,      3.8544
    190.0000,     180.0000,   1.00000,      6.1874
    200.0000,     180.0000,   1.00000,      7.0583
    210.0000,     180.0000,   1.00000,      9.6077
    220.0000,     180.0000,   1.00000,      10.387
    130.0000,      20.0000,  12.00000,      20.688
    140.0000,      20.0000,  12.00000,      38.059
    150.0000,      20.0000,  12.00000,      54.846
    160.0000,      20.0000,  12.00000,      80.541
    170.0000,      20.0000,  12.00000,      61.150
    180.0000,      20.0000,  12.00000,      76.770
    190.0000,      20.0000,  12.00000,      622.09
    200.0000,      20.0000,  12.00000,      155.39
    210.0000,      20.0000,  12.00000,      533.37
    220.0000,      20.0000,  12.00000,      183.97
    230.0000,      20.0000,  12.00000,      244.10
    240.0000,      20.0000,  12.00000,      206.32
    250.0000,      20.0000,  12.00000,      220.59
    260.0000,      20.0000,  12.00000,      199.77
    270.0000,      20.0000,  12.00000,      250.29
    220.0000,      10.0000,  25.00000,      288.26
    230.0000,      10.0000,  25.00000,      354.43
    240.0000,      10.0000,  25.00000,      328.95
    250.0000,      10.0000,  25.00000,      416.29
    260.0000,      10.0000,  25.00000,      497.27
    270.0000,      10.0000,  25.00000,      492.27
    245.0000,      30.0000,   8.00000,      149.52
    255.0000,      30.0000,   8.00000,      143.97
    265.0000,      30.0000,   8.00000,      176.77
    200.0000,     190.0000,   1.00000,      5.4296
    210.0000,     190.0000,   1.00000,      8.6069
    220.0000,      40.0000,   6.00000,      363.47
    230.0000,      40.0000,   6.00000,      96.084
    240.0000,      40.0000,   6.00000,      113.70
    250.0000,      40.0000,   6.00000,      91.836
    260.0000,      40.0000,   6.00000,      121.73
    265.0000,      10.0000,  26.00000,      605.47
    165.0000,     110.0000,   2.00000,      8.8777
    175.0000,     110.0000,   2.00000,      11.064
    185.0000,     110.0000,   2.00000,      9.8851
    195.0000,     110.0000,   2.00000,      18.961
    205.0000,     110.0000,   2.00000,      13.948
    215.0000,     110.0000,   2.00000,      14.660
    225.0000,     110.0000,   2.00000,      23.139
    235.0000,     110.0000,   2.00000,      28.494
    240.0000,      60.0000,   4.00000,      67.470
    250.0000,      60.0000,   4.00000,      93.736
    240.0000,      10.0000,  27.00000,      483.02
    250.0000,      10.0000,  27.00000,      452.20
    260.0000,      10.0000,  27.00000,      523.29
    260.0000,      20.0000,  13.00000,      254.79
    150.0000,      50.0000,   5.00000,      19.723
    160.0000,      50.0000,   5.00000,      12.915
    170.0000,      50.0000,   5.00000,      39.916
    180.0000,      50.0000,   5.00000,      24.309
    190.0000,      50.0000,   5.00000,      26.831
    200.0000,      50.0000,   5.00000,      33.214
    210.0000,      50.0000,   5.00000,      49.202
    220.0000,      50.0000,   5.00000,      288.99
    230.0000,      50.0000,   5.00000,      74.723
    240.0000,      50.0000,   5.00000,      75.997
    250.0000,      50.0000,   5.00000,      118.11
    210.0000,      80.0000,   3.00000,      22.185
    220.0000,      80.0000,   3.00000,      25.499
    230.0000,      80.0000,   3.00000,      39.656
    145.0000,      10.0000,  28.00000,      93.057
    155.0000,      10.0000,  28.00000,      102.68
    165.0000,      10.0000,  28.00000,      85.670
    175.0000,      10.0000,  28.00000,      1290.8
    185.0000,      10.0000,  28.00000,      966.53
    195.0000,      10.0000,  28.00000,      276.65
    205.0000,      10.0000,  28.00000,      336.90
    215.0000,      10.0000,  28.00000,      219.32
    225.0000,      10.0000,  28.00000,      256.69
    235.0000,      10.0000,  28.00000,      452.23
    245.0000,      10.0000,  28.00000,      680.33
    255.0000,      10.0000,  28.00000,      569.97
    240.0000,      20.0000,  14.00000,      216.97
    250.0000,      20.0000,  14.00000,      324.23
    200.0000,     120.0000,   2.00000,      10.521
    210.0000,     120.0000,   2.00000,      15.606
    220.0000,     120.0000,   2.00000,      18.050
    155.0000,      10.0000,  30.00000,      58.491
    165.0000,      10.0000,  30.00000,      995.53
    175.0000,      10.0000,  30.00000,      1204.0
    185.0000,      10.0000,  30.00000,      262.84
    195.0000,      10.0000,  30.00000,      139.29
    205.0000,      10.0000,  30.00000,      224.13
    215.0000,      10.0000,  30.00000,      385.85
    225.0000,      10.0000,  30.00000,      352.48
    235.0000,      10.0000,  30.00000,      340.90
    245.0000,      10.0000,  30.00000,      509.10
    230.0000,      40.0000,   7.00000,      85.128
    240.0000,      40.0000,   7.00000,      80.495
    160.0000,      10.0000,  31.00000,      328.88
    170.0000,      10.0000,  31.00000,      1239.8
    180.0000,      10.0000,  31.00000,      110.07
    190.0000,      10.0000,  31.00000,      170.13
    200.0000,      10.0000,  31.00000,      249.34
    210.0000,      10.0000,  31.00000,      186.69
    220.0000,      10.0000,  31.00000,      305.50
    230.0000,      10.0000,  31.00000,      397.12
    240.0000,      10.0000,  31.00000,      410.28
    180.0000,      90.0000,   3.00000,      6.0969
    190.0000,      90.0000,   3.00000,      10.784
    200.0000,      90.0000,   3.00000,      15.170
    210.0000,      90.0000,   3.00000,      21.596
    220.0000,      90.0000,   3.00000,      23.788
    240.0000,      20.0000,  15.00000,      218.28
    185.0000,      70.0000,   4.00000,      19.661
    195.0000,      70.0000,   4.00000,      19.603
    205.0000,      70.0000,   4.00000,      25.291
    215.0000,      70.0000,   4.00000,      228.49
    225.0000,      70.0000,   4.00000,      37.200
    195.0000,     130.0000,   2.00000,      2.9457
    205.0000,     130.0000,   2.00000,      9.6628
    205.0000,      30.0000,  10.00000,      50.327
    215.0000,      30.0000,  10.00000,      79.015
    225.0000,      30.0000,  10.00000,      103.68
    235.0000,      30.0000,  10.00000,      123.42
    235.0000,      10.0000,  32.00000,      401.93
    225.0000,      50.0000,   6.00000,      53.833
    170.0000,      10.0000,  33.00000,      57.985
    180.0000,      10.0000,  33.00000,      74.615
    190.0000,      10.0000,  33.00000,      86.212
    200.0000,      10.0000,  33.00000,      207.93
    210.0000,      10.0000,  33.00000,      214.27
    220.0000,      10.0000,  33.00000,      262.97
    230.0000,      10.0000,  33.00000,      368.83
    210.0000,      60.0000,   5.00000,      35.608
    220.0000,      60.0000,   5.00000,      37.399
    170.0000,      20.0000,  16.00000,      196.01
    180.0000,      20.0000,  16.00000,      39.076
    190.0000,      20.0000,  16.00000,      63.115
    200.0000,      20.0000,  16.00000,      92.767
    210.0000,      20.0000,  16.00000,      101.13
    220.0000,      20.0000,  16.00000,      120.46
    230.0000,      20.0000,  16.00000,      183.50
    215.0000,      10.0000,  34.00000,      224.70
    225.0000,      10.0000,  34.00000,      322.23
    220.0000,      40.0000,   8.00000,      58.264
    200.0000,     100.0000,   3.00000,      9.0716
    200.0000,      30.0000,  11.00000,      42.784
    210.0000,      30.0000,  11.00000,      79.959
    220.0000,      30.0000,  11.00000,      82.740
    220.0000,      10.0000,  35.00000,      278.26
    220.0000,      20.0000,  17.00000,      135.39
    185.0000,      10.0000,  36.00000,      68.065
    195.0000,      10.0000,  36.00000,      104.50
    205.0000,      10.0000,  36.00000,      150.65
    215.0000,      10.0000,  36.00000,      262.46
    200.0000,      80.0000,   4.00000,      18.729
    190.0000,      10.0000,  37.00000,      97.340
    200.0000,      10.0000,  37.00000,      101.54
    210.0000,      10.0000,  37.00000,      191.46
    190.0000,      20.0000,  18.00000,      55.125
    200.0000,      20.0000,  18.00000,      60.449
    210.0000,      20.0000,  18.00000,      100.21
    205.0000,      10.0000,  38.00000,      133.57
    200.0000,      50.0000,   7.00000,      28.460
    195.0000,      30.0000,  12.00000,      27.513
    205.0000,      30.0000,  12.00000,      42.638
    200.0000,      40.0000,   9.00000,      35.116
    200.0000,      10.0000,  39.00000,      136.65
    200.0000,      20.0000,  19.00000,      76.729
    105.0000,       5.0000,  -1.00000,      19.022
    110.0000,       5.0000,  -1.00000,      22.647
    115.0000,       5.0000,  -1.00000,      27.159
    120.0000,       5.0000,  -1.00000,      27.997
    125.0000,       5.0000,  -1.00000,      38.262
    130.0000,       5.0000,  -1.00000,      33.194
    135.0000,       5.0000,  -1.00000,      35.948
    140.0000,       5.0000,  -1.00000,      26.634
    145.0000,       5.0000,  -1.00000,      60.217
    150.0000,       5.0000,  -1.00000,      27.025
    155.0000,       5.0000,  -1.00000,      37.214
    160.0000,       5.0000,  -1.00000,      30.232
    165.0000,       5.0000,  -1.00000,      44.843
    170.0000,       5.0000,  -1.00000,      47.981
    175.0000,       5.0000,  -1.00000,      82.919
    180.0000,       5.0000,  -1.00000,      41.504
    185.0000,       5.0000,  -1.00000,      73.107
    190.0000,       5.0000,  -1.00000,      27.870
    195.0000,       5.0000,  -1.00000,      45.987
    200.0000,       5.0000,  -1.00000,      27.114
    205.0000,       5.0000,  -1.00000,      31.052
    210.0000,       5.0000,  -1.00000,      27.934
    215.0000,       5.0000,  -1.00000,      22.149
    220.0000,       5.0000,  -1.00000,      52.592
    225.0000,       5.0000,  -1.00000,      39.644
    230.0000,       5.0000,  -1.00000,      56.886
    235.0000,       5.0000,  -1.00000,      48.541
    240.0000,       5.0000,  -1.00000,      78.183
    245.0000,       5.0000,  -1.00000,      38.275
    250.0000,       5.0000,  -1.00000,      45.618
    255.0000,       5.0000,  -1.00000,      61.801
    260.0000,       5.0000,  -1.00000,      41.387
    265.0000,       5.0000,  -1.00000,      42.694
    270.0000,       5.0000,  -1.00000,      43.583
    275.0000,       5.0000,  -1.00000,      46.904
    280.0000,       5.0000,  -1.00000,      48.412
    285.0000,       5.0000,  -1.00000,      57.195
    290.0000,       5.0000,  -1.00000,      59.146
    295.0000,       5.0000,  -1.00000,      38.521
     10.0000,      10.0000,  -1.00000,      4.1730
     30.0000,      10.0000,  -1.00000,      28.055
     40.0000,      10.0000,  -1.00000,      4.3755
     50.0000,      10.0000,  -1.00000,      42.284
     60.0000,      10.0000,  -1.00000,      5.3017
     70.0000,      10.0000,  -1.00000,      284.48
     80.0000,      10.0000,  -1.00000,      13.665
     90.0000,      10.0000,  -1.00000,      25.123
    100.0000,      10.0000,  -1.00000,      18.890
    110.0000,      10.0000,  -1.00000,      16.657
    120.0000,      10.0000,  -1.00000,      16.879
    130.0000,      10.0000,  -1.00000,      36.245
    140.0000,      10.0000,  -1.00000,      25.044
    150.0000,      10.0000,  -1.00000,      17.101
    160.0000,      10.0000,  -1.00000,      15.611
    170.0000,      10.0000,  -1.00000,      24.030
    180.0000,      10.0000,  -1.00000,      45.695
    190.0000,      10.0000,  -1.00000,      47.023
    200.0000,      10.0000,  -1.00000,      65.542
    210.0000,      10.0000,  -1.00000,      91.742
    220.0000,      10.0000,  -1.00000,      51.034
    230.0000,      10.0000,  -1.00000,      39.882
    240.0000,      10.0000,  -1.00000,      68.790
    250.0000,      10.0000,  -1.00000,      84.093
    260.0000,      10.0000,  -1.00000,      43.916
    270.0000,      10.0000,  -1.00000,      82.844
    280.0000,      10.0000,  -1.00000,      161.50
    290.0000,      10.0000,  -1.00000,      60.962
    300.0000,      10.0000,  -1.00000,      181.53
    310.0000,      10.0000,  -1.00000,      66.824
    320.0000,      10.0000,  -1.00000,      71.823
    330.0000,      10.0000,  -1.00000,      110.51
    340.0000,      10.0000,  -1.00000,      54.816
    350.0000,      10.0000,  -1.00000,      90.423
    360.0000,      10.0000,  -1.00000,      27.866
    370.0000,      10.0000,  -1.00000,      35.704
    380.0000,      10.0000,  -1.00000,      41.222
    390.0000,      10.0000,  -1.00000,      72.042
     30.0000,      30.0000,  -1.00000,      6.5213
     40.0000,      30.0000,  -1.00000,      6.7542
     50.0000,      30.0000,  -1.00000,      1419.9
     60.0000,      30.0000,  -1.00000,      9.2816
     70.0000,      30.0000,  -1.00000,      9.2827
     80.0000,      30.0000,  -1.00000,      8.3189
     90.0000,      30.0000,  -1.00000,      13.499
    100.0000,      30.0000,  -1.00000,      12.108
    110.0000,      30.0000,  -1.00000,      296.85
    120.0000,      30.0000,  -1.00000,      18.301
    130.0000,      30.0000,  -1.00000,      21.181
    140.0000,      30.0000,  -1.00000,      20.208
    150.0000,      30.0000,  -1.00000,      50.342
    160.0000,      30.0000,  -1.00000,      49.287
    170.0000,      30.0000,  -1.00000,      1161.1
    180.0000,      30.0000,  -1.00000,      54.864
    190.0000,      30.0000,  -1.00000,      104.01
    200.0000,      30.0000,  -1.00000,      108.16
    210.0000,      30.0000,  -1.00000,      238.53
    220.0000,      30.0000,  -1.00000,      227.46
    230.0000,      30.0000,  -1.00000,      154.08
    240.0000,      30.0000,  -1.00000,      172.39
    250.0000,      30.0000,  -1.00000,      88.593
    260.0000,      30.0000,  -1.00000,      848.89
    270.0000,      30.0000,  -1.00000,      128.65
    280.0000,      30.0000,  -1.00000,      136.91
    290.0000,      30.0000,  -1.00000,      88.168
    300.0000,      30.0000,  -1.00000,      317.34
    310.0000,      30.0000,  -1.00000,      396.27
    320.0000,      30.0000,  -1.00000,      318.02
    330.0000,      30.0000,  -1.00000,      154.19
    340.0000,      30.0000,  -1.00000,      132.98
    350.0000,      30.0000,  -1.00000,      165.43
    360.0000,      30.0000,  -1.00000,      98.534
    370.0000,      30.0000,  -1.00000,      96.809
    250.0000,      50.0000,  -1.00000,      165.08
    260.0000,      50.0000,  -1.00000,      151.26
    270.0000,      50.0000,  -1.00000,      94.426
    280.0000,      50.0000,  -1.00000,      273.45
    290.0000,      50.0000,  -1.00000,      110.17
    300.0000,      50.0000,  -1.00000,      165.73
    310.0000,      50.0000,  -1.00000,      273.39
    320.0000,      50.0000,  -1.00000,      104.30
    330.0000,      50.0000,  -1.00000,      147.62
    340.0000,      50.0000,  -1.00000,      223.17
    350.0000,      50.0000,  -1.00000,      135.54
INVERSION RESULTS
INITIAL RMS ERROR
163.07
NUMBER OF LAYERS
24
NUMBER OF BLOCKS
1322
ITERATION 1
MODEL RESISTIVITY
LAYER 1
78,       1.8750
     10.0000,      7.9813
     15.0000,      11.538
     20.0000,      9.4267
     25.0000,      8.7687
     30.0000,      8.8589
     35.0000,      8.4855
     40.0000,      7.6598
     45.0000,      12.038
     50.0000,      12.410
     55.0000,      11.000
     60.0000,      9.5031
     65.0000,      19.950
     70.0000,      26.037
     75.0000,      30.149
     80.0000,      34.110
     85.0000,      69.542
     90.0000,      73.047
     95.0000,      74.866
    100.0000,      86.724
    105.0000,      51.266
    110.0000,      34.843
    115.0000,      24.978
    120.0000,      18.753
    125.0000,      21.261
    130.0000,      18.104
    135.0000,      16.115
    140.0000,      17.775
    145.0000,      19.852
    150.0000,      17.546
    155.0000,      22.473
    160.0000,      31.073
    165.0000,      15.040
    170.0000,      23.823
    175.0000,      18.810
    180.0000,      23.160
    185.0000,      21.257
    190.0000,      22.612
    195.0000,      20.134
    200.0000,      17.869
    205.0000,      15.176
    210.0000,      18.661
    215.0000,      17.179
    220.0000,      18.894
    225.0000,      28.708
    230.0000,      416.24
    235.0000,      10.639
    240.0000,      44.180
    245.0000,      34.796
    250.0000,      31.337
    255.0000,      30.857
    260.0000,      34.325
    265.0000,      29.224
    270.0000,      32.411
    275.0000,      35.148
    280.0000,      33.476
    285.0000,      32.144
    290.0000,      40.221
    295.0000,      43.285
    300.0000,      126.21
    305.0000,      17.687
    310.0000,      21.145
    315.0000,      106.82
    320.0000,      115.64
    325.0000,      33.556
    330.0000,      26.936
    335.0000,      27.958
    340.0000,      28.378
    345.0000,      31.688
    350.0000,      29.978
    355.0000,      34.894
    360.0000,      31.628
    365.0000,      34.687
    370.0000,      32.128
    375.0000,      34.925
    380.0000,      37.995
    385.0000,      44.054
    390.0000,      67.491
                   147.53
LAYER 2
78,       3.9375
     10.0000,      8.7035
     15.0000,      11.519
     20.0000,      9.3219
     25.0000,      8.6045
     30.0000,      8.9530
     35.0000,      8.7117
     40.0000,      7.7570
     45.0000,      11.730
     50.0000,      12.498
     55.0000,      11.066
     60.0000,      9.3145
     65.0000,      18.496
     70.0000,      25.007
     75.0000,      29.929
     80.0000,      33.788
     85.0000,      63.877
     90.0000,      66.384
     95.0000,      69.383
    100.0000,      82.741
    105.0000,      49.213
    110.0000,      31.068
    115.0000,      23.266
    120.0000,      18.662
    125.0000,      22.292
    130.0000,      19.374
    135.0000,      17.394
    140.0000,      18.816
    145.0000,      20.934
    150.0000,      19.106
    155.0000,      23.755
    160.0000,      30.950
    165.0000,      14.854
    170.0000,      25.378
    175.0000,      19.873
    180.0000,      23.299
    185.0000,      20.908
    190.0000,      23.263
    195.0000,      20.356
    200.0000,      18.596
    205.0000,      15.341
    210.0000,      18.930
    215.0000,      18.304
    220.0000,      20.531
    225.0000,      39.797
    230.0000,      372.32
    235.0000,      8.1667
    240.0000,      41.685
    245.0000,      36.056
    250.0000,      30.380
    255.0000,      29.599
    260.0000,      33.477
    265.0000,      27.151
    270.0000,      31.003
    275.0000,      33.384
    280.0000,      31.877
    285.0000,      30.783
    290.0000,      38.542
    295.0000,      47.215
    300.0000,      131.40
    305.0000,      17.156
    310.0000,      20.716
    315.0000,      116.31
    320.0000,      121.14
    325.0000,      33.286
    330.0000,      26.631
    335.0000,      29.166
    340.0000,      29.794
    345.0000,      32.202
    350.0000,      30.325
    355.0000,      35.236
    360.0000,      31.998
    365.0000,      33.974
    370.0000,      31.371
    375.0000,      34.277
    380.0000,      37.175
    385.0000,      42.926
    390.0000,      69.540
                   147.07
LAYER 3
78,       6.2063
     10.0000,      9.9245
     15.0000,      11.648
     20.0000,      9.0892
     25.0000,      8.2806
     30.0000,      9.1679
     35.0000,      9.1909
     40.0000,      8.0028
     45.0000,      11.202
     50.0000,      12.686
     55.0000,      11.189
     60.0000,      8.8351
     65.0000,      15.557
     70.0000,      22.138
     75.0000,      28.055
     80.0000,      30.979
     85.0000,      50.104
     90.0000,      50.518
     95.0000,      56.104
    100.0000,      72.539
    105.0000,      44.865
    110.0000,      25.560
    115.0000,      19.846
    120.0000,      18.074
    125.0000,      23.553
    130.0000,      21.919
    135.0000,      19.587
    140.0000,      21.363
    145.0000,      23.387
    150.0000,      22.141
    155.0000,      27.647
    160.0000,      30.275
    165.0000,      15.255
    170.0000,      27.407
    175.0000,      21.526
    180.0000,      22.994
    185.0000,      20.734
    190.0000,      24.447
    195.0000,      21.833
    200.0000,      20.541
    205.0000,      16.650
    210.0000,      21.036
    215.0000,      23.399
    220.0000,      29.300
    225.0000,      73.092
    230.0000,      281.12
    235.0000,      5.4244
    240.0000,      35.144
    245.0000,      40.318
    250.0000,      30.096
    255.0000,      28.451
    260.0000,      32.472
    265.0000,      24.685
    270.0000,      27.031
    275.0000,      28.238
    280.0000,      27.243
    285.0000,      27.808
    290.0000,      38.167
    295.0000,      60.004
    300.0000,      145.03
    305.0000,      16.457
    310.0000,      19.970
    315.0000,      133.35
    320.0000,      133.71
    325.0000,      33.463
    330.0000,      26.657
    335.0000,      32.324
    340.0000,      33.200
    345.0000,      33.291
    350.0000,      31.063
    355.0000,      35.232
    360.0000,      32.133
    365.0000,      31.897
    370.0000,      29.853
    375.0000,      32.631
    380.0000,      35.718
    385.0000,      42.213
    390.0000,      79.162
                   140.52
LAYER 4
76,       8.7019
     15.0000,      10.916
     20.0000,      8.7080
     25.0000,      8.1410
     30.0000,      9.6116
     35.0000,      9.8911
     40.0000,      8.5909
     45.0000,      11.270
     50.0000,      13.326
     55.0000,      11.675
     60.0000,      8.3694
     65.0000,      12.828
     70.0000,      18.438
     75.0000,      24.291
     80.0000,      24.755
     85.0000,      34.049
     90.0000,      32.760
     95.0000,      40.553
    100.0000,      61.303
    105.0000,      41.295
    110.0000,      22.825
    115.0000,      17.757
    120.0000,      18.007
    125.0000,      25.586
    130.0000,      24.288
    135.0000,      22.478
    140.0000,      24.613
    145.0000,      26.640
    150.0000,      26.193
    155.0000,      31.646
    160.0000,      30.229
    165.0000,      16.418
    170.0000,      31.443
    175.0000,      24.935
    180.0000,      23.567
    185.0000,      21.750
    190.0000,      27.428
    195.0000,      26.710
    200.0000,      26.050
    205.0000,      21.198
    210.0000,      27.803
    215.0000,      36.839
    220.0000,      52.615
    225.0000,      136.51
    230.0000,      206.41
    235.0000,      3.6238
    240.0000,      29.892
    245.0000,      47.949
    250.0000,      33.338
    255.0000,      29.901
    260.0000,      33.262
    265.0000,      23.534
    270.0000,      23.431
    275.0000,      23.140
    280.0000,      22.977
    285.0000,      26.679
    290.0000,      44.301
    295.0000,      91.153
    300.0000,      178.91
    305.0000,      15.527
    310.0000,      19.034
    315.0000,      149.06
    320.0000,      147.32
    325.0000,      33.271
    330.0000,      27.022
    335.0000,      36.521
    340.0000,      38.198
    345.0000,      34.545
    350.0000,      30.876
    355.0000,      33.909
    360.0000,      30.373
    365.0000,      29.108
    370.0000,      27.728
    375.0000,      32.395
    380.0000,      35.476
    385.0000,      45.127
                   114.42
LAYER 5
75,      11.4471
     20.0000,      8.0546
     25.0000,      8.3444
     30.0000,      10.814
     35.0000,      12.684
     40.0000,      11.866
     45.0000,      13.709
     50.0000,      15.291
     55.0000,      13.279
     60.0000,      9.2627
     65.0000,      9.9829
     70.0000,      12.362
     75.0000,      14.475
     80.0000,      13.398
     85.0000,      13.431
     90.0000,      13.818
     95.0000,      21.394
    100.0000,      39.567
    105.0000,      37.538
    110.0000,      23.978
    115.0000,      18.842
    120.0000,      20.280
    125.0000,      27.745
    130.0000,      29.196
    135.0000,      28.279
    140.0000,      29.692
    145.0000,      30.979
    150.0000,      31.020
    155.0000,      32.578
    160.0000,      27.430
    165.0000,      21.444
    170.0000,      36.490
    175.0000,      34.751
    180.0000,      31.120
    185.0000,      31.729
    190.0000,      43.387
    195.0000,      52.828
    200.0000,      57.520
    205.0000,      53.906
    210.0000,      73.530
    215.0000,      116.24
    220.0000,      171.70
    225.0000,      225.21
    230.0000,      73.350
    235.0000,      4.1632
    240.0000,      20.842
    245.0000,      53.618
    250.0000,      45.694
    255.0000,      39.151
    260.0000,      38.295
    265.0000,      27.093
    270.0000,      22.440
    275.0000,      20.826
    280.0000,      24.748
    285.0000,      43.425
    290.0000,      109.61
    295.0000,      262.06
    300.0000,      234.26
    305.0000,      24.787
    310.0000,      21.082
    315.0000,      99.762
    320.0000,      100.49
    325.0000,      33.750
    330.0000,      29.945
    335.0000,      43.583
    340.0000,      45.498
    345.0000,      37.222
    350.0000,      30.765
    355.0000,      29.628
    360.0000,      26.548
    365.0000,      25.607
    370.0000,      28.111
    375.0000,      36.915
    380.0000,      48.644
    385.0000,      71.174
                   140.71
LAYER 6
74,      14.4668
     20.0000,      5.6848
     25.0000,      7.2163
     30.0000,      11.090
     35.0000,      14.765
     40.0000,      15.109
     45.0000,      17.731
     50.0000,      19.680
     55.0000,      16.408
     60.0000,      11.999
     65.0000,      11.022
     70.0000,      11.559
     75.0000,      11.527
     80.0000,      9.8425
     85.0000,      9.0295
     90.0000,      10.275
     95.0000,      17.729
    100.0000,      35.717
    105.0000,      44.071
    110.0000,      35.454
    115.0000,      28.904
    120.0000,      28.644
    125.0000,      32.931
    130.0000,      33.366
    135.0000,      31.601
    140.0000,      30.615
    145.0000,      29.876
    150.0000,      28.793
    155.0000,      27.751
    160.0000,      24.553
    165.0000,      24.758
    170.0000,      37.595
    175.0000,      42.690
    180.0000,      43.084
    185.0000,      48.666
    190.0000,      66.850
    195.0000,      88.728
    200.0000,      103.05
    205.0000,      107.83
    210.0000,      137.85
    215.0000,      190.16
    220.0000,      211.20
    225.0000,      146.56
    230.0000,      35.175
    235.0000,      6.6535
    240.0000,      17.580
    245.0000,      44.551
    250.0000,      49.991
    255.0000,      47.711
    260.0000,      46.301
    265.0000,      37.432
    270.0000,      31.905
    275.0000,      32.121
    280.0000,      45.054
    285.0000,      94.867
    290.0000,      241.63
    295.0000,      420.15
    300.0000,      225.42
    305.0000,      36.464
    310.0000,      23.182
    315.0000,      50.057
    320.0000,      53.680
    325.0000,      31.296
    330.0000,      31.086
    335.0000,      42.056
    340.0000,      45.149
    345.0000,      38.337
    350.0000,      31.549
    355.0000,      28.916
    360.0000,      28.054
    365.0000,      30.086
    370.0000,      36.538
    375.0000,      52.657
    380.0000,      77.875
                   124.36
LAYER 7
72,      17.7884
     25.0000,      5.3749
     30.0000,      9.2434
     35.0000,      13.404
     40.0000,      17.032
     45.0000,      20.556
     50.0000,      23.674
     55.0000,      21.263
     60.0000,      15.971
     65.0000,      13.660
     70.0000,      12.868
     75.0000,      11.782
     80.0000,      10.023
     85.0000,      9.4994
     90.0000,      11.773
     95.0000,      20.871
    100.0000,      41.255
    105.0000,      59.315
    110.0000,      58.163
    115.0000,      50.177
    120.0000,      45.358
    125.0000,      44.026
    130.0000,      40.373
    135.0000,      35.440
    140.0000,      31.433
    145.0000,      28.332
    150.0000,      25.892
    155.0000,      24.228
    160.0000,      23.432
    165.0000,      26.683
    170.0000,      38.476
    175.0000,      48.776
    180.0000,      56.532
    185.0000,      68.683
    190.0000,      92.321
    195.0000,      121.06
    200.0000,      141.95
    205.0000,      151.98
    210.0000,      171.71
    215.0000,      185.56
    220.0000,      151.16
    225.0000,      78.776
    230.0000,      24.487
    235.0000,      9.8512
    240.0000,      18.362
    245.0000,      40.042
    250.0000,      55.380
    255.0000,      62.913
    260.0000,      67.003
    265.0000,      63.644
    270.0000,      61.596
    275.0000,      69.272
    280.0000,      103.14
    285.0000,      202.48
    290.0000,      392.02
    295.0000,      444.49
    300.0000,      188.25
    305.0000,      41.523
    310.0000,      21.885
    315.0000,      27.884
    320.0000,      29.400
    325.0000,      25.004
    330.0000,      28.601
    335.0000,      38.762
    340.0000,      44.205
    345.0000,      40.894
    350.0000,      36.239
    355.0000,      35.384
    360.0000,      38.057
    365.0000,      44.512
    370.0000,      58.733
    375.0000,      86.107
                   129.97
LAYER 8
70,      21.4423
     30.0000,      5.8843
     35.0000,      9.6638
     40.0000,      14.940
     45.0000,      20.868
     50.0000,      24.247
     55.0000,      24.812
     60.0000,      21.296
     65.0000,      17.714
     70.0000,      15.760
     75.0000,      14.546
     80.0000,      13.403
     85.0000,      13.841
     90.0000,      18.378
     95.0000,      31.967
    100.0000,      60.106
    105.0000,      91.139
    110.0000,      101.60
    115.0000,      92.326
    120.0000,      78.737
    125.0000,      66.854
    130.0000,      55.018
    135.0000,      44.352
    140.0000,      36.167
    145.0000,      30.411
    150.0000,      26.707
    155.0000,      24.913
    160.0000,      25.692
    165.0000,      30.771
    170.0000,      42.481
    175.0000,      56.284
    180.0000,      70.831
    185.0000,      88.578
    190.0000,      113.48
    195.0000,      139.78
    200.0000,      157.34
    205.0000,      161.57
    210.0000,      159.11
    215.0000,      139.82
    220.0000,      95.806
    225.0000,      49.132
    230.0000,      22.483
    235.0000,      14.803
    240.0000,      22.968
    245.0000,      43.298
    250.0000,      68.004
    255.0000,      89.874
    260.0000,      106.76
    265.0000,      116.06
    270.0000,      125.91
    275.0000,      149.82
    280.0000,      211.33
    285.0000,      331.65
    290.0000,      441.40
    295.0000,      345.31
    300.0000,      136.89
    305.0000,      39.842
    310.0000,      19.688
    315.0000,      17.924
    320.0000,      18.671
    325.0000,      20.464
    330.0000,      26.571
    335.0000,      36.555
    340.0000,      44.127
    345.0000,      46.467
    350.0000,      47.818
    355.0000,      52.285
    360.0000,      60.511
    365.0000,      76.460
    370.0000,      104.28
                   150.45
LAYER 9
68,      25.4615
     35.0000,      5.7016
     40.0000,      9.8054
     45.0000,      15.094
     50.0000,      20.058
     55.0000,      22.095
     60.0000,      22.304
     65.0000,      20.975
     70.0000,      19.150
     75.0000,      18.505
     80.0000,      19.417
     85.0000,      22.992
     90.0000,      32.932
     95.0000,      56.386
    100.0000,      100.34
    105.0000,      152.57
    110.0000,      180.83
    115.0000,      172.53
    120.0000,      145.49
    125.0000,      115.26
    130.0000,      87.997
    135.0000,      66.116
    140.0000,      50.319
    145.0000,      39.965
    150.0000,      33.866
    155.0000,      31.238
    160.0000,      32.424
    165.0000,      38.415
    170.0000,      49.931
    175.0000,      65.209
    180.0000,      82.620
    185.0000,      101.84
    190.0000,      122.82
    195.0000,      140.57
    200.0000,      148.11
    205.0000,      142.41
    210.0000,      125.76
    215.0000,      98.580
    220.0000,      65.485
    225.0000,      38.055
    230.0000,      23.692
    235.0000,      21.077
    240.0000,      30.202
    245.0000,      52.900
    250.0000,      88.553
    255.0000,      130.04
    260.0000,      170.65
    265.0000,      206.58
    270.0000,      242.58
    275.0000,      292.30
    280.0000,      371.39
    285.0000,      458.21
    290.0000,      447.20
    295.0000,      278.99
    300.0000,      111.83
    305.0000,      39.853
    310.0000,      19.710
    315.0000,      15.128
    320.0000,      15.582
    325.0000,      19.205
    330.0000,      26.698
    335.0000,      37.676
    340.0000,      49.445
    345.0000,      60.854
    350.0000,      72.495
    355.0000,      86.286
    360.0000,      107.53
    365.0000,      139.98
                   192.15
LAYER 10
66,      29.8827
     40.0000,      4.8170
     45.0000,      8.0047
     50.0000,      11.696
     55.0000,      15.516
     60.0000,      17.839
     65.0000,      19.793
     70.0000,      21.608
     75.0000,      23.311
     80.0000,      27.485
     85.0000,      37.421
     90.0000,      58.684
     95.0000,      101.48
    100.0000,      174.44
    105.0000,      262.54
    110.0000,      321.36
    115.0000,      322.15
    120.0000,      279.19
    125.0000,      220.29
    130.0000,      164.60
    135.0000,      120.26
    140.0000,      88.834
    145.0000,      68.540
    150.0000,      56.656
    155.0000,      51.196
    160.0000,      51.523
    165.0000,      57.772
    170.0000,      69.568
    175.0000,      85.454
    180.0000,      103.14
    185.0000,      120.87
    190.0000,      136.38
    195.0000,      145.42
    200.0000,      143.67
    205.0000,      130.63
    210.0000,      109.30
    215.0000,      83.835
    220.0000,      59.378
    225.0000,      41.224
    230.0000,      32.415
    235.0000,      33.958
    240.0000,      48.240
    245.0000,      81.353
    250.0000,      137.45
    255.0000,      212.60
    260.0000,      298.00
    265.0000,      384.37
    270.0000,      466.43
    275.0000,      544.57
    280.0000,      608.01
    285.0000,      605.07
    290.0000,      473.38
    295.0000,      264.17
    300.0000,      111.42
    305.0000,      45.432
    310.0000,      23.562
    315.0000,      17.478
    320.0000,      17.822
    325.0000,      22.516
    330.0000,      31.873
    335.0000,      46.567
    340.0000,      67.204
    345.0000,      92.199
    350.0000,      119.69
    355.0000,      154.76
    360.0000,      200.40
                   265.58
LAYER 11
64,      34.7459
     45.0000,      3.3042
     50.0000,      5.3392
     55.0000,      8.0790
     60.0000,      11.644
     65.0000,      15.273
     70.0000,      19.794
     75.0000,      26.462
     80.0000,      36.108
     85.0000,      54.180
     90.0000,      90.894
     95.0000,      161.03
    100.0000,      276.20
    105.0000,      418.77
    110.0000,      531.50
    115.0000,      563.96
    120.0000,      516.74
    125.0000,      425.99
    130.0000,      328.50
    135.0000,      245.61
    140.0000,      184.30
    145.0000,      143.10
    150.0000,      117.77
    155.0000,      104.55
    160.0000,      101.06
    165.0000,      105.86
    170.0000,      117.13
    175.0000,      132.29
    180.0000,      148.09
    185.0000,      161.76
    190.0000,      170.39
    195.0000,      170.81
    200.0000,      161.21
    205.0000,      142.98
    210.0000,      119.87
    215.0000,      96.295
    220.0000,      76.328
    225.0000,      63.234
    230.0000,      59.685
    235.0000,      69.339
    240.0000,      98.797
    245.0000,      158.98
    250.0000,      258.83
    255.0000,      397.31
    260.0000,      560.68
    265.0000,      723.82
    270.0000,      855.81
    275.0000,      926.04
    280.0000,      900.69
    285.0000,      752.60
    290.0000,      510.08
    295.0000,      274.76
    300.0000,      126.75
    305.0000,      59.594
    310.0000,      34.255
    315.0000,      26.404
    320.0000,      26.855
    325.0000,      33.390
    330.0000,      46.932
    335.0000,      70.478
    340.0000,      105.18
    345.0000,      149.64
    350.0000,      207.27
    355.0000,      279.86
                   374.55
LAYER 12
62,      40.0955
     50.0000,      1.9584
     55.0000,      3.4077
     60.0000,      5.8027
     65.0000,      9.5625
     70.0000,      14.794
     75.0000,      22.984
     80.0000,      37.826
     85.0000,      63.930
     90.0000,      112.89
     95.0000,      202.54
    100.0000,      349.97
    105.0000,      547.60
    110.0000,      737.64
    115.0000,      845.17
    120.0000,      840.35
    125.0000,      749.66
    130.0000,      621.47
    135.0000,      495.13
    140.0000,      391.12
    145.0000,      314.64
    150.0000,      263.22
    155.0000,      232.21
    160.0000,      217.21
    165.0000,      214.43
    170.0000,      219.87
    175.0000,      229.18
    180.0000,      238.10
    185.0000,      243.27
    190.0000,      242.07
    195.0000,      232.82
    200.0000,      215.63
    205.0000,      192.91
    210.0000,      168.54
    215.0000,      146.61
    220.0000,      130.90
    225.0000,      125.06
    230.0000,      133.75
    235.0000,      164.77
    240.0000,      230.79
    245.0000,      348.02
    250.0000,      527.54
    255.0000,      763.28
    260.0000,      1023.1
    265.0000,      1249.8
    270.0000,      1376.9
    275.0000,      1354.6
    280.0000,      1172.8
    285.0000,      876.62
    290.0000,      559.72
    295.0000,      312.03
    300.0000,      163.58
    305.0000,      90.557
    310.0000,      59.059
    315.0000,      48.115
    320.0000,      48.956
    325.0000,      59.595
    330.0000,      82.179
    335.0000,      119.55
    340.0000,      173.47
    345.0000,      250.62
    350.0000,      354.05
                   492.37
LAYER 13
60,      45.9801
     55.0000,      1.4090
     60.0000,      2.4171
     65.0000,      4.7133
     70.0000,      8.6795
     75.0000,      15.775
     80.0000,      29.072
     85.0000,      55.056
     90.0000,      104.94
     95.0000,      196.59
    100.0000,      343.60
    105.0000,      550.76
    110.0000,      792.46
    115.0000,      999.65
    120.0000,      1106.4
    125.0000,      1097.8
    130.0000,      1005.9
    135.0000,      876.69
    140.0000,      746.32
    145.0000,      634.81
    150.0000,      549.18
    155.0000,      488.95
    160.0000,      450.23
    165.0000,      427.84
    170.0000,      416.09
    175.0000,      409.30
    180.0000,      402.69
    185.0000,      392.93
    190.0000,      378.12
    195.0000,      357.88
    200.0000,      333.49
    205.0000,      307.79
    210.0000,      284.63
    215.0000,      268.34
    220.0000,      263.66
    225.0000,      276.57
    230.0000,      315.76
    235.0000,      394.36
    240.0000,      529.78
    245.0000,      737.96
    250.0000,      1020.3
    255.0000,      1348.9
    260.0000,      1659.7
    265.0000,      1865.9
    270.0000,      1893.1
    275.0000,      1718.7
    280.0000,      1389.4
    285.0000,      1001.4
    290.0000,      652.51
    295.0000,      398.10
    300.0000,      240.76
    305.0000,      154.46
    310.0000,      112.15
    315.0000,      96.799
    320.0000,      99.594
    325.0000,      117.45
    330.0000,      152.52
    335.0000,      207.16
    340.0000,      289.03
    345.0000,      407.38
                   576.49
LAYER 14
58,      52.4531
     60.0000,      1.4090
     65.0000,      2.1056
     70.0000,      3.9273
     75.0000,      8.1659
     80.0000,      17.244
     85.0000,      36.015
     90.0000,      71.876
     95.0000,      140.25
    100.0000,      260.10
    105.0000,      433.83
    110.0000,      655.40
    115.0000,      898.25
    120.0000,      1110.5
    125.0000,      1243.7
    130.0000,      1281.7
    135.0000,      1243.0
    140.0000,      1159.6
    145.0000,      1059.8
    150.0000,      963.40
    155.0000,      880.95
    160.0000,      815.59
    165.0000,      765.65
    170.0000,      727.06
    175.0000,      695.16
    180.0000,      666.07
    185.0000,      637.30
    190.0000,      607.91
    195.0000,      578.43
    200.0000,      550.79
    205.0000,      528.13
    210.0000,      514.71
    215.0000,      515.83
    220.0000,      538.28
    225.0000,      591.12
    230.0000,      686.49
    235.0000,      839.16
    240.0000,      1062.5
    245.0000,      1358.7
    250.0000,      1705.7
    255.0000,      2048.9
    260.0000,      2308.0
    265.0000,      2403.4
    270.0000,      2293.7
    275.0000,      2000.4
    280.0000,      1599.6
    285.0000,      1184.2
    290.0000,      826.52
    295.0000,      559.47
    300.0000,      381.27
    305.0000,      274.19
    310.0000,      219.38
    315.0000,      199.62
    320.0000,      201.75
    325.0000,      227.37
    330.0000,      278.56
    335.0000,      355.33
    340.0000,      454.37
                   613.91
LAYER 15
54,      59.5734
     70.0000,      1.4090
     75.0000,      3.2049
     80.0000,      7.9591
     85.0000,      18.149
     90.0000,      39.595
     95.0000,      79.189
    100.0000,      149.41
    105.0000,      264.27
    110.0000,      425.71
    115.0000,      628.65
    120.0000,      849.22
    125.0000,      1058.0
    130.0000,      1224.5
    135.0000,      1328.2
    140.0000,      1371.0
    145.0000,      1365.9
    150.0000,      1328.1
    155.0000,      1272.7
    160.0000,      1211.8
    165.0000,      1152.8
    170.0000,      1098.5
    175.0000,      1049.4
    180.0000,      1004.7
    185.0000,      964.35
    190.0000,      928.81
    195.0000,      899.68
    200.0000,      879.58
    205.0000,      872.18
    210.0000,      882.38
    215.0000,      916.42
    220.0000,      982.17
    225.0000,      1089.0
    230.0000,      1247.1
    235.0000,      1464.0
    240.0000,      1739.4
    245.0000,      2057.1
    250.0000,      2379.8
    255.0000,      2650.5
    260.0000,      2804.8
    265.0000,      2792.9
    270.0000,      2604.3
    275.0000,      2274.5
    280.0000,      1866.3
    285.0000,      1449.7
    290.0000,      1084.7
    295.0000,      802.23
    300.0000,      605.26
    305.0000,      481.19
    310.0000,      411.51
    315.0000,      377.38
    320.0000,      380.34
    325.0000,      422.05
    330.0000,      495.27
                   606.13
LAYER 16
52,      67.4058
     75.0000,      1.4299
     80.0000,      3.7126
     85.0000,      8.1941
     90.0000,      18.131
     95.0000,      37.376
    100.0000,      71.585
    105.0000,      129.74
    110.0000,      218.22
    115.0000,      343.71
    120.0000,      508.78
    125.0000,      693.62
    130.0000,      883.66
    135.0000,      1061.3
    140.0000,      1207.0
    145.0000,      1314.4
    150.0000,      1384.0
    155.0000,      1417.8
    160.0000,      1421.4
    165.0000,      1404.1
    170.0000,      1375.0
    175.0000,      1341.2
    180.0000,      1307.9
    185.0000,      1278.5
    190.0000,      1256.2
    195.0000,      1244.0
    200.0000,      1245.4
    205.0000,      1264.7
    210.0000,      1306.7
    215.0000,      1377.1
    220.0000,      1482.0
    225.0000,      1627.3
    230.0000,      1816.7
    235.0000,      2049.4
    240.0000,      2316.4
    245.0000,      2598.6
    250.0000,      2863.7
    255.0000,      3064.9
    260.0000,      3149.8
    265.0000,      3084.9
    270.0000,      2872.3
    275.0000,      2539.5
    280.0000,      2138.0
    285.0000,      1741.9
    290.0000,      1402.2
    295.0000,      1131.2
    300.0000,      923.39
    305.0000,      777.36
    310.0000,      691.43
    315.0000,      650.74
    320.0000,      654.55
    325.0000,      702.40
                   788.45
LAYER 17
48,      76.0213
     85.0000,      3.0413
     90.0000,      7.7305
     95.0000,      15.461
    100.0000,      28.299
    105.0000,      51.980
    110.0000,      93.692
    115.0000,      155.96
    120.0000,      243.87
    125.0000,      361.99
    130.0000,      500.22
    135.0000,      652.62
    140.0000,      809.31
    145.0000,      956.51
    150.0000,      1086.7
    155.0000,      1196.6
    160.0000,      1282.2
    165.0000,      1342.2
    170.0000,      1380.1
    175.0000,      1401.6
    180.0000,      1413.3
    185.0000,      1422.1
    190.0000,      1433.6
    195.0000,      1452.8
    200.0000,      1484.2
    205.0000,      1532.5
    210.0000,      1602.3
    215.0000,      1698.5
    220.0000,      1825.7
    225.0000,      1987.4
    230.0000,      2185.0
    235.0000,      2416.4
    240.0000,      2673.8
    245.0000,      2938.8
    250.0000,      3171.0
    255.0000,      3315.0
    260.0000,      3334.2
    265.0000,      3229.5
    270.0000,      3014.1
    275.0000,      2711.3
    280.0000,      2383.0
    285.0000,      2068.6
    290.0000,      1767.2
    295.0000,      1502.9
    300.0000,      1295.7
    305.0000,      1165.6
    310.0000,      1083.0
    315.0000,      1048.6
                   1036.0
LAYER 18
43,      85.4985
    100.0000,      7.7004
    105.0000,      17.207
    110.0000,      32.155
    115.0000,      59.241
    120.0000,      100.79
    125.0000,      159.72
    130.0000,      235.11
    135.0000,      326.27
    140.0000,      429.73
    145.0000,      541.15
    150.0000,      655.62
    155.0000,      768.79
    160.0000,      878.09
    165.0000,      978.31
    170.0000,      1067.0
    175.0000,      1146.8
    180.0000,      1217.6
    185.0000,      1281.0
    190.0000,      1342.0
    195.0000,      1405.7
    200.0000,      1477.2
    205.0000,      1562.2
    210.0000,      1666.5
    215.0000,      1795.4
    220.0000,      1953.9
    225.0000,      2145.0
    230.0000,      2368.4
    235.0000,      2617.4
    240.0000,      2876.3
    245.0000,      3107.2
    250.0000,      3261.8
    255.0000,      3327.3
    260.0000,      3326.2
    265.0000,      3260.4
    270.0000,      3106.6
    275.0000,      2888.3
    280.0000,      2643.7
    285.0000,      2370.4
    290.0000,      2136.9
    295.0000,      1950.0
    300.0000,      1799.7
    305.0000,      1699.4
                   1604.0
LAYER 19
38,      95.9233
    110.0000,      10.990
    115.0000,      21.763
    120.0000,      37.394
    125.0000,      62.838
    130.0000,      97.589
    135.0000,      139.23
    140.0000,      189.35
    145.0000,      247.77
    150.0000,      312.32
    155.0000,      380.63
    160.0000,      453.15
    165.0000,      533.66
    170.0000,      615.06
    175.0000,      697.07
    180.0000,      788.07
    185.0000,      887.16
    190.0000,      995.45
    195.0000,      1116.4
    200.0000,      1252.1
    205.0000,      1406.1
    210.0000,      1581.0
    215.0000,      1777.1
    220.0000,      1991.9
    225.0000,      2221.8
    230.0000,      2459.3
    235.0000,      2697.3
    240.0000,      2918.8
    245.0000,      3095.2
    250.0000,      3229.3
    255.0000,      3337.8
    260.0000,      3393.2
    265.0000,      3356.4
    270.0000,      3238.8
    275.0000,      3112.2
    280.0000,      2992.9
    285.0000,      2859.7
    290.0000,      2711.9
                   2528.9
LAYER 20
34,     107.3907
    120.0000,      14.728
    125.0000,      26.457
    130.0000,      40.578
    135.0000,      56.016
    140.0000,      74.870
    145.0000,      97.191
    150.0000,      124.79
    155.0000,      158.17
    160.0000,      193.53
    165.0000,      231.51
    170.0000,      280.75
    175.0000,      335.21
    180.0000,      399.44
    185.0000,      484.31
    190.0000,      592.53
    195.0000,      733.56
    200.0000,      912.81
    205.0000,      1129.7
    210.0000,      1380.9
    215.0000,      1656.4
    220.0000,      1942.2
    225.0000,      2221.6
    230.0000,      2488.5
    235.0000,      2755.2
    240.0000,      3004.6
    245.0000,      3217.9
    250.0000,      3391.8
    255.0000,      3507.4
    260.0000,      3585.5
    265.0000,      3659.1
    270.0000,      3685.9
    275.0000,      3701.7
    280.0000,      3724.3
                   3754.7
LAYER 21
27,     120.0047
    140.0000,      23.276
    145.0000,      33.793
    150.0000,      45.460
    155.0000,      57.137
    160.0000,      72.478
    165.0000,      89.780
    170.0000,      110.13
    175.0000,      139.98
    180.0000,      178.65
    185.0000,      236.13
    190.0000,      319.10
    195.0000,      432.77
    200.0000,      588.78
    205.0000,      792.93
    210.0000,      1053.1
    215.0000,      1374.0
    220.0000,      1763.3
    225.0000,      2187.9
    230.0000,      2604.9
    235.0000,      2968.8
    240.0000,      3263.9
    245.0000,      3519.3
    250.0000,      3782.0
    255.0000,      3825.1
    260.0000,      3825.1
    265.0000,      3825.1
                   3825.1
LAYER 22
21,     133.8802
    155.0000,      18.676
    160.0000,      23.892
    165.0000,      29.704
    170.0000,      36.952
    175.0000,      48.259
    180.0000,      66.742
    185.0000,      97.472
    190.0000,      153.59
    195.0000,      240.14
    200.0000,      371.03
    205.0000,      565.59
    210.0000,      826.73
    215.0000,      1171.6
    220.0000,      1608.4
    225.0000,      2148.9
    230.0000,      2794.7
    235.0000,      3431.8
    240.0000,      3825.1
    245.0000,      3825.1
    250.0000,      3825.1
                   3825.1
LAYER 23
15,     149.1432
    170.0000,      9.5887
    175.0000,      11.522
    180.0000,      16.511
    185.0000,      31.124
    190.0000,      62.586
    195.0000,      122.87
    200.0000,      231.60
    205.0000,      417.22
    210.0000,      695.35
    215.0000,      1150.6
    220.0000,      1796.5
    225.0000,      2677.1
    230.0000,      3777.4
    235.0000,      3825.1
                   3825.1
LAYER 24
11, 
    180.0000,      1.4545
    185.0000,      6.8747
    190.0000,      24.722
    195.0000,      71.814
    200.0000,      173.68
    205.0000,      366.04
    210.0000,      709.47
    215.0000,      1306.7
    220.0000,      2429.3
    225.0000,      3825.1
                   3825.1
CALCULATED APPARENT RESISTIVITY
    110.0000,       5.0000,   1.00000,      31.213
    115.0000,       5.0000,   1.00000,      22.540
    120.0000,       5.0000,   1.00000,      23.239
    125.0000,       5.0000,   1.00000,      19.724
    130.0000,       5.0000,   1.00000,      19.329
    135.0000,       5.0000,   1.00000,      19.454
    140.0000,       5.0000,   1.00000,      19.998
    145.0000,       5.0000,   1.00000,      18.447
    150.0000,       5.0000,   1.00000,      22.298
    155.0000,       5.0000,   1.00000,      27.315
    160.0000,       5.0000,   1.00000,      16.156
    165.0000,       5.0000,   1.00000,      25.819
    170.0000,       5.0000,   1.00000,      17.593
    175.0000,       5.0000,   1.00000,      24.194
    180.0000,       5.0000,   1.00000,      20.534
    185.0000,       5.0000,   1.00000,      23.510
    190.0000,       5.0000,   1.00000,      21.844
    195.0000,       5.0000,   1.00000,      21.376
    200.0000,       5.0000,   1.00000,      17.967
    205.0000,       5.0000,   1.00000,      19.654
    210.0000,       5.0000,   1.00000,      17.171
    215.0000,       5.0000,   1.00000,      18.589
    220.0000,       5.0000,   1.00000,      20.000
    225.0000,       5.0000,   1.00000,      95.234
    235.0000,       5.0000,   1.00000,      27.012
    240.0000,       5.0000,   1.00000,      15.858
    245.0000,       5.0000,   1.00000,      33.545
    250.0000,       5.0000,   1.00000,      31.687
    255.0000,       5.0000,   1.00000,      32.998
    260.0000,       5.0000,   1.00000,      28.274
    265.0000,       5.0000,   1.00000,      30.491
    107.5000,       5.0000,   2.00000,      33.170
    112.5000,       5.0000,   2.00000,      24.826
    117.5000,       5.0000,   2.00000,      26.963
    122.5000,       5.0000,   2.00000,      23.294
    127.5000,       5.0000,   2.00000,      20.091
    132.5000,       5.0000,   2.00000,      22.428
    137.5000,       5.0000,   2.00000,      23.613
    142.5000,       5.0000,   2.00000,      19.916
    147.5000,       5.0000,   2.00000,      23.572
    152.5000,       5.0000,   2.00000,      31.818
    157.5000,       5.0000,   2.00000,      15.642
    162.5000,       5.0000,   2.00000,      24.637
    167.5000,       5.0000,   2.00000,      22.932
    172.5000,       5.0000,   2.00000,      22.758
    177.5000,       5.0000,   2.00000,      23.844
    182.5000,       5.0000,   2.00000,      24.809
    187.5000,       5.0000,   2.00000,      24.859
    192.5000,       5.0000,   2.00000,      23.510
    197.5000,       5.0000,   2.00000,      20.848
    202.5000,       5.0000,   2.00000,      24.063
    207.5000,       5.0000,   2.00000,      21.696
    212.5000,       5.0000,   2.00000,      20.459
    217.5000,       5.0000,   2.00000,      23.579
    222.5000,       5.0000,   2.00000,      135.93
    232.5000,       5.0000,   2.00000,      8.9785
    237.5000,       5.0000,   2.00000,      24.706
    242.5000,       5.0000,   2.00000,      17.674
    247.5000,       5.0000,   2.00000,      31.660
    252.5000,       5.0000,   2.00000,      35.918
    257.5000,       5.0000,   2.00000,      29.283
    262.5000,       5.0000,   2.00000,      29.735
    267.5000,       5.0000,   2.00000,      31.374
    272.5000,       5.0000,   2.00000,      28.173
    277.5000,       5.0000,   2.00000,      27.832
    282.5000,       5.0000,   2.00000,      35.729
    287.5000,       5.0000,   2.00000,      40.205
    292.5000,       5.0000,   2.00000,      113.93
     10.0000,      10.0000,   1.00000,      9.6573
     30.0000,      10.0000,   1.00000,      7.9677
     40.0000,      10.0000,   1.00000,      10.417
     50.0000,      10.0000,   1.00000,      8.6735
     60.0000,      10.0000,   1.00000,      13.309
     70.0000,      10.0000,   1.00000,      12.567
     80.0000,      10.0000,   1.00000,      26.200
     90.0000,      10.0000,   1.00000,      29.717
    100.0000,      10.0000,   1.00000,      36.697
    110.0000,      10.0000,   1.00000,      30.886
    115.0000,      10.0000,   1.00000,      26.893
    120.0000,      10.0000,   1.00000,      26.981
    125.0000,      10.0000,   1.00000,      23.295
    130.0000,      10.0000,   1.00000,      21.247
    135.0000,      10.0000,   1.00000,      23.800
    140.0000,      10.0000,   1.00000,      23.266
    145.0000,      10.0000,   1.00000,      21.749
    150.0000,      10.0000,   1.00000,      26.775
    155.0000,      10.0000,   1.00000,      26.875
    160.0000,      10.0000,   1.00000,      18.965
    165.0000,      10.0000,   1.00000,      23.749
    170.0000,      10.0000,   1.00000,      24.783
    175.0000,      10.0000,   1.00000,      22.929
    180.0000,      10.0000,   1.00000,      25.555
    185.0000,      10.0000,   1.00000,      25.506
    190.0000,      10.0000,   1.00000,      25.477
    195.0000,      10.0000,   1.00000,      23.261
    200.0000,      10.0000,   1.00000,      23.271
    205.0000,      10.0000,   1.00000,      24.717
    210.0000,      10.0000,   1.00000,      22.921
    215.0000,      10.0000,   1.00000,      22.538
    220.0000,      10.0000,   1.00000,      73.531
    225.0000,      10.0000,   1.00000,      91.884
    235.0000,      10.0000,   1.00000,      9.9204
    240.0000,      10.0000,   1.00000,      25.163
    245.0000,      10.0000,   1.00000,      18.679
    250.0000,      10.0000,   1.00000,      33.047
    255.0000,      10.0000,   1.00000,      34.351
    260.0000,      10.0000,   1.00000,      30.076
    265.0000,      10.0000,   1.00000,      30.559
    270.0000,      10.0000,   1.00000,      31.375
    275.0000,      10.0000,   1.00000,      28.778
    280.0000,      10.0000,   1.00000,      31.873
    285.0000,      10.0000,   1.00000,      39.739
    290.0000,      10.0000,   1.00000,      73.562
    300.0000,      10.0000,   1.00000,      17.595
    310.0000,      10.0000,   1.00000,      73.594
    330.0000,      10.0000,   1.00000,      44.826
    110.0000,       5.0000,   3.00000,      26.320
    115.0000,       5.0000,   3.00000,      31.028
    120.0000,       5.0000,   3.00000,      27.016
    125.0000,       5.0000,   3.00000,      23.296
    130.0000,       5.0000,   3.00000,      23.558
    135.0000,       5.0000,   3.00000,      26.542
    140.0000,       5.0000,   3.00000,      22.573
    145.0000,       5.0000,   3.00000,      25.413
    150.0000,       5.0000,   3.00000,      33.181
    160.0000,       5.0000,   3.00000,      25.611
    165.0000,       5.0000,   3.00000,      21.973
    170.0000,       5.0000,   3.00000,      28.486
    175.0000,       5.0000,   3.00000,      23.273
    180.0000,       5.0000,   3.00000,      28.977
    185.0000,       5.0000,   3.00000,      26.902
    190.0000,       5.0000,   3.00000,      26.714
    195.0000,       5.0000,   3.00000,      22.763
    200.0000,       5.0000,   3.00000,      28.117
    205.0000,       5.0000,   3.00000,      26.024
    210.0000,       5.0000,   3.00000,      25.372
    215.0000,       5.0000,   3.00000,      26.696
    220.0000,       5.0000,   3.00000,      173.43
    230.0000,       5.0000,   3.00000,      11.963
    240.0000,       5.0000,   3.00000,      26.078
    245.0000,       5.0000,   3.00000,      20.687
    250.0000,       5.0000,   3.00000,      35.821
    255.0000,       5.0000,   3.00000,      31.217
    260.0000,       5.0000,   3.00000,      31.664
    265.0000,       5.0000,   3.00000,      32.207
    270.0000,       5.0000,   3.00000,      31.378
    112.5000,       5.0000,   4.00000,      33.033
    117.5000,       5.0000,   4.00000,      30.649
    122.5000,       5.0000,   4.00000,      26.645
    127.5000,       5.0000,   4.00000,      26.997
    132.5000,       5.0000,   4.00000,      27.878
    137.5000,       5.0000,   4.00000,      24.759
    142.5000,       5.0000,   4.00000,      28.375
    147.5000,       5.0000,   4.00000,      35.342
    157.5000,       5.0000,   4.00000,      28.536
    162.5000,       5.0000,   4.00000,      22.848
    167.5000,       5.0000,   4.00000,      28.005
    172.5000,       5.0000,   4.00000,      28.255
    177.5000,       5.0000,   4.00000,      29.377
    182.5000,       5.0000,   4.00000,      30.784
    187.5000,       5.0000,   4.00000,      28.759
    192.5000,       5.0000,   4.00000,      25.296
    197.5000,       5.0000,   4.00000,      30.535
    202.5000,       5.0000,   4.00000,      29.470
    207.5000,       5.0000,   4.00000,      29.425
    212.5000,       5.0000,   4.00000,      32.015
    217.5000,       5.0000,   4.00000,      199.55
    227.5000,       5.0000,   4.00000,      15.392
    232.5000,       5.0000,   4.00000,      15.173
    237.5000,       5.0000,   4.00000,      14.805
    242.5000,       5.0000,   4.00000,      29.120
    247.5000,       5.0000,   4.00000,      27.384
    252.5000,       5.0000,   4.00000,      30.925
    257.5000,       5.0000,   4.00000,      33.924
    262.5000,       5.0000,   4.00000,      34.990
    267.5000,       5.0000,   4.00000,      33.713
    272.5000,       5.0000,   4.00000,      35.189
    277.5000,       5.0000,   4.00000,      46.850
    282.5000,       5.0000,   4.00000,      56.144
    287.5000,       5.0000,   4.00000,      166.18
     25.0000,      10.0000,   2.00000,      6.3004
     35.0000,      10.0000,   2.00000,      9.4606
     45.0000,      10.0000,   2.00000,      8.4698
     55.0000,      10.0000,   2.00000,      10.661
     65.0000,      10.0000,   2.00000,      12.675
     75.0000,      10.0000,   2.00000,      13.928
     85.0000,      10.0000,   2.00000,      19.959
     95.0000,      10.0000,   2.00000,      18.456
    105.0000,      10.0000,   2.00000,      19.460
    115.0000,      10.0000,   2.00000,      32.564
    120.0000,      10.0000,   2.00000,      30.219
    125.0000,      10.0000,   2.00000,      28.153
    130.0000,      10.0000,   2.00000,      28.764
    135.0000,      10.0000,   2.00000,      27.065
    140.0000,      10.0000,   2.00000,      27.176
    145.0000,      10.0000,   2.00000,      32.553
    150.0000,      10.0000,   2.00000,      28.622
    155.0000,      10.0000,   2.00000,      22.608
    160.0000,      10.0000,   2.00000,      27.207
    165.0000,      10.0000,   2.00000,      25.495
    170.0000,      10.0000,   2.00000,      28.120
    175.0000,      10.0000,   2.00000,      30.952
    180.0000,      10.0000,   2.00000,      30.186
    185.0000,      10.0000,   2.00000,      31.319
    190.0000,      10.0000,   2.00000,      27.989
    195.0000,      10.0000,   2.00000,      28.544
    200.0000,      10.0000,   2.00000,      30.854
    205.0000,      10.0000,   2.00000,      30.646
    210.0000,      10.0000,   2.00000,      32.108
    215.0000,      10.0000,   2.00000,      113.02
    220.0000,      10.0000,   2.00000,      121.68
    230.0000,      10.0000,   2.00000,      16.772
    235.0000,      10.0000,   2.00000,      16.406
    240.0000,      10.0000,   2.00000,      16.270
    245.0000,      10.0000,   2.00000,      32.243
    250.0000,      10.0000,   2.00000,      26.760
    255.0000,      10.0000,   2.00000,      32.206
    260.0000,      10.0000,   2.00000,      35.435
    265.0000,      10.0000,   2.00000,      35.877
    270.0000,      10.0000,   2.00000,      35.838
    275.0000,      10.0000,   2.00000,      43.454
    280.0000,      10.0000,   2.00000,      54.533
    285.0000,      10.0000,   2.00000,      110.07
    305.0000,      10.0000,   2.00000,      59.401
    325.0000,      10.0000,   2.00000,      22.857
    335.0000,      10.0000,   2.00000,      46.425
    345.0000,      10.0000,   2.00000,      35.849
    355.0000,      10.0000,   2.00000,      32.225
    365.0000,      10.0000,   2.00000,      32.188
    375.0000,      10.0000,   2.00000,      40.447
    385.0000,      10.0000,   2.00000,      83.481
     30.0000,      20.0000,   1.00000,      6.6689
     40.0000,      20.0000,   1.00000,      8.6201
     50.0000,      20.0000,   1.00000,      8.8554
     60.0000,      20.0000,   1.00000,      10.333
     70.0000,      20.0000,   1.00000,      13.070
     80.0000,      20.0000,   1.00000,      14.364
     90.0000,      20.0000,   1.00000,      18.516
    100.0000,      20.0000,   1.00000,      16.605
    110.0000,      20.0000,   1.00000,      20.555
    120.0000,      20.0000,   1.00000,      32.149
    125.0000,      20.0000,   1.00000,      31.750
    130.0000,      20.0000,   1.00000,      29.843
    135.0000,      20.0000,   1.00000,      29.655
    140.0000,      20.0000,   1.00000,      30.323
    145.0000,      20.0000,   1.00000,      29.140
    150.0000,      20.0000,   1.00000,      30.699
    155.0000,      20.0000,   1.00000,      29.456
    160.0000,      20.0000,   1.00000,      25.116
    165.0000,      20.0000,   1.00000,      29.021
    170.0000,      20.0000,   1.00000,      28.096
    175.0000,      20.0000,   1.00000,      30.811
    180.0000,      20.0000,   1.00000,      32.916
    185.0000,      20.0000,   1.00000,      30.592
    190.0000,      20.0000,   1.00000,      31.892
    195.0000,      20.0000,   1.00000,      30.342
    200.0000,      20.0000,   1.00000,      30.565
    205.0000,      20.0000,   1.00000,      32.794
    210.0000,      20.0000,   1.00000,      67.376
    215.0000,      20.0000,   1.00000,      71.778
    220.0000,      20.0000,   1.00000,      80.091
    225.0000,      20.0000,   1.00000,      88.999
    235.0000,      20.0000,   1.00000,      19.058
    240.0000,      20.0000,   1.00000,      19.311
    245.0000,      20.0000,   1.00000,      18.976
    250.0000,      20.0000,   1.00000,      33.434
    255.0000,      20.0000,   1.00000,      28.915
    260.0000,      20.0000,   1.00000,      34.757
    265.0000,      20.0000,   1.00000,      38.059
    270.0000,      20.0000,   1.00000,      42.057
    275.0000,      20.0000,   1.00000,      47.913
    280.0000,      20.0000,   1.00000,      79.120
    290.0000,      20.0000,   1.00000,      81.057
    300.0000,      20.0000,   1.00000,      34.904
    310.0000,      20.0000,   1.00000,      46.718
    330.0000,      20.0000,   1.00000,      25.284
    340.0000,      20.0000,   1.00000,      46.331
    350.0000,      20.0000,   1.00000,      35.965
    360.0000,      20.0000,   1.00000,      33.833
    370.0000,      20.0000,   1.00000,      37.404
    380.0000,      20.0000,   1.00000,      59.761
    115.0000,       5.0000,   5.00000,      31.861
    120.0000,       5.0000,   5.00000,      29.575
    125.0000,       5.0000,   5.00000,      30.415
    130.0000,       5.0000,   5.00000,      31.414
    135.0000,       5.0000,   5.00000,      25.846
    140.0000,       5.0000,   5.00000,      30.803
    145.0000,       5.0000,   5.00000,      38.821
    155.0000,       5.0000,   5.00000,      30.319
    160.0000,       5.0000,   5.00000,      25.213
    165.0000,       5.0000,   5.00000,      29.466
    170.0000,       5.0000,   5.00000,      28.293
    175.0000,       5.0000,   5.00000,      34.998
    180.0000,       5.0000,   5.00000,      31.401
    185.0000,       5.0000,   5.00000,      32.122
    190.0000,       5.0000,   5.00000,      26.836
    195.0000,       5.0000,   5.00000,      33.415
    200.0000,       5.0000,   5.00000,      31.332
    205.0000,       5.0000,   5.00000,      32.411
    210.0000,       5.0000,   5.00000,      36.132
    215.0000,       5.0000,   5.00000,      234.52
    225.0000,       5.0000,   5.00000,      18.909
    230.0000,       5.0000,   5.00000,      18.843
    235.0000,       5.0000,   5.00000,      18.256
    240.0000,       5.0000,   5.00000,      18.467
    245.0000,       5.0000,   5.00000,      36.926
    250.0000,       5.0000,   5.00000,      25.823
    255.0000,       5.0000,   5.00000,      34.128
    260.0000,       5.0000,   5.00000,      37.702
    265.0000,       5.0000,   5.00000,      37.209
    270.0000,       5.0000,   5.00000,      39.025
    275.0000,       5.0000,   5.00000,      55.850
    117.5000,       5.0000,   6.00000,      30.055
    122.5000,       5.0000,   6.00000,      33.092
    127.5000,       5.0000,   6.00000,      34.761
    132.5000,       5.0000,   6.00000,      28.643
    137.5000,       5.0000,   6.00000,      32.108
    142.5000,       5.0000,   6.00000,      41.648
    147.5000,       5.0000,   6.00000,      20.237
    152.5000,       5.0000,   6.00000,      32.805
    157.5000,       5.0000,   6.00000,      26.797
    162.5000,       5.0000,   6.00000,      32.458
    167.5000,       5.0000,   6.00000,      29.975
    172.5000,       5.0000,   6.00000,      35.521
    177.5000,       5.0000,   6.00000,      36.551
    182.5000,       5.0000,   6.00000,      32.654
    187.5000,       5.0000,   6.00000,      29.368
    192.5000,       5.0000,   6.00000,      35.125
    197.5000,       5.0000,   6.00000,      33.631
    202.5000,       5.0000,   6.00000,      33.918
    207.5000,       5.0000,   6.00000,      39.000
    212.5000,       5.0000,   6.00000,      259.88
    222.5000,       5.0000,   6.00000,      22.033
    227.5000,       5.0000,   6.00000,      22.520
    232.5000,       5.0000,   6.00000,      21.931
    237.5000,       5.0000,   6.00000,      22.091
    242.5000,       5.0000,   6.00000,      25.004
    247.5000,       5.0000,   6.00000,      33.556
    252.5000,       5.0000,   6.00000,      30.736
    257.5000,       5.0000,   6.00000,      38.488
    262.5000,       5.0000,   6.00000,      40.347
    267.5000,       5.0000,   6.00000,      43.436
    272.5000,       5.0000,   6.00000,      62.307
    277.5000,       5.0000,   6.00000,      77.324
    282.5000,       5.0000,   6.00000,      218.16
    125.0000,      25.0000,   1.00000,      32.242
    130.0000,      25.0000,   1.00000,      33.257
    135.0000,      25.0000,   1.00000,      34.730
    140.0000,      25.0000,   1.00000,      32.721
    145.0000,      25.0000,   1.00000,      31.521
    150.0000,      25.0000,   1.00000,      33.112
    155.0000,      25.0000,   1.00000,      33.014
    165.0000,      25.0000,   1.00000,      32.377
    170.0000,      25.0000,   1.00000,      32.432
    175.0000,      25.0000,   1.00000,      33.518
    180.0000,      25.0000,   1.00000,      33.469
    185.0000,      25.0000,   1.00000,      36.369
    190.0000,      25.0000,   1.00000,      33.047
    195.0000,      25.0000,   1.00000,      33.992
    200.0000,      25.0000,   1.00000,      33.497
    205.0000,      25.0000,   1.00000,      64.149
    210.0000,      25.0000,   1.00000,      65.863
    215.0000,      25.0000,   1.00000,      73.885
    220.0000,      25.0000,   1.00000,      82.676
    225.0000,      25.0000,   1.00000,      91.835
    235.0000,      25.0000,   1.00000,      24.526
    240.0000,      25.0000,   1.00000,      24.150
    245.0000,      25.0000,   1.00000,      23.816
    250.0000,      25.0000,   1.00000,      23.973
    255.0000,      25.0000,   1.00000,      39.031
    260.0000,      25.0000,   1.00000,      33.692
    265.0000,      25.0000,   1.00000,      43.490
    270.0000,      25.0000,   1.00000,      51.970
    275.0000,      25.0000,   1.00000,      79.742
     20.0000,      10.0000,   3.00000,      5.3371
     30.0000,      10.0000,   3.00000,      7.4060
     40.0000,      10.0000,   3.00000,      6.9389
     50.0000,      10.0000,   3.00000,      9.6267
     60.0000,      10.0000,   3.00000,      9.6776
     70.0000,      10.0000,   3.00000,      13.861
     80.0000,      10.0000,   3.00000,      15.238
     90.0000,      10.0000,   3.00000,      15.630
    100.0000,      10.0000,   3.00000,      12.902
    110.0000,      10.0000,   3.00000,      22.746
    120.0000,      10.0000,   3.00000,      31.319
    130.0000,      10.0000,   3.00000,      33.223
    140.0000,      10.0000,   3.00000,      36.840
    150.0000,      10.0000,   3.00000,      26.991
    160.0000,      10.0000,   3.00000,      30.132
    170.0000,      10.0000,   3.00000,      33.297
    180.0000,      10.0000,   3.00000,      36.843
    190.0000,      10.0000,   3.00000,      33.037
    200.0000,      10.0000,   3.00000,      34.607
    210.0000,      10.0000,   3.00000,      140.84
    230.0000,      10.0000,   3.00000,      23.824
    240.0000,      10.0000,   3.00000,      25.121
    250.0000,      10.0000,   3.00000,      35.817
    260.0000,      10.0000,   3.00000,      39.858
    270.0000,      10.0000,   3.00000,      54.416
    280.0000,      10.0000,   3.00000,      150.45
    300.0000,      10.0000,   3.00000,      65.795
    320.0000,      10.0000,   3.00000,      33.939
    330.0000,      10.0000,   3.00000,      30.137
    340.0000,      10.0000,   3.00000,      46.144
    122.5000,      15.0000,   2.00000,      32.587
    127.5000,      15.0000,   2.00000,      34.289
    132.5000,      15.0000,   2.00000,      34.361
    137.5000,      15.0000,   2.00000,      35.244
    142.5000,      15.0000,   2.00000,      33.228
    147.5000,      15.0000,   2.00000,      34.440
    157.5000,      15.0000,   2.00000,      32.636
    162.5000,      15.0000,   2.00000,      31.353
    167.5000,      15.0000,   2.00000,      34.780
    172.5000,      15.0000,   2.00000,      34.764
    177.5000,      15.0000,   2.00000,      36.550
    182.5000,      15.0000,   2.00000,      35.969
    187.5000,      15.0000,   2.00000,      33.138
    192.5000,      15.0000,   2.00000,      34.092
    197.5000,      15.0000,   2.00000,      35.538
    202.5000,      15.0000,   2.00000,      36.522
    207.5000,      15.0000,   2.00000,      98.420
    212.5000,      15.0000,   2.00000,      107.24
    217.5000,      15.0000,   2.00000,      120.57
    227.5000,      15.0000,   2.00000,      24.920
    232.5000,      15.0000,   2.00000,      25.270
    237.5000,      15.0000,   2.00000,      26.091
    242.5000,      15.0000,   2.00000,      25.569
    247.5000,      15.0000,   2.00000,      25.343
    252.5000,      15.0000,   2.00000,      38.140
    257.5000,      15.0000,   2.00000,      35.203
    262.5000,      15.0000,   2.00000,      42.210
    267.5000,      15.0000,   2.00000,      51.125
    272.5000,      15.0000,   2.00000,      64.011
    277.5000,      15.0000,   2.00000,      120.72
    120.0000,       5.0000,   7.00000,      33.005
    125.0000,       5.0000,   7.00000,      37.101
    130.0000,       5.0000,   7.00000,      31.171
    135.0000,       5.0000,   7.00000,      35.159
    140.0000,       5.0000,   7.00000,      43.151
    145.0000,       5.0000,   7.00000,      21.628
    150.0000,       5.0000,   7.00000,      35.996
    155.0000,       5.0000,   7.00000,      28.884
    160.0000,       5.0000,   7.00000,      34.578
    165.0000,       5.0000,   7.00000,      32.900
    170.0000,       5.0000,   7.00000,      37.727
    175.0000,       5.0000,   7.00000,      37.086
    180.0000,       5.0000,   7.00000,      37.231
    185.0000,       5.0000,   7.00000,      29.732
    190.0000,       5.0000,   7.00000,      37.930
    195.0000,       5.0000,   7.00000,      34.943
    200.0000,       5.0000,   7.00000,      35.909
    205.0000,       5.0000,   7.00000,      40.348
    210.0000,       5.0000,   7.00000,      276.62
    220.0000,       5.0000,   7.00000,      25.790
    225.0000,       5.0000,   7.00000,      25.782
    230.0000,       5.0000,   7.00000,      25.563
    235.0000,       5.0000,   7.00000,      25.893
    240.0000,       5.0000,   7.00000,      29.161
    245.0000,       5.0000,   7.00000,      23.564
    250.0000,       5.0000,   7.00000,      38.832
    255.0000,       5.0000,   7.00000,      36.544
    260.0000,       5.0000,   7.00000,      41.683
    265.0000,       5.0000,   7.00000,      47.251
    270.0000,       5.0000,   7.00000,      69.055
    275.0000,       5.0000,   7.00000,      85.069
    280.0000,       5.0000,   7.00000,      247.96
     30.0000,      30.0000,   1.00000,      5.3945
     40.0000,      30.0000,   1.00000,      6.3866
     50.0000,      30.0000,   1.00000,      6.9931
     60.0000,      30.0000,   1.00000,      9.0051
     70.0000,      30.0000,   1.00000,      10.452
     80.0000,      30.0000,   1.00000,      14.280
     90.0000,      30.0000,   1.00000,      13.544
    100.0000,      30.0000,   1.00000,      14.229
    110.0000,      30.0000,   1.00000,      14.447
    120.0000,      30.0000,   1.00000,      22.418
    130.0000,      30.0000,   1.00000,      34.400
    135.0000,      30.0000,   1.00000,      35.944
    140.0000,      30.0000,   1.00000,      36.327
    145.0000,      30.0000,   1.00000,      34.672
    150.0000,      30.0000,   1.00000,      35.207
    155.0000,      30.0000,   1.00000,      35.874
    160.0000,      30.0000,   1.00000,      32.971
    165.0000,      30.0000,   1.00000,      36.098
    170.0000,      30.0000,   1.00000,      35.604
    175.0000,      30.0000,   1.00000,      36.826
    180.0000,      30.0000,   1.00000,      36.282
    185.0000,      30.0000,   1.00000,      37.250
    190.0000,      30.0000,   1.00000,      38.008
    195.0000,      30.0000,   1.00000,      35.513
    200.0000,      30.0000,   1.00000,      61.217
    205.0000,      30.0000,   1.00000,      62.791
    210.0000,      30.0000,   1.00000,      67.604
    215.0000,      30.0000,   1.00000,      73.538
    220.0000,      30.0000,   1.00000,      83.017
    225.0000,      30.0000,   1.00000,      92.246
    235.0000,      30.0000,   1.00000,      28.815
    240.0000,      30.0000,   1.00000,      29.068
    245.0000,      30.0000,   1.00000,      29.044
    250.0000,      30.0000,   1.00000,      29.149
    255.0000,      30.0000,   1.00000,      29.690
    260.0000,      30.0000,   1.00000,      46.999
    265.0000,      30.0000,   1.00000,      48.289
    270.0000,      30.0000,   1.00000,      78.039
    277.5000,       5.0000,   8.00000,      266.69
     25.0000,      10.0000,   4.00000,      6.2455
     35.0000,      10.0000,   4.00000,      5.1908
     45.0000,      10.0000,   4.00000,      7.5704
     55.0000,      10.0000,   4.00000,      8.1719
     65.0000,      10.0000,   4.00000,      10.464
     75.0000,      10.0000,   4.00000,      15.735
     85.0000,      10.0000,   4.00000,      13.176
     95.0000,      10.0000,   4.00000,      11.653
    105.0000,      10.0000,   4.00000,      16.377
    115.0000,      10.0000,   4.00000,      21.514
    125.0000,      10.0000,   4.00000,      34.287
    130.0000,      10.0000,   4.00000,      35.579
    135.0000,      10.0000,   4.00000,      42.998
    140.0000,      10.0000,   4.00000,      36.605
    145.0000,      10.0000,   4.00000,      30.222
    150.0000,      10.0000,   4.00000,      36.266
    155.0000,      10.0000,   4.00000,      35.312
    160.0000,      10.0000,   4.00000,      37.304
    165.0000,      10.0000,   4.00000,      38.862
    170.0000,      10.0000,   4.00000,      41.697
    175.0000,      10.0000,   4.00000,      39.290
    180.0000,      10.0000,   4.00000,      35.831
    185.0000,      10.0000,   4.00000,      37.409
    190.0000,      10.0000,   4.00000,      37.983
    195.0000,      10.0000,   4.00000,      38.076
    200.0000,      10.0000,   4.00000,      39.795
    205.0000,      10.0000,   4.00000,      154.36
    210.0000,      10.0000,   4.00000,      160.55
    220.0000,      10.0000,   4.00000,      30.667
    225.0000,      10.0000,   4.00000,      30.915
    230.0000,      10.0000,   4.00000,      30.579
    235.0000,      10.0000,   4.00000,      33.183
    240.0000,      10.0000,   4.00000,      32.095
    245.0000,      10.0000,   4.00000,      29.053
    250.0000,      10.0000,   4.00000,      30.627
    255.0000,      10.0000,   4.00000,      47.195
    260.0000,      10.0000,   4.00000,      44.961
    265.0000,      10.0000,   4.00000,      62.029
    270.0000,      10.0000,   4.00000,      85.436
    275.0000,      10.0000,   4.00000,      178.66
    295.0000,      10.0000,   4.00000,      76.269
    315.0000,      10.0000,   4.00000,      28.224
    325.0000,      10.0000,   4.00000,      42.156
    335.0000,      10.0000,   4.00000,      36.201
    345.0000,      10.0000,   4.00000,      45.703
    355.0000,      10.0000,   4.00000,      43.001
    365.0000,      10.0000,   4.00000,      56.358
    375.0000,      10.0000,   4.00000,      114.49
    270.0000,       5.0000,   9.00000,      99.002
    275.0000,       5.0000,   9.00000,      286.00
    135.0000,      35.0000,   1.00000,      35.521
    140.0000,      35.0000,   1.00000,      37.850
    145.0000,      35.0000,   1.00000,      37.801
    150.0000,      35.0000,   1.00000,      38.459
    155.0000,      35.0000,   1.00000,      38.260
    165.0000,      35.0000,   1.00000,      39.911
    170.0000,      35.0000,   1.00000,      38.428
    175.0000,      35.0000,   1.00000,      39.798
    180.0000,      35.0000,   1.00000,      39.781
    185.0000,      35.0000,   1.00000,      39.528
    190.0000,      35.0000,   1.00000,      39.198
    195.0000,      35.0000,   1.00000,      62.132
    200.0000,      35.0000,   1.00000,      59.042
    205.0000,      35.0000,   1.00000,      65.325
    210.0000,      35.0000,   1.00000,      68.042
    215.0000,      35.0000,   1.00000,      74.416
    220.0000,      35.0000,   1.00000,      81.420
    225.0000,      35.0000,   1.00000,      91.577
    235.0000,      35.0000,   1.00000,      33.802
    240.0000,      35.0000,   1.00000,      33.698
    245.0000,      35.0000,   1.00000,      34.217
    250.0000,      35.0000,   1.00000,      34.834
    255.0000,      35.0000,   1.00000,      37.168
    260.0000,      35.0000,   1.00000,      40.102
    265.0000,      35.0000,   1.00000,      82.141
     30.0000,      20.0000,   2.00000,      5.4520
     40.0000,      20.0000,   2.00000,      5.3672
     50.0000,      20.0000,   2.00000,      7.0473
     60.0000,      20.0000,   2.00000,      8.3835
     80.0000,      20.0000,   2.00000,      14.699
     90.0000,      20.0000,   2.00000,      11.851
    100.0000,      20.0000,   2.00000,      12.827
    110.0000,      20.0000,   2.00000,      15.993
    120.0000,      20.0000,   2.00000,      22.089
    130.0000,      20.0000,   2.00000,      37.481
    140.0000,      20.0000,   2.00000,      39.431
    150.0000,      20.0000,   2.00000,      33.573
    160.0000,      20.0000,   2.00000,      38.950
    170.0000,      20.0000,   2.00000,      41.076
    180.0000,      20.0000,   2.00000,      39.268
    190.0000,      20.0000,   2.00000,      39.173
    200.0000,      20.0000,   2.00000,      89.398
    210.0000,      20.0000,   2.00000,      100.60
    230.0000,      20.0000,   2.00000,      34.812
    240.0000,      20.0000,   2.00000,      34.312
    250.0000,      20.0000,   2.00000,      33.177
    260.0000,      20.0000,   2.00000,      58.182
    270.0000,      20.0000,   2.00000,      116.22
    280.0000,      20.0000,   2.00000,      119.37
    290.0000,      20.0000,   2.00000,      52.001
    300.0000,      20.0000,   2.00000,      55.886
    320.0000,      20.0000,   2.00000,      31.198
    330.0000,      20.0000,   2.00000,      44.704
    340.0000,      20.0000,   2.00000,      38.014
    350.0000,      20.0000,   2.00000,      48.806
    360.0000,      20.0000,   2.00000,      52.072
    370.0000,      20.0000,   2.00000,      86.533
    130.0000,      15.0000,   3.00000,      38.026
    135.0000,      15.0000,   3.00000,      39.254
    140.0000,      15.0000,   3.00000,      40.258
    150.0000,      15.0000,   3.00000,      39.165
    155.0000,      15.0000,   3.00000,      38.742
    160.0000,      15.0000,   3.00000,      42.711
    165.0000,      15.0000,   3.00000,      43.023
    170.0000,      15.0000,   3.00000,      44.105
    175.0000,      15.0000,   3.00000,      40.917
    180.0000,      15.0000,   3.00000,      39.320
    185.0000,      15.0000,   3.00000,      38.651
    190.0000,      15.0000,   3.00000,      42.085
    195.0000,      15.0000,   3.00000,      40.263
    200.0000,      15.0000,   3.00000,      115.47
    205.0000,      15.0000,   3.00000,      117.30
    210.0000,      15.0000,   3.00000,      129.77
    220.0000,      15.0000,   3.00000,      34.564
    225.0000,      15.0000,   3.00000,      35.595
    230.0000,      15.0000,   3.00000,      37.400
    235.0000,      15.0000,   3.00000,      36.604
    240.0000,      15.0000,   3.00000,      36.664
    245.0000,      15.0000,   3.00000,      34.950
    250.0000,      15.0000,   3.00000,      36.309
    255.0000,      15.0000,   3.00000,      38.384
    260.0000,      15.0000,   3.00000,      64.718
    265.0000,      15.0000,   3.00000,      74.459
    270.0000,      15.0000,   3.00000,      149.70
    127.5000,       5.0000,  10.00000,      37.458
    132.5000,       5.0000,  10.00000,      50.712
    142.5000,       5.0000,  10.00000,      42.706
    147.5000,       5.0000,  10.00000,      34.476
    152.5000,       5.0000,  10.00000,      42.413
    157.5000,       5.0000,  10.00000,      40.201
    162.5000,       5.0000,  10.00000,      46.448
    167.5000,       5.0000,  10.00000,      44.585
    172.5000,       5.0000,  10.00000,      42.258
    177.5000,       5.0000,  10.00000,      35.005
    182.5000,       5.0000,  10.00000,      42.709
    187.5000,       5.0000,  10.00000,      41.118
    192.5000,       5.0000,  10.00000,      39.289
    197.5000,       5.0000,  10.00000,      45.349
    202.5000,       5.0000,  10.00000,      299.57
    212.5000,       5.0000,  10.00000,      33.405
    217.5000,       5.0000,  10.00000,      35.418
    222.5000,       5.0000,  10.00000,      35.571
    227.5000,       5.0000,  10.00000,      36.643
    232.5000,       5.0000,  10.00000,      41.261
    237.5000,       5.0000,  10.00000,      33.683
    242.5000,       5.0000,  10.00000,      35.345
    247.5000,       5.0000,  10.00000,      37.380
    252.5000,       5.0000,  10.00000,      37.955
    257.5000,       5.0000,  10.00000,      59.232
    262.5000,       5.0000,  10.00000,      79.413
    267.5000,       5.0000,  10.00000,      103.04
    272.5000,       5.0000,  10.00000,      301.98
     40.0000,      40.0000,   1.00000,      5.0756
     50.0000,      40.0000,   1.00000,      5.2396
     60.0000,      40.0000,   1.00000,      7.2780
     70.0000,      40.0000,   1.00000,      8.8684
     80.0000,      40.0000,   1.00000,      10.477
     90.0000,      40.0000,   1.00000,      13.246
    100.0000,      40.0000,   1.00000,      11.773
    110.0000,      40.0000,   1.00000,      13.070
    120.0000,      40.0000,   1.00000,      16.575
    130.0000,      40.0000,   1.00000,      23.089
    140.0000,      40.0000,   1.00000,      36.721
    145.0000,      40.0000,   1.00000,      39.233
    150.0000,      40.0000,   1.00000,      41.454
    155.0000,      40.0000,   1.00000,      41.594
    160.0000,      40.0000,   1.00000,      38.684
    165.0000,      40.0000,   1.00000,      42.243
    170.0000,      40.0000,   1.00000,      41.984
    175.0000,      40.0000,   1.00000,      42.641
    180.0000,      40.0000,   1.00000,      42.233
    185.0000,      40.0000,   1.00000,      43.014
    190.0000,      40.0000,   1.00000,      60.649
    195.0000,      40.0000,   1.00000,      59.906
    200.0000,      40.0000,   1.00000,      63.863
    205.0000,      40.0000,   1.00000,      64.989
    210.0000,      40.0000,   1.00000,      70.122
    215.0000,      40.0000,   1.00000,      74.207
    220.0000,      40.0000,   1.00000,      81.940
    225.0000,      40.0000,   1.00000,      88.602
    235.0000,      40.0000,   1.00000,      38.224
    240.0000,      40.0000,   1.00000,      38.905
    245.0000,      40.0000,   1.00000,      39.220
    250.0000,      40.0000,   1.00000,      42.229
    255.0000,      40.0000,   1.00000,      46.063
    260.0000,      40.0000,   1.00000,      61.609
    270.0000,      40.0000,   1.00000,      87.942
    280.0000,      40.0000,   1.00000,      97.891
    290.0000,      40.0000,   1.00000,      102.15
    300.0000,      40.0000,   1.00000,      45.492
    310.0000,      40.0000,   1.00000,      49.621
    330.0000,      40.0000,   1.00000,      35.118
    340.0000,      40.0000,   1.00000,      48.925
    350.0000,      40.0000,   1.00000,      46.403
    360.0000,      40.0000,   1.00000,      73.400
     30.0000,      10.0000,   5.00000,      4.2616
     40.0000,      10.0000,   5.00000,      5.6317
     50.0000,      10.0000,   5.00000,      6.2627
     60.0000,      10.0000,   5.00000,      8.7009
     70.0000,      10.0000,   5.00000,      12.373
     80.0000,      10.0000,   5.00000,      13.145
     90.0000,      10.0000,   5.00000,      9.8644
    100.0000,      10.0000,   5.00000,      14.589
    110.0000,      10.0000,   5.00000,      15.417
    120.0000,      10.0000,   5.00000,      22.953
    130.0000,      10.0000,   5.00000,      42.272
    140.0000,      10.0000,   5.00000,      34.081
    150.0000,      10.0000,   5.00000,      38.599
    160.0000,      10.0000,   5.00000,      44.408
    170.0000,      10.0000,   5.00000,      44.397
    180.0000,      10.0000,   5.00000,      39.234
    190.0000,      10.0000,   5.00000,      41.819
    200.0000,      10.0000,   5.00000,      166.38
    220.0000,      10.0000,   5.00000,      36.598
    230.0000,      10.0000,   5.00000,      40.657
    240.0000,      10.0000,   5.00000,      36.005
    250.0000,      10.0000,   5.00000,      39.362
    260.0000,      10.0000,   5.00000,      74.661
    270.0000,      10.0000,   5.00000,      197.51
    280.0000,      10.0000,   5.00000,      30.418
    290.0000,      10.0000,   5.00000,      88.572
    310.0000,      10.0000,   5.00000,      30.399
    320.0000,      10.0000,   5.00000,      35.659
    330.0000,      10.0000,   5.00000,      48.527
    340.0000,      10.0000,   5.00000,      40.732
    350.0000,      10.0000,   5.00000,      53.461
    270.0000,       5.0000,  11.00000,      310.87
    137.5000,      25.0000,   2.00000,      37.740
    142.5000,      25.0000,   2.00000,      41.221
    147.5000,      25.0000,   2.00000,      38.604
    152.5000,      25.0000,   2.00000,      43.863
    157.5000,      25.0000,   2.00000,      43.612
    162.5000,      25.0000,   2.00000,      46.651
    167.5000,      25.0000,   2.00000,      45.744
    172.5000,      25.0000,   2.00000,      46.055
    177.5000,      25.0000,   2.00000,      44.175
    182.5000,      25.0000,   2.00000,      42.889
    187.5000,      25.0000,   2.00000,      42.159
    192.5000,      25.0000,   2.00000,      84.443
    197.5000,      25.0000,   2.00000,      86.288
    202.5000,      25.0000,   2.00000,      87.858
    207.5000,      25.0000,   2.00000,      97.272
    212.5000,      25.0000,   2.00000,      103.41
    222.5000,      25.0000,   2.00000,      40.020
    227.5000,      25.0000,   2.00000,      41.181
    232.5000,      25.0000,   2.00000,      41.907
    237.5000,      25.0000,   2.00000,      42.778
    242.5000,      25.0000,   2.00000,      42.933
    247.5000,      25.0000,   2.00000,      43.041
    252.5000,      25.0000,   2.00000,      48.768
    257.5000,      25.0000,   2.00000,      56.714
    262.5000,      25.0000,   2.00000,      90.148
    145.0000,      45.0000,   1.00000,      37.875
    150.0000,      45.0000,   1.00000,      42.620
    155.0000,      45.0000,   1.00000,      43.781
    165.0000,      45.0000,   1.00000,      43.846
    170.0000,      45.0000,   1.00000,      44.288
    175.0000,      45.0000,   1.00000,      45.512
    180.0000,      45.0000,   1.00000,      45.048
    185.0000,      45.0000,   1.00000,      63.087
    190.0000,      45.0000,   1.00000,      61.651
    195.0000,      45.0000,   1.00000,      61.621
    200.0000,      45.0000,   1.00000,      63.659
    205.0000,      45.0000,   1.00000,      69.489
    210.0000,      45.0000,   1.00000,      69.486
    215.0000,      45.0000,   1.00000,      76.255
    220.0000,      45.0000,   1.00000,      80.797
    225.0000,      45.0000,   1.00000,      87.813
    235.0000,      45.0000,   1.00000,      41.990
    240.0000,      45.0000,   1.00000,      43.633
    245.0000,      45.0000,   1.00000,      46.551
    250.0000,      45.0000,   1.00000,      50.228
    255.0000,      45.0000,   1.00000,      67.112
    137.5000,       5.0000,  12.00000,      45.013
    142.5000,       5.0000,  12.00000,      37.783
    147.5000,       5.0000,  12.00000,      45.714
    152.5000,       5.0000,  12.00000,      43.056
    157.5000,       5.0000,  12.00000,      51.521
    162.5000,       5.0000,  12.00000,      49.693
    167.5000,       5.0000,  12.00000,      46.272
    172.5000,       5.0000,  12.00000,      38.660
    177.5000,       5.0000,  12.00000,      46.808
    182.5000,       5.0000,  12.00000,      42.539
    187.5000,       5.0000,  12.00000,      42.647
    192.5000,       5.0000,  12.00000,      48.941
    197.5000,       5.0000,  12.00000,      311.07
    207.5000,       5.0000,  12.00000,      37.177
    212.5000,       5.0000,  12.00000,      39.458
    217.5000,       5.0000,  12.00000,      39.756
    222.5000,       5.0000,  12.00000,      42.065
    227.5000,       5.0000,  12.00000,      48.783
    232.5000,       5.0000,  12.00000,      39.837
    237.5000,       5.0000,  12.00000,      41.712
    242.5000,       5.0000,  12.00000,      44.821
    247.5000,       5.0000,  12.00000,      45.602
    252.5000,       5.0000,  12.00000,      49.975
    257.5000,       5.0000,  12.00000,      72.655
    262.5000,       5.0000,  12.00000,      121.30
    267.5000,       5.0000,  12.00000,      313.73
     35.0000,      10.0000,   6.00000,      4.6394
     45.0000,      10.0000,   6.00000,      4.6753
     55.0000,      10.0000,   6.00000,      6.8328
     65.0000,      10.0000,   6.00000,      10.671
     75.0000,      10.0000,   6.00000,      10.213
     85.0000,      10.0000,   6.00000,      9.5268
     95.0000,      10.0000,   6.00000,      12.140
    105.0000,      10.0000,   6.00000,      13.364
    115.0000,      10.0000,   6.00000,      16.279
    125.0000,      10.0000,   6.00000,      27.922
    135.0000,      10.0000,   6.00000,      32.437
    140.0000,      10.0000,   6.00000,      41.681
    145.0000,      10.0000,   6.00000,      42.042
    150.0000,      10.0000,   6.00000,      45.336
    155.0000,      10.0000,   6.00000,      47.327
    160.0000,      10.0000,   6.00000,      51.465
    165.0000,      10.0000,   6.00000,      49.144
    170.0000,      10.0000,   6.00000,      43.492
    175.0000,      10.0000,   6.00000,      43.152
    180.0000,      10.0000,   6.00000,      45.820
    185.0000,      10.0000,   6.00000,      43.142
    190.0000,      10.0000,   6.00000,      45.478
    195.0000,      10.0000,   6.00000,      179.84
    200.0000,      10.0000,   6.00000,      170.97
    205.0000,      10.0000,   6.00000,      22.161
    210.0000,      10.0000,   6.00000,      38.964
    215.0000,      10.0000,   6.00000,      40.526
    220.0000,      10.0000,   6.00000,      41.588
    225.0000,      10.0000,   6.00000,      46.342
    230.0000,      10.0000,   6.00000,      45.834
    235.0000,      10.0000,   6.00000,      42.283
    240.0000,      10.0000,   6.00000,      44.552
    245.0000,      10.0000,   6.00000,      46.862
    250.0000,      10.0000,   6.00000,      49.558
    255.0000,      10.0000,   6.00000,      63.146
    260.0000,      10.0000,   6.00000,      82.787
    265.0000,      10.0000,   6.00000,      230.96
    275.0000,      10.0000,   6.00000,      32.048
    285.0000,      10.0000,   6.00000,      95.763
    305.0000,      10.0000,   6.00000,      33.909
    315.0000,      10.0000,   6.00000,      37.778
    325.0000,      10.0000,   6.00000,      41.381
    335.0000,      10.0000,   6.00000,      52.529
    345.0000,      10.0000,   6.00000,      51.099
    355.0000,      10.0000,   6.00000,      80.081
    365.0000,      10.0000,   6.00000,      150.72
    262.5000,      15.0000,   4.00000,      138.75
    255.0000,       5.0000,  13.00000,      78.513
    260.0000,       5.0000,  13.00000,      94.608
    265.0000,       5.0000,  13.00000,      358.91
     50.0000,      50.0000,   1.00000,      4.6907
     60.0000,      50.0000,   1.00000,      5.7342
     70.0000,      50.0000,   1.00000,      6.9234
     80.0000,      50.0000,   1.00000,      8.6846
     90.0000,      50.0000,   1.00000,      9.9236
    100.0000,      50.0000,   1.00000,      11.212
    110.0000,      50.0000,   1.00000,      11.141
    120.0000,      50.0000,   1.00000,      14.186
    130.0000,      50.0000,   1.00000,      16.578
    140.0000,      50.0000,   1.00000,      24.864
    150.0000,      50.0000,   1.00000,      40.233
    155.0000,      50.0000,   1.00000,      43.787
    165.0000,      50.0000,   1.00000,      46.020
    170.0000,      50.0000,   1.00000,      45.284
    175.0000,      50.0000,   1.00000,      47.627
    180.0000,      50.0000,   1.00000,      64.192
    185.0000,      50.0000,   1.00000,      63.265
    190.0000,      50.0000,   1.00000,      63.392
    195.0000,      50.0000,   1.00000,      64.443
    200.0000,      50.0000,   1.00000,      65.162
    205.0000,      50.0000,   1.00000,      68.889
    210.0000,      50.0000,   1.00000,      74.104
    215.0000,      50.0000,   1.00000,      74.954
    220.0000,      50.0000,   1.00000,      81.824
    225.0000,      50.0000,   1.00000,      86.409
    235.0000,      50.0000,   1.00000,      45.271
    240.0000,      50.0000,   1.00000,      49.326
    245.0000,      50.0000,   1.00000,      54.089
    250.0000,      50.0000,   1.00000,      70.731
    255.0000,      20.0000,   3.00000,      69.272
    260.0000,      20.0000,   3.00000,      118.47
    360.0000,      20.0000,   3.00000,      122.59
    262.5000,       5.0000,  14.00000,      278.66
     45.0000,      30.0000,   2.00000,      4.4347
     55.0000,      30.0000,   2.00000,      5.6598
     65.0000,      30.0000,   2.00000,      7.6474
     75.0000,      30.0000,   2.00000,      8.9356
     85.0000,      30.0000,   2.00000,      8.9115
     95.0000,      30.0000,   2.00000,      10.271
    105.0000,      30.0000,   2.00000,      11.497
    115.0000,      30.0000,   2.00000,      14.288
    125.0000,      30.0000,   2.00000,      17.058
    135.0000,      30.0000,   2.00000,      25.141
    145.0000,      30.0000,   2.00000,      37.724
    150.0000,      30.0000,   2.00000,      45.985
    155.0000,      30.0000,   2.00000,      47.303
    160.0000,      30.0000,   2.00000,      48.624
    165.0000,      30.0000,   2.00000,      48.528
    170.0000,      30.0000,   2.00000,      49.834
    175.0000,      30.0000,   2.00000,      48.313
    180.0000,      30.0000,   2.00000,      47.074
    185.0000,      30.0000,   2.00000,      82.069
    190.0000,      30.0000,   2.00000,      82.386
    195.0000,      30.0000,   2.00000,      83.923
    200.0000,      30.0000,   2.00000,      88.667
    205.0000,      30.0000,   2.00000,      96.893
    210.0000,      30.0000,   2.00000,      98.710
    215.0000,      30.0000,   2.00000,      37.041
    220.0000,      30.0000,   2.00000,      44.297
    225.0000,      30.0000,   2.00000,      45.857
    230.0000,      30.0000,   2.00000,      47.206
    235.0000,      30.0000,   2.00000,      49.415
    240.0000,      30.0000,   2.00000,      51.672
    245.0000,      30.0000,   2.00000,      55.701
    250.0000,      30.0000,   2.00000,      63.851
    255.0000,      30.0000,   2.00000,      97.559
    265.0000,      30.0000,   2.00000,      96.201
    275.0000,      30.0000,   2.00000,      138.51
    285.0000,      30.0000,   2.00000,      53.779
    295.0000,      30.0000,   2.00000,      60.756
    315.0000,      30.0000,   2.00000,      39.483
    325.0000,      30.0000,   2.00000,      41.773
    335.0000,      30.0000,   2.00000,      45.998
    345.0000,      30.0000,   2.00000,      67.142
    355.0000,      30.0000,   2.00000,      92.007
    155.0000,      55.0000,   1.00000,      40.951
    160.0000,      55.0000,   1.00000,      42.944
    165.0000,      55.0000,   1.00000,      47.118
    170.0000,      55.0000,   1.00000,      47.287
    175.0000,      55.0000,   1.00000,      62.973
    180.0000,      55.0000,   1.00000,      63.590
    185.0000,      55.0000,   1.00000,      65.375
    190.0000,      55.0000,   1.00000,      65.282
    195.0000,      55.0000,   1.00000,      65.951
    200.0000,      55.0000,   1.00000,      67.728
    205.0000,      55.0000,   1.00000,      70.461
    210.0000,      55.0000,   1.00000,      72.963
    215.0000,      55.0000,   1.00000,      78.770
    220.0000,      55.0000,   1.00000,      80.393
    225.0000,      55.0000,   1.00000,      87.235
    235.0000,      55.0000,   1.00000,      50.354
    240.0000,      55.0000,   1.00000,      55.106
    245.0000,      55.0000,   1.00000,      71.959
     40.0000,      10.0000,   7.00000,      3.9009
     50.0000,      10.0000,   7.00000,      5.3969
     60.0000,      10.0000,   7.00000,      8.9482
     70.0000,      10.0000,   7.00000,      8.7284
     80.0000,      10.0000,   7.00000,      7.3262
     90.0000,      10.0000,   7.00000,      11.423
    100.0000,      10.0000,   7.00000,      10.920
    110.0000,      10.0000,   7.00000,      13.814
    120.0000,      10.0000,   7.00000,      19.687
    130.0000,      10.0000,   7.00000,      21.311
    140.0000,      10.0000,   7.00000,      38.888
    150.0000,      10.0000,   7.00000,      50.107
    160.0000,      10.0000,   7.00000,      51.012
    170.0000,      10.0000,   7.00000,      46.592
    180.0000,      10.0000,   7.00000,      46.405
    190.0000,      10.0000,   7.00000,      183.77
    200.0000,      10.0000,   7.00000,      24.450
    210.0000,      10.0000,   7.00000,      44.115
    220.0000,      10.0000,   7.00000,      50.076
    230.0000,      10.0000,   7.00000,      46.802
    240.0000,      10.0000,   7.00000,      53.498
    250.0000,      10.0000,   7.00000,      72.999
    260.0000,      10.0000,   7.00000,      192.25
    270.0000,      10.0000,   7.00000,      36.128
    280.0000,      10.0000,   7.00000,      100.14
    300.0000,      10.0000,   7.00000,      37.755
    310.0000,      10.0000,   7.00000,      41.337
    320.0000,      10.0000,   7.00000,      43.271
    330.0000,      10.0000,   7.00000,      45.063
    340.0000,      10.0000,   7.00000,      63.819
    350.0000,      10.0000,   7.00000,      79.288
    360.0000,      10.0000,   7.00000,      179.26
    140.0000,       5.0000,  15.00000,      43.178
    145.0000,       5.0000,  15.00000,      45.260
    150.0000,       5.0000,  15.00000,      54.987
    155.0000,       5.0000,  15.00000,      53.381
    160.0000,       5.0000,  15.00000,      50.026
    165.0000,       5.0000,  15.00000,      42.843
    170.0000,       5.0000,  15.00000,      51.928
    175.0000,       5.0000,  15.00000,      47.357
    180.0000,       5.0000,  15.00000,      46.921
    185.0000,       5.0000,  15.00000,      51.911
    190.0000,       5.0000,  15.00000,      336.72
    200.0000,       5.0000,  15.00000,      43.190
    205.0000,       5.0000,  15.00000,      44.072
    210.0000,       5.0000,  15.00000,      45.200
    215.0000,       5.0000,  15.00000,      47.036
    220.0000,       5.0000,  15.00000,      55.105
    225.0000,       5.0000,  15.00000,      45.562
    230.0000,       5.0000,  15.00000,      49.641
    235.0000,       5.0000,  15.00000,      54.097
    240.0000,       5.0000,  15.00000,      55.853
    245.0000,       5.0000,  15.00000,      61.364
    250.0000,       5.0000,  15.00000,      90.013
    255.0000,       5.0000,  15.00000,      108.23
    260.0000,       5.0000,  15.00000,      296.11
     60.0000,      60.0000,   1.00000,      4.9918
     70.0000,      60.0000,   1.00000,      5.6375
     80.0000,      60.0000,   1.00000,      6.9869
     90.0000,      60.0000,   1.00000,      8.2296
    100.0000,      60.0000,   1.00000,      8.6111
    110.0000,      60.0000,   1.00000,      10.299
    120.0000,      60.0000,   1.00000,      11.564
    130.0000,      60.0000,   1.00000,      14.293
    140.0000,      60.0000,   1.00000,      17.815
    150.0000,      60.0000,   1.00000,      26.321
    160.0000,      60.0000,   1.00000,      39.770
    165.0000,      60.0000,   1.00000,      46.651
    170.0000,      60.0000,   1.00000,      61.248
    175.0000,      60.0000,   1.00000,      62.446
    180.0000,      60.0000,   1.00000,      63.291
    185.0000,      60.0000,   1.00000,      66.296
    190.0000,      60.0000,   1.00000,      67.115
    195.0000,      60.0000,   1.00000,      67.573
    200.0000,      60.0000,   1.00000,      69.341
    205.0000,      60.0000,   1.00000,      72.500
    210.0000,      60.0000,   1.00000,      73.810
    215.0000,      60.0000,   1.00000,      77.559
    220.0000,      60.0000,   1.00000,      84.138
    225.0000,      60.0000,   1.00000,      85.767
    230.0000,      60.0000,   1.00000,      46.915
    235.0000,      60.0000,   1.00000,      55.605
    240.0000,      60.0000,   1.00000,      71.430
    250.0000,      60.0000,   1.00000,      74.833
    260.0000,      60.0000,   1.00000,      81.858
    270.0000,      60.0000,   1.00000,      82.816
    280.0000,      60.0000,   1.00000,      82.741
    290.0000,      60.0000,   1.00000,      106.70
    300.0000,      60.0000,   1.00000,      51.513
    310.0000,      60.0000,   1.00000,      57.464
    330.0000,      60.0000,   1.00000,      47.728
    340.0000,      60.0000,   1.00000,      61.751
    245.0000,      15.0000,   5.00000,      71.906
    250.0000,      15.0000,   5.00000,      89.488
    255.0000,      15.0000,   5.00000,      168.78
    142.5000,       5.0000,  16.00000,      41.632
    147.5000,       5.0000,  16.00000,      53.965
    152.5000,       5.0000,  16.00000,      53.891
    157.5000,       5.0000,  16.00000,      51.180
    162.5000,       5.0000,  16.00000,      42.800
    167.5000,       5.0000,  16.00000,      52.820
    172.5000,       5.0000,  16.00000,      48.821
    177.5000,       5.0000,  16.00000,      48.144
    182.5000,       5.0000,  16.00000,      52.961
    187.5000,       5.0000,  16.00000,      348.36
    192.5000,       5.0000,  16.00000,      8.2375
    197.5000,       5.0000,  16.00000,      43.626
    202.5000,       5.0000,  16.00000,      47.006
    207.5000,       5.0000,  16.00000,      45.970
    212.5000,       5.0000,  16.00000,      48.951
    217.5000,       5.0000,  16.00000,      56.488
    222.5000,       5.0000,  16.00000,      47.101
    227.5000,       5.0000,  16.00000,      50.834
    232.5000,       5.0000,  16.00000,      56.023
    237.5000,       5.0000,  16.00000,      58.465
    242.5000,       5.0000,  16.00000,      65.202
    247.5000,       5.0000,  16.00000,      94.533
    252.5000,       5.0000,  16.00000,      114.59
    257.5000,       5.0000,  16.00000,      313.87
    152.5000,      35.0000,   2.00000,      42.487
    157.5000,      35.0000,   2.00000,      48.695
    162.5000,      35.0000,   2.00000,      50.278
    167.5000,      35.0000,   2.00000,      51.021
    172.5000,      35.0000,   2.00000,      49.888
    177.5000,      35.0000,   2.00000,      81.432
    182.5000,      35.0000,   2.00000,      80.043
    187.5000,      35.0000,   2.00000,      83.225
    192.5000,      35.0000,   2.00000,      85.551
    197.5000,      35.0000,   2.00000,      89.581
    202.5000,      35.0000,   2.00000,      93.135
    207.5000,      35.0000,   2.00000,      98.709
    217.5000,      35.0000,   2.00000,      47.963
    222.5000,      35.0000,   2.00000,      50.393
    227.5000,      35.0000,   2.00000,      51.686
    232.5000,      35.0000,   2.00000,      54.620
    237.5000,      35.0000,   2.00000,      60.390
    242.5000,      35.0000,   2.00000,      68.051
    247.5000,      35.0000,   2.00000,      101.34
    250.0000,      10.0000,   8.00000,      106.36
    255.0000,      10.0000,   8.00000,      216.05
    355.0000,      10.0000,   8.00000,      178.49
    150.0000,      25.0000,   3.00000,      45.220
    155.0000,      25.0000,   3.00000,      48.920
    160.0000,      25.0000,   3.00000,      51.722
    165.0000,      25.0000,   3.00000,      50.332
    170.0000,      25.0000,   3.00000,      48.626
    175.0000,      25.0000,   3.00000,      49.579
    180.0000,      25.0000,   3.00000,      101.09
    185.0000,      25.0000,   3.00000,      97.686
    190.0000,      25.0000,   3.00000,      101.83
    195.0000,      25.0000,   3.00000,      107.55
    200.0000,      25.0000,   3.00000,      111.17
    205.0000,      25.0000,   3.00000,      37.780
    210.0000,      25.0000,   3.00000,      49.736
    215.0000,      25.0000,   3.00000,      49.147
    220.0000,      25.0000,   3.00000,      50.930
    225.0000,      25.0000,   3.00000,      52.402
    230.0000,      25.0000,   3.00000,      54.645
    235.0000,      25.0000,   3.00000,      55.775
    240.0000,      25.0000,   3.00000,      65.616
    245.0000,      25.0000,   3.00000,      78.453
    250.0000,      25.0000,   3.00000,      126.64
    255.0000,       5.0000,  17.00000,      330.18
    165.0000,      65.0000,   1.00000,      53.093
    170.0000,      65.0000,   1.00000,      57.980
    175.0000,      65.0000,   1.00000,      62.309
    180.0000,      65.0000,   1.00000,      64.138
    185.0000,      65.0000,   1.00000,      65.663
    190.0000,      65.0000,   1.00000,      67.748
    195.0000,      65.0000,   1.00000,      69.468
    200.0000,      65.0000,   1.00000,      70.471
    205.0000,      65.0000,   1.00000,      73.354
    210.0000,      65.0000,   1.00000,      75.858
    215.0000,      65.0000,   1.00000,      78.315
    220.0000,      65.0000,   1.00000,      82.863
    225.0000,      65.0000,   1.00000,      90.950
    235.0000,      65.0000,   1.00000,      70.991
     50.0000,      20.0000,   4.00000,      5.8758
     60.0000,      20.0000,   4.00000,      7.1203
     70.0000,      20.0000,   4.00000,      6.4443
     80.0000,      20.0000,   4.00000,      6.7402
     90.0000,      20.0000,   4.00000,      8.2378
    100.0000,      20.0000,   4.00000,      10.087
    110.0000,      20.0000,   4.00000,      12.051
    120.0000,      20.0000,   4.00000,      14.698
    130.0000,      20.0000,   4.00000,      16.191
    140.0000,      20.0000,   4.00000,      27.036
    150.0000,      20.0000,   4.00000,      45.900
    160.0000,      20.0000,   4.00000,      50.634
    170.0000,      20.0000,   4.00000,      48.160
    180.0000,      20.0000,   4.00000,      117.47
    190.0000,      20.0000,   4.00000,      120.13
    200.0000,      20.0000,   4.00000,      35.985
    210.0000,      20.0000,   4.00000,      51.918
    220.0000,      20.0000,   4.00000,      52.840
    230.0000,      20.0000,   4.00000,      54.491
    240.0000,      20.0000,   4.00000,      70.941
    245.0000,      20.0000,   4.00000,      86.572
    250.0000,      20.0000,   4.00000,      150.23
    260.0000,      20.0000,   4.00000,      134.34
    270.0000,      20.0000,   4.00000,      56.780
    280.0000,      20.0000,   4.00000,      77.433
    300.0000,      20.0000,   4.00000,      43.153
    310.0000,      20.0000,   4.00000,      47.468
    320.0000,      20.0000,   4.00000,      48.058
    330.0000,      20.0000,   4.00000,      51.173
    340.0000,      20.0000,   4.00000,      67.850
    350.0000,      20.0000,   4.00000,      147.91
    147.5000,       5.0000,  18.00000,      47.907
    152.5000,       5.0000,  18.00000,      49.879
    157.5000,       5.0000,  18.00000,      43.543
    162.5000,       5.0000,  18.00000,      53.265
    167.5000,       5.0000,  18.00000,      49.007
    172.5000,       5.0000,  18.00000,      49.847
    177.5000,       5.0000,  18.00000,      55.317
    182.5000,       5.0000,  18.00000,      360.36
    192.5000,       5.0000,  18.00000,      46.480
    197.5000,       5.0000,  18.00000,      48.450
    202.5000,       5.0000,  18.00000,      48.942
    207.5000,       5.0000,  18.00000,      52.394
    212.5000,       5.0000,  18.00000,      59.111
    217.5000,       5.0000,  18.00000,      49.618
    222.5000,       5.0000,  18.00000,      53.281
    227.5000,       5.0000,  18.00000,      58.687
    232.5000,       5.0000,  18.00000,      61.377
    237.5000,       5.0000,  18.00000,      69.859
    242.5000,       5.0000,  18.00000,      103.67
    247.5000,       5.0000,  18.00000,      125.81
    252.5000,       5.0000,  18.00000,      342.89
    250.0000,      10.0000,   9.00000,      236.10
     70.0000,      70.0000,   1.00000,      5.1080
     80.0000,      70.0000,   1.00000,      5.8297
     90.0000,      70.0000,   1.00000,      6.8695
    100.0000,      70.0000,   1.00000,      7.1689
    110.0000,      70.0000,   1.00000,      7.8570
    120.0000,      70.0000,   1.00000,      10.662
    130.0000,      70.0000,   1.00000,      11.643
    140.0000,      70.0000,   1.00000,      14.858
    150.0000,      70.0000,   1.00000,      18.405
    160.0000,      70.0000,   1.00000,      31.924
    170.0000,      70.0000,   1.00000,      52.464
    175.0000,      70.0000,   1.00000,      60.148
    180.0000,      70.0000,   1.00000,      63.694
    185.0000,      70.0000,   1.00000,      66.189
    190.0000,      70.0000,   1.00000,      67.155
    195.0000,      70.0000,   1.00000,      69.614
    200.0000,      70.0000,   1.00000,      71.687
    205.0000,      70.0000,   1.00000,      74.430
    210.0000,      70.0000,   1.00000,      76.641
    215.0000,      70.0000,   1.00000,      80.397
    220.0000,      70.0000,   1.00000,      84.861
    225.0000,      70.0000,   1.00000,      91.434
    230.0000,      70.0000,   1.00000,      66.995
    240.0000,      70.0000,   1.00000,      73.186
    250.0000,      70.0000,   1.00000,      81.267
    260.0000,      70.0000,   1.00000,      83.925
    270.0000,      70.0000,   1.00000,      87.411
    280.0000,      70.0000,   1.00000,      88.027
    290.0000,      70.0000,   1.00000,      82.991
    300.0000,      70.0000,   1.00000,      57.253
    310.0000,      70.0000,   1.00000,      59.545
    330.0000,      70.0000,   1.00000,      63.762
    235.0000,      40.0000,   2.00000,      69.659
    240.0000,      40.0000,   2.00000,      98.242
    340.0000,      40.0000,   2.00000,      83.371
    245.0000,       5.0000,  19.00000,      129.95
    250.0000,       5.0000,  19.00000,      358.63
    242.5000,      15.0000,   6.00000,      100.71
    247.5000,      15.0000,   6.00000,      191.91
    247.5000,       5.0000,  20.00000,      368.76
    175.0000,      75.0000,   1.00000,      54.183
    180.0000,      75.0000,   1.00000,      61.212
    185.0000,      75.0000,   1.00000,      65.699
    190.0000,      75.0000,   1.00000,      67.233
    195.0000,      75.0000,   1.00000,      68.394
    200.0000,      75.0000,   1.00000,      71.793
    205.0000,      75.0000,   1.00000,      75.528
    210.0000,      75.0000,   1.00000,      77.734
    215.0000,      75.0000,   1.00000,      82.334
    220.0000,      75.0000,   1.00000,      88.676
    225.0000,      75.0000,   1.00000,      102.21
     60.0000,      30.0000,   3.00000,      6.1059
     70.0000,      30.0000,   3.00000,      5.5929
     80.0000,      30.0000,   3.00000,      5.6658
     90.0000,      30.0000,   3.00000,      6.8174
    100.0000,      30.0000,   3.00000,      8.0103
    110.0000,      30.0000,   3.00000,      10.356
    120.0000,      30.0000,   3.00000,      11.699
    130.0000,      30.0000,   3.00000,      14.303
    140.0000,      30.0000,   3.00000,      19.328
    150.0000,      30.0000,   3.00000,      28.681
    160.0000,      30.0000,   3.00000,      43.862
    170.0000,      30.0000,   3.00000,      89.140
    180.0000,      30.0000,   3.00000,      92.819
    190.0000,      30.0000,   3.00000,      104.72
    200.0000,      30.0000,   3.00000,      43.884
    210.0000,      30.0000,   3.00000,      53.584
    220.0000,      30.0000,   3.00000,      58.628
    240.0000,      30.0000,   3.00000,      122.58
     55.0000,      10.0000,  10.00000,      6.0983
     65.0000,      10.0000,  10.00000,      4.6379
     75.0000,      10.0000,  10.00000,      6.2794
     85.0000,      10.0000,  10.00000,      6.4410
     95.0000,      10.0000,  10.00000,      7.6493
    105.0000,      10.0000,  10.00000,      11.864
    115.0000,      10.0000,  10.00000,      9.9552
    125.0000,      10.0000,  10.00000,      14.594
    135.0000,      10.0000,  10.00000,      20.301
    145.0000,      10.0000,  10.00000,      29.803
    155.0000,      10.0000,  10.00000,      41.860
    160.0000,      10.0000,  10.00000,      49.206
    165.0000,      10.0000,  10.00000,      48.998
    170.0000,      10.0000,  10.00000,      52.071
    175.0000,      10.0000,  10.00000,      200.56
    180.0000,      10.0000,  10.00000,      196.82
    185.0000,      10.0000,  10.00000,      28.048
    190.0000,      10.0000,  10.00000,      49.803
    195.0000,      10.0000,  10.00000,      51.362
    200.0000,      10.0000,  10.00000,      52.927
    205.0000,      10.0000,  10.00000,      57.837
    210.0000,      10.0000,  10.00000,      57.275
    215.0000,      10.0000,  10.00000,      54.787
    220.0000,      10.0000,  10.00000,      58.011
    225.0000,      10.0000,  10.00000,      62.981
    230.0000,      10.0000,  10.00000,      68.116
    235.0000,      10.0000,  10.00000,      89.921
    240.0000,      10.0000,  10.00000,      119.88
    245.0000,      10.0000,  10.00000,      247.84
    255.0000,      10.0000,  10.00000,      34.525
    265.0000,      10.0000,  10.00000,      98.396
    285.0000,      10.0000,  10.00000,      45.333
    295.0000,      10.0000,  10.00000,      48.570
    305.0000,      10.0000,  10.00000,      52.109
    315.0000,      10.0000,  10.00000,      53.192
    325.0000,      10.0000,  10.00000,      60.099
    335.0000,      10.0000,  10.00000,      85.848
    345.0000,      10.0000,  10.00000,      183.69
    225.0000,       5.0000,  21.00000,      65.061
    230.0000,       5.0000,  21.00000,      73.077
    235.0000,       5.0000,  21.00000,      109.26
    240.0000,       5.0000,  21.00000,      133.62
    245.0000,       5.0000,  21.00000,      374.65
     80.0000,      80.0000,   1.00000,      5.4504
     90.0000,      80.0000,   1.00000,      5.8638
    100.0000,      80.0000,   1.00000,      6.0633
    110.0000,      80.0000,   1.00000,      6.7161
    120.0000,      80.0000,   1.00000,      8.1573
    130.0000,      80.0000,   1.00000,      10.483
    140.0000,      80.0000,   1.00000,      11.838
    150.0000,      80.0000,   1.00000,      18.011
    160.0000,      80.0000,   1.00000,      21.598
    170.0000,      80.0000,   1.00000,      33.253
    180.0000,      80.0000,   1.00000,      55.161
    185.0000,      80.0000,   1.00000,      62.716
    190.0000,      80.0000,   1.00000,      66.174
    195.0000,      80.0000,   1.00000,      68.437
    200.0000,      80.0000,   1.00000,      70.461
    205.0000,      80.0000,   1.00000,      75.566
    210.0000,      80.0000,   1.00000,      79.909
    215.0000,      80.0000,   1.00000,      84.968
    220.0000,      80.0000,   1.00000,      98.721
    230.0000,      80.0000,   1.00000,      66.503
    240.0000,      80.0000,   1.00000,      79.554
    250.0000,      80.0000,   1.00000,      81.310
    260.0000,      80.0000,   1.00000,      83.755
    270.0000,      80.0000,   1.00000,      88.853
    280.0000,      80.0000,   1.00000,      91.555
    290.0000,      80.0000,   1.00000,      86.885
    300.0000,      80.0000,   1.00000,      47.565
    310.0000,      80.0000,   1.00000,      67.491
    167.5000,      45.0000,   2.00000,      62.602
    172.5000,      45.0000,   2.00000,      70.460
    177.5000,      45.0000,   2.00000,      75.349
    182.5000,      45.0000,   2.00000,      80.032
    187.5000,      45.0000,   2.00000,      82.656
    192.5000,      45.0000,   2.00000,      88.766
    197.5000,      45.0000,   2.00000,      93.181
    202.5000,      45.0000,   2.00000,      96.286
    212.5000,      45.0000,   2.00000,      55.412
    217.5000,      45.0000,   2.00000,      57.375
    222.5000,      45.0000,   2.00000,      62.616
    227.5000,      45.0000,   2.00000,      71.392
    232.5000,      45.0000,   2.00000,      95.821
    240.0000,      20.0000,   5.00000,      163.87
    340.0000,      20.0000,   5.00000,      131.67
    157.5000,       5.0000,  22.00000,      42.316
    162.5000,       5.0000,  22.00000,      46.877
    167.5000,       5.0000,  22.00000,      54.058
    172.5000,       5.0000,  22.00000,      360.64
    182.5000,       5.0000,  22.00000,      49.046
    187.5000,       5.0000,  22.00000,      52.251
    192.5000,       5.0000,  22.00000,      52.575
    197.5000,       5.0000,  22.00000,      55.136
    202.5000,       5.0000,  22.00000,      64.241
    207.5000,       5.0000,  22.00000,      52.635
    212.5000,       5.0000,  22.00000,      57.075
    217.5000,       5.0000,  22.00000,      63.762
    222.5000,       5.0000,  22.00000,      65.125
    227.5000,       5.0000,  22.00000,      74.564
    232.5000,       5.0000,  22.00000,      110.09
    237.5000,       5.0000,  22.00000,      135.51
    242.5000,       5.0000,  22.00000,      376.28
    162.5000,      25.0000,   4.00000,      42.684
    167.5000,      25.0000,   4.00000,      97.199
    172.5000,      25.0000,   4.00000,      98.557
    177.5000,      25.0000,   4.00000,      104.53
    182.5000,      25.0000,   4.00000,      110.13
    187.5000,      25.0000,   4.00000,      117.41
    197.5000,      25.0000,   4.00000,      53.940
    202.5000,      25.0000,   4.00000,      54.928
    207.5000,      25.0000,   4.00000,      56.230
    212.5000,      25.0000,   4.00000,      57.719
    217.5000,      25.0000,   4.00000,      59.914
    222.5000,      25.0000,   4.00000,      62.609
    227.5000,      25.0000,   4.00000,      71.356
    232.5000,      25.0000,   4.00000,      86.689
    160.0000,      15.0000,   7.00000,      43.568
    165.0000,      15.0000,   7.00000,      48.412
    170.0000,      15.0000,   7.00000,      143.54
    175.0000,      15.0000,   7.00000,      142.36
    180.0000,      15.0000,   7.00000,      148.83
    190.0000,      15.0000,   7.00000,      51.344
    195.0000,      15.0000,   7.00000,      53.128
    200.0000,      15.0000,   7.00000,      56.879
    205.0000,      15.0000,   7.00000,      57.531
    210.0000,      15.0000,   7.00000,      57.843
    215.0000,      15.0000,   7.00000,      57.122
    220.0000,      15.0000,   7.00000,      62.647
    225.0000,      15.0000,   7.00000,      66.574
    230.0000,      15.0000,   7.00000,      82.514
    235.0000,      15.0000,   7.00000,      104.56
    240.0000,      15.0000,   7.00000,      200.48
    240.0000,      10.0000,  11.00000,      252.60
    185.0000,      85.0000,   1.00000,      56.073
    190.0000,      85.0000,   1.00000,      63.156
    195.0000,      85.0000,   1.00000,      67.282
    200.0000,      85.0000,   1.00000,      70.482
    205.0000,      85.0000,   1.00000,      75.067
    210.0000,      85.0000,   1.00000,      81.311
    215.0000,      85.0000,   1.00000,      94.618
    240.0000,       5.0000,  23.00000,      380.34
    232.5000,       5.0000,  24.00000,      138.17
    237.5000,       5.0000,  24.00000,      381.00
    170.0000,      35.0000,   3.00000,      72.419
    175.0000,      35.0000,   3.00000,      83.052
    180.0000,      35.0000,   3.00000,      90.527
    185.0000,      35.0000,   3.00000,      96.525
    190.0000,      35.0000,   3.00000,      101.69
    205.0000,      35.0000,   3.00000,      56.841
    210.0000,      35.0000,   3.00000,      58.821
    215.0000,      35.0000,   3.00000,      62.030
    220.0000,      35.0000,   3.00000,      68.312
    225.0000,      35.0000,   3.00000,      76.882
    230.0000,      35.0000,   3.00000,      117.67
     75.0000,      50.0000,   2.00000,      5.1156
     85.0000,      50.0000,   2.00000,      5.0926
     95.0000,      50.0000,   2.00000,      5.8069
    105.0000,      50.0000,   2.00000,      6.5882
    115.0000,      50.0000,   2.00000,      8.0072
    125.0000,      50.0000,   2.00000,      10.820
    135.0000,      50.0000,   2.00000,      11.720
    145.0000,      50.0000,   2.00000,      15.505
    155.0000,      50.0000,   2.00000,      27.100
    175.0000,      50.0000,   2.00000,      63.147
    180.0000,      50.0000,   2.00000,      73.503
    185.0000,      50.0000,   2.00000,      79.675
    190.0000,      50.0000,   2.00000,      84.135
    195.0000,      50.0000,   2.00000,      88.162
    200.0000,      50.0000,   2.00000,      94.006
    205.0000,      50.0000,   2.00000,      49.970
    210.0000,      50.0000,   2.00000,      57.782
    215.0000,      50.0000,   2.00000,      62.840
    220.0000,      50.0000,   2.00000,      69.802
    225.0000,      50.0000,   2.00000,      93.245
    235.0000,      50.0000,   2.00000,      96.757
    245.0000,      50.0000,   2.00000,      108.84
    255.0000,      50.0000,   2.00000,      111.03
    265.0000,      50.0000,   2.00000,      107.49
    275.0000,      50.0000,   2.00000,      52.683
    285.0000,      50.0000,   2.00000,      55.782
    305.0000,      50.0000,   2.00000,      55.382
    315.0000,      50.0000,   2.00000,      61.170
    325.0000,      50.0000,   2.00000,      84.793
    190.0000,      90.0000,   1.00000,      56.444
    195.0000,      90.0000,   1.00000,      64.225
    200.0000,      90.0000,   1.00000,      70.115
    205.0000,      90.0000,   1.00000,      76.247
    210.0000,      90.0000,   1.00000,      87.283
     65.0000,      10.0000,  12.00000,      5.2858
     75.0000,      10.0000,  12.00000,      4.8516
     85.0000,      10.0000,  12.00000,      5.5036
     95.0000,      10.0000,  12.00000,      7.5918
    105.0000,      10.0000,  12.00000,      6.7872
    115.0000,      10.0000,  12.00000,      10.311
    125.0000,      10.0000,  12.00000,      13.178
    135.0000,      10.0000,  12.00000,      16.756
    145.0000,      10.0000,  12.00000,      18.297
    155.0000,      10.0000,  12.00000,      26.603
    165.0000,      10.0000,  12.00000,      168.39
    170.0000,      10.0000,  12.00000,      179.33
    175.0000,      10.0000,  12.00000,      27.044
    180.0000,      10.0000,  12.00000,      49.293
    185.0000,      10.0000,  12.00000,      51.283
    190.0000,      10.0000,  12.00000,      54.168
    195.0000,      10.0000,  12.00000,      60.510
    200.0000,      10.0000,  12.00000,      59.751
    205.0000,      10.0000,  12.00000,      56.142
    210.0000,      10.0000,  12.00000,      61.419
    215.0000,      10.0000,  12.00000,      65.334
    220.0000,      10.0000,  12.00000,      71.378
    225.0000,      10.0000,  12.00000,      95.498
    230.0000,      10.0000,  12.00000,      124.07
    235.0000,      10.0000,  12.00000,      256.93
    245.0000,      10.0000,  12.00000,      35.917
    255.0000,      10.0000,  12.00000,      106.82
    275.0000,      10.0000,  12.00000,      39.409
    285.0000,      10.0000,  12.00000,      43.255
    295.0000,      10.0000,  12.00000,      57.444
    305.0000,      10.0000,  12.00000,      55.867
    315.0000,      10.0000,  12.00000,      65.354
    325.0000,      10.0000,  12.00000,      95.105
    335.0000,      10.0000,  12.00000,      194.64
    210.0000,       5.0000,  25.00000,      64.545
    215.0000,       5.0000,  25.00000,      67.207
    220.0000,       5.0000,  25.00000,      76.224
    225.0000,       5.0000,  25.00000,      115.38
    230.0000,       5.0000,  25.00000,      137.45
    235.0000,       5.0000,  25.00000,      385.58
    222.5000,      15.0000,   8.00000,      84.432
    227.5000,      15.0000,   8.00000,      109.68
    232.5000,      15.0000,   8.00000,      203.63
    195.0000,      95.0000,   1.00000,      58.080
    200.0000,      95.0000,   1.00000,      67.969
    205.0000,      95.0000,   1.00000,      81.540
     70.0000,      20.0000,   6.00000,      4.9844
     80.0000,      20.0000,   6.00000,      4.8662
     90.0000,      20.0000,   6.00000,      5.9743
    100.0000,      20.0000,   6.00000,      6.7478
    110.0000,      20.0000,   6.00000,      7.2904
    120.0000,      20.0000,   6.00000,      10.930
    130.0000,      20.0000,   6.00000,      13.186
    140.0000,      20.0000,   6.00000,      15.826
    150.0000,      20.0000,   6.00000,      18.283
    160.0000,      20.0000,   6.00000,      63.138
    170.0000,      20.0000,   6.00000,      101.27
    180.0000,      20.0000,   6.00000,      37.509
    190.0000,      20.0000,   6.00000,      54.547
    200.0000,      20.0000,   6.00000,      58.606
    210.0000,      20.0000,   6.00000,      60.764
    215.0000,      20.0000,   6.00000,      66.528
    220.0000,      20.0000,   6.00000,      78.780
    225.0000,      20.0000,   6.00000,      96.642
    230.0000,      20.0000,   6.00000,      172.69
    240.0000,      20.0000,   6.00000,      155.03
    250.0000,      20.0000,   6.00000,      68.641
    260.0000,      20.0000,   6.00000,      72.403
    280.0000,      20.0000,   6.00000,      42.172
    290.0000,      20.0000,   6.00000,      45.052
    300.0000,      20.0000,   6.00000,      58.546
    310.0000,      20.0000,   6.00000,      60.775
    320.0000,      20.0000,   6.00000,      80.061
    330.0000,      20.0000,   6.00000,      145.10
    232.5000,       5.0000,  26.00000,      382.65
    182.5000,      55.0000,   2.00000,      65.921
    187.5000,      55.0000,   2.00000,      76.356
    192.5000,      55.0000,   2.00000,      83.644
    197.5000,      55.0000,   2.00000,      88.773
    202.5000,      55.0000,   2.00000,      49.936
    207.5000,      55.0000,   2.00000,      60.968
    212.5000,      55.0000,   2.00000,      68.047
    220.0000,      30.0000,   4.00000,      83.834
    225.0000,      30.0000,   4.00000,      129.95
    325.0000,      30.0000,   4.00000,      116.26
    220.0000,       5.0000,  27.00000,      113.89
    225.0000,       5.0000,  27.00000,      139.38
    230.0000,       5.0000,  27.00000,      393.20
    230.0000,      10.0000,  13.00000,      262.74
    310.0000,      10.0000,  13.00000,      66.501
    320.0000,      10.0000,  13.00000,      97.219
    330.0000,      10.0000,  13.00000,      203.42
    100.0000,     100.0000,   1.00000,      5.1635
    110.0000,     100.0000,   1.00000,      5.1753
    120.0000,     100.0000,   1.00000,      5.9177
    130.0000,     100.0000,   1.00000,      7.7616
    140.0000,     100.0000,   1.00000,      9.1587
    150.0000,     100.0000,   1.00000,      12.237
    160.0000,     100.0000,   1.00000,      13.860
    170.0000,     100.0000,   1.00000,      18.420
    180.0000,     100.0000,   1.00000,      23.721
    190.0000,     100.0000,   1.00000,      35.980
    200.0000,     100.0000,   1.00000,      65.962
    210.0000,     100.0000,   1.00000,      81.832
    220.0000,     100.0000,   1.00000,      92.863
    230.0000,     100.0000,   1.00000,      69.430
    240.0000,     100.0000,   1.00000,      76.472
    250.0000,     100.0000,   1.00000,      79.451
    260.0000,     100.0000,   1.00000,      83.724
    270.0000,     100.0000,   1.00000,      86.697
    280.0000,     100.0000,   1.00000,      90.207
    290.0000,     100.0000,   1.00000,      90.954
    300.0000,     100.0000,   1.00000,      62.304
    205.0000,      25.0000,   5.00000,      61.866
    210.0000,      25.0000,   5.00000,      63.547
    215.0000,      25.0000,   5.00000,      74.707
    220.0000,      25.0000,   5.00000,      90.160
    225.0000,      25.0000,   5.00000,      146.53
    205.0000,      40.0000,   3.00000,      60.254
    210.0000,      40.0000,   3.00000,      67.366
    215.0000,      40.0000,   3.00000,      76.170
    310.0000,      40.0000,   3.00000,      70.596
    320.0000,      40.0000,   3.00000,      99.082
    172.5000,       5.0000,  28.00000,      41.823
    177.5000,       5.0000,  28.00000,      47.194
    182.5000,       5.0000,  28.00000,      52.113
    187.5000,       5.0000,  28.00000,      62.060
    192.5000,       5.0000,  28.00000,      51.925
    197.5000,       5.0000,  28.00000,      57.919
    202.5000,       5.0000,  28.00000,      64.413
    207.5000,       5.0000,  28.00000,      67.766
    212.5000,       5.0000,  28.00000,      76.959
    217.5000,       5.0000,  28.00000,      114.90
    222.5000,       5.0000,  28.00000,      139.21
    227.5000,       5.0000,  28.00000,      386.24
    225.0000,      15.0000,   9.00000,      206.45
    225.0000,       5.0000,  29.00000,      385.00
    220.0000,      10.0000,  14.00000,      127.10
    225.0000,      10.0000,  14.00000,      257.87
    325.0000,      10.0000,  14.00000,      206.77
     90.0000,      60.0000,   2.00000,      4.9401
    100.0000,      60.0000,   2.00000,      5.1600
    110.0000,      60.0000,   2.00000,      5.9438
    120.0000,      60.0000,   2.00000,      6.9618
    130.0000,      60.0000,   2.00000,      7.9223
    140.0000,      60.0000,   2.00000,      14.184
    150.0000,      60.0000,   2.00000,      16.116
    160.0000,      60.0000,   2.00000,      20.760
    170.0000,      60.0000,   2.00000,      26.529
    180.0000,      60.0000,   2.00000,      40.501
    190.0000,      60.0000,   2.00000,      69.025
    200.0000,      60.0000,   2.00000,      51.090
    205.0000,      60.0000,   2.00000,      62.406
    210.0000,      60.0000,   2.00000,      81.747
    220.0000,      60.0000,   2.00000,      88.085
    230.0000,      60.0000,   2.00000,      97.724
    240.0000,      60.0000,   2.00000,      100.79
    250.0000,      60.0000,   2.00000,      105.49
    260.0000,      60.0000,   2.00000,      100.36
    270.0000,      60.0000,   2.00000,      53.074
    280.0000,      60.0000,   2.00000,      58.021
    300.0000,      60.0000,   2.00000,      52.552
    310.0000,      60.0000,   2.00000,      69.361
    177.5000,       5.0000,  30.00000,      43.632
    182.5000,       5.0000,  30.00000,      56.776
    187.5000,       5.0000,  30.00000,      49.568
    192.5000,       5.0000,  30.00000,      55.155
    197.5000,       5.0000,  30.00000,      61.298
    202.5000,       5.0000,  30.00000,      66.396
    207.5000,       5.0000,  30.00000,      76.312
    212.5000,       5.0000,  30.00000,      113.63
    217.5000,       5.0000,  30.00000,      139.14
    222.5000,       5.0000,  30.00000,      386.90
    110.0000,     110.0000,   1.00000,      4.9642
    120.0000,     110.0000,   1.00000,      6.0205
    130.0000,     110.0000,   1.00000,      6.6010
    140.0000,     110.0000,   1.00000,      7.7686
    150.0000,     110.0000,   1.00000,      9.3653
    160.0000,     110.0000,   1.00000,      12.141
    170.0000,     110.0000,   1.00000,      14.481
    180.0000,     110.0000,   1.00000,      19.328
    190.0000,     110.0000,   1.00000,      27.233
    200.0000,     110.0000,   1.00000,      40.244
    210.0000,     110.0000,   1.00000,      68.816
    220.0000,     110.0000,   1.00000,      85.949
    230.0000,     110.0000,   1.00000,      65.092
    240.0000,     110.0000,   1.00000,      74.657
    250.0000,     110.0000,   1.00000,      78.217
    260.0000,     110.0000,   1.00000,      80.484
    270.0000,     110.0000,   1.00000,      86.449
    280.0000,     110.0000,   1.00000,      89.849
    290.0000,     110.0000,   1.00000,      94.336
    215.0000,      20.0000,   7.00000,      96.992
    320.0000,      20.0000,   7.00000,      150.16
    180.0000,       5.0000,  31.00000,      50.272
    185.0000,       5.0000,  31.00000,      46.629
    190.0000,       5.0000,  31.00000,      53.360
    195.0000,       5.0000,  31.00000,      60.179
    200.0000,       5.0000,  31.00000,      64.106
    205.0000,       5.0000,  31.00000,      74.875
    210.0000,       5.0000,  31.00000,      112.93
    215.0000,       5.0000,  31.00000,      138.13
    190.0000,      45.0000,   3.00000,      44.126
    195.0000,      45.0000,   3.00000,      51.755
    200.0000,      45.0000,   3.00000,      59.647
    205.0000,      45.0000,   3.00000,      68.678
    210.0000,      45.0000,   3.00000,      96.537
     80.0000,      10.0000,  15.00000,      5.5758
     90.0000,      10.0000,  15.00000,      4.4949
    100.0000,      10.0000,  15.00000,      5.8291
    110.0000,      10.0000,  15.00000,      7.5946
    120.0000,      10.0000,  15.00000,      8.8755
    130.0000,      10.0000,  15.00000,      10.171
    140.0000,      10.0000,  15.00000,      11.512
    150.0000,      10.0000,  15.00000,      57.939
    160.0000,      10.0000,  15.00000,      10.020
    170.0000,      10.0000,  15.00000,      26.295
    180.0000,      10.0000,  15.00000,      46.845
    190.0000,      10.0000,  15.00000,      51.403
    200.0000,      10.0000,  15.00000,      62.657
    210.0000,      10.0000,  15.00000,      94.030
    220.0000,      10.0000,  15.00000,      257.32
    230.0000,      10.0000,  15.00000,      35.676
    240.0000,      10.0000,  15.00000,      107.75
    260.0000,      10.0000,  15.00000,      41.129
    270.0000,      10.0000,  15.00000,      47.194
    280.0000,      10.0000,  15.00000,      50.481
    290.0000,      10.0000,  15.00000,      50.965
    300.0000,      10.0000,  15.00000,      58.444
    310.0000,      10.0000,  15.00000,      104.71
    320.0000,      10.0000,  15.00000,      208.97
    187.5000,      35.0000,   4.00000,      44.264
    192.5000,      35.0000,   4.00000,      51.310
    197.5000,      35.0000,   4.00000,      56.953
    202.5000,      35.0000,   4.00000,      65.127
    207.5000,      35.0000,   4.00000,      74.282
    212.5000,      35.0000,   4.00000,      115.39
    197.5000,      65.0000,   2.00000,      45.743
    202.5000,      65.0000,   2.00000,      70.268
    202.5000,      15.0000,  10.00000,      65.637
    207.5000,      15.0000,  10.00000,      83.041
    212.5000,      15.0000,  10.00000,      107.47
    212.5000,      25.0000,   6.00000,      142.80
    120.0000,     120.0000,   1.00000,      5.6795
    130.0000,     120.0000,   1.00000,      5.9483
    140.0000,     120.0000,   1.00000,      6.7779
    150.0000,     120.0000,   1.00000,      7.9513
    160.0000,     120.0000,   1.00000,      9.3398
    170.0000,     120.0000,   1.00000,      12.860
    180.0000,     120.0000,   1.00000,      16.641
    190.0000,     120.0000,   1.00000,      21.311
    200.0000,     120.0000,   1.00000,      27.732
    210.0000,     120.0000,   1.00000,      41.677
    220.0000,     120.0000,   1.00000,      69.481
    230.0000,     120.0000,   1.00000,      60.838
    240.0000,     120.0000,   1.00000,      69.497
    250.0000,     120.0000,   1.00000,      75.798
    260.0000,     120.0000,   1.00000,      78.928
    270.0000,     120.0000,   1.00000,      83.834
    280.0000,     120.0000,   1.00000,      93.783
    185.0000,       5.0000,  33.00000,      44.258
    190.0000,       5.0000,  33.00000,      54.525
    195.0000,       5.0000,  33.00000,      60.618
    200.0000,       5.0000,  33.00000,      70.669
    205.0000,       5.0000,  33.00000,      106.53
    210.0000,       5.0000,  33.00000,      134.06
    215.0000,       5.0000,  33.00000,      376.36
     90.0000,      30.0000,   5.00000,      5.0104
    100.0000,      30.0000,   5.00000,      5.1908
    110.0000,      30.0000,   5.00000,      6.3180
    120.0000,      30.0000,   5.00000,      7.3029
    130.0000,      30.0000,   5.00000,      8.1731
    140.0000,      30.0000,   5.00000,      18.776
    150.0000,      30.0000,   5.00000,      21.184
    160.0000,      30.0000,   5.00000,      28.676
    170.0000,      30.0000,   5.00000,      15.681
    180.0000,      30.0000,   5.00000,      27.393
    190.0000,      30.0000,   5.00000,      46.116
    200.0000,      30.0000,   5.00000,      63.517
    205.0000,      30.0000,   5.00000,      77.368
    210.0000,      30.0000,   5.00000,      122.81
    220.0000,      30.0000,   5.00000,      129.16
    230.0000,      30.0000,   5.00000,      138.50
    240.0000,      30.0000,   5.00000,      57.061
    250.0000,      30.0000,   5.00000,      62.997
     85.0000,      10.0000,  16.00000,      4.3214
     95.0000,      10.0000,  16.00000,      5.2643
    105.0000,      10.0000,  16.00000,      6.6232
    115.0000,      10.0000,  16.00000,      7.5599
    125.0000,      10.0000,  16.00000,      7.7892
    135.0000,      10.0000,  16.00000,      10.058
    145.0000,      10.0000,  16.00000,      45.328
    155.0000,      10.0000,  16.00000,      8.0686
    165.0000,      10.0000,  16.00000,      18.124
    175.0000,      10.0000,  16.00000,      29.314
    185.0000,      10.0000,  16.00000,      42.696
    190.0000,      10.0000,  16.00000,      52.256
    195.0000,      10.0000,  16.00000,      59.337
    200.0000,      10.0000,  16.00000,      66.637
    205.0000,      10.0000,  16.00000,      88.841
    210.0000,      10.0000,  16.00000,      121.99
    215.0000,      10.0000,  16.00000,      253.08
    225.0000,      10.0000,  16.00000,      35.347
    235.0000,      10.0000,  16.00000,      104.51
    245.0000,      10.0000,  16.00000,      32.034
    255.0000,      10.0000,  16.00000,      40.799
    265.0000,      10.0000,  16.00000,      46.513
    275.0000,      10.0000,  16.00000,      50.500
    285.0000,      10.0000,  16.00000,      52.114
    295.0000,      10.0000,  16.00000,      60.230
    305.0000,      10.0000,  16.00000,      86.509
    315.0000,      10.0000,  16.00000,      220.49
    207.5000,       5.0000,  34.00000,      128.90
    212.5000,       5.0000,  34.00000,      367.59
    105.0000,      70.0000,   2.00000,      5.1209
    115.0000,      70.0000,   2.00000,      5.4253
    125.0000,      70.0000,   2.00000,      7.5646
    135.0000,      70.0000,   2.00000,      8.7924
    145.0000,      70.0000,   2.00000,      10.588
    155.0000,      70.0000,   2.00000,      13.975
    165.0000,      70.0000,   2.00000,      16.167
    175.0000,      70.0000,   2.00000,      21.570
    185.0000,      70.0000,   2.00000,      29.295
    195.0000,      70.0000,   2.00000,      35.437
    205.0000,      70.0000,   2.00000,      60.936
    215.0000,      70.0000,   2.00000,      80.167
    225.0000,      70.0000,   2.00000,      85.099
    235.0000,      70.0000,   2.00000,      92.736
    245.0000,      70.0000,   2.00000,      95.876
    255.0000,      70.0000,   2.00000,      92.496
    265.0000,      70.0000,   2.00000,      52.613
    275.0000,      70.0000,   2.00000,      56.889
    295.0000,      70.0000,   2.00000,      67.313
    210.0000,      20.0000,   8.00000,      158.90
    300.0000,      20.0000,   8.00000,      73.651
    310.0000,      20.0000,   8.00000,      131.40
    100.0000,      50.0000,   3.00000,      5.2593
    110.0000,      50.0000,   3.00000,      5.3409
    120.0000,      50.0000,   3.00000,      6.1393
    130.0000,      50.0000,   3.00000,      10.108
    140.0000,      50.0000,   3.00000,      11.462
    150.0000,      50.0000,   3.00000,      15.072
    160.0000,      50.0000,   3.00000,      18.138
    170.0000,      50.0000,   3.00000,      24.250
    180.0000,      50.0000,   3.00000,      16.963
    190.0000,      50.0000,   3.00000,      30.369
    200.0000,      50.0000,   3.00000,      71.592
    200.0000,      15.0000,  11.00000,      75.531
    205.0000,      15.0000,  11.00000,      99.136
    210.0000,      15.0000,  11.00000,      191.42
    210.0000,       5.0000,  35.00000,      352.94
    210.0000,      10.0000,  17.00000,      237.72
    130.0000,     130.0000,   1.00000,      5.7407
    140.0000,     130.0000,   1.00000,      6.1224
    150.0000,     130.0000,   1.00000,      6.9621
    160.0000,     130.0000,   1.00000,      8.1165
    170.0000,     130.0000,   1.00000,      10.827
    180.0000,     130.0000,   1.00000,      14.233
    190.0000,     130.0000,   1.00000,      16.836
    200.0000,     130.0000,   1.00000,      21.576
    210.0000,     130.0000,   1.00000,      27.795
    220.0000,     130.0000,   1.00000,      42.087
    230.0000,     130.0000,   1.00000,      49.583
    240.0000,     130.0000,   1.00000,      64.426
    250.0000,     130.0000,   1.00000,      70.310
    260.0000,     130.0000,   1.00000,      77.121
    270.0000,     130.0000,   1.00000,      85.714
    192.5000,       5.0000,  36.00000,      56.061
    197.5000,       5.0000,  36.00000,      93.604
    202.5000,       5.0000,  36.00000,      120.87
    207.5000,       5.0000,  36.00000,      344.01
    200.0000,      40.0000,   4.00000,      79.840
    280.0000,      40.0000,   4.00000,      51.039
    290.0000,      40.0000,   4.00000,      61.431
    300.0000,      40.0000,   4.00000,      91.899
    195.0000,       5.0000,  37.00000,      82.299
    200.0000,       5.0000,  37.00000,      112.80
    205.0000,       5.0000,  37.00000,      330.03
     95.0000,      10.0000,  18.00000,      5.7685
    105.0000,      10.0000,  18.00000,      5.9763
    115.0000,      10.0000,  18.00000,      5.8086
    125.0000,      10.0000,  18.00000,      6.5704
    135.0000,      10.0000,  18.00000,      30.359
    145.0000,      10.0000,  18.00000,      5.5646
    155.0000,      10.0000,  18.00000,      11.467
    165.0000,      10.0000,  18.00000,      16.126
    175.0000,      10.0000,  18.00000,      18.269
    185.0000,      10.0000,  18.00000,      30.525
    195.0000,      10.0000,  18.00000,      68.825
    200.0000,      10.0000,  18.00000,      102.94
    205.0000,      10.0000,  18.00000,      222.62
    215.0000,      10.0000,  18.00000,      32.263
    225.0000,      10.0000,  18.00000,      100.28
    235.0000,      10.0000,  18.00000,      30.392
    245.0000,      10.0000,  18.00000,      39.277
    255.0000,      10.0000,  18.00000,      45.717
    265.0000,      10.0000,  18.00000,      48.782
    275.0000,      10.0000,  18.00000,      50.811
    285.0000,      10.0000,  18.00000,      60.897
    295.0000,      10.0000,  18.00000,      90.011
    305.0000,      10.0000,  18.00000,      185.72
    202.5000,       5.0000,  38.00000,      307.57
    200.0000,      25.0000,   7.00000,      106.43
    197.5000,      15.0000,  12.00000,      78.372
    202.5000,      15.0000,  12.00000,      167.56
    200.0000,      20.0000,   9.00000,      122.54
    300.0000,      20.0000,   9.00000,      136.21
    140.0000,     140.0000,   1.00000,      5.9108
    150.0000,     140.0000,   1.00000,      6.4260
    160.0000,     140.0000,   1.00000,      7.8079
    170.0000,     140.0000,   1.00000,      9.1130
    180.0000,     140.0000,   1.00000,      11.078
    190.0000,     140.0000,   1.00000,      14.335
    200.0000,     140.0000,   1.00000,      16.560
    210.0000,     140.0000,   1.00000,      21.654
    220.0000,     140.0000,   1.00000,      28.045
    230.0000,     140.0000,   1.00000,      30.438
    240.0000,     140.0000,   1.00000,      52.278
    250.0000,     140.0000,   1.00000,      65.649
    260.0000,     140.0000,   1.00000,      74.405
    200.0000,       5.0000,  39.00000,      269.77
    270.0000,      80.0000,   2.00000,      56.575
    200.0000,      10.0000,  19.00000,      182.23
    285.0000,      30.0000,   6.00000,      64.450
    295.0000,      30.0000,   6.00000,      107.47
    295.0000,      10.0000,  20.00000,      184.97
    280.0000,      60.0000,   3.00000,      70.376
    110.0000,      20.0000,  10.00000,      5.0402
    120.0000,      20.0000,  10.00000,      12.552
    130.0000,      20.0000,  10.00000,      13.474
    140.0000,      20.0000,  10.00000,      5.1908
    150.0000,      20.0000,  10.00000,      8.2064
    160.0000,      20.0000,  10.00000,      10.525
    170.0000,      20.0000,  10.00000,      12.261
    180.0000,      20.0000,  10.00000,      19.854
    190.0000,      20.0000,  10.00000,      52.004
    200.0000,      20.0000,  10.00000,      66.271
    210.0000,      20.0000,  10.00000,      46.302
    220.0000,      20.0000,  10.00000,      57.333
    240.0000,      20.0000,  10.00000,      38.935
    250.0000,      20.0000,  10.00000,      43.705
    260.0000,      20.0000,  10.00000,      46.556
    270.0000,      20.0000,  10.00000,      53.103
    280.0000,      20.0000,  10.00000,      70.788
    290.0000,      20.0000,  10.00000,      130.92
    250.0000,      10.0000,  21.00000,      44.846
    260.0000,      10.0000,  21.00000,      46.954
    270.0000,      10.0000,  21.00000,      57.310
    280.0000,      10.0000,  21.00000,      84.681
    290.0000,      10.0000,  21.00000,      179.51
    160.0000,     160.0000,   1.00000,      6.8355
    170.0000,     160.0000,   1.00000,      7.2675
    180.0000,     160.0000,   1.00000,      8.0799
    190.0000,     160.0000,   1.00000,      9.2000
    200.0000,     160.0000,   1.00000,      10.774
    210.0000,     160.0000,   1.00000,      14.167
    220.0000,     160.0000,   1.00000,      16.747
    230.0000,     160.0000,   1.00000,      16.446
    240.0000,     160.0000,   1.00000,      22.726
    135.0000,      90.0000,   2.00000,      6.7540
    145.0000,      90.0000,   2.00000,      7.1448
    155.0000,      90.0000,   2.00000,      8.1917
    165.0000,      90.0000,   2.00000,      11.204
    175.0000,      90.0000,   2.00000,      13.283
    185.0000,      90.0000,   2.00000,      13.068
    195.0000,      90.0000,   2.00000,      15.763
    205.0000,      90.0000,   2.00000,      20.126
    215.0000,      90.0000,   2.00000,      25.172
    225.0000,      90.0000,   2.00000,      37.248
    235.0000,      90.0000,   2.00000,      59.980
    245.0000,      90.0000,   2.00000,      69.766
    255.0000,      90.0000,   2.00000,      46.269
    265.0000,      90.0000,   2.00000,      60.426
    280.0000,      40.0000,   5.00000,      85.977
    115.0000,      10.0000,  22.00000,      19.799
    125.0000,      10.0000,  22.00000,      3.0793
    135.0000,      10.0000,  22.00000,      6.0163
    145.0000,      10.0000,  22.00000,      7.4713
    155.0000,      10.0000,  22.00000,      7.7976
    165.0000,      10.0000,  22.00000,      11.417
    175.0000,      10.0000,  22.00000,      18.339
    185.0000,      10.0000,  22.00000,      61.112
    195.0000,      10.0000,  22.00000,      10.271
    205.0000,      10.0000,  22.00000,      43.341
    215.0000,      10.0000,  22.00000,      20.395
    225.0000,      10.0000,  22.00000,      31.503
    235.0000,      10.0000,  22.00000,      37.771
    245.0000,      10.0000,  22.00000,      42.995
    255.0000,      10.0000,  22.00000,      45.478
    265.0000,      10.0000,  22.00000,      54.579
    275.0000,      10.0000,  22.00000,      83.290
    285.0000,      10.0000,  22.00000,      174.74
    125.0000,      50.0000,   4.00000,      7.6365
    135.0000,      50.0000,   4.00000,      8.3382
    145.0000,      50.0000,   4.00000,      9.5208
    155.0000,      50.0000,   4.00000,      6.3488
    165.0000,      50.0000,   4.00000,      8.9653
    175.0000,      50.0000,   4.00000,      16.849
    185.0000,      50.0000,   4.00000,      18.935
    195.0000,      50.0000,   4.00000,      26.459
    205.0000,      50.0000,   4.00000,      32.438
    215.0000,      50.0000,   4.00000,      43.589
    225.0000,      50.0000,   4.00000,      34.350
    235.0000,      50.0000,   4.00000,      44.602
    245.0000,      50.0000,   4.00000,      35.152
    255.0000,      50.0000,   4.00000,      42.466
    265.0000,      50.0000,   4.00000,      51.141
    275.0000,      50.0000,   4.00000,      73.386
    120.0000,      30.0000,   7.00000,      9.3042
    130.0000,      30.0000,   7.00000,      10.205
    140.0000,      30.0000,   7.00000,      5.2382
    150.0000,      30.0000,   7.00000,      6.9940
    160.0000,      30.0000,   7.00000,      8.4454
    170.0000,      30.0000,   7.00000,      12.262
    180.0000,      30.0000,   7.00000,      25.444
    190.0000,      30.0000,   7.00000,      31.247
    200.0000,      30.0000,   7.00000,      40.378
    210.0000,      30.0000,   7.00000,      23.717
    220.0000,      30.0000,   7.00000,      40.082
    240.0000,      30.0000,   7.00000,      36.989
    250.0000,      30.0000,   7.00000,      42.431
    260.0000,      30.0000,   7.00000,      47.462
    270.0000,      30.0000,   7.00000,      59.296
    280.0000,      30.0000,   7.00000,      100.66
    280.0000,      20.0000,  11.00000,      125.43
    170.0000,     170.0000,   1.00000,      6.9002
    180.0000,     170.0000,   1.00000,      7.2823
    190.0000,     170.0000,   1.00000,      8.0115
    200.0000,     170.0000,   1.00000,      9.1218
    210.0000,     170.0000,   1.00000,      10.834
    220.0000,     170.0000,   1.00000,      14.384
    230.0000,     170.0000,   1.00000,      13.330
    265.0000,      10.0000,  24.00000,      76.383
    275.0000,      10.0000,  24.00000,      162.55
    140.0000,      70.0000,   3.00000,      7.4906
    150.0000,      70.0000,   3.00000,      8.4273
    160.0000,      70.0000,   3.00000,      8.2947
    170.0000,      70.0000,   3.00000,      9.7542
    180.0000,      70.0000,   3.00000,      12.056
    190.0000,      70.0000,   3.00000,      15.055
    200.0000,      70.0000,   3.00000,      17.347
    210.0000,      70.0000,   3.00000,      21.822
    220.0000,      70.0000,   3.00000,      25.545
    230.0000,      70.0000,   3.00000,      20.441
    240.0000,      70.0000,   3.00000,      34.963
    260.0000,      70.0000,   3.00000,      53.017
    150.0000,     100.0000,   2.00000,      8.2477
    160.0000,     100.0000,   2.00000,      8.6839
    170.0000,     100.0000,   2.00000,      10.069
    180.0000,     100.0000,   2.00000,      8.5154
    190.0000,     100.0000,   2.00000,      10.312
    200.0000,     100.0000,   2.00000,      13.198
    210.0000,     100.0000,   2.00000,      15.102
    220.0000,     100.0000,   2.00000,      19.363
    230.0000,     100.0000,   2.00000,      24.322
    240.0000,     100.0000,   2.00000,      34.318
    250.0000,     100.0000,   2.00000,      38.833
    180.0000,     180.0000,   1.00000,      6.9247
    190.0000,     180.0000,   1.00000,      7.2360
    200.0000,     180.0000,   1.00000,      7.9769
    210.0000,     180.0000,   1.00000,      9.2686
    220.0000,     180.0000,   1.00000,      11.356
    130.0000,      20.0000,  12.00000,      5.6258
    140.0000,      20.0000,  12.00000,      5.8432
    150.0000,      20.0000,  12.00000,      6.4402
    160.0000,      20.0000,  12.00000,      9.2137
    170.0000,      20.0000,  12.00000,      22.075
    180.0000,      20.0000,  12.00000,      24.235
    190.0000,      20.0000,  12.00000,      12.059
    200.0000,      20.0000,  12.00000,      15.379
    210.0000,      20.0000,  12.00000,      9.6189
    220.0000,      20.0000,  12.00000,      16.444
    230.0000,      20.0000,  12.00000,      28.512
    240.0000,      20.0000,  12.00000,      36.303
    250.0000,      20.0000,  12.00000,      42.831
    260.0000,      20.0000,  12.00000,      61.103
    270.0000,      20.0000,  12.00000,      114.79
    220.0000,      10.0000,  25.00000,      17.249
    230.0000,      10.0000,  25.00000,      29.100
    240.0000,      10.0000,  25.00000,      36.439
    250.0000,      10.0000,  25.00000,      46.052
    260.0000,      10.0000,  25.00000,      72.754
    270.0000,      10.0000,  25.00000,      156.40
    245.0000,      30.0000,   8.00000,      38.061
    255.0000,      30.0000,   8.00000,      50.091
    265.0000,      30.0000,   8.00000,      88.028
    200.0000,     190.0000,   1.00000,      7.2874
    210.0000,     190.0000,   1.00000,      8.3736
    220.0000,      40.0000,   6.00000,      10.711
    230.0000,      40.0000,   6.00000,      17.166
    240.0000,      40.0000,   6.00000,      29.843
    250.0000,      40.0000,   6.00000,      43.046
    260.0000,      40.0000,   6.00000,      69.046
    265.0000,      10.0000,  26.00000,      148.61
    165.0000,     110.0000,   2.00000,      8.4907
    175.0000,     110.0000,   2.00000,      6.7919
    185.0000,     110.0000,   2.00000,      7.7206
    195.0000,     110.0000,   2.00000,      8.6764
    205.0000,     110.0000,   2.00000,      9.9268
    215.0000,     110.0000,   2.00000,      12.765
    225.0000,     110.0000,   2.00000,      14.878
    235.0000,     110.0000,   2.00000,      19.280
    240.0000,      60.0000,   4.00000,      19.470
    250.0000,      60.0000,   4.00000,      42.040
    240.0000,      10.0000,  27.00000,      33.694
    250.0000,      10.0000,  27.00000,      60.493
    260.0000,      10.0000,  27.00000,      135.39
    260.0000,      20.0000,  13.00000,      99.630
    150.0000,      50.0000,   5.00000,      9.1647
    160.0000,      50.0000,   5.00000,      9.2026
    170.0000,      50.0000,   5.00000,      10.891
    180.0000,      50.0000,   5.00000,      11.765
    190.0000,      50.0000,   5.00000,      12.331
    200.0000,      50.0000,   5.00000,      7.7212
    210.0000,      50.0000,   5.00000,      9.3510
    220.0000,      50.0000,   5.00000,      8.7175
    230.0000,      50.0000,   5.00000,      12.147
    240.0000,      50.0000,   5.00000,      20.412
    250.0000,      50.0000,   5.00000,      45.558
    210.0000,      80.0000,   3.00000,      12.924
    220.0000,      80.0000,   3.00000,      8.6634
    230.0000,      80.0000,   3.00000,      12.044
    145.0000,      10.0000,  28.00000,      8.6045
    155.0000,      10.0000,  28.00000,      23.124
    165.0000,      10.0000,  28.00000,      3.3029
    175.0000,      10.0000,  28.00000,      10.738
    185.0000,      10.0000,  28.00000,      3.6222
    195.0000,      10.0000,  28.00000,      5.7899
    205.0000,      10.0000,  28.00000,      7.3523
    215.0000,      10.0000,  28.00000,      9.7102
    225.0000,      10.0000,  28.00000,      12.324
    235.0000,      10.0000,  28.00000,      20.823
    245.0000,      10.0000,  28.00000,      48.440
    255.0000,      10.0000,  28.00000,      123.03
    240.0000,      20.0000,  14.00000,      25.231
    250.0000,      20.0000,  14.00000,      72.532
    200.0000,     120.0000,   2.00000,      7.5077
    210.0000,     120.0000,   2.00000,      8.6070
    220.0000,     120.0000,   2.00000,      10.538
    155.0000,      10.0000,  30.00000,      2.9322
    165.0000,      10.0000,  30.00000,      8.8146
    175.0000,      10.0000,  30.00000,      2.8196
    185.0000,      10.0000,  30.00000,      3.9939
    195.0000,      10.0000,  30.00000,      5.0534
    205.0000,      10.0000,  30.00000,      6.6552
    215.0000,      10.0000,  30.00000,      7.7349
    225.0000,      10.0000,  30.00000,      11.273
    235.0000,      10.0000,  30.00000,      20.470
    245.0000,      10.0000,  30.00000,      60.775
    230.0000,      40.0000,   7.00000,      11.574
    240.0000,      40.0000,   7.00000,      21.366
    160.0000,      10.0000,  31.00000,      8.5023
    170.0000,      10.0000,  31.00000,      2.5933
    180.0000,      10.0000,  31.00000,      3.5885
    190.0000,      10.0000,  31.00000,      4.4153
    200.0000,      10.0000,  31.00000,      5.2916
    210.0000,      10.0000,  31.00000,      6.7204
    220.0000,      10.0000,  31.00000,      8.9244
    230.0000,      10.0000,  31.00000,      16.233
    240.0000,      10.0000,  31.00000,      41.518
    180.0000,      90.0000,   3.00000,      7.2659
    190.0000,      90.0000,   3.00000,      7.4186
    200.0000,      90.0000,   3.00000,      7.5472
    210.0000,      90.0000,   3.00000,      5.3970
    220.0000,      90.0000,   3.00000,      7.5041
    240.0000,      20.0000,  15.00000,      30.654
    185.0000,      70.0000,   4.00000,      7.5263
    195.0000,      70.0000,   4.00000,      4.5883
    205.0000,      70.0000,   4.00000,      5.4277
    215.0000,      70.0000,   4.00000,      5.4120
    225.0000,      70.0000,   4.00000,      9.0625
    195.0000,     130.0000,   2.00000,      6.6576
    205.0000,     130.0000,   2.00000,      7.4256
    205.0000,      30.0000,  10.00000,      5.2294
    215.0000,      30.0000,  10.00000,      7.0235
    225.0000,      30.0000,  10.00000,      9.7258
    235.0000,      30.0000,  10.00000,      19.684
    235.0000,      10.0000,  32.00000,      32.908
    225.0000,      50.0000,   6.00000,      10.558
    170.0000,      10.0000,  33.00000,      3.2016
    180.0000,      10.0000,  33.00000,      3.6892
    190.0000,      10.0000,  33.00000,      4.1776
    200.0000,      10.0000,  33.00000,      4.7071
    210.0000,      10.0000,  33.00000,      6.2187
    220.0000,      10.0000,  33.00000,      11.178
    230.0000,      10.0000,  33.00000,      26.020
    210.0000,      60.0000,   5.00000,      5.0774
    220.0000,      60.0000,   5.00000,      7.8085
    170.0000,      20.0000,  16.00000,      2.8424
    180.0000,      20.0000,  16.00000,      3.4967
    190.0000,      20.0000,  16.00000,      4.0726
    200.0000,      20.0000,  16.00000,      4.6688
    210.0000,      20.0000,  16.00000,      5.7779
    220.0000,      20.0000,  16.00000,      9.4193
    230.0000,      20.0000,  16.00000,      19.230
    215.0000,      10.0000,  34.00000,      8.9775
    225.0000,      10.0000,  34.00000,      22.645
    220.0000,      40.0000,   8.00000,      9.3923
    200.0000,     100.0000,   3.00000,      5.0196
    200.0000,      30.0000,  11.00000,      4.4481
    210.0000,      30.0000,  11.00000,      5.9698
    220.0000,      30.0000,  11.00000,      10.903
    220.0000,      10.0000,  35.00000,      18.203
    220.0000,      20.0000,  17.00000,      13.459
    185.0000,      10.0000,  36.00000,      3.8276
    195.0000,      10.0000,  36.00000,      4.6258
    205.0000,      10.0000,  36.00000,      7.1829
    215.0000,      10.0000,  36.00000,      16.056
    200.0000,      80.0000,   4.00000,      4.8169
    190.0000,      10.0000,  37.00000,      4.4833
    200.0000,      10.0000,  37.00000,      6.7124
    210.0000,      10.0000,  37.00000,      14.578
    190.0000,      20.0000,  18.00000,      4.1466
    200.0000,      20.0000,  18.00000,      5.6409
    210.0000,      20.0000,  18.00000,      10.780
    205.0000,      10.0000,  38.00000,      13.626
    200.0000,      50.0000,   7.00000,      6.1309
    195.0000,      30.0000,  12.00000,      4.8929
    205.0000,      30.0000,  12.00000,      8.1625
    200.0000,      40.0000,   9.00000,      6.8129
    200.0000,      10.0000,  39.00000,      13.213
    200.0000,      20.0000,  19.00000,      9.7755
    105.0000,       5.0000,  -1.00000,      30.540
    110.0000,       5.0000,  -1.00000,      23.050
    115.0000,       5.0000,  -1.00000,      21.854
    120.0000,       5.0000,  -1.00000,      18.918
    125.0000,       5.0000,  -1.00000,      21.451
    130.0000,       5.0000,  -1.00000,      20.055
    135.0000,       5.0000,  -1.00000,      19.453
    140.0000,       5.0000,  -1.00000,      20.322
    145.0000,       5.0000,  -1.00000,      23.948
    150.0000,       5.0000,  -1.00000,      23.365
    155.0000,       5.0000,  -1.00000,      19.800
    160.0000,       5.0000,  -1.00000,      27.962
    165.0000,       5.0000,  -1.00000,      16.372
    170.0000,       5.0000,  -1.00000,      27.029
    175.0000,       5.0000,  -1.00000,      21.007
    180.0000,       5.0000,  -1.00000,      24.992
    185.0000,       5.0000,  -1.00000,      22.630
    190.0000,       5.0000,  -1.00000,      23.606
    195.0000,       5.0000,  -1.00000,      21.045
    200.0000,       5.0000,  -1.00000,      21.343
    205.0000,       5.0000,  -1.00000,      19.474
    210.0000,       5.0000,  -1.00000,      26.036
    215.0000,       5.0000,  -1.00000,      30.618
    220.0000,       5.0000,  -1.00000,      52.643
    225.0000,       5.0000,  -1.00000,      5.2219
    230.0000,       5.0000,  -1.00000,      45.277
    235.0000,       5.0000,  -1.00000,      10.605
    240.0000,       5.0000,  -1.00000,      43.812
    245.0000,       5.0000,  -1.00000,      34.574
    250.0000,       5.0000,  -1.00000,      32.406
    255.0000,       5.0000,  -1.00000,      29.952
    260.0000,       5.0000,  -1.00000,      33.111
    265.0000,       5.0000,  -1.00000,      29.736
    270.0000,       5.0000,  -1.00000,      31.896
    275.0000,       5.0000,  -1.00000,      33.977
    280.0000,       5.0000,  -1.00000,      37.245
    285.0000,       5.0000,  -1.00000,      41.060
    290.0000,       5.0000,  -1.00000,      66.305
    295.0000,       5.0000,  -1.00000,      22.109
     10.0000,      10.0000,  -1.00000,      7.9495
     30.0000,      10.0000,  -1.00000,      11.150
     40.0000,      10.0000,  -1.00000,      10.187
     50.0000,      10.0000,  -1.00000,      16.056
     60.0000,      10.0000,  -1.00000,      13.334
     70.0000,      10.0000,  -1.00000,      29.648
     80.0000,      10.0000,  -1.00000,      30.820
     90.0000,      10.0000,  -1.00000,      43.287
    100.0000,      10.0000,  -1.00000,      45.842
    110.0000,      10.0000,  -1.00000,      30.560
    120.0000,      10.0000,  -1.00000,      22.596
    130.0000,      10.0000,  -1.00000,      26.693
    140.0000,      10.0000,  -1.00000,      25.926
    150.0000,      10.0000,  -1.00000,      22.176
    160.0000,      10.0000,  -1.00000,      30.539
    170.0000,      10.0000,  -1.00000,      28.009
    180.0000,      10.0000,  -1.00000,      29.467
    190.0000,      10.0000,  -1.00000,      31.511
    200.0000,      10.0000,  -1.00000,      32.806
    210.0000,      10.0000,  -1.00000,      42.421
    220.0000,      10.0000,  -1.00000,      9.5851
    230.0000,      10.0000,  -1.00000,      47.256
    240.0000,      10.0000,  -1.00000,      35.192
    250.0000,      10.0000,  -1.00000,      37.639
    260.0000,      10.0000,  -1.00000,      38.673
    270.0000,      10.0000,  -1.00000,      36.240
    280.0000,      10.0000,  -1.00000,      48.625
    290.0000,      10.0000,  -1.00000,      29.234
    300.0000,      10.0000,  -1.00000,      81.700
    310.0000,      10.0000,  -1.00000,      15.225
    320.0000,      10.0000,  -1.00000,      64.624
    330.0000,      10.0000,  -1.00000,      29.114
    340.0000,      10.0000,  -1.00000,      35.868
    350.0000,      10.0000,  -1.00000,      36.680
    360.0000,      10.0000,  -1.00000,      40.014
    370.0000,      10.0000,  -1.00000,      48.065
    380.0000,      10.0000,  -1.00000,      75.520
    390.0000,      10.0000,  -1.00000,      99.920
     30.0000,      30.0000,  -1.00000,      11.730
     40.0000,      30.0000,  -1.00000,      13.592
     50.0000,      30.0000,  -1.00000,      18.762
     60.0000,      30.0000,  -1.00000,      18.628
     70.0000,      30.0000,  -1.00000,      22.036
     80.0000,      30.0000,  -1.00000,      24.448
     90.0000,      30.0000,  -1.00000,      41.431
    100.0000,      30.0000,  -1.00000,      69.566
    110.0000,      30.0000,  -1.00000,      80.125
    120.0000,      30.0000,  -1.00000,      74.465
    130.0000,      30.0000,  -1.00000,      59.478
    140.0000,      30.0000,  -1.00000,      53.650
    150.0000,      30.0000,  -1.00000,      54.142
    160.0000,      30.0000,  -1.00000,      58.925
    170.0000,      30.0000,  -1.00000,      61.159
    180.0000,      30.0000,  -1.00000,      69.835
    190.0000,      30.0000,  -1.00000,      82.367
    200.0000,      30.0000,  -1.00000,      45.860
    210.0000,      30.0000,  -1.00000,      46.983
    220.0000,      30.0000,  -1.00000,      43.918
    230.0000,      30.0000,  -1.00000,      88.586
    240.0000,      30.0000,  -1.00000,      90.120
    250.0000,      30.0000,  -1.00000,      105.08
    260.0000,      30.0000,  -1.00000,      86.804
    270.0000,      30.0000,  -1.00000,      57.854
    280.0000,      30.0000,  -1.00000,      63.493
    290.0000,      30.0000,  -1.00000,      58.486
    300.0000,      30.0000,  -1.00000,      105.82
    310.0000,      30.0000,  -1.00000,      90.559
    320.0000,      30.0000,  -1.00000,      111.92
    330.0000,      30.0000,  -1.00000,      66.375
    340.0000,      30.0000,  -1.00000,      79.328
    350.0000,      30.0000,  -1.00000,      75.556
    360.0000,      30.0000,  -1.00000,      96.632
    370.0000,      30.0000,  -1.00000,      97.206
    250.0000,      50.0000,  -1.00000,      112.62
    260.0000,      50.0000,  -1.00000,      124.35
    270.0000,      50.0000,  -1.00000,      116.03
    280.0000,      50.0000,  -1.00000,      96.477
    290.0000,      50.0000,  -1.00000,      116.96
    300.0000,      50.0000,  -1.00000,      179.74
    310.0000,      50.0000,  -1.00000,      162.70
    320.0000,      50.0000,  -1.00000,      192.63
    330.0000,      50.0000,  -1.00000,      183.48
    340.0000,      50.0000,  -1.00000,      178.06
    350.0000,      50.0000,  -1.00000,      126.21
 145.18
ITERATION 2
MODEL RESISTIVITY
LAYER 1
78,       1.8750
     10.0000,      7.6544
     15.0000,      15.136
     20.0000,      10.540
     25.0000,      10.552
     30.0000,      10.566
     35.0000,      6.7312
     40.0000,      5.2290
     45.0000,      7.5011
     50.0000,      8.3014
     55.0000,      6.0048
     60.0000,      4.5970
     65.0000,      10.824
     70.0000,      17.962
     75.0000,      17.187
     80.0000,      20.702
     85.0000,      47.856
     90.0000,      30.977
     95.0000,      20.380
    100.0000,      30.149
    105.0000,      20.665
    110.0000,      7.9889
    115.0000,      16.291
    120.0000,      14.548
    125.0000,      24.953
    130.0000,      19.819
    135.0000,      20.426
    140.0000,      20.960
    145.0000,      23.627
    150.0000,      19.021
    155.0000,      25.046
    160.0000,      34.837
    165.0000,      17.451
    170.0000,      21.957
    175.0000,      19.310
    180.0000,      21.089
    185.0000,      19.715
    190.0000,      19.527
    195.0000,      18.571
    200.0000,      16.578
    205.0000,      15.559
    210.0000,      19.861
    215.0000,      22.942
    220.0000,      27.665
    225.0000,      38.738
    230.0000,      88.213
    235.0000,      25.386
    240.0000,      24.740
    245.0000,      17.742
    250.0000,      17.252
    255.0000,      19.330
    260.0000,      21.393
    265.0000,      23.422
    270.0000,      23.570
    275.0000,      24.545
    280.0000,      21.651
    285.0000,      23.928
    290.0000,      29.717
    295.0000,      45.041
    300.0000,      98.807
    305.0000,      23.353
    310.0000,      33.446
    315.0000,      101.23
    320.0000,      124.43
    325.0000,      115.10
    330.0000,      92.836
    335.0000,      49.946
    340.0000,      37.189
    345.0000,      38.775
    350.0000,      32.765
    355.0000,      36.986
    360.0000,      30.394
    365.0000,      31.437
    370.0000,      29.302
    375.0000,      26.492
    380.0000,      30.101
    385.0000,      25.921
    390.0000,      47.849
                   122.23
LAYER 2
78,       3.9375
     10.0000,      8.9407
     15.0000,      15.244
     20.0000,      9.8290
     25.0000,      9.7514
     30.0000,      10.511
     35.0000,      6.8793
     40.0000,      5.1867
     45.0000,      7.2485
     50.0000,      8.4653
     55.0000,      6.2243
     60.0000,      4.4563
     65.0000,      9.8556
     70.0000,      17.294
     75.0000,      18.228
     80.0000,      22.294
     85.0000,      44.464
     90.0000,      25.477
     95.0000,      17.685
    100.0000,      30.099
    105.0000,      19.264
    110.0000,      7.0634
    115.0000,      16.394
    120.0000,      15.091
    125.0000,      25.643
    130.0000,      20.397
    135.0000,      21.382
    140.0000,      20.972
    145.0000,      23.346
    150.0000,      19.931
    155.0000,      24.340
    160.0000,      31.110
    165.0000,      16.155
    170.0000,      22.306
    175.0000,      19.362
    180.0000,      20.474
    185.0000,      18.581
    190.0000,      19.562
    195.0000,      18.107
    200.0000,      16.759
    205.0000,      15.920
    210.0000,      19.829
    215.0000,      24.459
    220.0000,      31.293
    225.0000,      55.661
    230.0000,      99.310
    235.0000,      16.291
    240.0000,      25.993
    245.0000,      18.449
    250.0000,      16.526
    255.0000,      18.393
    260.0000,      20.708
    265.0000,      20.216
    270.0000,      21.336
    275.0000,      21.652
    280.0000,      19.910
    285.0000,      23.633
    290.0000,      31.285
    295.0000,      48.842
    300.0000,      92.399
    305.0000,      22.696
    310.0000,      34.767
    315.0000,      105.19
    320.0000,      128.73
    325.0000,      109.33
    330.0000,      90.267
    335.0000,      51.418
    340.0000,      37.933
    345.0000,      37.938
    350.0000,      32.155
    355.0000,      36.705
    360.0000,      29.893
    365.0000,      29.885
    370.0000,      27.226
    375.0000,      25.754
    380.0000,      29.911
    385.0000,      25.353
    390.0000,      47.987
                   127.28
LAYER 3
78,       6.2063
     10.0000,      12.911
     15.0000,      15.398
     20.0000,      8.4835
     25.0000,      8.1504
     30.0000,      9.7559
     35.0000,      7.1385
     40.0000,      4.8042
     45.0000,      6.9643
     50.0000,      8.9337
     55.0000,      6.6311
     60.0000,      3.9861
     65.0000,      8.1255
     70.0000,      15.642
     75.0000,      19.691
     80.0000,      22.300
     85.0000,      33.094
     90.0000,      14.694
     95.0000,      12.692
    100.0000,      34.005
    105.0000,      18.309
    110.0000,      5.1034
    115.0000,      13.273
    120.0000,      14.848
    125.0000,      27.069
    130.0000,      22.312
    135.0000,      23.369
    140.0000,      22.281
    145.0000,      23.846
    150.0000,      21.178
    155.0000,      22.769
    160.0000,      25.081
    165.0000,      14.261
    170.0000,      20.477
    175.0000,      18.071
    180.0000,      17.926
    185.0000,      16.903
    190.0000,      19.566
    195.0000,      19.759
    200.0000,      20.512
    205.0000,      22.592
    210.0000,      26.646
    215.0000,      38.183
    220.0000,      55.279
    225.0000,      104.90
    230.0000,      122.02
    235.0000,      8.1934
    240.0000,      25.544
    245.0000,      19.457
    250.0000,      14.567
    255.0000,      15.378
    260.0000,      17.945
    265.0000,      14.978
    270.0000,      16.171
    275.0000,      16.420
    280.0000,      17.683
    285.0000,      26.062
    290.0000,      38.781
    295.0000,      60.176
    300.0000,      82.995
    305.0000,      21.222
    310.0000,      37.877
    315.0000,      113.94
    320.0000,      131.80
    325.0000,      90.516
    330.0000,      81.647
    335.0000,      53.609
    340.0000,      40.744
    345.0000,      36.058
    350.0000,      29.940
    355.0000,      33.625
    360.0000,      26.455
    365.0000,      25.641
    370.0000,      23.941
    375.0000,      25.102
    380.0000,      29.119
    385.0000,      25.383
    390.0000,      55.197
                   123.50
LAYER 4
76,       8.7019
     15.0000,      16.482
     20.0000,      7.1350
     25.0000,      5.8526
     30.0000,      8.2875
     35.0000,      6.5632
     40.0000,      4.4281
     45.0000,      6.3357
     50.0000,      10.105
     55.0000,      6.9629
     60.0000,      3.4047
     65.0000,      6.4864
     70.0000,      13.334
     75.0000,      19.685
     80.0000,      18.162
     85.0000,      17.505
     90.0000,      5.8644
     95.0000,      8.8420
    100.0000,      53.669
    105.0000,      26.276
    110.0000,      4.1682
    115.0000,      9.7959
    120.0000,      14.366
    125.0000,      25.750
    130.0000,      23.854
    135.0000,      27.117
    140.0000,      25.339
    145.0000,      25.926
    150.0000,      22.825
    155.0000,      20.707
    160.0000,      19.836
    165.0000,      13.457
    170.0000,      17.679
    175.0000,      16.922
    180.0000,      16.251
    185.0000,      17.974
    190.0000,      22.643
    195.0000,      28.791
    200.0000,      35.848
    205.0000,      51.744
    210.0000,      55.355
    215.0000,      81.861
    220.0000,      113.77
    225.0000,      179.67
    230.0000,      145.42
    235.0000,      3.9339
    240.0000,      24.444
    245.0000,      21.419
    250.0000,      13.179
    255.0000,      12.912
    260.0000,      16.528
    265.0000,      12.595
    270.0000,      14.180
    275.0000,      15.779
    280.0000,      22.445
    285.0000,      42.963
    290.0000,      65.317
    295.0000,      85.079
    300.0000,      78.188
    305.0000,      20.030
    310.0000,      49.778
    315.0000,      120.64
    320.0000,      116.00
    325.0000,      60.152
    330.0000,      64.669
    335.0000,      56.044
    340.0000,      44.475
    345.0000,      34.685
    350.0000,      25.438
    355.0000,      29.278
    360.0000,      22.204
    365.0000,      21.938
    370.0000,      21.737
    375.0000,      28.240
    380.0000,      32.354
    385.0000,      28.259
                   100.41
LAYER 5
75,      11.4471
     20.0000,      9.5683
     25.0000,      3.9455
     30.0000,      5.1886
     35.0000,      5.5163
     40.0000,      4.5590
     45.0000,      6.7198
     50.0000,      11.502
     55.0000,      8.7815
     60.0000,      4.1066
     65.0000,      5.4032
     70.0000,      10.099
     75.0000,      12.782
     80.0000,      6.3439
     85.0000,      2.9080
     90.0000,      1.3278
     95.0000,      9.0408
    100.0000,      262.52
    105.0000,      167.44
    110.0000,      14.798
    115.0000,      10.417
    120.0000,      12.619
    125.0000,      17.334
    130.0000,      21.677
    135.0000,      29.438
    140.0000,      30.441
    145.0000,      30.368
    150.0000,      26.540
    155.0000,      20.245
    160.0000,      18.047
    165.0000,      18.057
    170.0000,      17.909
    175.0000,      21.937
    180.0000,      26.573
    185.0000,      39.611
    190.0000,      59.885
    195.0000,      110.89
    200.0000,      189.89
    205.0000,      315.08
    210.0000,      294.37
    215.0000,      276.22
    220.0000,      217.93
    225.0000,      126.99
    230.0000,      50.517
    235.0000,      3.7946
    240.0000,      27.727
    245.0000,      35.304
    250.0000,      20.931
    255.0000,      19.041
    260.0000,      27.971
    265.0000,      29.068
    270.0000,      39.988
    275.0000,      62.512
    280.0000,      127.45
    285.0000,      231.53
    290.0000,      241.27
    295.0000,      179.98
    300.0000,      93.732
    305.0000,      41.013
    310.0000,      79.674
    315.0000,      109.61
    320.0000,      61.121
    325.0000,      21.696
    330.0000,      31.263
    335.0000,      55.301
    340.0000,      54.553
    345.0000,      36.607
    350.0000,      24.482
    355.0000,      25.563
    360.0000,      22.846
    365.0000,      26.260
    370.0000,      36.326
    375.0000,      61.834
    380.0000,      74.842
    385.0000,      75.580
                   176.26
LAYER 6
74,      14.4668
     20.0000,      6.7846
     25.0000,      4.1437
     30.0000,      4.8669
     35.0000,      5.2334
     40.0000,      5.4498
     45.0000,      8.3324
     50.0000,      13.237
     55.0000,      11.222
     60.0000,      6.1765
     65.0000,      6.4977
     70.0000,      9.0659
     75.0000,      7.9268
     80.0000,      2.5161
     85.0000,     0.93741
     90.0000,     0.89215
     95.0000,      14.533
    100.0000,      638.13
    105.0000,      779.97
    110.0000,      88.723
    115.0000,      27.925
    120.0000,      18.522
    125.0000,      16.820
    130.0000,      19.681
    135.0000,      26.493
    140.0000,      30.372
    145.0000,      32.828
    150.0000,      31.681
    155.0000,      25.919
    160.0000,      26.585
    165.0000,      30.450
    170.0000,      26.594
    175.0000,      35.959
    180.0000,      55.252
    185.0000,      91.335
    190.0000,      149.07
    195.0000,      290.97
    200.0000,      513.17
    205.0000,      712.00
    210.0000,      507.12
    215.0000,      278.04
    220.0000,      119.47
    225.0000,      40.087
    230.0000,      14.313
    235.0000,      5.5235
    240.0000,      45.386
    245.0000,      81.540
    250.0000,      63.029
    255.0000,      63.733
    260.0000,      99.625
    265.0000,      137.24
    270.0000,      212.90
    275.0000,      353.41
    280.0000,      598.95
    285.0000,      759.03
    290.0000,      603.34
    295.0000,      338.73
    300.0000,      139.44
    305.0000,      67.896
    310.0000,      80.222
    315.0000,      70.096
    320.0000,      30.279
    325.0000,      12.559
    330.0000,      21.403
    335.0000,      51.740
    340.0000,      66.266
    345.0000,      51.250
    350.0000,      37.868
    355.0000,      39.826
    360.0000,      44.124
    365.0000,      62.503
    370.0000,      103.66
    375.0000,      174.08
    380.0000,      216.25
                   244.64
LAYER 7
72,      17.7884
     25.0000,      5.8316
     30.0000,      5.5486
     35.0000,      6.0925
     40.0000,      6.5256
     45.0000,      10.007
     50.0000,      14.935
     55.0000,      14.685
     60.0000,      10.111
     65.0000,      9.5221
     70.0000,      9.4158
     75.0000,      6.4501
     80.0000,      2.1045
     85.0000,      1.0238
     90.0000,      1.9408
     95.0000,      32.060
    100.0000,      859.28
    105.0000,      1772.8
    110.0000,      439.59
    115.0000,      113.24
    120.0000,      45.814
    125.0000,      28.140
    130.0000,      25.888
    135.0000,      31.021
    140.0000,      36.929
    145.0000,      43.611
    150.0000,      49.657
    155.0000,      49.049
    160.0000,      53.704
    165.0000,      64.671
    170.0000,      50.532
    175.0000,      69.970
    180.0000,      107.06
    185.0000,      172.40
    190.0000,      264.69
    195.0000,      455.86
    200.0000,      645.67
    205.0000,      652.89
    210.0000,      328.28
    215.0000,      120.88
    220.0000,      39.568
    225.0000,      13.964
    230.0000,      10.151
    235.0000,      16.946
    240.0000,      109.08
    245.0000,      231.32
    250.0000,      261.89
    255.0000,      302.51
    260.0000,      455.58
    265.0000,      637.85
    270.0000,      952.76
    275.0000,      1359.9
    280.0000,      1751.1
    285.0000,      1723.3
    290.0000,      1174.7
    295.0000,      556.72
    300.0000,      206.97
    305.0000,      89.754
    310.0000,      60.498
    315.0000,      37.411
    320.0000,      17.130
    325.0000,      10.750
    330.0000,      21.033
    335.0000,      57.151
    340.0000,      94.943
    345.0000,      98.770
    350.0000,      92.443
    355.0000,      107.62
    360.0000,      144.30
    365.0000,      228.17
    370.0000,      376.26
    375.0000,      576.47
                   632.47
LAYER 8
70,      21.4423
     30.0000,      6.9002
     35.0000,      7.3117
     40.0000,      8.4604
     45.0000,      11.058
     50.0000,      15.923
     55.0000,      18.681
     60.0000,      16.926
     65.0000,      15.576
     70.0000,      13.283
     75.0000,      8.9367
     80.0000,      4.3257
     85.0000,      3.2310
     90.0000,      8.4443
     95.0000,      87.904
    100.0000,      1070.4
    105.0000,      2764.5
    110.0000,      1412.4
    115.0000,      427.61
    120.0000,      145.52
    125.0000,      69.836
    130.0000,      51.635
    135.0000,      52.659
    140.0000,      61.334
    145.0000,      75.962
    150.0000,      96.132
    155.0000,      113.03
    160.0000,      121.34
    165.0000,      124.10
    170.0000,      103.61
    175.0000,      124.69
    180.0000,      160.03
    185.0000,      218.34
    190.0000,      294.25
    195.0000,      391.77
    200.0000,      402.52
    205.0000,      282.04
    210.0000,      119.07
    215.0000,      40.886
    220.0000,      16.565
    225.0000,      10.505
    230.0000,      16.343
    235.0000,      61.087
    240.0000,      275.14
    245.0000,      666.66
    250.0000,      983.41
    255.0000,      1199.4
    260.0000,      1599.3
    265.0000,      2124.3
    270.0000,      2848.0
    275.0000,      3546.5
    280.0000,      3919.8
    285.0000,      3431.2
    290.0000,      2115.7
    295.0000,      877.65
    300.0000,      293.66
    305.0000,      106.96
    310.0000,      47.060
    315.0000,      23.151
    320.0000,      13.100
    325.0000,      12.588
    330.0000,      27.465
    335.0000,      77.744
    340.0000,      162.10
    345.0000,      233.19
    350.0000,      287.64
    355.0000,      386.29
    360.0000,      571.35
    365.0000,      909.70
    370.0000,      1434.5
                   1864.0
LAYER 9
68,      25.4615
     35.0000,      8.1878
     40.0000,      9.3188
     45.0000,      11.516
     50.0000,      15.030
     55.0000,      20.027
     60.0000,      23.361
     65.0000,      24.657
     70.0000,      23.578
     75.0000,      18.970
     80.0000,      14.119
     85.0000,      15.877
     90.0000,      44.751
     95.0000,      287.43
    100.0000,      1882.2
    105.0000,      4761.1
    110.0000,      3652.9
    115.0000,      1459.0
    120.0000,      533.83
    125.0000,      242.46
    130.0000,      156.61
    135.0000,      138.83
    140.0000,      152.76
    145.0000,      190.19
    150.0000,      247.79
    155.0000,      306.14
    160.0000,      319.18
    165.0000,      282.19
    170.0000,      233.51
    175.0000,      219.87
    180.0000,      218.97
    185.0000,      228.03
    190.0000,      236.49
    195.0000,      226.38
    200.0000,      175.15
    205.0000,      100.22
    210.0000,      43.722
    215.0000,      19.078
    220.0000,      12.925
    225.0000,      18.051
    230.0000,      52.740
    235.0000,      241.21
    240.0000,      870.58
    245.0000,      2039.8
    250.0000,      3163.5
    255.0000,      3896.4
    260.0000,      4716.6
    265.0000,      5764.5
    270.0000,      6916.0
    275.0000,      7757.1
    280.0000,      7696.2
    285.0000,      6059.0
    290.0000,      3337.4
    295.0000,      1264.0
    300.0000,      405.12
    305.0000,      135.97
    310.0000,      50.478
    315.0000,      22.981
    320.0000,      15.756
    325.0000,      20.109
    330.0000,      47.124
    335.0000,      136.60
    340.0000,      334.43
    345.0000,      619.55
    350.0000,      962.68
    355.0000,      1432.8
    360.0000,      2197.2
    365.0000,      3448.8
                   4908.7
LAYER 10
66,      29.8827
     40.0000,      8.5190
     45.0000,      9.8006
     50.0000,      12.399
     55.0000,      17.117
     60.0000,      24.701
     65.0000,      33.247
     70.0000,      41.361
     75.0000,      46.972
     80.0000,      52.689
     85.0000,      79.410
     90.0000,      211.96
     95.0000,      899.78
    100.0000,      3731.5
    105.0000,      8429.2
    110.0000,      8187.8
    115.0000,      4417.1
    120.0000,      1972.8
    125.0000,      970.67
    130.0000,      609.51
    135.0000,      500.03
    140.0000,      511.24
    145.0000,      600.47
    150.0000,      737.68
    155.0000,      853.12
    160.0000,      835.19
    165.0000,      680.42
    170.0000,      510.21
    175.0000,      383.86
    180.0000,      297.13
    185.0000,      235.58
    190.0000,      184.86
    195.0000,      135.78
    200.0000,      89.040
    205.0000,      50.972
    210.0000,      27.776
    215.0000,      18.473
    220.0000,      21.286
    225.0000,      50.104
    230.0000,      191.54
    235.0000,      782.87
    240.0000,      2320.8
    245.0000,      4761.6
    250.0000,      7084.6
    255.0000,      8602.4
    260.0000,      9764.2
    265.0000,       10907
    270.0000,       11778
    275.0000,       11810
    280.0000,       10350
    285.0000,      7241.3
    290.0000,      3730.2
    295.0000,      1463.6
    300.0000,      519.34
    305.0000,      189.72
    310.0000,      75.342
    315.0000,      38.096
    320.0000,      31.021
    325.0000,      45.481
    330.0000,      106.82
    335.0000,      300.65
    340.0000,      782.86
    345.0000,      1669.5
    350.0000,      2932.2
    355.0000,      4721.5
    360.0000,      7365.7
                    10712
LAYER 11
64,      34.7459
     45.0000,      6.8417
     50.0000,      8.0581
     55.0000,      11.243
     60.0000,      18.374
     65.0000,      31.899
     70.0000,      51.918
     75.0000,      82.276
     80.0000,      135.43
     85.0000,      257.98
     90.0000,      647.96
     95.0000,      2020.9
    100.0000,      5998.8
    105.0000,       12134
    110.0000,       14047
    115.0000,       10284
    120.0000,      6049.3
    125.0000,      3556.4
    130.0000,      2390.3
    135.0000,      1928.4
    140.0000,      1837.7
    145.0000,      1951.5
    150.0000,      2130.3
    155.0000,      2186.1
    160.0000,      1954.3
    165.0000,      1493.1
    170.0000,      1026.4
    175.0000,      673.78
    180.0000,      442.68
    185.0000,      295.57
    190.0000,      198.10
    195.0000,      130.84
    200.0000,      85.252
    205.0000,      56.411
    210.0000,      41.668
    215.0000,      40.910
    220.0000,      64.280
    225.0000,      165.45
    230.0000,      549.54
    235.0000,      1708.5
    240.0000,      4064.6
    245.0000,      7263.9
    250.0000,       10141
    255.0000,       11909
    260.0000,       12848
    265.0000,       13333
    270.0000,       13201
    275.0000,       12025
    280.0000,      9561.2
    285.0000,      6268.5
    290.0000,      3301.4
    295.0000,      1477.8
    300.0000,      631.14
    305.0000,      279.41
    310.0000,      137.30
    315.0000,      86.931
    320.0000,      84.118
    325.0000,      130.33
    330.0000,      287.31
    335.0000,      743.06
    340.0000,      1872.5
    345.0000,      4055.2
    350.0000,      7645.6
    355.0000,       12799
                    19014
LAYER 12
62,      40.0955
     50.0000,      4.1304
     55.0000,      5.4537
     60.0000,      9.1571
     65.0000,      18.152
     70.0000,      38.453
     75.0000,      77.386
     80.0000,      162.69
     85.0000,      375.34
     90.0000,      966.68
     95.0000,      2626.4
    100.0000,      6489.7
    105.0000,       12441
    110.0000,       16893
    115.0000,       16687
    120.0000,       13440
    125.0000,       10081
    130.0000,      7789.4
    135.0000,      6532.5
    140.0000,      5978.2
    145.0000,      5787.1
    150.0000,      5617.4
    155.0000,      5147.7
    160.0000,      4244.5
    165.0000,      3106.3
    170.0000,      2069.6
    175.0000,      1311.6
    180.0000,      826.43
    185.0000,      531.52
    190.0000,      351.45
    195.0000,      240.19
    200.0000,      173.17
    205.0000,      137.31
    210.0000,      128.30
    215.0000,      154.05
    220.0000,      251.81
    225.0000,      538.43
    230.0000,      1289.3
    235.0000,      2886.6
    240.0000,      5426.0
    245.0000,      8369.8
    250.0000,       10754
    255.0000,       12042
    260.0000,       12448
    265.0000,       12266
    270.0000,       11446
    275.0000,      9815.9
    280.0000,      7460.6
    285.0000,      4897.0
    290.0000,      2794.8
    295.0000,      1466.1
    300.0000,      766.03
    305.0000,      426.86
    310.0000,      271.96
    315.0000,      219.33
    320.0000,      246.15
    325.0000,      388.39
    330.0000,      793.44
    335.0000,      1841.8
    340.0000,      4206.1
    345.0000,      9067.3
    350.0000,       17239
                    27984
LAYER 13
60,      45.9801
     55.0000,      1.9796
     60.0000,      3.3122
     65.0000,      6.7726
     70.0000,      15.392
     75.0000,      39.058
     80.0000,      97.621
     85.0000,      249.21
     90.0000,      647.89
     95.0000,      1726.2
    100.0000,      4237.1
    105.0000,      8545.7
    110.0000,       13683
    115.0000,       17727
    120.0000,       19442
    125.0000,       19126
    130.0000,       17871
    135.0000,       16532
    140.0000,       15407
    145.0000,       14362
    150.0000,       13066
    155.0000,       11253
    160.0000,      8962.3
    165.0000,      6573.8
    170.0000,      4519.1
    175.0000,      3005.7
    180.0000,      2001.8
    185.0000,      1369.3
    190.0000,      976.01
    195.0000,      734.20
    200.0000,      594.48
    205.0000,      533.67
    210.0000,      550.40
    215.0000,      671.46
    220.0000,      970.98
    225.0000,      1595.2
    230.0000,      2741.1
    235.0000,      4510.6
    240.0000,      6702.2
    245.0000,      8783.3
    250.0000,       10182
    255.0000,       10730
    260.0000,       10628
    265.0000,       10051
    270.0000,      9001.1
    275.0000,      7473.5
    280.0000,      5645.3
    285.0000,      3864.3
    290.0000,      2449.3
    295.0000,      1509.9
    300.0000,      963.06
    305.0000,      671.80
    310.0000,      538.66
    315.0000,      528.40
    320.0000,      665.37
    325.0000,      1060.5
    330.0000,      2042.5
    335.0000,      4280.5
    340.0000,      9141.8
    345.0000,       18808
                    34872
LAYER 14
58,      52.4531
     60.0000,      1.0225
     65.0000,      2.1264
     70.0000,      4.3902
     75.0000,      11.650
     80.0000,      33.356
     85.0000,      97.661
     90.0000,      267.52
     95.0000,      670.93
    100.0000,      1667.0
    105.0000,      3794.9
    110.0000,      7340.2
    115.0000,       12024
    120.0000,       17137
    125.0000,       21777
    130.0000,       25172
    135.0000,       27062
    140.0000,       27563
    145.0000,       26806
    150.0000,       24828
    155.0000,       21740
    160.0000,       17921
    165.0000,       13980
    170.0000,       10482
    175.0000,      7727.4
    180.0000,      5732.5
    185.0000,      4358.4
    190.0000,      3437.8
    195.0000,      2840.8
    200.0000,      2487.1
    205.0000,      2339.0
    210.0000,      2393.9
    215.0000,      2681.1
    220.0000,      3254.8
    225.0000,      4169.1
    230.0000,      5416.4
    235.0000,      6853.1
    240.0000,      8195.1
    245.0000,      9127.0
    250.0000,      9482.8
    255.0000,      9324.3
    260.0000,      8801.8
    265.0000,      7999.9
    270.0000,      6942.3
    275.0000,      5687.9
    280.0000,      4380.6
    285.0000,      3201.3
    290.0000,      2279.9
    295.0000,      1647.7
    300.0000,      1261.1
    305.0000,      1059.2
    310.0000,      1015.2
    315.0000,      1155.5
    320.0000,      1560.4
    325.0000,      2552.7
    330.0000,      4859.0
    335.0000,      9830.2
    340.0000,       17986
                    35770
LAYER 15
54,      59.5734
     70.0000,     0.93927
     75.0000,      2.8315
     80.0000,      9.1772
     85.0000,      26.869
     90.0000,      81.044
     95.0000,      220.33
    100.0000,      527.79
    105.0000,      1226.5
    110.0000,      2688.6
    115.0000,      5330.2
    120.0000,      9352.2
    125.0000,       14680
    130.0000,       20785
    135.0000,       26607
    140.0000,       31128
    145.0000,       33790
    150.0000,       34414
    155.0000,       33104
    160.0000,       30253
    165.0000,       26506
    170.0000,       22565
    175.0000,       18959
    180.0000,       15945
    185.0000,       13564
    190.0000,       11748
    195.0000,       10404
    200.0000,      9454.8
    205.0000,      8851.0
    210.0000,      8560.1
    215.0000,      8550.5
    220.0000,      8771.0
    225.0000,      9134.7
    230.0000,      9513.5
    235.0000,      9758.5
    240.0000,      9748.7
    245.0000,      9439.4
    250.0000,      8874.7
    255.0000,      8141.3
    260.0000,      7305.2
    265.0000,      6394.9
    270.0000,      5433.7
    275.0000,      4471.5
    280.0000,      3580.8
    285.0000,      2831.8
    290.0000,      2265.6
    295.0000,      1884.8
    300.0000,      1674.1
    305.0000,      1626.3
    310.0000,      1774.3
    315.0000,      2193.8
    320.0000,      3202.6
    325.0000,      5539.1
    330.0000,       11017
                    25204
LAYER 16
52,      67.4058
     75.0000,     0.93905
     80.0000,      3.1714
     85.0000,      8.6491
     90.0000,      24.234
     95.0000,      64.580
    100.0000,      159.36
    105.0000,      379.29
    110.0000,      843.47
    115.0000,      1774.3
    120.0000,      3519.8
    125.0000,      6360.1
    130.0000,       10542
    135.0000,       16027
    140.0000,       22064
    145.0000,       27611
    150.0000,       31998
    155.0000,       35000
    160.0000,       36627
    165.0000,       36986
    170.0000,       36293
    175.0000,       34903
    180.0000,       33151
    185.0000,       31235
    190.0000,       29232
    195.0000,       27170
    200.0000,       25066
    205.0000,       22954
    210.0000,       20882
    215.0000,       18897
    220.0000,       17025
    225.0000,       15267
    230.0000,       13613
    235.0000,       12058
    240.0000,       10607
    245.0000,      9271.6
    250.0000,      8060.8
    255.0000,      6971.0
    260.0000,      5990.4
    265.0000,      5110.2
    270.0000,      4329.8
    275.0000,      3651.5
    280.0000,      3085.4
    285.0000,      2651.8
    290.0000,      2354.0
    295.0000,      2191.1
    300.0000,      2165.2
    305.0000,      2313.7
    310.0000,      2758.6
    315.0000,      3672.9
    320.0000,      5500.2
    325.0000,      8875.6
                    16980
LAYER 17
48,      76.0213
     85.0000,      3.3785
     90.0000,      9.8243
     95.0000,      22.955
    100.0000,      49.143
    105.0000,      109.34
    110.0000,      256.27
    115.0000,      550.86
    120.0000,      1127.2
    125.0000,      2179.6
    130.0000,      3853.0
    135.0000,      6397.6
    140.0000,       10093
    145.0000,       14802
    150.0000,       19908
    155.0000,       24799
    160.0000,       29238
    165.0000,       33300
    170.0000,       36876
    175.0000,       39637
    180.0000,       41429
    185.0000,       42212
    190.0000,       41889
    195.0000,       40367
    200.0000,       37680
    205.0000,       34049
    210.0000,       29842
    215.0000,       25476
    220.0000,       21309
    225.0000,       17577
    230.0000,       14392
    235.0000,       11764
    240.0000,      9640.1
    245.0000,      7940.7
    250.0000,      6583.7
    255.0000,      5504.3
    260.0000,      4657.4
    265.0000,      3997.9
    270.0000,      3474.1
    275.0000,      3053.3
    280.0000,      2745.7
    285.0000,      2542.1
    290.0000,      2423.1
    295.0000,      2434.1
    300.0000,      2600.8
    305.0000,      3051.4
    310.0000,      3839.4
    315.0000,      5340.3
                   8642.9
LAYER 18
43,      85.4985
    100.0000,      14.558
    105.0000,      37.059
    110.0000,      79.749
    115.0000,      171.36
    120.0000,      345.29
    125.0000,      683.13
    130.0000,      1278.9
    135.0000,      2193.2
    140.0000,      3516.3
    145.0000,      5456.4
    150.0000,      8235.7
    155.0000,       11823
    160.0000,       15808
    165.0000,       19730
    170.0000,       23739
    175.0000,       27628
    180.0000,       30676
    185.0000,       32532
    190.0000,       33121
    195.0000,       32413
    200.0000,       30449
    205.0000,       27446
    210.0000,       23797
    215.0000,       19954
    220.0000,       16306
    225.0000,       13105
    230.0000,       10451
    235.0000,      8337.6
    240.0000,      6700.6
    245.0000,      5454.4
    250.0000,      4523.3
    255.0000,      3853.9
    260.0000,      3372.3
    265.0000,      2996.9
    270.0000,      2693.6
    275.0000,      2480.0
    280.0000,      2359.7
    285.0000,      2291.7
    290.0000,      2371.6
    295.0000,      2557.4
    300.0000,      2829.1
    305.0000,      3425.0
                   4577.3
LAYER 19
38,      95.9233
    110.0000,      35.535
    115.0000,      74.661
    120.0000,      135.03
    125.0000,      255.85
    130.0000,      445.42
    135.0000,      753.83
    140.0000,      1247.7
    145.0000,      1972.0
    150.0000,      2939.5
    155.0000,      4258.2
    160.0000,      6196.9
    165.0000,      8575.1
    170.0000,       10867
    175.0000,       13416
    180.0000,       15892
    185.0000,       17460
    190.0000,       17818
    195.0000,       17035
    200.0000,       15450
    205.0000,       13456
    210.0000,       11363
    215.0000,      9390.0
    220.0000,      7661.6
    225.0000,      6221.7
    230.0000,      5063.2
    235.0000,      4161.4
    240.0000,      3479.1
    245.0000,      2967.4
    250.0000,      2605.7
    255.0000,      2348.2
    260.0000,      2129.1
    265.0000,      1962.6
    270.0000,      1862.4
    275.0000,      1835.4
    280.0000,      1856.6
    285.0000,      1949.6
    290.0000,      2153.2
                   2567.9
LAYER 20
34,     107.3907
    120.0000,      80.439
    125.0000,      152.09
    130.0000,      239.12
    135.0000,      367.08
    140.0000,      538.03
    145.0000,      828.82
    150.0000,      1291.9
    155.0000,      1942.2
    160.0000,      2651.0
    165.0000,      3766.6
    170.0000,      5001.0
    175.0000,      5963.6
    180.0000,      7110.1
    185.0000,      8006.8
    190.0000,      8239.0
    195.0000,      7728.5
    200.0000,      6646.8
    205.0000,      5406.8
    210.0000,      4290.5
    215.0000,      3401.8
    220.0000,      2749.0
    225.0000,      2289.8
    230.0000,      1963.9
    235.0000,      1730.3
    240.0000,      1546.7
    245.0000,      1404.5
    250.0000,      1315.0
    255.0000,      1243.4
    260.0000,      1208.7
    265.0000,      1218.4
    270.0000,      1223.3
    275.0000,      1261.7
    280.0000,      1332.9
                   1476.9
LAYER 21
27,     120.0047
    140.0000,      246.16
    145.0000,      466.49
    150.0000,      740.72
    155.0000,      1028.1
    160.0000,      1513.2
    165.0000,      1977.8
    170.0000,      2736.1
    175.0000,      3318.8
    180.0000,      3658.4
    185.0000,      3809.5
    190.0000,      3522.0
    195.0000,      3139.3
    200.0000,      2745.1
    205.0000,      2285.0
    210.0000,      1837.4
    215.0000,      1451.3
    220.0000,      1140.7
    225.0000,      920.65
    230.0000,      787.45
    235.0000,      717.12
    240.0000,      672.18
    245.0000,      663.30
    250.0000,      673.07
    255.0000,      683.46
    260.0000,      704.46
    265.0000,      747.75
                   844.86
LAYER 22
21,     133.8802
    155.0000,      748.57
    160.0000,      1166.9
    165.0000,      1593.5
    170.0000,      1941.9
    175.0000,      2255.4
    180.0000,      2208.2
    185.0000,      2167.8
    190.0000,      1979.9
    195.0000,      1678.9
    200.0000,      1402.2
    205.0000,      1138.1
    210.0000,      896.45
    215.0000,      701.65
    220.0000,      550.80
    225.0000,      425.86
    230.0000,      351.94
    235.0000,      315.75
    240.0000,      308.83
    245.0000,      317.97
    250.0000,      345.76
                   403.46
LAYER 23
15,     149.1432
    170.0000,      719.15
    175.0000,      864.15
    180.0000,      1238.3
    185.0000,      1993.5
    190.0000,      1665.9
    195.0000,      1282.8
    200.0000,      938.08
    205.0000,      698.92
    210.0000,      500.91
    215.0000,      351.21
    220.0000,      260.32
    225.0000,      197.68
    230.0000,      159.36
    235.0000,      147.91
                   164.12
LAYER 24
11, 
    180.0000,      109.09
    185.0000,      515.60
    190.0000,      1854.2
    195.0000,      1172.2
    200.0000,      812.88
    205.0000,      544.37
    210.0000,      361.58
    215.0000,      239.05
    220.0000,      140.13
    225.0000,      85.318
                   51.001
CALCULATED APPARENT RESISTIVITY
    110.0000,       5.0000,   1.00000,      13.991
    115.0000,       5.0000,   1.00000,      9.6258
    120.0000,       5.0000,   1.00000,      19.284
    125.0000,       5.0000,   1.00000,      16.395
    130.0000,       5.0000,   1.00000,      22.042
    135.0000,       5.0000,   1.00000,      20.952
    140.0000,       5.0000,   1.00000,      23.098
    145.0000,       5.0000,   1.00000,      19.581
    150.0000,       5.0000,   1.00000,      23.694
    155.0000,       5.0000,   1.00000,      26.969
    160.0000,       5.0000,   1.00000,      16.977
    165.0000,       5.0000,   1.00000,      23.671
    170.0000,       5.0000,   1.00000,      17.864
    175.0000,       5.0000,   1.00000,      20.674
    180.0000,       5.0000,   1.00000,      18.713
    185.0000,       5.0000,   1.00000,      19.755
    190.0000,       5.0000,   1.00000,      19.623
    195.0000,       5.0000,   1.00000,      19.064
    200.0000,       5.0000,   1.00000,      18.381
    205.0000,       5.0000,   1.00000,      21.051
    210.0000,       5.0000,   1.00000,      22.741
    215.0000,       5.0000,   1.00000,      27.915
    220.0000,       5.0000,   1.00000,      38.090
    225.0000,       5.0000,   1.00000,      79.046
    235.0000,       5.0000,   1.00000,      27.086
    240.0000,       5.0000,   1.00000,      18.352
    245.0000,       5.0000,   1.00000,      19.324
    250.0000,       5.0000,   1.00000,      17.767
    255.0000,       5.0000,   1.00000,      18.158
    260.0000,       5.0000,   1.00000,      19.251
    265.0000,       5.0000,   1.00000,      19.492
    107.5000,       5.0000,   2.00000,      15.464
    112.5000,       5.0000,   2.00000,      12.910
    117.5000,       5.0000,   2.00000,      16.538
    122.5000,       5.0000,   2.00000,      17.018
    127.5000,       5.0000,   2.00000,      18.064
    132.5000,       5.0000,   2.00000,      22.854
    137.5000,       5.0000,   2.00000,      24.788
    142.5000,       5.0000,   2.00000,      20.734
    147.5000,       5.0000,   2.00000,      23.966
    152.5000,       5.0000,   2.00000,      31.163
    157.5000,       5.0000,   2.00000,      15.950
    162.5000,       5.0000,   2.00000,      21.093
    167.5000,       5.0000,   2.00000,      21.654
    172.5000,       5.0000,   2.00000,      20.235
    177.5000,       5.0000,   2.00000,      20.587
    182.5000,       5.0000,   2.00000,      21.342
    187.5000,       5.0000,   2.00000,      22.635
    192.5000,       5.0000,   2.00000,      22.428
    197.5000,       5.0000,   2.00000,      22.721
    202.5000,       5.0000,   2.00000,      27.964
    207.5000,       5.0000,   2.00000,      31.378
    212.5000,       5.0000,   2.00000,      35.320
    217.5000,       5.0000,   2.00000,      48.294
    222.5000,       5.0000,   2.00000,      97.539
    232.5000,       5.0000,   2.00000,      19.973
    237.5000,       5.0000,   2.00000,      20.972
    242.5000,       5.0000,   2.00000,      17.559
    247.5000,       5.0000,   2.00000,      20.308
    252.5000,       5.0000,   2.00000,      20.212
    257.5000,       5.0000,   2.00000,      19.680
    262.5000,       5.0000,   2.00000,      19.746
    267.5000,       5.0000,   2.00000,      21.247
    272.5000,       5.0000,   2.00000,      20.708
    277.5000,       5.0000,   2.00000,      24.815
    282.5000,       5.0000,   2.00000,      31.665
    287.5000,       5.0000,   2.00000,      42.758
    292.5000,       5.0000,   2.00000,      82.882
     10.0000,      10.0000,   1.00000,      12.934
     30.0000,      10.0000,   1.00000,      6.3403
     40.0000,      10.0000,   1.00000,      7.8287
     50.0000,      10.0000,   1.00000,      5.1318
     60.0000,      10.0000,   1.00000,      7.9412
     70.0000,      10.0000,   1.00000,      7.2067
     80.0000,      10.0000,   1.00000,      18.363
     90.0000,      10.0000,   1.00000,      10.339
    100.0000,      10.0000,   1.00000,      13.236
    110.0000,      10.0000,   1.00000,      15.052
    115.0000,      10.0000,   1.00000,      16.292
    120.0000,      10.0000,   1.00000,      16.460
    125.0000,      10.0000,   1.00000,      17.827
    130.0000,      10.0000,   1.00000,      18.721
    135.0000,      10.0000,   1.00000,      24.198
    140.0000,      10.0000,   1.00000,      23.850
    145.0000,      10.0000,   1.00000,      22.412
    150.0000,      10.0000,   1.00000,      26.839
    155.0000,      10.0000,   1.00000,      26.817
    160.0000,      10.0000,   1.00000,      18.121
    165.0000,      10.0000,   1.00000,      21.097
    170.0000,      10.0000,   1.00000,      22.802
    175.0000,      10.0000,   1.00000,      20.874
    180.0000,      10.0000,   1.00000,      22.107
    185.0000,      10.0000,   1.00000,      22.902
    190.0000,      10.0000,   1.00000,      23.955
    195.0000,      10.0000,   1.00000,      23.882
    200.0000,      10.0000,   1.00000,      26.487
    205.0000,      10.0000,   1.00000,      31.842
    210.0000,      10.0000,   1.00000,      36.055
    215.0000,      10.0000,   1.00000,      42.770
    220.0000,      10.0000,   1.00000,      69.287
    225.0000,      10.0000,   1.00000,      72.912
    235.0000,      10.0000,   1.00000,      19.283
    240.0000,      10.0000,   1.00000,      20.917
    245.0000,      10.0000,   1.00000,      18.337
    250.0000,      10.0000,   1.00000,      21.486
    255.0000,      10.0000,   1.00000,      21.237
    260.0000,      10.0000,   1.00000,      20.665
    265.0000,      10.0000,   1.00000,      21.309
    270.0000,      10.0000,   1.00000,      22.299
    275.0000,      10.0000,   1.00000,      23.862
    280.0000,      10.0000,   1.00000,      29.431
    285.0000,      10.0000,   1.00000,      39.106
    290.0000,      10.0000,   1.00000,      61.731
    300.0000,      10.0000,   1.00000,      24.079
    310.0000,      10.0000,   1.00000,      82.902
    330.0000,      10.0000,   1.00000,      53.702
    110.0000,       5.0000,   3.00000,      14.229
    115.0000,       5.0000,   3.00000,      23.056
    120.0000,       5.0000,   3.00000,      16.304
    125.0000,       5.0000,   3.00000,      19.445
    130.0000,       5.0000,   3.00000,      20.036
    135.0000,       5.0000,   3.00000,      26.886
    140.0000,       5.0000,   3.00000,      21.975
    145.0000,       5.0000,   3.00000,      25.769
    150.0000,       5.0000,   3.00000,      32.583
    160.0000,       5.0000,   3.00000,      22.462
    165.0000,       5.0000,   3.00000,      21.106
    170.0000,       5.0000,   3.00000,      25.098
    175.0000,       5.0000,   3.00000,      22.153
    180.0000,       5.0000,   3.00000,      25.147
    185.0000,       5.0000,   3.00000,      26.021
    190.0000,       5.0000,   3.00000,      26.594
    195.0000,       5.0000,   3.00000,      26.791
    200.0000,       5.0000,   3.00000,      34.019
    205.0000,       5.0000,   3.00000,      39.598
    210.0000,       5.0000,   3.00000,      45.408
    215.0000,       5.0000,   3.00000,      57.671
    220.0000,       5.0000,   3.00000,      111.27
    230.0000,       5.0000,   3.00000,      21.048
    240.0000,       5.0000,   3.00000,      20.808
    245.0000,       5.0000,   3.00000,      19.895
    250.0000,       5.0000,   3.00000,      23.841
    255.0000,       5.0000,   3.00000,      23.286
    260.0000,       5.0000,   3.00000,      22.635
    265.0000,       5.0000,   3.00000,      24.434
    270.0000,       5.0000,   3.00000,      24.404
    112.5000,       5.0000,   4.00000,      24.938
    117.5000,       5.0000,   4.00000,      21.713
    122.5000,       5.0000,   4.00000,      20.188
    127.5000,       5.0000,   4.00000,      22.107
    132.5000,       5.0000,   4.00000,      25.053
    137.5000,       5.0000,   4.00000,      23.634
    142.5000,       5.0000,   4.00000,      27.538
    147.5000,       5.0000,   4.00000,      35.334
    157.5000,       5.0000,   4.00000,      26.265
    162.5000,       5.0000,   4.00000,      23.223
    167.5000,       5.0000,   4.00000,      26.085
    172.5000,       5.0000,   4.00000,      27.559
    177.5000,       5.0000,   4.00000,      28.314
    182.5000,       5.0000,   4.00000,      30.630
    187.5000,       5.0000,   4.00000,      30.360
    192.5000,       5.0000,   4.00000,      30.919
    197.5000,       5.0000,   4.00000,      38.751
    202.5000,       5.0000,   4.00000,      45.712
    207.5000,       5.0000,   4.00000,      53.542
    212.5000,       5.0000,   4.00000,      68.783
    217.5000,       5.0000,   4.00000,      123.04
    227.5000,       5.0000,   4.00000,      23.451
    232.5000,       5.0000,   4.00000,      19.441
    237.5000,       5.0000,   4.00000,      18.973
    242.5000,       5.0000,   4.00000,      24.122
    247.5000,       5.0000,   4.00000,      24.604
    252.5000,       5.0000,   4.00000,      27.334
    257.5000,       5.0000,   4.00000,      27.282
    262.5000,       5.0000,   4.00000,      28.971
    267.5000,       5.0000,   4.00000,      28.969
    272.5000,       5.0000,   4.00000,      36.574
    277.5000,       5.0000,   4.00000,      47.152
    282.5000,       5.0000,   4.00000,      64.886
    287.5000,       5.0000,   4.00000,      119.75
     25.0000,      10.0000,   2.00000,      5.0331
     35.0000,      10.0000,   2.00000,      7.1025
     45.0000,      10.0000,   2.00000,      5.7094
     55.0000,      10.0000,   2.00000,      6.7162
     65.0000,      10.0000,   2.00000,      8.6192
     75.0000,      10.0000,   2.00000,      7.8917
     85.0000,      10.0000,   2.00000,      9.4749
     95.0000,      10.0000,   2.00000,      7.9513
    105.0000,      10.0000,   2.00000,      8.7091
    115.0000,      10.0000,   2.00000,      23.938
    120.0000,      10.0000,   2.00000,      23.371
    125.0000,      10.0000,   2.00000,      21.573
    130.0000,      10.0000,   2.00000,      24.422
    135.0000,      10.0000,   2.00000,      24.111
    140.0000,      10.0000,   2.00000,      26.042
    145.0000,      10.0000,   2.00000,      31.657
    150.0000,      10.0000,   2.00000,      29.504
    155.0000,      10.0000,   2.00000,      22.855
    160.0000,      10.0000,   2.00000,      26.492
    165.0000,      10.0000,   2.00000,      25.544
    170.0000,      10.0000,   2.00000,      27.374
    175.0000,      10.0000,   2.00000,      30.377
    180.0000,      10.0000,   2.00000,      30.712
    185.0000,      10.0000,   2.00000,      32.324
    190.0000,      10.0000,   2.00000,      31.980
    195.0000,      10.0000,   2.00000,      35.887
    200.0000,      10.0000,   2.00000,      43.284
    205.0000,      10.0000,   2.00000,      51.030
    210.0000,      10.0000,   2.00000,      63.008
    215.0000,      10.0000,   2.00000,      96.610
    220.0000,      10.0000,   2.00000,      84.293
    230.0000,      10.0000,   2.00000,      22.796
    235.0000,      10.0000,   2.00000,      19.885
    240.0000,      10.0000,   2.00000,      20.507
    245.0000,      10.0000,   2.00000,      26.347
    250.0000,      10.0000,   2.00000,      26.174
    255.0000,      10.0000,   2.00000,      29.029
    260.0000,      10.0000,   2.00000,      30.145
    265.0000,      10.0000,   2.00000,      31.028
    270.0000,      10.0000,   2.00000,      34.570
    275.0000,      10.0000,   2.00000,      44.292
    280.0000,      10.0000,   2.00000,      58.912
    285.0000,      10.0000,   2.00000,      93.955
    305.0000,      10.0000,   2.00000,      75.736
    325.0000,      10.0000,   2.00000,      34.243
    335.0000,      10.0000,   2.00000,      44.812
    345.0000,      10.0000,   2.00000,      46.680
    355.0000,      10.0000,   2.00000,      38.657
    365.0000,      10.0000,   2.00000,      36.997
    375.0000,      10.0000,   2.00000,      37.248
    385.0000,      10.0000,   2.00000,      94.856
     30.0000,      20.0000,   1.00000,      5.4473
     40.0000,      20.0000,   1.00000,      6.4271
     50.0000,      20.0000,   1.00000,      6.2414
     60.0000,      20.0000,   1.00000,      6.8230
     70.0000,      20.0000,   1.00000,      8.5904
     80.0000,      20.0000,   1.00000,      8.3384
     90.0000,      20.0000,   1.00000,      9.1528
    100.0000,      20.0000,   1.00000,      7.3464
    110.0000,      20.0000,   1.00000,      10.195
    120.0000,      20.0000,   1.00000,      24.928
    125.0000,      20.0000,   1.00000,      26.277
    130.0000,      20.0000,   1.00000,      23.936
    135.0000,      20.0000,   1.00000,      25.623
    140.0000,      20.0000,   1.00000,      27.330
    145.0000,      20.0000,   1.00000,      28.452
    150.0000,      20.0000,   1.00000,      30.005
    155.0000,      20.0000,   1.00000,      29.950
    160.0000,      20.0000,   1.00000,      25.746
    165.0000,      20.0000,   1.00000,      29.144
    170.0000,      20.0000,   1.00000,      28.946
    175.0000,      20.0000,   1.00000,      31.378
    180.0000,      20.0000,   1.00000,      34.369
    185.0000,      20.0000,   1.00000,      33.750
    190.0000,      20.0000,   1.00000,      36.265
    195.0000,      20.0000,   1.00000,      38.577
    200.0000,      20.0000,   1.00000,      43.838
    205.0000,      20.0000,   1.00000,      53.108
    210.0000,      20.0000,   1.00000,      71.844
    215.0000,      20.0000,   1.00000,      74.751
    220.0000,      20.0000,   1.00000,      74.602
    225.0000,      20.0000,   1.00000,      65.659
    235.0000,      20.0000,   1.00000,      23.372
    240.0000,      20.0000,   1.00000,      22.251
    245.0000,      20.0000,   1.00000,      23.697
    250.0000,      20.0000,   1.00000,      29.508
    255.0000,      20.0000,   1.00000,      29.639
    260.0000,      20.0000,   1.00000,      33.181
    265.0000,      20.0000,   1.00000,      35.823
    270.0000,      20.0000,   1.00000,      40.586
    275.0000,      20.0000,   1.00000,      49.410
    280.0000,      20.0000,   1.00000,      71.252
    290.0000,      20.0000,   1.00000,      74.607
    300.0000,      20.0000,   1.00000,      47.596
    310.0000,      20.0000,   1.00000,      70.915
    330.0000,      20.0000,   1.00000,      36.177
    340.0000,      20.0000,   1.00000,      45.338
    350.0000,      20.0000,   1.00000,      47.048
    360.0000,      20.0000,   1.00000,      41.594
    370.0000,      20.0000,   1.00000,      40.903
    380.0000,      20.0000,   1.00000,      66.336
    115.0000,       5.0000,   5.00000,      22.438
    120.0000,       5.0000,   5.00000,      25.858
    125.0000,       5.0000,   5.00000,      23.650
    130.0000,       5.0000,   5.00000,      27.895
    135.0000,       5.0000,   5.00000,      22.697
    140.0000,       5.0000,   5.00000,      29.653
    145.0000,       5.0000,   5.00000,      37.835
    155.0000,       5.0000,   5.00000,      28.382
    160.0000,       5.0000,   5.00000,      26.832
    165.0000,       5.0000,   5.00000,      29.024
    170.0000,       5.0000,   5.00000,      29.309
    175.0000,       5.0000,   5.00000,      34.603
    180.0000,       5.0000,   5.00000,      34.308
    185.0000,       5.0000,   5.00000,      34.864
    190.0000,       5.0000,   5.00000,      34.411
    195.0000,       5.0000,   5.00000,      43.338
    200.0000,       5.0000,   5.00000,      50.085
    205.0000,       5.0000,   5.00000,      59.006
    210.0000,       5.0000,   5.00000,      77.205
    215.0000,       5.0000,   5.00000,      138.35
    225.0000,       5.0000,   5.00000,      26.310
    230.0000,       5.0000,   5.00000,      21.815
    235.0000,       5.0000,   5.00000,      20.551
    240.0000,       5.0000,   5.00000,      22.807
    245.0000,       5.0000,   5.00000,      29.685
    250.0000,       5.0000,   5.00000,      28.529
    255.0000,       5.0000,   5.00000,      31.570
    260.0000,       5.0000,   5.00000,      34.440
    265.0000,       5.0000,   5.00000,      34.114
    270.0000,       5.0000,   5.00000,      42.971
    275.0000,       5.0000,   5.00000,      55.869
    117.5000,       5.0000,   6.00000,      25.825
    122.5000,       5.0000,   6.00000,      29.203
    127.5000,       5.0000,   6.00000,      30.024
    132.5000,       5.0000,   6.00000,      25.113
    137.5000,       5.0000,   6.00000,      29.071
    142.5000,       5.0000,   6.00000,      40.554
    147.5000,       5.0000,   6.00000,      22.143
    152.5000,       5.0000,   6.00000,      30.799
    157.5000,       5.0000,   6.00000,      28.798
    162.5000,       5.0000,   6.00000,      33.049
    167.5000,       5.0000,   6.00000,      32.423
    172.5000,       5.0000,   6.00000,      36.790
    177.5000,       5.0000,   6.00000,      40.767
    182.5000,       5.0000,   6.00000,      38.390
    187.5000,       5.0000,   6.00000,      38.542
    192.5000,       5.0000,   6.00000,      47.084
    197.5000,       5.0000,   6.00000,      54.372
    202.5000,       5.0000,   6.00000,      62.864
    207.5000,       5.0000,   6.00000,      82.480
    212.5000,       5.0000,   6.00000,      149.07
    222.5000,       5.0000,   6.00000,      29.388
    227.5000,       5.0000,   6.00000,      24.394
    232.5000,       5.0000,   6.00000,      22.766
    237.5000,       5.0000,   6.00000,      24.548
    242.5000,       5.0000,   6.00000,      28.389
    247.5000,       5.0000,   6.00000,      33.775
    252.5000,       5.0000,   6.00000,      33.151
    257.5000,       5.0000,   6.00000,      39.151
    262.5000,       5.0000,   6.00000,      39.789
    267.5000,       5.0000,   6.00000,      49.768
    272.5000,       5.0000,   6.00000,      64.198
    277.5000,       5.0000,   6.00000,      88.098
    282.5000,       5.0000,   6.00000,      156.29
    125.0000,      25.0000,   1.00000,      26.668
    130.0000,      25.0000,   1.00000,      30.630
    135.0000,      25.0000,   1.00000,      29.592
    140.0000,      25.0000,   1.00000,      29.791
    145.0000,      25.0000,   1.00000,      28.684
    150.0000,      25.0000,   1.00000,      32.354
    155.0000,      25.0000,   1.00000,      32.592
    165.0000,      25.0000,   1.00000,      33.041
    170.0000,      25.0000,   1.00000,      35.013
    175.0000,      25.0000,   1.00000,      36.434
    180.0000,      25.0000,   1.00000,      38.004
    185.0000,      25.0000,   1.00000,      42.595
    190.0000,      25.0000,   1.00000,      43.040
    195.0000,      25.0000,   1.00000,      47.033
    200.0000,      25.0000,   1.00000,      53.159
    205.0000,      25.0000,   1.00000,      69.895
    210.0000,      25.0000,   1.00000,      72.566
    215.0000,      25.0000,   1.00000,      75.713
    220.0000,      25.0000,   1.00000,      75.421
    225.0000,      25.0000,   1.00000,      66.425
    235.0000,      25.0000,   1.00000,      27.024
    240.0000,      25.0000,   1.00000,      26.070
    245.0000,      25.0000,   1.00000,      27.119
    250.0000,      25.0000,   1.00000,      30.306
    255.0000,      25.0000,   1.00000,      37.297
    260.0000,      25.0000,   1.00000,      38.632
    265.0000,      25.0000,   1.00000,      46.577
    270.0000,      25.0000,   1.00000,      56.141
    275.0000,      25.0000,   1.00000,      74.865
     20.0000,      10.0000,   3.00000,      4.7103
     30.0000,      10.0000,   3.00000,      6.2759
     40.0000,      10.0000,   3.00000,      5.0764
     50.0000,      10.0000,   3.00000,      7.3053
     60.0000,      10.0000,   3.00000,      7.0366
     70.0000,      10.0000,   3.00000,      8.5326
     80.0000,      10.0000,   3.00000,      9.2320
     90.0000,      10.0000,   3.00000,      8.5086
    100.0000,      10.0000,   3.00000,      6.1365
    110.0000,      10.0000,   3.00000,      13.167
    120.0000,      10.0000,   3.00000,      26.909
    130.0000,      10.0000,   3.00000,      28.662
    140.0000,      10.0000,   3.00000,      33.769
    150.0000,      10.0000,   3.00000,      26.699
    160.0000,      10.0000,   3.00000,      31.527
    170.0000,      10.0000,   3.00000,      35.752
    180.0000,      10.0000,   3.00000,      42.355
    190.0000,      10.0000,   3.00000,      44.146
    200.0000,      10.0000,   3.00000,      59.742
    210.0000,      10.0000,   3.00000,      113.47
    230.0000,      10.0000,   3.00000,      24.691
    240.0000,      10.0000,   3.00000,      26.983
    250.0000,      10.0000,   3.00000,      35.831
    260.0000,      10.0000,   3.00000,      41.487
    270.0000,      10.0000,   3.00000,      59.701
    280.0000,      10.0000,   3.00000,      125.17
    300.0000,      10.0000,   3.00000,      84.500
    320.0000,      10.0000,   3.00000,      48.541
    330.0000,      10.0000,   3.00000,      40.047
    340.0000,      10.0000,   3.00000,      46.389
    122.5000,      15.0000,   2.00000,      28.709
    127.5000,      15.0000,   2.00000,      31.893
    132.5000,      15.0000,   2.00000,      29.954
    137.5000,      15.0000,   2.00000,      31.882
    142.5000,      15.0000,   2.00000,      31.152
    147.5000,      15.0000,   2.00000,      33.624
    157.5000,      15.0000,   2.00000,      32.469
    162.5000,      15.0000,   2.00000,      33.208
    167.5000,      15.0000,   2.00000,      36.907
    172.5000,      15.0000,   2.00000,      38.346
    177.5000,      15.0000,   2.00000,      41.090
    182.5000,      15.0000,   2.00000,      43.599
    187.5000,      15.0000,   2.00000,      43.650
    192.5000,      15.0000,   2.00000,      48.771
    197.5000,      15.0000,   2.00000,      56.399
    202.5000,      15.0000,   2.00000,      67.279
    207.5000,      15.0000,   2.00000,      94.076
    212.5000,      15.0000,   2.00000,      93.006
    217.5000,      15.0000,   2.00000,      82.821
    227.5000,      15.0000,   2.00000,      28.155
    232.5000,      15.0000,   2.00000,      25.828
    237.5000,      15.0000,   2.00000,      26.559
    242.5000,      15.0000,   2.00000,      28.750
    247.5000,      15.0000,   2.00000,      31.802
    252.5000,      15.0000,   2.00000,      38.679
    257.5000,      15.0000,   2.00000,      39.150
    262.5000,      15.0000,   2.00000,      46.909
    267.5000,      15.0000,   2.00000,      55.931
    272.5000,      15.0000,   2.00000,      72.359
    277.5000,      15.0000,   2.00000,      107.22
    120.0000,       5.0000,   7.00000,      28.355
    125.0000,       5.0000,   7.00000,      35.940
    130.0000,       5.0000,   7.00000,      26.846
    135.0000,       5.0000,   7.00000,      31.908
    140.0000,       5.0000,   7.00000,      40.033
    145.0000,       5.0000,   7.00000,      23.565
    150.0000,       5.0000,   7.00000,      32.775
    155.0000,       5.0000,   7.00000,      30.901
    160.0000,       5.0000,   7.00000,      35.167
    165.0000,       5.0000,   7.00000,      36.311
    170.0000,       5.0000,   7.00000,      40.190
    175.0000,       5.0000,   7.00000,      42.849
    180.0000,       5.0000,   7.00000,      44.472
    185.0000,       5.0000,   7.00000,      41.738
    190.0000,       5.0000,   7.00000,      51.618
    195.0000,       5.0000,   7.00000,      58.017
    200.0000,       5.0000,   7.00000,      66.903
    205.0000,       5.0000,   7.00000,      85.946
    210.0000,       5.0000,   7.00000,      154.80
    220.0000,       5.0000,   7.00000,      33.203
    225.0000,       5.0000,   7.00000,      27.058
    230.0000,       5.0000,   7.00000,      25.086
    235.0000,       5.0000,   7.00000,      26.866
    240.0000,       5.0000,   7.00000,      30.229
    245.0000,       5.0000,   7.00000,      32.328
    250.0000,       5.0000,   7.00000,      38.571
    255.0000,       5.0000,   7.00000,      41.130
    260.0000,       5.0000,   7.00000,      44.600
    265.0000,       5.0000,   7.00000,      57.034
    270.0000,       5.0000,   7.00000,      72.946
    275.0000,       5.0000,   7.00000,      98.947
    280.0000,       5.0000,   7.00000,      174.61
     30.0000,      30.0000,   1.00000,      4.9375
     40.0000,      30.0000,   1.00000,      5.5549
     50.0000,      30.0000,   1.00000,      5.7676
     60.0000,      30.0000,   1.00000,      7.1241
     70.0000,      30.0000,   1.00000,      7.6048
     80.0000,      30.0000,   1.00000,      9.5257
     90.0000,      30.0000,   1.00000,      8.3167
    100.0000,      30.0000,   1.00000,      8.1510
    110.0000,      30.0000,   1.00000,      8.0921
    120.0000,      30.0000,   1.00000,      14.156
    130.0000,      30.0000,   1.00000,      31.108
    135.0000,      30.0000,   1.00000,      34.609
    140.0000,      30.0000,   1.00000,      32.318
    145.0000,      30.0000,   1.00000,      31.799
    150.0000,      30.0000,   1.00000,      32.625
    155.0000,      30.0000,   1.00000,      35.291
    160.0000,      30.0000,   1.00000,      33.016
    165.0000,      30.0000,   1.00000,      37.111
    170.0000,      30.0000,   1.00000,      38.838
    175.0000,      30.0000,   1.00000,      41.966
    180.0000,      30.0000,   1.00000,      43.651
    185.0000,      30.0000,   1.00000,      47.448
    190.0000,      30.0000,   1.00000,      52.966
    195.0000,      30.0000,   1.00000,      55.703
    200.0000,      30.0000,   1.00000,      68.946
    205.0000,      30.0000,   1.00000,      71.347
    210.0000,      30.0000,   1.00000,      74.268
    215.0000,      30.0000,   1.00000,      75.036
    220.0000,      30.0000,   1.00000,      74.288
    225.0000,      30.0000,   1.00000,      66.562
    235.0000,      30.0000,   1.00000,      30.840
    240.0000,      30.0000,   1.00000,      30.078
    245.0000,      30.0000,   1.00000,      31.546
    250.0000,      30.0000,   1.00000,      34.287
    255.0000,      30.0000,   1.00000,      39.353
    260.0000,      30.0000,   1.00000,      50.515
    265.0000,      30.0000,   1.00000,      57.676
    270.0000,      30.0000,   1.00000,      79.866
    277.5000,       5.0000,   8.00000,      191.62
     25.0000,      10.0000,   4.00000,      5.9778
     35.0000,      10.0000,   4.00000,      4.3105
     45.0000,      10.0000,   4.00000,      6.6039
     55.0000,      10.0000,   4.00000,      7.1362
     65.0000,      10.0000,   4.00000,      6.7706
     75.0000,      10.0000,   4.00000,      11.298
     85.0000,      10.0000,   4.00000,      8.2654
     95.0000,      10.0000,   4.00000,      6.4495
    105.0000,      10.0000,   4.00000,      9.6693
    115.0000,      10.0000,   4.00000,      14.250
    125.0000,      10.0000,   4.00000,      31.906
    130.0000,      10.0000,   4.00000,      34.559
    135.0000,      10.0000,   4.00000,      39.064
    140.0000,      10.0000,   4.00000,      35.261
    145.0000,      10.0000,   4.00000,      28.191
    150.0000,      10.0000,   4.00000,      34.424
    155.0000,      10.0000,   4.00000,      35.422
    160.0000,      10.0000,   4.00000,      38.625
    165.0000,      10.0000,   4.00000,      41.775
    170.0000,      10.0000,   4.00000,      46.863
    175.0000,      10.0000,   4.00000,      47.450
    180.0000,      10.0000,   4.00000,      47.294
    185.0000,      10.0000,   4.00000,      53.649
    190.0000,      10.0000,   4.00000,      60.043
    195.0000,      10.0000,   4.00000,      68.069
    200.0000,      10.0000,   4.00000,      80.471
    205.0000,      10.0000,   4.00000,      122.22
    210.0000,      10.0000,   4.00000,      102.22
    220.0000,      10.0000,   4.00000,      35.015
    225.0000,      10.0000,   4.00000,      30.259
    230.0000,      10.0000,   4.00000,      29.315
    235.0000,      10.0000,   4.00000,      31.866
    240.0000,      10.0000,   4.00000,      34.321
    245.0000,      10.0000,   4.00000,      36.105
    250.0000,      10.0000,   4.00000,      40.686
    255.0000,      10.0000,   4.00000,      49.890
    260.0000,      10.0000,   4.00000,      55.537
    265.0000,      10.0000,   4.00000,      75.072
    270.0000,      10.0000,   4.00000,      100.01
    275.0000,      10.0000,   4.00000,      154.47
    295.0000,      10.0000,   4.00000,      96.758
    315.0000,      10.0000,   4.00000,      44.903
    325.0000,      10.0000,   4.00000,      54.978
    335.0000,      10.0000,   4.00000,      46.005
    345.0000,      10.0000,   4.00000,      49.545
    355.0000,      10.0000,   4.00000,      56.152
    365.0000,      10.0000,   4.00000,      60.240
    375.0000,      10.0000,   4.00000,      155.46
    270.0000,       5.0000,   9.00000,      122.29
    275.0000,       5.0000,   9.00000,      209.65
    135.0000,      35.0000,   1.00000,      32.822
    140.0000,      35.0000,   1.00000,      37.359
    145.0000,      35.0000,   1.00000,      34.218
    150.0000,      35.0000,   1.00000,      35.825
    155.0000,      35.0000,   1.00000,      35.938
    165.0000,      35.0000,   1.00000,      40.340
    170.0000,      35.0000,   1.00000,      42.327
    175.0000,      35.0000,   1.00000,      46.036
    180.0000,      35.0000,   1.00000,      50.271
    185.0000,      35.0000,   1.00000,      53.752
    190.0000,      35.0000,   1.00000,      59.201
    195.0000,      35.0000,   1.00000,      72.628
    200.0000,      35.0000,   1.00000,      71.038
    205.0000,      35.0000,   1.00000,      74.694
    210.0000,      35.0000,   1.00000,      75.010
    215.0000,      35.0000,   1.00000,      75.087
    220.0000,      35.0000,   1.00000,      73.037
    225.0000,      35.0000,   1.00000,      66.180
    235.0000,      35.0000,   1.00000,      35.303
    240.0000,      35.0000,   1.00000,      34.513
    245.0000,      35.0000,   1.00000,      36.124
    250.0000,      35.0000,   1.00000,      40.137
    255.0000,      35.0000,   1.00000,      46.369
    260.0000,      35.0000,   1.00000,      56.582
    265.0000,      35.0000,   1.00000,      82.245
     30.0000,      20.0000,   2.00000,      5.1647
     40.0000,      20.0000,   2.00000,      4.8339
     50.0000,      20.0000,   2.00000,      6.4587
     60.0000,      20.0000,   2.00000,      6.9429
     80.0000,      20.0000,   2.00000,      10.519
     90.0000,      20.0000,   2.00000,      7.4013
    100.0000,      20.0000,   2.00000,      7.7934
    110.0000,      20.0000,   2.00000,      10.048
    120.0000,      20.0000,   2.00000,      15.144
    130.0000,      20.0000,   2.00000,      35.307
    140.0000,      20.0000,   2.00000,      35.974
    150.0000,      20.0000,   2.00000,      31.480
    160.0000,      20.0000,   2.00000,      39.333
    170.0000,      20.0000,   2.00000,      46.148
    180.0000,      20.0000,   2.00000,      51.551
    190.0000,      20.0000,   2.00000,      63.577
    200.0000,      20.0000,   2.00000,      93.745
    210.0000,      20.0000,   2.00000,      88.794
    230.0000,      20.0000,   2.00000,      33.079
    240.0000,      20.0000,   2.00000,      35.465
    250.0000,      20.0000,   2.00000,      41.592
    260.0000,      20.0000,   2.00000,      65.200
    270.0000,      20.0000,   2.00000,      118.24
    280.0000,      20.0000,   2.00000,      112.33
    290.0000,      20.0000,   2.00000,      69.335
    300.0000,      20.0000,   2.00000,      85.985
    320.0000,      20.0000,   2.00000,      46.983
    330.0000,      20.0000,   2.00000,      56.876
    340.0000,      20.0000,   2.00000,      47.738
    350.0000,      20.0000,   2.00000,      53.124
    360.0000,      20.0000,   2.00000,      61.655
    370.0000,      20.0000,   2.00000,      110.29
    130.0000,      15.0000,   3.00000,      35.906
    135.0000,      15.0000,   3.00000,      40.040
    140.0000,      15.0000,   3.00000,      37.046
    150.0000,      15.0000,   3.00000,      35.570
    155.0000,      15.0000,   3.00000,      38.625
    160.0000,      15.0000,   3.00000,      42.722
    165.0000,      15.0000,   3.00000,      46.395
    170.0000,      15.0000,   3.00000,      50.097
    175.0000,      15.0000,   3.00000,      52.082
    180.0000,      15.0000,   3.00000,      54.262
    185.0000,      15.0000,   3.00000,      60.165
    190.0000,      15.0000,   3.00000,      71.699
    195.0000,      15.0000,   3.00000,      79.809
    200.0000,      15.0000,   3.00000,      109.29
    205.0000,      15.0000,   3.00000,      101.24
    210.0000,      15.0000,   3.00000,      88.245
    220.0000,      15.0000,   3.00000,      36.851
    225.0000,      15.0000,   3.00000,      34.045
    230.0000,      15.0000,   3.00000,      34.494
    235.0000,      15.0000,   3.00000,      36.212
    240.0000,      15.0000,   3.00000,      38.576
    245.0000,      15.0000,   3.00000,      41.521
    250.0000,      15.0000,   3.00000,      45.362
    255.0000,      15.0000,   3.00000,      54.453
    260.0000,      15.0000,   3.00000,      74.187
    265.0000,      15.0000,   3.00000,      94.726
    270.0000,      15.0000,   3.00000,      145.78
    127.5000,       5.0000,  10.00000,      35.448
    132.5000,       5.0000,  10.00000,      51.157
    142.5000,       5.0000,  10.00000,      36.526
    147.5000,       5.0000,  10.00000,      33.604
    152.5000,       5.0000,  10.00000,      40.529
    157.5000,       5.0000,  10.00000,      41.659
    162.5000,       5.0000,  10.00000,      48.107
    167.5000,       5.0000,  10.00000,      51.709
    172.5000,       5.0000,  10.00000,      52.642
    177.5000,       5.0000,  10.00000,      51.185
    182.5000,       5.0000,  10.00000,      62.822
    187.5000,       5.0000,  10.00000,      72.885
    192.5000,       5.0000,  10.00000,      78.270
    197.5000,       5.0000,  10.00000,      98.080
    202.5000,       5.0000,  10.00000,      166.52
    212.5000,       5.0000,  10.00000,      41.907
    217.5000,       5.0000,  10.00000,      35.453
    222.5000,       5.0000,  10.00000,      32.752
    227.5000,       5.0000,  10.00000,      34.514
    232.5000,       5.0000,  10.00000,      37.652
    237.5000,       5.0000,  10.00000,      38.769
    242.5000,       5.0000,  10.00000,      41.001
    247.5000,       5.0000,  10.00000,      47.141
    252.5000,       5.0000,  10.00000,      51.208
    257.5000,       5.0000,  10.00000,      74.530
    262.5000,       5.0000,  10.00000,      94.023
    267.5000,       5.0000,  10.00000,      132.18
    272.5000,       5.0000,  10.00000,      228.66
     40.0000,      40.0000,   1.00000,      5.0904
     50.0000,      40.0000,   1.00000,      4.9251
     60.0000,      40.0000,   1.00000,      6.8884
     70.0000,      40.0000,   1.00000,      7.8374
     80.0000,      40.0000,   1.00000,      7.8060
     90.0000,      40.0000,   1.00000,      9.6297
    100.0000,      40.0000,   1.00000,      8.0147
    110.0000,      40.0000,   1.00000,      8.8746
    120.0000,      40.0000,   1.00000,      11.245
    130.0000,      40.0000,   1.00000,      16.286
    140.0000,      40.0000,   1.00000,      34.716
    145.0000,      40.0000,   1.00000,      39.021
    150.0000,      40.0000,   1.00000,      38.227
    155.0000,      40.0000,   1.00000,      39.396
    160.0000,      40.0000,   1.00000,      37.393
    165.0000,      40.0000,   1.00000,      43.085
    170.0000,      40.0000,   1.00000,      45.817
    175.0000,      40.0000,   1.00000,      50.316
    180.0000,      40.0000,   1.00000,      54.768
    185.0000,      40.0000,   1.00000,      61.709
    190.0000,      40.0000,   1.00000,      71.205
    195.0000,      40.0000,   1.00000,      72.429
    200.0000,      40.0000,   1.00000,      77.057
    205.0000,      40.0000,   1.00000,      76.323
    210.0000,      40.0000,   1.00000,      76.840
    215.0000,      40.0000,   1.00000,      75.233
    220.0000,      40.0000,   1.00000,      73.279
    225.0000,      40.0000,   1.00000,      65.895
    235.0000,      40.0000,   1.00000,      39.752
    240.0000,      40.0000,   1.00000,      39.556
    245.0000,      40.0000,   1.00000,      41.918
    250.0000,      40.0000,   1.00000,      47.600
    255.0000,      40.0000,   1.00000,      56.404
    260.0000,      40.0000,   1.00000,      73.070
    270.0000,      40.0000,   1.00000,      91.677
    280.0000,      40.0000,   1.00000,      108.45
    290.0000,      40.0000,   1.00000,      109.89
    300.0000,      40.0000,   1.00000,      68.638
    310.0000,      40.0000,   1.00000,      74.622
    330.0000,      40.0000,   1.00000,      49.378
    340.0000,      40.0000,   1.00000,      60.082
    350.0000,      40.0000,   1.00000,      54.150
    360.0000,      40.0000,   1.00000,      81.320
     30.0000,      10.0000,   5.00000,      3.9450
     40.0000,      10.0000,   5.00000,      5.6190
     50.0000,      10.0000,   5.00000,      6.2410
     60.0000,      10.0000,   5.00000,      6.6528
     70.0000,      10.0000,   5.00000,      10.277
     80.0000,      10.0000,   5.00000,      9.3492
     90.0000,      10.0000,   5.00000,      6.1052
    100.0000,      10.0000,   5.00000,      9.8094
    110.0000,      10.0000,   5.00000,      10.615
    120.0000,      10.0000,   5.00000,      16.484
    130.0000,      10.0000,   5.00000,      40.408
    140.0000,      10.0000,   5.00000,      31.339
    150.0000,      10.0000,   5.00000,      36.414
    160.0000,      10.0000,   5.00000,      45.200
    170.0000,      10.0000,   5.00000,      52.708
    180.0000,      10.0000,   5.00000,      57.702
    190.0000,      10.0000,   5.00000,      78.469
    200.0000,      10.0000,   5.00000,      132.26
    220.0000,      10.0000,   5.00000,      35.171
    230.0000,      10.0000,   5.00000,      37.310
    240.0000,      10.0000,   5.00000,      40.862
    250.0000,      10.0000,   5.00000,      49.822
    260.0000,      10.0000,   5.00000,      88.164
    270.0000,      10.0000,   5.00000,      183.00
    280.0000,      10.0000,   5.00000,      49.128
    290.0000,      10.0000,   5.00000,      109.32
    310.0000,      10.0000,   5.00000,      46.720
    320.0000,      10.0000,   5.00000,      50.103
    330.0000,      10.0000,   5.00000,      59.723
    340.0000,      10.0000,   5.00000,      50.338
    350.0000,      10.0000,   5.00000,      58.493
    270.0000,       5.0000,  11.00000,      243.99
    137.5000,      25.0000,   2.00000,      36.173
    142.5000,      25.0000,   2.00000,      41.371
    147.5000,      25.0000,   2.00000,      35.961
    152.5000,      25.0000,   2.00000,      40.511
    157.5000,      25.0000,   2.00000,      42.110
    162.5000,      25.0000,   2.00000,      47.801
    167.5000,      25.0000,   2.00000,      50.448
    172.5000,      25.0000,   2.00000,      55.273
    177.5000,      25.0000,   2.00000,      59.941
    182.5000,      25.0000,   2.00000,      66.170
    187.5000,      25.0000,   2.00000,      74.020
    192.5000,      25.0000,   2.00000,      95.365
    197.5000,      25.0000,   2.00000,      97.266
    202.5000,      25.0000,   2.00000,      92.298
    207.5000,      25.0000,   2.00000,      87.696
    212.5000,      25.0000,   2.00000,      75.099
    222.5000,      25.0000,   2.00000,      40.567
    227.5000,      25.0000,   2.00000,      39.552
    232.5000,      25.0000,   2.00000,      40.675
    237.5000,      25.0000,   2.00000,      43.463
    242.5000,      25.0000,   2.00000,      46.164
    247.5000,      25.0000,   2.00000,      51.545
    252.5000,      25.0000,   2.00000,      61.108
    257.5000,      25.0000,   2.00000,      77.081
    262.5000,      25.0000,   2.00000,      110.53
    145.0000,      45.0000,   1.00000,      36.025
    150.0000,      45.0000,   1.00000,      43.077
    155.0000,      45.0000,   1.00000,      41.506
    165.0000,      45.0000,   1.00000,      43.949
    170.0000,      45.0000,   1.00000,      49.283
    175.0000,      45.0000,   1.00000,      54.107
    180.0000,      45.0000,   1.00000,      60.057
    185.0000,      45.0000,   1.00000,      71.040
    190.0000,      45.0000,   1.00000,      73.739
    195.0000,      45.0000,   1.00000,      74.604
    200.0000,      45.0000,   1.00000,      76.536
    205.0000,      45.0000,   1.00000,      80.851
    210.0000,      45.0000,   1.00000,      77.854
    215.0000,      45.0000,   1.00000,      77.037
    220.0000,      45.0000,   1.00000,      73.664
    225.0000,      45.0000,   1.00000,      66.808
    235.0000,      45.0000,   1.00000,      43.828
    240.0000,      45.0000,   1.00000,      45.353
    245.0000,      45.0000,   1.00000,      49.752
    250.0000,      45.0000,   1.00000,      57.299
    255.0000,      45.0000,   1.00000,      72.719
    137.5000,       5.0000,  12.00000,      41.191
    142.5000,       5.0000,  12.00000,      36.324
    147.5000,       5.0000,  12.00000,      41.646
    152.5000,       5.0000,  12.00000,      42.018
    157.5000,       5.0000,  12.00000,      50.645
    162.5000,       5.0000,  12.00000,      54.493
    167.5000,       5.0000,  12.00000,      55.257
    172.5000,       5.0000,  12.00000,      55.326
    177.5000,       5.0000,  12.00000,      68.950
    182.5000,       5.0000,  12.00000,      76.428
    187.5000,       5.0000,  12.00000,      85.701
    192.5000,       5.0000,  12.00000,      109.45
    197.5000,       5.0000,  12.00000,      177.93
    207.5000,       5.0000,  12.00000,      47.171
    212.5000,       5.0000,  12.00000,      39.939
    217.5000,       5.0000,  12.00000,      36.719
    222.5000,       5.0000,  12.00000,      39.110
    227.5000,       5.0000,  12.00000,      43.277
    232.5000,       5.0000,  12.00000,      44.108
    237.5000,       5.0000,  12.00000,      45.782
    242.5000,       5.0000,  12.00000,      52.242
    247.5000,       5.0000,  12.00000,      55.600
    252.5000,       5.0000,  12.00000,      73.961
    257.5000,       5.0000,  12.00000,      100.51
    262.5000,       5.0000,  12.00000,      150.95
    267.5000,       5.0000,  12.00000,      250.93
     35.0000,      10.0000,   6.00000,      5.1384
     45.0000,      10.0000,   6.00000,      5.1947
     55.0000,      10.0000,   6.00000,      5.8495
     65.0000,      10.0000,   6.00000,      10.724
     75.0000,      10.0000,   6.00000,      8.1188
     85.0000,      10.0000,   6.00000,      6.6099
     95.0000,      10.0000,   6.00000,      9.0617
    105.0000,      10.0000,   6.00000,      10.460
    115.0000,      10.0000,   6.00000,      12.282
    125.0000,      10.0000,   6.00000,      20.682
    135.0000,      10.0000,   6.00000,      30.828
    140.0000,      10.0000,   6.00000,      40.299
    145.0000,      10.0000,   6.00000,      39.128
    150.0000,      10.0000,   6.00000,      42.586
    155.0000,      10.0000,   6.00000,      45.399
    160.0000,      10.0000,   6.00000,      52.865
    165.0000,      10.0000,   6.00000,      55.211
    170.0000,      10.0000,   6.00000,      55.783
    175.0000,      10.0000,   6.00000,      61.950
    180.0000,      10.0000,   6.00000,      73.964
    185.0000,      10.0000,   6.00000,      81.798
    190.0000,      10.0000,   6.00000,      96.646
    195.0000,      10.0000,   6.00000,      146.54
    200.0000,      10.0000,   6.00000,      113.09
    205.0000,      10.0000,   6.00000,      42.628
    210.0000,      10.0000,   6.00000,      44.802
    215.0000,      10.0000,   6.00000,      39.392
    220.0000,      10.0000,   6.00000,      38.695
    225.0000,      10.0000,   6.00000,      42.029
    230.0000,      10.0000,   6.00000,      44.824
    235.0000,      10.0000,   6.00000,      46.238
    240.0000,      10.0000,   6.00000,      49.969
    245.0000,      10.0000,   6.00000,      54.990
    250.0000,      10.0000,   6.00000,      65.534
    255.0000,      10.0000,   6.00000,      87.297
    260.0000,      10.0000,   6.00000,      120.80
    265.0000,      10.0000,   6.00000,      207.41
    275.0000,      10.0000,   6.00000,      55.489
    285.0000,      10.0000,   6.00000,      121.40
    305.0000,      10.0000,   6.00000,      50.597
    315.0000,      10.0000,   6.00000,      50.706
    325.0000,      10.0000,   6.00000,      53.309
    335.0000,      10.0000,   6.00000,      62.519
    345.0000,      10.0000,   6.00000,      59.710
    355.0000,      10.0000,   6.00000,      74.066
    365.0000,      10.0000,   6.00000,      210.53
    262.5000,      15.0000,   4.00000,      160.52
    255.0000,       5.0000,  13.00000,      102.86
    260.0000,       5.0000,  13.00000,      144.47
    265.0000,       5.0000,  13.00000,      273.29
     50.0000,      50.0000,   1.00000,      5.0825
     60.0000,      50.0000,   1.00000,      6.1160
     70.0000,      50.0000,   1.00000,      6.9537
     80.0000,      50.0000,   1.00000,      7.8952
     90.0000,      50.0000,   1.00000,      8.4119
    100.0000,      50.0000,   1.00000,      8.9141
    110.0000,      50.0000,   1.00000,      8.7759
    120.0000,      50.0000,   1.00000,      11.118
    130.0000,      50.0000,   1.00000,      12.451
    140.0000,      50.0000,   1.00000,      18.383
    150.0000,      50.0000,   1.00000,      39.152
    155.0000,      50.0000,   1.00000,      45.749
    165.0000,      50.0000,   1.00000,      47.632
    170.0000,      50.0000,   1.00000,      50.314
    175.0000,      50.0000,   1.00000,      58.374
    180.0000,      50.0000,   1.00000,      68.101
    185.0000,      50.0000,   1.00000,      71.211
    190.0000,      50.0000,   1.00000,      74.130
    195.0000,      50.0000,   1.00000,      76.911
    200.0000,      50.0000,   1.00000,      77.383
    205.0000,      50.0000,   1.00000,      79.624
    210.0000,      50.0000,   1.00000,      82.176
    215.0000,      50.0000,   1.00000,      78.060
    220.0000,      50.0000,   1.00000,      75.471
    225.0000,      50.0000,   1.00000,      68.213
    235.0000,      50.0000,   1.00000,      48.754
    240.0000,      50.0000,   1.00000,      52.080
    245.0000,      50.0000,   1.00000,      59.281
    250.0000,      50.0000,   1.00000,      73.603
    255.0000,      20.0000,   3.00000,      92.075
    260.0000,      20.0000,   3.00000,      136.03
    360.0000,      20.0000,   3.00000,      137.71
    262.5000,       5.0000,  14.00000,      259.84
     45.0000,      30.0000,   2.00000,      4.8639
     55.0000,      30.0000,   2.00000,      6.2340
     65.0000,      30.0000,   2.00000,      7.7197
     75.0000,      30.0000,   2.00000,      8.6283
     85.0000,      30.0000,   2.00000,      7.3289
     95.0000,      30.0000,   2.00000,      8.3185
    105.0000,      30.0000,   2.00000,      9.5622
    115.0000,      30.0000,   2.00000,      11.925
    125.0000,      30.0000,   2.00000,      13.181
    135.0000,      30.0000,   2.00000,      18.680
    145.0000,      30.0000,   2.00000,      36.143
    150.0000,      30.0000,   2.00000,      46.113
    155.0000,      30.0000,   2.00000,      45.966
    160.0000,      30.0000,   2.00000,      49.327
    165.0000,      30.0000,   2.00000,      52.327
    170.0000,      30.0000,   2.00000,      59.941
    175.0000,      30.0000,   2.00000,      65.493
    180.0000,      30.0000,   2.00000,      73.720
    185.0000,      30.0000,   2.00000,      91.984
    190.0000,      30.0000,   2.00000,      95.396
    195.0000,      30.0000,   2.00000,      94.945
    200.0000,      30.0000,   2.00000,      92.907
    205.0000,      30.0000,   2.00000,      90.002
    210.0000,      30.0000,   2.00000,      75.899
    215.0000,      30.0000,   2.00000,      44.779
    220.0000,      30.0000,   2.00000,      46.085
    225.0000,      30.0000,   2.00000,      45.371
    230.0000,      30.0000,   2.00000,      47.224
    235.0000,      30.0000,   2.00000,      50.805
    240.0000,      30.0000,   2.00000,      56.662
    245.0000,      30.0000,   2.00000,      65.011
    250.0000,      30.0000,   2.00000,      78.386
    255.0000,      30.0000,   2.00000,      106.86
    265.0000,      30.0000,   2.00000,      116.47
    275.0000,      30.0000,   2.00000,      144.39
    285.0000,      30.0000,   2.00000,      89.117
    295.0000,      30.0000,   2.00000,      93.545
    315.0000,      30.0000,   2.00000,      52.681
    325.0000,      30.0000,   2.00000,      52.335
    335.0000,      30.0000,   2.00000,      56.505
    345.0000,      30.0000,   2.00000,      72.432
    355.0000,      30.0000,   2.00000,      107.65
    155.0000,      55.0000,   1.00000,      41.523
    160.0000,      55.0000,   1.00000,      47.641
    165.0000,      55.0000,   1.00000,      50.148
    170.0000,      55.0000,   1.00000,      54.767
    175.0000,      55.0000,   1.00000,      62.704
    180.0000,      55.0000,   1.00000,      67.842
    185.0000,      55.0000,   1.00000,      71.423
    190.0000,      55.0000,   1.00000,      74.144
    195.0000,      55.0000,   1.00000,      76.111
    200.0000,      55.0000,   1.00000,      79.065
    205.0000,      55.0000,   1.00000,      80.316
    210.0000,      55.0000,   1.00000,      80.880
    215.0000,      55.0000,   1.00000,      82.074
    220.0000,      55.0000,   1.00000,      76.935
    225.0000,      55.0000,   1.00000,      70.803
    235.0000,      55.0000,   1.00000,      55.186
    240.0000,      55.0000,   1.00000,      60.503
    245.0000,      55.0000,   1.00000,      73.812
     40.0000,      10.0000,   7.00000,      4.6802
     50.0000,      10.0000,   7.00000,      4.9913
     60.0000,      10.0000,   7.00000,      10.279
     70.0000,      10.0000,   7.00000,      8.1635
     80.0000,      10.0000,   7.00000,      5.6764
     90.0000,      10.0000,   7.00000,      9.5074
    100.0000,      10.0000,   7.00000,      9.4814
    110.0000,      10.0000,   7.00000,      11.806
    120.0000,      10.0000,   7.00000,      15.448
    130.0000,      10.0000,   7.00000,      15.752
    140.0000,      10.0000,   7.00000,      37.143
    150.0000,      10.0000,   7.00000,      47.540
    160.0000,      10.0000,   7.00000,      54.309
    170.0000,      10.0000,   7.00000,      63.554
    180.0000,      10.0000,   7.00000,      85.418
    190.0000,      10.0000,   7.00000,      148.80
    200.0000,      10.0000,   7.00000,      47.321
    210.0000,      10.0000,   7.00000,      43.567
    220.0000,      10.0000,   7.00000,      46.064
    230.0000,      10.0000,   7.00000,      50.834
    240.0000,      10.0000,   7.00000,      60.870
    250.0000,      10.0000,   7.00000,      94.376
    260.0000,      10.0000,   7.00000,      201.00
    270.0000,      10.0000,   7.00000,      60.923
    280.0000,      10.0000,   7.00000,      133.37
    300.0000,      10.0000,   7.00000,      54.887
    310.0000,      10.0000,   7.00000,      53.632
    320.0000,      10.0000,   7.00000,      52.894
    330.0000,      10.0000,   7.00000,      55.315
    340.0000,      10.0000,   7.00000,      71.797
    350.0000,      10.0000,   7.00000,      76.659
    360.0000,      10.0000,   7.00000,      222.57
    140.0000,       5.0000,  15.00000,      39.924
    145.0000,       5.0000,  15.00000,      46.993
    150.0000,       5.0000,  15.00000,      51.336
    155.0000,       5.0000,  15.00000,      55.289
    160.0000,       5.0000,  15.00000,      54.866
    165.0000,       5.0000,  15.00000,      57.327
    170.0000,       5.0000,  15.00000,      71.144
    175.0000,       5.0000,  15.00000,      80.815
    180.0000,       5.0000,  15.00000,      91.339
    185.0000,       5.0000,  15.00000,      115.09
    190.0000,       5.0000,  15.00000,      191.21
    200.0000,       5.0000,  15.00000,      55.828
    205.0000,       5.0000,  15.00000,      46.199
    210.0000,       5.0000,  15.00000,      42.623
    215.0000,       5.0000,  15.00000,      44.869
    220.0000,       5.0000,  15.00000,      49.509
    225.0000,       5.0000,  15.00000,      50.550
    230.0000,       5.0000,  15.00000,      53.282
    235.0000,       5.0000,  15.00000,      60.787
    240.0000,       5.0000,  15.00000,      64.080
    245.0000,       5.0000,  15.00000,      83.571
    250.0000,       5.0000,  15.00000,      110.44
    255.0000,       5.0000,  15.00000,      151.28
    260.0000,       5.0000,  15.00000,      262.77
     60.0000,      60.0000,   1.00000,      5.7076
     70.0000,      60.0000,   1.00000,      6.2443
     80.0000,      60.0000,   1.00000,      7.3360
     90.0000,      60.0000,   1.00000,      8.4719
    100.0000,      60.0000,   1.00000,      7.9292
    110.0000,      60.0000,   1.00000,      9.2072
    120.0000,      60.0000,   1.00000,      10.182
    130.0000,      60.0000,   1.00000,      12.277
    140.0000,      60.0000,   1.00000,      14.337
    150.0000,      60.0000,   1.00000,      20.901
    160.0000,      60.0000,   1.00000,      43.408
    165.0000,      60.0000,   1.00000,      55.623
    170.0000,      60.0000,   1.00000,      60.413
    175.0000,      60.0000,   1.00000,      63.376
    180.0000,      60.0000,   1.00000,      65.325
    185.0000,      60.0000,   1.00000,      71.024
    190.0000,      60.0000,   1.00000,      73.298
    195.0000,      60.0000,   1.00000,      75.619
    200.0000,      60.0000,   1.00000,      78.168
    205.0000,      60.0000,   1.00000,      81.787
    210.0000,      60.0000,   1.00000,      81.359
    215.0000,      60.0000,   1.00000,      81.095
    220.0000,      60.0000,   1.00000,      81.165
    225.0000,      60.0000,   1.00000,      73.747
    230.0000,      60.0000,   1.00000,      56.644
    235.0000,      60.0000,   1.00000,      63.176
    240.0000,      60.0000,   1.00000,      74.320
    250.0000,      60.0000,   1.00000,      80.040
    260.0000,      60.0000,   1.00000,      93.045
    270.0000,      60.0000,   1.00000,      102.34
    280.0000,      60.0000,   1.00000,      111.02
    290.0000,      60.0000,   1.00000,      122.50
    300.0000,      60.0000,   1.00000,      80.676
    310.0000,      60.0000,   1.00000,      82.639
    330.0000,      60.0000,   1.00000,      57.037
    340.0000,      60.0000,   1.00000,      72.977
    245.0000,      15.0000,   5.00000,      88.103
    250.0000,      15.0000,   5.00000,      116.36
    255.0000,      15.0000,   5.00000,      173.81
    142.5000,       5.0000,  16.00000,      41.107
    147.5000,       5.0000,  16.00000,      54.181
    152.5000,       5.0000,  16.00000,      55.404
    157.5000,       5.0000,  16.00000,      56.080
    162.5000,       5.0000,  16.00000,      55.296
    167.5000,       5.0000,  16.00000,      71.520
    172.5000,       5.0000,  16.00000,      80.765
    177.5000,       5.0000,  16.00000,      91.608
    182.5000,       5.0000,  16.00000,      114.53
    187.5000,       5.0000,  16.00000,      195.84
    192.5000,       5.0000,  16.00000,      40.345
    197.5000,       5.0000,  16.00000,      56.082
    202.5000,       5.0000,  16.00000,      49.092
    207.5000,       5.0000,  16.00000,      44.160
    212.5000,       5.0000,  16.00000,      46.925
    217.5000,       5.0000,  16.00000,      51.383
    222.5000,       5.0000,  16.00000,      52.590
    227.5000,       5.0000,  16.00000,      55.116
    232.5000,       5.0000,  16.00000,      62.979
    237.5000,       5.0000,  16.00000,      66.820
    242.5000,       5.0000,  16.00000,      87.620
    247.5000,       5.0000,  16.00000,      114.33
    252.5000,       5.0000,  16.00000,      155.80
    257.5000,       5.0000,  16.00000,      268.66
    152.5000,      35.0000,   2.00000,      43.525
    157.5000,      35.0000,   2.00000,      54.381
    162.5000,      35.0000,   2.00000,      56.333
    167.5000,      35.0000,   2.00000,      62.241
    172.5000,      35.0000,   2.00000,      68.159
    177.5000,      35.0000,   2.00000,      85.802
    182.5000,      35.0000,   2.00000,      87.790
    187.5000,      35.0000,   2.00000,      92.097
    192.5000,      35.0000,   2.00000,      92.858
    197.5000,      35.0000,   2.00000,      91.940
    202.5000,      35.0000,   2.00000,      86.337
    207.5000,      35.0000,   2.00000,      77.138
    217.5000,      35.0000,   2.00000,      51.393
    222.5000,      35.0000,   2.00000,      51.710
    227.5000,      35.0000,   2.00000,      53.721
    232.5000,      35.0000,   2.00000,      59.422
    237.5000,      35.0000,   2.00000,      67.985
    242.5000,      35.0000,   2.00000,      81.246
    247.5000,      35.0000,   2.00000,      107.61
    250.0000,      10.0000,   8.00000,      136.03
    255.0000,      10.0000,   8.00000,      211.84
    355.0000,      10.0000,   8.00000,      229.66
    150.0000,      25.0000,   3.00000,      45.111
    155.0000,      25.0000,   3.00000,      54.506
    160.0000,      25.0000,   3.00000,      56.753
    165.0000,      25.0000,   3.00000,      61.875
    170.0000,      25.0000,   3.00000,      66.724
    175.0000,      25.0000,   3.00000,      79.521
    180.0000,      25.0000,   3.00000,      103.41
    185.0000,      25.0000,   3.00000,      103.09
    190.0000,      25.0000,   3.00000,      102.51
    195.0000,      25.0000,   3.00000,      98.392
    200.0000,      25.0000,   3.00000,      84.108
    205.0000,      25.0000,   3.00000,      48.143
    210.0000,      25.0000,   3.00000,      51.998
    215.0000,      25.0000,   3.00000,      49.582
    220.0000,      25.0000,   3.00000,      51.020
    225.0000,      25.0000,   3.00000,      54.442
    230.0000,      25.0000,   3.00000,      58.501
    235.0000,      25.0000,   3.00000,      65.130
    240.0000,      25.0000,   3.00000,      77.137
    245.0000,      25.0000,   3.00000,      96.494
    250.0000,      25.0000,   3.00000,      133.88
    255.0000,       5.0000,  17.00000,      274.88
    165.0000,      65.0000,   1.00000,      52.774
    170.0000,      65.0000,   1.00000,      62.578
    175.0000,      65.0000,   1.00000,      63.097
    180.0000,      65.0000,   1.00000,      65.907
    185.0000,      65.0000,   1.00000,      67.532
    190.0000,      65.0000,   1.00000,      72.451
    195.0000,      65.0000,   1.00000,      74.727
    200.0000,      65.0000,   1.00000,      77.537
    205.0000,      65.0000,   1.00000,      80.604
    210.0000,      65.0000,   1.00000,      82.927
    215.0000,      65.0000,   1.00000,      81.841
    220.0000,      65.0000,   1.00000,      81.327
    225.0000,      65.0000,   1.00000,      80.157
    235.0000,      65.0000,   1.00000,      76.402
     50.0000,      20.0000,   4.00000,      6.8332
     60.0000,      20.0000,   4.00000,      8.4593
     70.0000,      20.0000,   4.00000,      6.5803
     80.0000,      20.0000,   4.00000,      6.6662
     90.0000,      20.0000,   4.00000,      8.1587
    100.0000,      20.0000,   4.00000,      10.105
    110.0000,      20.0000,   4.00000,      11.561
    120.0000,      20.0000,   4.00000,      12.998
    130.0000,      20.0000,   4.00000,      12.917
    140.0000,      20.0000,   4.00000,      20.603
    150.0000,      20.0000,   4.00000,      46.840
    160.0000,      20.0000,   4.00000,      58.559
    170.0000,      20.0000,   4.00000,      70.677
    180.0000,      20.0000,   4.00000,      114.16
    190.0000,      20.0000,   4.00000,      106.23
    200.0000,      20.0000,   4.00000,      48.409
    210.0000,      20.0000,   4.00000,      50.721
    220.0000,      20.0000,   4.00000,      53.819
    230.0000,      20.0000,   4.00000,      61.499
    240.0000,      20.0000,   4.00000,      85.089
    245.0000,      20.0000,   4.00000,      108.40
    250.0000,      20.0000,   4.00000,      157.15
    260.0000,      20.0000,   4.00000,      144.19
    270.0000,      20.0000,   4.00000,      91.913
    280.0000,      20.0000,   4.00000,      122.37
    300.0000,      20.0000,   4.00000,      59.802
    310.0000,      20.0000,   4.00000,      57.420
    320.0000,      20.0000,   4.00000,      55.530
    330.0000,      20.0000,   4.00000,      57.935
    340.0000,      20.0000,   4.00000,      71.116
    350.0000,      20.0000,   4.00000,      167.91
    147.5000,       5.0000,  18.00000,      50.408
    152.5000,       5.0000,  18.00000,      58.375
    157.5000,       5.0000,  18.00000,      55.941
    162.5000,       5.0000,  18.00000,      69.753
    167.5000,       5.0000,  18.00000,      77.776
    172.5000,       5.0000,  18.00000,      90.572
    177.5000,       5.0000,  18.00000,      113.35
    182.5000,       5.0000,  18.00000,      192.81
    192.5000,       5.0000,  18.00000,      58.561
    197.5000,       5.0000,  18.00000,      49.917
    202.5000,       5.0000,  18.00000,      46.611
    207.5000,       5.0000,  18.00000,      50.985
    212.5000,       5.0000,  18.00000,      55.048
    217.5000,       5.0000,  18.00000,      56.424
    222.5000,       5.0000,  18.00000,      58.904
    227.5000,       5.0000,  18.00000,      67.118
    232.5000,       5.0000,  18.00000,      70.942
    237.5000,       5.0000,  18.00000,      93.643
    242.5000,       5.0000,  18.00000,      123.34
    247.5000,       5.0000,  18.00000,      166.56
    252.5000,       5.0000,  18.00000,      281.57
    250.0000,      10.0000,   9.00000,      225.44
     70.0000,      70.0000,   1.00000,      6.0749
     80.0000,      70.0000,   1.00000,      6.7435
     90.0000,      70.0000,   1.00000,      8.0611
    100.0000,      70.0000,   1.00000,      7.8175
    110.0000,      70.0000,   1.00000,      7.9760
    120.0000,      70.0000,   1.00000,      10.545
    130.0000,      70.0000,   1.00000,      11.251
    140.0000,      70.0000,   1.00000,      13.942
    150.0000,      70.0000,   1.00000,      16.737
    160.0000,      70.0000,   1.00000,      25.621
    170.0000,      70.0000,   1.00000,      54.153
    175.0000,      70.0000,   1.00000,      65.186
    180.0000,      70.0000,   1.00000,      64.783
    185.0000,      70.0000,   1.00000,      67.707
    190.0000,      70.0000,   1.00000,      68.934
    195.0000,      70.0000,   1.00000,      73.783
    200.0000,      70.0000,   1.00000,      76.441
    205.0000,      70.0000,   1.00000,      80.014
    210.0000,      70.0000,   1.00000,      81.944
    215.0000,      70.0000,   1.00000,      84.201
    220.0000,      70.0000,   1.00000,      84.065
    225.0000,      70.0000,   1.00000,      83.525
    230.0000,      70.0000,   1.00000,      77.289
    240.0000,      70.0000,   1.00000,      79.767
    250.0000,      70.0000,   1.00000,      90.738
    260.0000,      70.0000,   1.00000,      99.495
    270.0000,      70.0000,   1.00000,      106.32
    280.0000,      70.0000,   1.00000,      111.50
    290.0000,      70.0000,   1.00000,      110.77
    300.0000,      70.0000,   1.00000,      84.870
    310.0000,      70.0000,   1.00000,      86.940
    330.0000,      70.0000,   1.00000,      74.903
    235.0000,      40.0000,   2.00000,      82.504
    240.0000,      40.0000,   2.00000,      106.39
    340.0000,      40.0000,   2.00000,      94.310
    245.0000,       5.0000,  19.00000,      171.48
    250.0000,       5.0000,  19.00000,      290.87
    242.5000,      15.0000,   6.00000,      128.96
    247.5000,      15.0000,   6.00000,      191.74
    247.5000,       5.0000,  20.00000,      298.15
    175.0000,      75.0000,   1.00000,      55.750
    180.0000,      75.0000,   1.00000,      66.484
    185.0000,      75.0000,   1.00000,      66.466
    190.0000,      75.0000,   1.00000,      69.012
    195.0000,      75.0000,   1.00000,      70.133
    200.0000,      75.0000,   1.00000,      75.568
    205.0000,      75.0000,   1.00000,      79.002
    210.0000,      75.0000,   1.00000,      82.038
    215.0000,      75.0000,   1.00000,      84.953
    220.0000,      75.0000,   1.00000,      88.959
    225.0000,      75.0000,   1.00000,      92.325
     60.0000,      30.0000,   3.00000,      7.3950
     70.0000,      30.0000,   3.00000,      6.2651
     80.0000,      30.0000,   3.00000,      6.5685
     90.0000,      30.0000,   3.00000,      8.1591
    100.0000,      30.0000,   3.00000,      9.1298
    110.0000,      30.0000,   3.00000,      10.984
    120.0000,      30.0000,   3.00000,      11.422
    130.0000,      30.0000,   3.00000,      12.981
    140.0000,      30.0000,   3.00000,      16.648
    150.0000,      30.0000,   3.00000,      25.344
    160.0000,      30.0000,   3.00000,      57.939
    170.0000,      30.0000,   3.00000,      89.306
    180.0000,      30.0000,   3.00000,      91.319
    190.0000,      30.0000,   3.00000,      88.908
    200.0000,      30.0000,   3.00000,      50.536
    210.0000,      30.0000,   3.00000,      54.188
    220.0000,      30.0000,   3.00000,      63.490
    240.0000,      30.0000,   3.00000,      132.22
     55.0000,      10.0000,  10.00000,      6.8963
     65.0000,      10.0000,  10.00000,      4.8535
     75.0000,      10.0000,  10.00000,      7.4172
     85.0000,      10.0000,  10.00000,      8.0225
     95.0000,      10.0000,  10.00000,      8.9144
    105.0000,      10.0000,  10.00000,      12.751
    115.0000,      10.0000,  10.00000,      9.6262
    125.0000,      10.0000,  10.00000,      13.199
    135.0000,      10.0000,  10.00000,      17.049
    145.0000,      10.0000,  10.00000,      25.961
    155.0000,      10.0000,  10.00000,      55.452
    160.0000,      10.0000,  10.00000,      75.476
    165.0000,      10.0000,  10.00000,      81.732
    170.0000,      10.0000,  10.00000,      96.766
    175.0000,      10.0000,  10.00000,      140.79
    180.0000,      10.0000,  10.00000,      117.36
    185.0000,      10.0000,  10.00000,      48.436
    190.0000,      10.0000,  10.00000,      54.332
    195.0000,      10.0000,  10.00000,      49.097
    200.0000,      10.0000,  10.00000,      49.914
    205.0000,      10.0000,  10.00000,      54.321
    210.0000,      10.0000,  10.00000,      58.577
    215.0000,      10.0000,  10.00000,      62.573
    220.0000,      10.0000,  10.00000,      67.236
    225.0000,      10.0000,  10.00000,      74.011
    230.0000,      10.0000,  10.00000,      87.288
    235.0000,      10.0000,  10.00000,      114.65
    240.0000,      10.0000,  10.00000,      152.54
    245.0000,      10.0000,  10.00000,      236.14
    255.0000,      10.0000,  10.00000,      62.345
    265.0000,      10.0000,  10.00000,      137.07
    285.0000,      10.0000,  10.00000,      67.267
    295.0000,      10.0000,  10.00000,      64.222
    305.0000,      10.0000,  10.00000,      60.752
    315.0000,      10.0000,  10.00000,      58.598
    325.0000,      10.0000,  10.00000,      64.103
    335.0000,      10.0000,  10.00000,      79.478
    345.0000,      10.0000,  10.00000,      236.40
    225.0000,       5.0000,  21.00000,      77.129
    230.0000,       5.0000,  21.00000,      100.84
    235.0000,       5.0000,  21.00000,      132.29
    240.0000,       5.0000,  21.00000,      178.25
    245.0000,       5.0000,  21.00000,      303.27
     80.0000,      80.0000,   1.00000,      6.7379
     90.0000,      80.0000,   1.00000,      7.3900
    100.0000,      80.0000,   1.00000,      7.3661
    110.0000,      80.0000,   1.00000,      7.9801
    120.0000,      80.0000,   1.00000,      9.1521
    130.0000,      80.0000,   1.00000,      11.529
    140.0000,      80.0000,   1.00000,      12.870
    150.0000,      80.0000,   1.00000,      17.287
    160.0000,      80.0000,   1.00000,      19.340
    170.0000,      80.0000,   1.00000,      27.676
    180.0000,      80.0000,   1.00000,      56.852
    185.0000,      80.0000,   1.00000,      68.045
    190.0000,      80.0000,   1.00000,      67.605
    195.0000,      80.0000,   1.00000,      70.283
    200.0000,      80.0000,   1.00000,      72.017
    205.0000,      80.0000,   1.00000,      78.662
    210.0000,      80.0000,   1.00000,      82.475
    215.0000,      80.0000,   1.00000,      87.244
    220.0000,      80.0000,   1.00000,      94.961
    230.0000,      80.0000,   1.00000,      77.438
    240.0000,      80.0000,   1.00000,      90.168
    250.0000,      80.0000,   1.00000,      96.351
    260.0000,      80.0000,   1.00000,      102.00
    270.0000,      80.0000,   1.00000,      108.29
    280.0000,      80.0000,   1.00000,      112.98
    290.0000,      80.0000,   1.00000,      109.16
    300.0000,      80.0000,   1.00000,      78.483
    310.0000,      80.0000,   1.00000,      91.692
    167.5000,      45.0000,   2.00000,      66.779
    172.5000,      45.0000,   2.00000,      79.179
    177.5000,      45.0000,   2.00000,      78.150
    182.5000,      45.0000,   2.00000,      80.644
    187.5000,      45.0000,   2.00000,      79.914
    192.5000,      45.0000,   2.00000,      82.316
    197.5000,      45.0000,   2.00000,      80.278
    202.5000,      45.0000,   2.00000,      74.418
    212.5000,      45.0000,   2.00000,      59.203
    217.5000,      45.0000,   2.00000,      62.220
    222.5000,      45.0000,   2.00000,      70.115
    227.5000,      45.0000,   2.00000,      84.441
    232.5000,      45.0000,   2.00000,      105.54
    240.0000,      20.0000,   5.00000,      173.72
    340.0000,      20.0000,   5.00000,      148.87
    157.5000,       5.0000,  22.00000,      68.510
    162.5000,       5.0000,  22.00000,      88.479
    167.5000,       5.0000,  22.00000,      105.18
    172.5000,       5.0000,  22.00000,      177.99
    182.5000,       5.0000,  22.00000,      56.829
    187.5000,       5.0000,  22.00000,      49.649
    192.5000,       5.0000,  22.00000,      47.097
    197.5000,       5.0000,  22.00000,      51.346
    202.5000,       5.0000,  22.00000,      58.437
    207.5000,       5.0000,  22.00000,      60.190
    212.5000,       5.0000,  22.00000,      64.255
    217.5000,       5.0000,  22.00000,      75.431
    222.5000,       5.0000,  22.00000,      78.535
    227.5000,       5.0000,  22.00000,      103.48
    232.5000,       5.0000,  22.00000,      134.89
    237.5000,       5.0000,  22.00000,      181.96
    242.5000,       5.0000,  22.00000,      307.59
    162.5000,      25.0000,   4.00000,      67.810
    167.5000,      25.0000,   4.00000,      100.89
    172.5000,      25.0000,   4.00000,      95.625
    177.5000,      25.0000,   4.00000,      94.933
    182.5000,      25.0000,   4.00000,      89.092
    187.5000,      25.0000,   4.00000,      81.076
    197.5000,      25.0000,   4.00000,      52.693
    202.5000,      25.0000,   4.00000,      52.864
    207.5000,      25.0000,   4.00000,      56.074
    212.5000,      25.0000,   4.00000,      60.686
    217.5000,      25.0000,   4.00000,      66.209
    222.5000,      25.0000,   4.00000,      76.185
    227.5000,      25.0000,   4.00000,      88.436
    232.5000,      25.0000,   4.00000,      110.55
    160.0000,      15.0000,   7.00000,      68.102
    165.0000,      15.0000,   7.00000,      91.238
    170.0000,      15.0000,   7.00000,      119.30
    175.0000,      15.0000,   7.00000,      109.49
    180.0000,      15.0000,   7.00000,      93.836
    190.0000,      15.0000,   7.00000,      51.507
    195.0000,      15.0000,   7.00000,      49.382
    200.0000,      15.0000,   7.00000,      51.841
    205.0000,      15.0000,   7.00000,      56.820
    210.0000,      15.0000,   7.00000,      60.572
    215.0000,      15.0000,   7.00000,      65.818
    220.0000,      15.0000,   7.00000,      73.405
    225.0000,      15.0000,   7.00000,      84.481
    230.0000,      15.0000,   7.00000,      104.41
    235.0000,      15.0000,   7.00000,      137.75
    240.0000,      15.0000,   7.00000,      203.77
    240.0000,      10.0000,  11.00000,      244.61
    185.0000,      85.0000,   1.00000,      58.093
    190.0000,      85.0000,   1.00000,      69.174
    195.0000,      85.0000,   1.00000,      68.963
    200.0000,      85.0000,   1.00000,      72.655
    205.0000,      85.0000,   1.00000,      76.256
    210.0000,      85.0000,   1.00000,      83.983
    215.0000,      85.0000,   1.00000,      92.255
    240.0000,       5.0000,  23.00000,      312.95
    232.5000,       5.0000,  24.00000,      188.72
    237.5000,       5.0000,  24.00000,      317.15
    170.0000,      35.0000,   3.00000,      75.410
    175.0000,      35.0000,   3.00000,      86.795
    180.0000,      35.0000,   3.00000,      81.683
    185.0000,      35.0000,   3.00000,      78.639
    190.0000,      35.0000,   3.00000,      70.485
    205.0000,      35.0000,   3.00000,      55.847
    210.0000,      35.0000,   3.00000,      60.116
    215.0000,      35.0000,   3.00000,      68.722
    220.0000,      35.0000,   3.00000,      79.520
    225.0000,      35.0000,   3.00000,      96.297
    230.0000,      35.0000,   3.00000,      131.03
     75.0000,      50.0000,   2.00000,      6.4243
     85.0000,      50.0000,   2.00000,      6.6948
     95.0000,      50.0000,   2.00000,      7.8384
    105.0000,      50.0000,   2.00000,      8.6575
    115.0000,      50.0000,   2.00000,      9.4959
    125.0000,      50.0000,   2.00000,      12.030
    135.0000,      50.0000,   2.00000,      12.761
    145.0000,      50.0000,   2.00000,      17.408
    155.0000,      50.0000,   2.00000,      24.621
    175.0000,      50.0000,   2.00000,      66.390
    180.0000,      50.0000,   2.00000,      78.461
    185.0000,      50.0000,   2.00000,      76.179
    190.0000,      50.0000,   2.00000,      76.150
    195.0000,      50.0000,   2.00000,      73.542
    200.0000,      50.0000,   2.00000,      71.614
    205.0000,      50.0000,   2.00000,      54.599
    210.0000,      50.0000,   2.00000,      60.989
    215.0000,      50.0000,   2.00000,      67.398
    220.0000,      50.0000,   2.00000,      79.525
    225.0000,      50.0000,   2.00000,      100.54
    235.0000,      50.0000,   2.00000,      112.11
    245.0000,      50.0000,   2.00000,      128.44
    255.0000,      50.0000,   2.00000,      137.07
    265.0000,      50.0000,   2.00000,      131.35
    275.0000,      50.0000,   2.00000,      86.323
    285.0000,      50.0000,   2.00000,      88.929
    305.0000,      50.0000,   2.00000,      68.186
    315.0000,      50.0000,   2.00000,      69.445
    325.0000,      50.0000,   2.00000,      94.872
    190.0000,      90.0000,   1.00000,      59.187
    195.0000,      90.0000,   1.00000,      70.959
    200.0000,      90.0000,   1.00000,      72.394
    205.0000,      90.0000,   1.00000,      78.477
    210.0000,      90.0000,   1.00000,      85.356
     65.0000,      10.0000,  12.00000,      6.7487
     75.0000,      10.0000,  12.00000,      6.9130
     85.0000,      10.0000,  12.00000,      8.0014
     95.0000,      10.0000,  12.00000,      10.295
    105.0000,      10.0000,  12.00000,      7.9245
    115.0000,      10.0000,  12.00000,      11.165
    125.0000,      10.0000,  12.00000,      13.507
    135.0000,      10.0000,  12.00000,      17.822
    145.0000,      10.0000,  12.00000,      21.661
    155.0000,      10.0000,  12.00000,      37.175
    165.0000,      10.0000,  12.00000,      120.62
    170.0000,      10.0000,  12.00000,      110.22
    175.0000,      10.0000,  12.00000,      44.453
    180.0000,      10.0000,  12.00000,      50.298
    185.0000,      10.0000,  12.00000,      45.208
    190.0000,      10.0000,  12.00000,      47.385
    195.0000,      10.0000,  12.00000,      52.835
    200.0000,      10.0000,  12.00000,      57.904
    205.0000,      10.0000,  12.00000,      61.718
    210.0000,      10.0000,  12.00000,      69.794
    215.0000,      10.0000,  12.00000,      77.276
    220.0000,      10.0000,  12.00000,      93.095
    225.0000,      10.0000,  12.00000,      125.64
    230.0000,      10.0000,  12.00000,      164.28
    235.0000,      10.0000,  12.00000,      253.02
    245.0000,      10.0000,  12.00000,      65.856
    255.0000,      10.0000,  12.00000,      144.27
    275.0000,      10.0000,  12.00000,      62.890
    285.0000,      10.0000,  12.00000,      62.503
    295.0000,      10.0000,  12.00000,      66.582
    305.0000,      10.0000,  12.00000,      64.006
    315.0000,      10.0000,  12.00000,      69.457
    325.0000,      10.0000,  12.00000,      85.063
    335.0000,      10.0000,  12.00000,      237.73
    210.0000,       5.0000,  25.00000,      75.064
    215.0000,       5.0000,  25.00000,      80.181
    220.0000,       5.0000,  25.00000,      106.98
    225.0000,       5.0000,  25.00000,      144.10
    230.0000,       5.0000,  25.00000,      190.74
    235.0000,       5.0000,  25.00000,      322.67
    222.5000,      15.0000,   8.00000,      108.05
    227.5000,      15.0000,   8.00000,      147.29
    232.5000,      15.0000,   8.00000,      213.82
    195.0000,      95.0000,   1.00000,      61.613
    200.0000,      95.0000,   1.00000,      75.845
    205.0000,      95.0000,   1.00000,      81.555
     70.0000,      20.0000,   6.00000,      6.7730
     80.0000,      20.0000,   6.00000,      7.1398
     90.0000,      20.0000,   6.00000,      8.7139
    100.0000,      20.0000,   6.00000,      9.0491
    110.0000,      20.0000,   6.00000,      8.5889
    120.0000,      20.0000,   6.00000,      12.037
    130.0000,      20.0000,   6.00000,      14.358
    140.0000,      20.0000,   6.00000,      18.632
    150.0000,      20.0000,   6.00000,      24.629
    160.0000,      20.0000,   6.00000,      48.784
    170.0000,      20.0000,   6.00000,      82.718
    180.0000,      20.0000,   6.00000,      44.065
    190.0000,      20.0000,   6.00000,      47.134
    200.0000,      20.0000,   6.00000,      55.979
    210.0000,      20.0000,   6.00000,      68.391
    215.0000,      20.0000,   6.00000,      80.623
    220.0000,      20.0000,   6.00000,      98.468
    225.0000,      20.0000,   6.00000,      126.78
    230.0000,      20.0000,   6.00000,      188.65
    240.0000,      20.0000,   6.00000,      167.35
    250.0000,      20.0000,   6.00000,      102.97
    260.0000,      20.0000,   6.00000,      120.75
    280.0000,      20.0000,   6.00000,      62.603
    290.0000,      20.0000,   6.00000,      62.048
    300.0000,      20.0000,   6.00000,      66.569
    310.0000,      20.0000,   6.00000,      67.885
    320.0000,      20.0000,   6.00000,      78.285
    330.0000,      20.0000,   6.00000,      159.33
    232.5000,       5.0000,  26.00000,      325.27
    182.5000,      55.0000,   2.00000,      64.729
    187.5000,      55.0000,   2.00000,      74.076
    192.5000,      55.0000,   2.00000,      70.541
    197.5000,      55.0000,   2.00000,      67.394
    202.5000,      55.0000,   2.00000,      53.772
    207.5000,      55.0000,   2.00000,      63.335
    212.5000,      55.0000,   2.00000,      72.455
    220.0000,      30.0000,   4.00000,      104.75
    225.0000,      30.0000,   4.00000,      143.18
    325.0000,      30.0000,   4.00000,      128.78
    220.0000,       5.0000,  27.00000,      140.99
    225.0000,       5.0000,  27.00000,      192.33
    230.0000,       5.0000,  27.00000,      333.42
    230.0000,      10.0000,  13.00000,      262.17
    310.0000,      10.0000,  13.00000,      72.410
    320.0000,      10.0000,  13.00000,      88.585
    330.0000,      10.0000,  13.00000,      245.98
    100.0000,     100.0000,   1.00000,      7.0126
    110.0000,     100.0000,   1.00000,      7.3384
    120.0000,     100.0000,   1.00000,      8.8298
    130.0000,     100.0000,   1.00000,      10.707
    140.0000,     100.0000,   1.00000,      11.648
    150.0000,     100.0000,   1.00000,      14.356
    160.0000,     100.0000,   1.00000,      15.120
    170.0000,     100.0000,   1.00000,      18.836
    180.0000,     100.0000,   1.00000,      22.305
    190.0000,     100.0000,   1.00000,      31.713
    200.0000,     100.0000,   1.00000,      68.536
    210.0000,     100.0000,   1.00000,      81.327
    220.0000,     100.0000,   1.00000,      86.158
    230.0000,     100.0000,   1.00000,      79.320
    240.0000,     100.0000,   1.00000,      87.690
    250.0000,     100.0000,   1.00000,      96.028
    260.0000,     100.0000,   1.00000,      105.52
    270.0000,     100.0000,   1.00000,      109.03
    280.0000,     100.0000,   1.00000,      112.35
    290.0000,     100.0000,   1.00000,      109.78
    300.0000,     100.0000,   1.00000,      89.733
    205.0000,      25.0000,   5.00000,      63.637
    210.0000,      25.0000,   5.00000,      73.432
    215.0000,      25.0000,   5.00000,      89.199
    220.0000,      25.0000,   5.00000,      114.70
    225.0000,      25.0000,   5.00000,      160.32
    205.0000,      40.0000,   3.00000,      61.166
    210.0000,      40.0000,   3.00000,      71.804
    215.0000,      40.0000,   3.00000,      87.635
    310.0000,      40.0000,   3.00000,      74.352
    320.0000,      40.0000,   3.00000,      112.79
    172.5000,       5.0000,  28.00000,      39.035
    177.5000,       5.0000,  28.00000,      42.414
    182.5000,       5.0000,  28.00000,      44.843
    187.5000,       5.0000,  28.00000,      51.744
    192.5000,       5.0000,  28.00000,      53.887
    197.5000,       5.0000,  28.00000,      60.274
    202.5000,       5.0000,  28.00000,      70.885
    207.5000,       5.0000,  28.00000,      77.525
    212.5000,       5.0000,  28.00000,      104.63
    217.5000,       5.0000,  28.00000,      141.09
    222.5000,       5.0000,  28.00000,      190.98
    227.5000,       5.0000,  28.00000,      326.44
    225.0000,      15.0000,   9.00000,      214.25
    225.0000,       5.0000,  29.00000,      323.49
    220.0000,      10.0000,  14.00000,      165.06
    225.0000,      10.0000,  14.00000,      254.95
    325.0000,      10.0000,  14.00000,      255.00
     90.0000,      60.0000,   2.00000,      7.1900
    100.0000,      60.0000,   2.00000,      7.6376
    110.0000,      60.0000,   2.00000,      8.7529
    120.0000,      60.0000,   2.00000,      10.039
    130.0000,      60.0000,   2.00000,      11.219
    140.0000,      60.0000,   2.00000,      16.806
    150.0000,      60.0000,   2.00000,      18.435
    160.0000,      60.0000,   2.00000,      22.115
    170.0000,      60.0000,   2.00000,      25.006
    180.0000,      60.0000,   2.00000,      33.195
    190.0000,      60.0000,   2.00000,      60.436
    200.0000,      60.0000,   2.00000,      55.481
    205.0000,      60.0000,   2.00000,      65.481
    210.0000,      60.0000,   2.00000,      79.393
    220.0000,      60.0000,   2.00000,      92.195
    230.0000,      60.0000,   2.00000,      112.11
    240.0000,      60.0000,   2.00000,      125.94
    250.0000,      60.0000,   2.00000,      135.82
    260.0000,      60.0000,   2.00000,      127.36
    270.0000,      60.0000,   2.00000,      85.362
    280.0000,      60.0000,   2.00000,      87.422
    300.0000,      60.0000,   2.00000,      65.766
    310.0000,      60.0000,   2.00000,      89.122
    177.5000,       5.0000,  30.00000,      38.593
    182.5000,       5.0000,  30.00000,      50.246
    187.5000,       5.0000,  30.00000,      51.725
    192.5000,       5.0000,  30.00000,      56.572
    197.5000,       5.0000,  30.00000,      65.733
    202.5000,       5.0000,  30.00000,      74.017
    207.5000,       5.0000,  30.00000,      100.19
    212.5000,       5.0000,  30.00000,      134.99
    217.5000,       5.0000,  30.00000,      185.98
    222.5000,       5.0000,  30.00000,      322.44
    110.0000,     110.0000,   1.00000,      7.5542
    120.0000,     110.0000,   1.00000,      8.9381
    130.0000,     110.0000,   1.00000,      9.9429
    140.0000,     110.0000,   1.00000,      11.099
    150.0000,     110.0000,   1.00000,      12.045
    160.0000,     110.0000,   1.00000,      14.557
    170.0000,     110.0000,   1.00000,      16.339
    180.0000,     110.0000,   1.00000,      20.732
    190.0000,     110.0000,   1.00000,      26.515
    200.0000,     110.0000,   1.00000,      35.733
    210.0000,     110.0000,   1.00000,      71.053
    220.0000,     110.0000,   1.00000,      82.277
    230.0000,     110.0000,   1.00000,      72.867
    240.0000,     110.0000,   1.00000,      82.920
    250.0000,     110.0000,   1.00000,      92.125
    260.0000,     110.0000,   1.00000,      100.37
    270.0000,     110.0000,   1.00000,      109.78
    280.0000,     110.0000,   1.00000,      112.61
    290.0000,     110.0000,   1.00000,      116.57
    215.0000,      20.0000,   7.00000,      121.40
    320.0000,      20.0000,   7.00000,      172.66
    180.0000,       5.0000,  31.00000,      42.795
    185.0000,       5.0000,  31.00000,      51.639
    190.0000,       5.0000,  31.00000,      54.948
    195.0000,       5.0000,  31.00000,      64.931
    200.0000,       5.0000,  31.00000,      70.122
    205.0000,       5.0000,  31.00000,      97.752
    210.0000,       5.0000,  31.00000,      131.57
    215.0000,       5.0000,  31.00000,      181.88
    190.0000,      45.0000,   3.00000,      44.004
    195.0000,      45.0000,   3.00000,      54.519
    200.0000,      45.0000,   3.00000,      60.882
    205.0000,      45.0000,   3.00000,      74.144
    210.0000,      45.0000,   3.00000,      96.241
     80.0000,      10.0000,  15.00000,      8.6744
     90.0000,      10.0000,  15.00000,      6.5362
    100.0000,      10.0000,  15.00000,      8.3030
    110.0000,      10.0000,  15.00000,      10.444
    120.0000,      10.0000,  15.00000,      12.362
    130.0000,      10.0000,  15.00000,      16.061
    140.0000,      10.0000,  15.00000,      21.592
    150.0000,      10.0000,  15.00000,      42.045
    160.0000,      10.0000,  15.00000,      15.631
    170.0000,      10.0000,  15.00000,      20.114
    180.0000,      10.0000,  15.00000,      40.626
    190.0000,      10.0000,  15.00000,      53.285
    200.0000,      10.0000,  15.00000,      67.857
    210.0000,      10.0000,  15.00000,      115.37
    220.0000,      10.0000,  15.00000,      247.85
    230.0000,      10.0000,  15.00000,      66.782
    240.0000,      10.0000,  15.00000,      151.30
    260.0000,      10.0000,  15.00000,      64.532
    270.0000,      10.0000,  15.00000,      62.933
    280.0000,      10.0000,  15.00000,      61.223
    290.0000,      10.0000,  15.00000,      60.771
    300.0000,      10.0000,  15.00000,      69.536
    310.0000,      10.0000,  15.00000,      95.698
    320.0000,      10.0000,  15.00000,      264.53
    187.5000,      35.0000,   4.00000,      42.295
    192.5000,      35.0000,   4.00000,      52.386
    197.5000,      35.0000,   4.00000,      58.366
    202.5000,      35.0000,   4.00000,      69.759
    207.5000,      35.0000,   4.00000,      84.798
    212.5000,      35.0000,   4.00000,      118.99
    197.5000,      65.0000,   2.00000,      51.840
    202.5000,      65.0000,   2.00000,      74.072
    202.5000,      15.0000,  10.00000,      75.563
    207.5000,      15.0000,  10.00000,      98.839
    212.5000,      15.0000,  10.00000,      134.63
    212.5000,      25.0000,   6.00000,      146.16
    120.0000,     120.0000,   1.00000,      8.7924
    130.0000,     120.0000,   1.00000,      9.2471
    140.0000,     120.0000,   1.00000,      10.317
    150.0000,     120.0000,   1.00000,      11.521
    160.0000,     120.0000,   1.00000,      12.405
    170.0000,     120.0000,   1.00000,      16.138
    180.0000,     120.0000,   1.00000,      19.523
    190.0000,     120.0000,   1.00000,      23.587
    200.0000,     120.0000,   1.00000,      27.942
    210.0000,     120.0000,   1.00000,      37.542
    220.0000,     120.0000,   1.00000,      68.870
    230.0000,     120.0000,   1.00000,      68.707
    240.0000,     120.0000,   1.00000,      75.350
    250.0000,     120.0000,   1.00000,      86.180
    260.0000,     120.0000,   1.00000,      95.657
    270.0000,     120.0000,   1.00000,      104.56
    280.0000,     120.0000,   1.00000,      119.70
    185.0000,       5.0000,  33.00000,      46.515
    190.0000,       5.0000,  33.00000,      62.451
    195.0000,       5.0000,  33.00000,      67.012
    200.0000,       5.0000,  33.00000,      91.147
    205.0000,       5.0000,  33.00000,      121.18
    210.0000,       5.0000,  33.00000,      172.19
    215.0000,       5.0000,  33.00000,      297.73
     90.0000,      30.0000,   5.00000,      7.6018
    100.0000,      30.0000,   5.00000,      7.6556
    110.0000,      30.0000,   5.00000,      9.5270
    120.0000,      30.0000,   5.00000,      11.566
    130.0000,      30.0000,   5.00000,      14.150
    140.0000,      30.0000,   5.00000,      22.798
    150.0000,      30.0000,   5.00000,      23.501
    160.0000,      30.0000,   5.00000,      24.505
    170.0000,      30.0000,   5.00000,      15.971
    180.0000,      30.0000,   5.00000,      21.980
    190.0000,      30.0000,   5.00000,      46.336
    200.0000,      30.0000,   5.00000,      71.253
    205.0000,      30.0000,   5.00000,      89.992
    210.0000,      30.0000,   5.00000,      124.20
    220.0000,      30.0000,   5.00000,      139.12
    230.0000,      30.0000,   5.00000,      155.29
    240.0000,      30.0000,   5.00000,      100.09
    250.0000,      30.0000,   5.00000,      107.76
     85.0000,      10.0000,  16.00000,      6.4143
     95.0000,      10.0000,  16.00000,      7.7155
    105.0000,      10.0000,  16.00000,      9.6904
    115.0000,      10.0000,  16.00000,      11.759
    125.0000,      10.0000,  16.00000,      13.465
    135.0000,      10.0000,  16.00000,      20.536
    145.0000,      10.0000,  16.00000,      35.838
    155.0000,      10.0000,  16.00000,      14.032
    165.0000,      10.0000,  16.00000,      15.513
    175.0000,      10.0000,  16.00000,      21.857
    185.0000,      10.0000,  16.00000,      45.218
    190.0000,      10.0000,  16.00000,      58.383
    195.0000,      10.0000,  16.00000,      64.936
    200.0000,      10.0000,  16.00000,      79.829
    205.0000,      10.0000,  16.00000,      106.41
    210.0000,      10.0000,  16.00000,      149.52
    215.0000,      10.0000,  16.00000,      235.54
    225.0000,      10.0000,  16.00000,      64.484
    235.0000,      10.0000,  16.00000,      145.17
    245.0000,      10.0000,  16.00000,      96.103
    255.0000,      10.0000,  16.00000,      64.813
    265.0000,      10.0000,  16.00000,      62.752
    275.0000,      10.0000,  16.00000,      61.040
    285.0000,      10.0000,  16.00000,      60.848
    295.0000,      10.0000,  16.00000,      68.565
    305.0000,      10.0000,  16.00000,      88.823
    315.0000,      10.0000,  16.00000,      273.31
    207.5000,       5.0000,  34.00000,      162.57
    212.5000,       5.0000,  34.00000,      289.22
    105.0000,      70.0000,   2.00000,      8.2670
    115.0000,      70.0000,   2.00000,      9.2099
    125.0000,      70.0000,   2.00000,      11.462
    135.0000,      70.0000,   2.00000,      13.080
    145.0000,      70.0000,   2.00000,      14.328
    155.0000,      70.0000,   2.00000,      17.495
    165.0000,      70.0000,   2.00000,      18.719
    175.0000,      70.0000,   2.00000,      22.327
    185.0000,      70.0000,   2.00000,      25.427
    195.0000,      70.0000,   2.00000,      32.549
    205.0000,      70.0000,   2.00000,      62.888
    215.0000,      70.0000,   2.00000,      84.766
    225.0000,      70.0000,   2.00000,      96.510
    235.0000,      70.0000,   2.00000,      110.26
    245.0000,      70.0000,   2.00000,      119.53
    255.0000,      70.0000,   2.00000,      117.54
    265.0000,      70.0000,   2.00000,      84.359
    275.0000,      70.0000,   2.00000,      85.465
    295.0000,      70.0000,   2.00000,      83.955
    210.0000,      20.0000,   8.00000,      158.01
    300.0000,      20.0000,   8.00000,      77.478
    310.0000,      20.0000,   8.00000,      166.22
    100.0000,      50.0000,   3.00000,      8.1892
    110.0000,      50.0000,   3.00000,      8.6257
    120.0000,      50.0000,   3.00000,      10.812
    130.0000,      50.0000,   3.00000,      14.807
    140.0000,      50.0000,   3.00000,      15.951
    150.0000,      50.0000,   3.00000,      19.006
    160.0000,      50.0000,   3.00000,      19.836
    170.0000,      50.0000,   3.00000,      21.693
    180.0000,      50.0000,   3.00000,      17.673
    190.0000,      50.0000,   3.00000,      27.288
    200.0000,      50.0000,   3.00000,      72.828
    200.0000,      15.0000,  11.00000,      89.178
    205.0000,      15.0000,  11.00000,      122.03
    210.0000,      15.0000,  11.00000,      182.57
    210.0000,       5.0000,  35.00000,      272.69
    210.0000,      10.0000,  17.00000,      216.06
    130.0000,     130.0000,   1.00000,      9.1080
    140.0000,     130.0000,   1.00000,      9.6676
    150.0000,     130.0000,   1.00000,      10.845
    160.0000,     130.0000,   1.00000,      12.260
    170.0000,     130.0000,   1.00000,      14.949
    180.0000,     130.0000,   1.00000,      18.457
    190.0000,     130.0000,   1.00000,      20.708
    200.0000,     130.0000,   1.00000,      24.952
    210.0000,     130.0000,   1.00000,      28.369
    220.0000,     130.0000,   1.00000,      36.192
    230.0000,     130.0000,   1.00000,      57.440
    240.0000,     130.0000,   1.00000,      70.432
    250.0000,     130.0000,   1.00000,      77.940
    260.0000,     130.0000,   1.00000,      89.667
    270.0000,     130.0000,   1.00000,      104.89
    192.5000,       5.0000,  36.00000,      74.331
    197.5000,       5.0000,  36.00000,      114.99
    202.5000,       5.0000,  36.00000,      154.01
    207.5000,       5.0000,  36.00000,      267.49
    200.0000,      40.0000,   4.00000,      83.562
    280.0000,      40.0000,   4.00000,      62.394
    290.0000,      40.0000,   4.00000,      67.869
    300.0000,      40.0000,   4.00000,      108.33
    195.0000,       5.0000,  37.00000,      96.848
    200.0000,       5.0000,  37.00000,      153.54
    205.0000,       5.0000,  37.00000,      257.55
     95.0000,      10.0000,  18.00000,      8.8427
    105.0000,      10.0000,  18.00000,      10.147
    115.0000,      10.0000,  18.00000,      11.850
    125.0000,      10.0000,  18.00000,      16.289
    135.0000,      10.0000,  18.00000,      28.406
    145.0000,      10.0000,  18.00000,      11.453
    155.0000,      10.0000,  18.00000,      11.990
    165.0000,      10.0000,  18.00000,      15.175
    175.0000,      10.0000,  18.00000,      19.031
    185.0000,      10.0000,  18.00000,      29.948
    195.0000,      10.0000,  18.00000,      85.285
    200.0000,      10.0000,  18.00000,      133.74
    205.0000,      10.0000,  18.00000,      204.38
    215.0000,      10.0000,  18.00000,      55.605
    225.0000,      10.0000,  18.00000,      131.16
    235.0000,      10.0000,  18.00000,      87.861
    245.0000,      10.0000,  18.00000,      62.251
    255.0000,      10.0000,  18.00000,      62.942
    265.0000,      10.0000,  18.00000,      60.239
    275.0000,      10.0000,  18.00000,      59.879
    285.0000,      10.0000,  18.00000,      67.943
    295.0000,      10.0000,  18.00000,      87.322
    305.0000,      10.0000,  18.00000,      248.76
    202.5000,       5.0000,  38.00000,      256.35
    200.0000,      25.0000,   7.00000,      110.43
    197.5000,      15.0000,  12.00000,      99.135
    202.5000,      15.0000,  12.00000,      172.46
    200.0000,      20.0000,   9.00000,      125.81
    300.0000,      20.0000,   9.00000,      163.20
    140.0000,     140.0000,   1.00000,      9.6308
    150.0000,     140.0000,   1.00000,      10.512
    160.0000,     140.0000,   1.00000,      12.568
    170.0000,     140.0000,   1.00000,      14.182
    180.0000,     140.0000,   1.00000,      16.012
    190.0000,     140.0000,   1.00000,      19.633
    200.0000,     140.0000,   1.00000,      21.138
    210.0000,     140.0000,   1.00000,      24.948
    220.0000,     140.0000,   1.00000,      27.406
    230.0000,     140.0000,   1.00000,      30.847
    240.0000,     140.0000,   1.00000,      58.661
    250.0000,     140.0000,   1.00000,      73.063
    260.0000,     140.0000,   1.00000,      85.211
    200.0000,       5.0000,  39.00000,      214.73
    270.0000,      80.0000,   2.00000,      81.219
    200.0000,      10.0000,  19.00000,      170.84
    285.0000,      30.0000,   6.00000,      69.807
    295.0000,      30.0000,   6.00000,      127.02
    295.0000,      10.0000,  20.00000,      244.35
    280.0000,      60.0000,   3.00000,      87.479
    110.0000,      20.0000,  10.00000,      12.197
    120.0000,      20.0000,  10.00000,      18.366
    130.0000,      20.0000,  10.00000,      17.136
    140.0000,      20.0000,  10.00000,      9.2573
    150.0000,      20.0000,  10.00000,      10.150
    160.0000,      20.0000,  10.00000,      13.156
    170.0000,      20.0000,  10.00000,      16.328
    180.0000,      20.0000,  10.00000,      26.520
    190.0000,      20.0000,  10.00000,      53.897
    200.0000,      20.0000,  10.00000,      60.415
    210.0000,      20.0000,  10.00000,      67.537
    220.0000,      20.0000,  10.00000,      91.636
    240.0000,      20.0000,  10.00000,      53.555
[truncated: 523,643 more chars]
