# Supplementary material for: Electrical resistivity survey data for potential aquifer in Banggi Island, Sabah, Malaysia
Source: Data Brief. 2020 Aug 18;32:106194. doi: 10.1016/j.dib.2020.106194 (PMC7452430; doi:10.1016/j.dib.2020.106194)
Supplement: Supplementary file 2 [file mmc2.zip]

Archive with 6 entries (6 files):
- Laksian 1.dat
- Laksian 1.INV
- Laksian 2.dat
- Laksian 2.INV
- Laksian 3.dat
- Laksian 3.INV
