# Supplementary material for: Electrical resistivity survey data for potential aquifer in Banggi Island, Sabah, Malaysia
Source: Data Brief. 2020 Aug 18;32:106194. doi: 10.1016/j.dib.2020.106194 (PMC7452430; doi:10.1016/j.dib.2020.106194)
Supplement: Supplementary file 2 [file mmc2.zip › Laksian 1.dat]

C:\DOCUME~1\GEOLOG~1\Desktop\GEOPHY~1\80SCHO~1\15A9CF~1.SKL\lrlaks1.s4k
  5.0000
6
1830
0
0
    105.0000,      5.0000,    1.000000,     19.1540
    110.0000,      5.0000,    1.000000,     14.9711
    115.0000,      5.0000,    1.000000,     16.2880
    120.0000,      5.0000,    1.000000,     17.5787
    125.0000,      5.0000,    1.000000,     19.8098
    130.0000,      5.0000,    1.000000,     18.6669
    135.0000,      5.0000,    1.000000,    117.9705
    140.0000,      5.0000,    1.000000,     19.8163
    145.0000,      5.0000,    1.000000,     21.9556
    150.0000,      5.0000,    1.000000,     18.4971
    155.0000,      5.0000,    1.000000,     18.4896
    160.0000,      5.0000,    1.000000,     23.9504
    165.0000,      5.0000,    1.000000,     10.8037
    170.0000,      5.0000,    1.000000,     17.9638
    175.0000,      5.0000,    1.000000,     10.0164
    180.0000,      5.0000,    1.000000,     21.3141
    185.0000,      5.0000,    1.000000,     19.7103
    190.0000,      5.0000,    1.000000,     13.3052
    195.0000,      5.0000,    1.000000,     19.1018
    200.0000,      5.0000,    1.000000,     12.3739
    205.0000,      5.0000,    1.000000,     17.5061
    210.0000,      5.0000,    1.000000,     16.4057
    215.0000,      5.0000,    1.000000,     17.8143
    220.0000,      5.0000,    1.000000,     14.7660
    225.0000,      5.0000,    1.000000,     15.2205
    230.0000,      5.0000,    1.000000,     17.6278
    235.0000,      5.0000,    1.000000,     13.5786
    240.0000,      5.0000,    1.000000,     14.5352
    245.0000,      5.0000,    1.000000,     13.1261
    250.0000,      5.0000,    1.000000,     21.5912
    255.0000,      5.0000,    1.000000,     22.4462
    260.0000,      5.0000,    1.000000,     30.6305
    100.0000,      5.0000,    2.000000,      7.6738
    105.0000,      5.0000,    2.000000,      6.9172
    110.0000,      5.0000,    2.000000,      6.5952
    115.0000,      5.0000,    2.000000,      8.7308
    120.0000,      5.0000,    2.000000,      8.5009
    125.0000,      5.0000,    2.000000,     10.0951
    130.0000,      5.0000,    2.000000,     10.1820
    135.0000,      5.0000,    2.000000,     10.3251
    140.0000,      5.0000,    2.000000,     11.4627
    145.0000,      5.0000,    2.000000,     10.1277
    150.0000,      5.0000,    2.000000,      9.6500
    155.0000,      5.0000,    2.000000,     12.6829
    160.0000,      5.0000,    2.000000,      8.3313
    165.0000,      5.0000,    2.000000,      6.5986
    170.0000,      5.0000,    2.000000,      5.6928
    175.0000,      5.0000,    2.000000,      7.8341
    180.0000,      5.0000,    2.000000,      9.2464
    185.0000,      5.0000,    2.000000,      7.2834
    190.0000,      5.0000,    2.000000,     18.4996
    195.0000,      5.0000,    2.000000,      9.6067
    200.0000,      5.0000,    2.000000,      6.2654
    205.0000,      5.0000,    2.000000,      6.7626
    210.0000,      5.0000,    2.000000,      7.5642
    215.0000,      5.0000,    2.000000,      8.1011
    220.0000,      5.0000,    2.000000,      7.3017
    225.0000,      5.0000,    2.000000,      8.3366
    230.0000,      5.0000,    2.000000,      8.0855
    235.0000,      5.0000,    2.000000,      7.0302
    240.0000,      5.0000,    2.000000,      7.2734
    245.0000,      5.0000,    2.000000,      7.8250
    250.0000,      5.0000,    2.000000,     10.2925
    255.0000,      5.0000,    2.000000,     14.2122
    260.0000,      5.0000,    2.000000,     13.1363
    265.0000,      5.0000,    2.000000,     14.4556
    270.0000,      5.0000,    2.000000,     15.2172
    275.0000,      5.0000,    2.000000,     16.5654
    280.0000,      5.0000,    2.000000,     19.9354
    285.0000,      5.0000,    2.000000,     21.3765
     20.0000,     10.0000,    1.000000,      8.4664
     30.0000,     10.0000,    1.000000,     10.3893
     40.0000,     10.0000,    1.000000,     10.7545
     50.0000,     10.0000,    1.000000,      8.9445
     60.0000,     10.0000,    1.000000,      8.5458
     70.0000,     10.0000,    1.000000,      6.0669
     80.0000,     10.0000,    1.000000,      5.8358
     90.0000,     10.0000,    1.000000,      6.8421
    100.0000,     10.0000,    1.000000,      6.8685
    105.0000,     10.0000,    1.000000,      6.3782
    110.0000,     10.0000,    1.000000,      6.3787
    115.0000,     10.0000,    1.000000,      7.7747
    120.0000,     10.0000,    1.000000,      6.2751
    125.0000,     10.0000,    1.000000,      8.9515
    130.0000,     10.0000,    1.000000,      8.9395
    135.0000,     10.0000,    1.000000,      9.2706
    140.0000,     10.0000,    1.000000,      9.9806
    145.0000,     10.0000,    1.000000,      9.0216
    150.0000,     10.0000,    1.000000,      9.2206
    155.0000,     10.0000,    1.000000,     10.6794
    160.0000,     10.0000,    1.000000,      7.6935
    165.0000,     10.0000,    1.000000,      5.6730
    170.0000,     10.0000,    1.000000,      6.1612
    175.0000,     10.0000,    1.000000,      6.9432
    180.0000,     10.0000,    1.000000,      7.8288
    185.0000,     10.0000,    1.000000,      7.6340
    190.0000,     10.0000,    1.000000,     16.1144
    195.0000,     10.0000,    1.000000,      8.7358
    200.0000,     10.0000,    1.000000,      6.1077
    205.0000,     10.0000,    1.000000,      6.1744
    210.0000,     10.0000,    1.000000,      6.9699
    215.0000,     10.0000,    1.000000,      7.2147
    220.0000,     10.0000,    1.000000,      7.0003
    225.0000,     10.0000,    1.000000,      7.5460
    230.0000,     10.0000,    1.000000,      7.4933
    235.0000,     10.0000,    1.000000,      6.6292
    240.0000,     10.0000,    1.000000,      7.1708
    245.0000,     10.0000,    1.000000,      7.7629
    250.0000,     10.0000,    1.000000,      9.9085
    260.0000,     10.0000,    1.000000,     12.2183
    265.0000,     10.0000,    1.000000,     13.3219
    270.0000,     10.0000,    1.000000,     14.9720
    275.0000,     10.0000,    1.000000,     15.7211
    280.0000,     10.0000,    1.000000,     18.4943
    290.0000,     10.0000,    1.000000,     19.1442
    300.0000,     10.0000,    1.000000,     11.3119
    310.0000,     10.0000,    1.000000,     10.4859
    320.0000,     10.0000,    1.000000,     10.5793
    100.0000,      5.0000,    3.000000,      4.2736
    105.0000,      5.0000,    3.000000,      4.8180
    110.0000,      5.0000,    3.000000,      5.4146
    115.0000,      5.0000,    3.000000,      5.5176
    120.0000,      5.0000,    3.000000,      5.6788
    125.0000,      5.0000,    3.000000,      6.1804
    130.0000,      5.0000,    3.000000,      6.0645
    135.0000,      5.0000,    3.000000,      6.8316
    140.0000,      5.0000,    3.000000,      6.5513
    145.0000,      5.0000,    3.000000,      5.6524
    150.0000,      5.0000,    3.000000,      7.5943
    155.0000,      5.0000,    3.000000,      6.1535
    160.0000,      5.0000,    3.000000,      5.5300
    165.0000,      5.0000,    3.000000,      3.5110
    170.0000,      5.0000,    3.000000,      5.5963
    175.0000,      5.0000,    3.000000,      4.4454
    180.0000,      5.0000,    3.000000,      3.9256
    185.0000,      5.0000,    3.000000,      8.0006
    190.0000,      5.0000,    3.000000,     10.8860
    195.0000,      5.0000,    3.000000,      6.4076
    200.0000,      5.0000,    3.000000,      1.4932
    205.0000,      5.0000,    3.000000,      4.8846
    210.0000,      5.0000,    3.000000,      6.0196
    215.0000,      5.0000,    3.000000,      5.2791
    220.0000,      5.0000,    3.000000,      5.6379
    230.0000,      5.0000,    3.000000,      5.1660
    235.0000,      5.0000,    3.000000,      4.3753
    240.0000,      5.0000,    3.000000,      4.9301
    245.0000,      5.0000,    3.000000,      4.5557
    250.0000,      5.0000,    3.000000,      4.6790
    260.0000,      5.0000,    3.000000,      8.4513
    100.0000,      5.0000,    4.000000,      2.8670
    105.0000,      5.0000,    4.000000,      5.0529
    110.0000,      5.0000,    4.000000,      4.3271
    115.0000,      5.0000,    4.000000,      4.6229
    120.0000,      5.0000,    4.000000,      4.1373
    125.0000,      5.0000,    4.000000,      4.6415
    130.0000,      5.0000,    4.000000,      4.4695
    135.0000,      5.0000,    4.000000,      4.8967
    140.0000,      5.0000,    4.000000,      4.5420
    145.0000,      5.0000,    4.000000,      5.1085
    150.0000,      5.0000,    4.000000,      4.4112
    155.0000,      5.0000,    4.000000,      4.3529
    160.0000,      5.0000,    4.000000,      2.7078
    165.0000,      5.0000,    4.000000,      4.4481
    170.0000,      5.0000,    4.000000,      2.7466
    175.0000,      5.0000,    4.000000,      2.7956
    180.0000,      5.0000,    4.000000,      5.4644
    185.0000,      5.0000,    4.000000,      4.5591
    190.0000,      5.0000,    4.000000,      6.5394
    195.0000,      5.0000,    4.000000,      5.2885
    205.0000,      5.0000,    4.000000,      4.0441
    210.0000,      5.0000,    4.000000,      3.9069
    215.0000,      5.0000,    4.000000,      4.5338
    220.0000,      5.0000,    4.000000,      3.7896
    225.0000,      5.0000,    4.000000,      3.5162
    230.0000,      5.0000,    4.000000,      3.6459
    235.0000,      5.0000,    4.000000,      3.3895
    240.0000,      5.0000,    4.000000,      4.0486
    245.0000,      5.0000,    4.000000,      3.1164
    255.0000,      5.0000,    4.000000,   2577.4749
    260.0000,      5.0000,    4.000000,      4.0276
    265.0000,      5.0000,    4.000000,      5.4076
    270.0000,      5.0000,    4.000000,      6.1063
    275.0000,      5.0000,    4.000000,      8.5321
      0.0000,     10.0000,    2.000000,   2867.9666
     10.0000,     10.0000,    2.000000,      5.3284
     20.0000,     10.0000,    2.000000,      4.8529
     30.0000,     10.0000,    2.000000,      4.2930
     40.0000,     10.0000,    2.000000,      5.9079
     50.0000,     10.0000,    2.000000,      4.9834
     60.0000,     10.0000,    2.000000,      3.5233
     70.0000,     10.0000,    2.000000,      4.0086
     80.0000,     10.0000,    2.000000,      4.6334
     90.0000,     10.0000,    2.000000,      4.4758
    100.0000,     10.0000,    2.000000,      4.1289
    105.0000,     10.0000,    2.000000,      4.7806
    110.0000,     10.0000,    2.000000,      4.5237
    115.0000,     10.0000,    2.000000,      4.6669
    120.0000,     10.0000,    2.000000,      4.6949
    125.0000,     10.0000,    2.000000,      4.6547
    130.0000,     10.0000,    2.000000,      4.7503
    135.0000,     10.0000,    2.000000,      4.5266
    140.0000,     10.0000,    2.000000,      5.0692
    145.0000,     10.0000,    2.000000,      5.1644
    150.0000,     10.0000,    2.000000,      4.9162
    155.0000,     10.0000,    2.000000,      4.0441
    160.0000,     10.0000,    2.000000,      3.9924
    165.0000,     10.0000,    2.000000,      4.4036
    170.0000,     10.0000,    2.000000,      3.6364
    175.0000,     10.0000,    2.000000,      3.5449
    180.0000,     10.0000,    2.000000,      5.4071
    185.0000,     10.0000,    2.000000,      4.9361
    190.0000,     10.0000,    2.000000,      6.0001
    195.0000,     10.0000,    2.000000,      4.2362
    200.0000,     10.0000,    2.000000,      1.9231
    205.0000,     10.0000,    2.000000,      4.1756
    210.0000,     10.0000,    2.000000,      4.5900
    215.0000,     10.0000,    2.000000,      4.6454
    220.0000,     10.0000,    2.000000,      4.5719
    225.0000,     10.0000,    2.000000,      3.9658
    230.0000,     10.0000,    2.000000,      4.5929
    235.0000,     10.0000,    2.000000,      4.7407
    240.0000,     10.0000,    2.000000,      4.6550
    250.0000,     10.0000,    2.000000,      2.7227
    255.0000,     10.0000,    2.000000,   2545.6621
    260.0000,     10.0000,    2.000000,      6.0309
    265.0000,     10.0000,    2.000000,      6.6662
    270.0000,     10.0000,    2.000000,      7.2263
    280.0000,     10.0000,    2.000000,     10.1917
    290.0000,     10.0000,    2.000000,      8.4448
    300.0000,     10.0000,    2.000000,      5.2375
    310.0000,     10.0000,    2.000000,      5.9484
    320.0000,     10.0000,    2.000000,      5.6617
    330.0000,     10.0000,    2.000000,      4.5977
    340.0000,     10.0000,    2.000000,      4.7978
    350.0000,     10.0000,    2.000000,      4.0814
    360.0000,     10.0000,    2.000000,      3.8780
    370.0000,     10.0000,    2.000000,      3.6133
     10.0000,     20.0000,    1.000000,      4.9834
     20.0000,     20.0000,    1.000000,      4.5692
     30.0000,     20.0000,    1.000000,      5.1979
     40.0000,     20.0000,    1.000000,      4.9914
     50.0000,     20.0000,    1.000000,      4.0537
     60.0000,     20.0000,    1.000000,      3.9884
     70.0000,     20.0000,    1.000000,      4.2733
     80.0000,     20.0000,    1.000000,      4.1783
     90.0000,     20.0000,    1.000000,      4.5661
    100.0000,     20.0000,    1.000000,      4.4056
    105.0000,     20.0000,    1.000000,      4.7944
    110.0000,     20.0000,    1.000000,      4.5309
    115.0000,     20.0000,    1.000000,      4.5934
    120.0000,     20.0000,    1.000000,      4.4677
    125.0000,     20.0000,    1.000000,      4.5120
    130.0000,     20.0000,    1.000000,      4.6517
    135.0000,     20.0000,    1.000000,      4.5770
    140.0000,     20.0000,    1.000000,      4.8979
    145.0000,     20.0000,    1.000000,      4.8702
    150.0000,     20.0000,    1.000000,      4.6955
    155.0000,     20.0000,    1.000000,      4.3318
    160.0000,     20.0000,    1.000000,      3.8659
    165.0000,     20.0000,    1.000000,      4.2350
    170.0000,     20.0000,    1.000000,      4.0108
    175.0000,     20.0000,    1.000000,      3.9449
    180.0000,     20.0000,    1.000000,      4.9826
    185.0000,     20.0000,    1.000000,      4.5131
    190.0000,     20.0000,    1.000000,      5.5941
    195.0000,     20.0000,    1.000000,      4.1956
    200.0000,     20.0000,    1.000000,      2.8110
    205.0000,     20.0000,    1.000000,      4.3152
    210.0000,     20.0000,    1.000000,      4.5869
    215.0000,     20.0000,    1.000000,      4.6619
    220.0000,     20.0000,    1.000000,      4.5763
    225.0000,     20.0000,    1.000000,      4.5135
    230.0000,     20.0000,    1.000000,      5.0782
    240.0000,     20.0000,    1.000000,      5.7117
    245.0000,     20.0000,    1.000000,      4.8505
    250.0000,     20.0000,    1.000000,      4.3529
    255.0000,     20.0000,    1.000000,   1710.3041
    260.0000,     20.0000,    1.000000,      5.8610
    270.0000,     20.0000,    1.000000,      6.4894
    280.0000,     20.0000,    1.000000,      9.1879
    290.0000,     20.0000,    1.000000,      8.6011
    300.0000,     20.0000,    1.000000,      5.7426
    310.0000,     20.0000,    1.000000,      5.9128
    320.0000,     20.0000,    1.000000,      5.3175
    330.0000,     20.0000,    1.000000,      5.1162
    340.0000,     20.0000,    1.000000,      4.3863
    350.0000,     20.0000,    1.000000,      4.1257
    360.0000,     20.0000,    1.000000,      3.9051
    100.0000,      5.0000,    5.000000,      2.7331
    105.0000,      5.0000,    5.000000,      4.1730
    110.0000,      5.0000,    5.000000,      3.9915
    115.0000,      5.0000,    5.000000,      3.8394
    120.0000,      5.0000,    5.000000,      3.7750
    125.0000,      5.0000,    5.000000,      3.9359
    130.0000,      5.0000,    5.000000,      3.7436
    135.0000,      5.0000,    5.000000,      3.8247
    140.0000,      5.0000,    5.000000,      4.7904
    145.0000,      5.0000,    5.000000,      3.4414
    150.0000,      5.0000,    5.000000,      3.7619
    155.0000,      5.0000,    5.000000,      2.4757
    160.0000,      5.0000,    5.000000,      3.3171
    165.0000,      5.0000,    5.000000,      3.2307
    170.0000,      5.0000,    5.000000,      0.5782
    175.0000,      5.0000,    5.000000,      4.0149
    180.0000,      5.0000,    5.000000,      3.7340
    185.0000,      5.0000,    5.000000,      2.9995
    190.0000,      5.0000,    5.000000,      3.6164
    195.0000,      5.0000,    5.000000,      3.6170
    205.0000,      5.0000,    5.000000,      3.3185
    210.0000,      5.0000,    5.000000,      4.0091
    215.0000,      5.0000,    5.000000,      3.5175
    220.0000,      5.0000,    5.000000,      3.4180
    225.0000,      5.0000,    5.000000,      2.5225
    230.0000,      5.0000,    5.000000,      3.7106
    235.0000,      5.0000,    5.000000,      3.4150
    240.0000,      5.0000,    5.000000,      2.3674
    250.0000,      5.0000,    5.000000,  12201.4053
    255.0000,      5.0000,    5.000000,      1.5885
    260.0000,      5.0000,    5.000000,      2.6562
    100.0000,      5.0000,    6.000000,      2.4245
    105.0000,      5.0000,    6.000000,      3.8506
    110.0000,      5.0000,    6.000000,      3.0430
    115.0000,      5.0000,    6.000000,      3.6367
    120.0000,      5.0000,    6.000000,      3.3582
    125.0000,      5.0000,    6.000000,      3.1042
    130.0000,      5.0000,    6.000000,      1.4236
    135.0000,      5.0000,    6.000000,      3.9811
    140.0000,      5.0000,    6.000000,      3.2867
    145.0000,      5.0000,    6.000000,      2.2974
    150.0000,      5.0000,    6.000000,      1.5937
    155.0000,      5.0000,    6.000000,      3.2132
    160.0000,      5.0000,    6.000000,      0.7261
    165.0000,      5.0000,    6.000000,      2.4950
    170.0000,      5.0000,    6.000000,      2.6333
    175.0000,      5.0000,    6.000000,      2.5372
    180.0000,      5.0000,    6.000000,      2.7080
    185.0000,      5.0000,    6.000000,      1.3102
    190.0000,      5.0000,    6.000000,      3.4811
    195.0000,      5.0000,    6.000000,      2.7843
    205.0000,      5.0000,    6.000000,      3.3512
    210.0000,      5.0000,    6.000000,      3.0194
    215.0000,      5.0000,    6.000000,      2.9907
    220.0000,      5.0000,    6.000000,      3.1423
    225.0000,      5.0000,    6.000000,      0.0367
    230.0000,      5.0000,    6.000000,      3.4332
    235.0000,      5.0000,    6.000000,      2.1304
    245.0000,      5.0000,    6.000000,   8811.6689
    265.0000,      5.0000,    6.000000,      0.5887
    100.0000,     25.0000,    1.000000,      4.0374
    105.0000,     25.0000,    1.000000,      4.4053
    110.0000,     25.0000,    1.000000,      4.2184
    115.0000,     25.0000,    1.000000,      4.2301
    120.0000,     25.0000,    1.000000,      4.1608
    125.0000,     25.0000,    1.000000,      4.1812
    130.0000,     25.0000,    1.000000,      3.7719
    135.0000,     25.0000,    1.000000,      4.1425
    140.0000,     25.0000,    1.000000,      4.5114
    145.0000,     25.0000,    1.000000,      3.9388
    150.0000,     25.0000,    1.000000,      3.7541
    155.0000,     25.0000,    1.000000,      3.6860
    160.0000,     25.0000,    1.000000,      4.0106
    165.0000,     25.0000,    1.000000,      3.7551
    170.0000,     25.0000,    1.000000,      3.5025
    175.0000,     25.0000,    1.000000,      4.0004
    180.0000,     25.0000,    1.000000,      3.7960
    185.0000,     25.0000,    1.000000,      3.5556
    190.0000,     25.0000,    1.000000,      4.2788
    195.0000,     25.0000,    1.000000,      4.0165
    200.0000,     25.0000,    1.000000,      2.1635
    205.0000,     25.0000,    1.000000,      4.1578
    210.0000,     25.0000,    1.000000,      4.3957
    215.0000,     25.0000,    1.000000,      4.3333
    220.0000,     25.0000,    1.000000,      4.5352
    230.0000,     25.0000,    1.000000,      5.1739
    235.0000,     25.0000,    1.000000,      4.7391
    240.0000,     25.0000,    1.000000,      4.3673
    245.0000,     25.0000,    1.000000,      3.8979
    250.0000,     25.0000,    1.000000,   4218.5537
      0.0000,     10.0000,    3.000000,      4.9687
     10.0000,     10.0000,    3.000000,      4.1536
     20.0000,     10.0000,    3.000000,      3.7436
     30.0000,     10.0000,    3.000000,      5.2209
     50.0000,     10.0000,    3.000000,      3.2049
     60.0000,     10.0000,    3.000000,      8.8207
     70.0000,     10.0000,    3.000000,      4.4547
     80.0000,     10.0000,    3.000000,      3.2564
     90.0000,     10.0000,    3.000000,      4.0322
    100.0000,     10.0000,    3.000000,      4.3497
    110.0000,     10.0000,    3.000000,      2.3897
    120.0000,     10.0000,    3.000000,      4.1507
    130.0000,     10.0000,    3.000000,      3.9689
    140.0000,     10.0000,    3.000000,      4.4267
    150.0000,     10.0000,    3.000000,      3.8591
    160.0000,     10.0000,    3.000000,      3.3451
    170.0000,     10.0000,    3.000000,      4.5112
    180.0000,     10.0000,    3.000000,      3.8206
    190.0000,     10.0000,    3.000000,      4.3893
    200.0000,     10.0000,    3.000000,      0.5757
    210.0000,     10.0000,    3.000000,      4.0646
    220.0000,     10.0000,    3.000000,      4.4036
    230.0000,     10.0000,    3.000000,      6.5971
    240.0000,     10.0000,    3.000000,      4.9004
    250.0000,     10.0000,    3.000000,      3.5624
    260.0000,     10.0000,    3.000000,      3.1730
    270.0000,     10.0000,    3.000000,      1.3946
    280.0000,     10.0000,    3.000000,      5.0557
    290.0000,     10.0000,    3.000000,      3.5849
    300.0000,     10.0000,    3.000000,      3.3454
    310.0000,     10.0000,    3.000000,      4.7631
    320.0000,     10.0000,    3.000000,      3.6240
    100.0000,     15.0000,    2.000000,      3.1082
    105.0000,     15.0000,    2.000000,      4.1694
    110.0000,     15.0000,    2.000000,      3.8215
    115.0000,     15.0000,    2.000000,      3.8582
    120.0000,     15.0000,    2.000000,      3.5785
    125.0000,     15.0000,    2.000000,      3.6886
    130.0000,     15.0000,    2.000000,      3.1677
    135.0000,     15.0000,    2.000000,      4.2323
    140.0000,     15.0000,    2.000000,      3.7201
    145.0000,     15.0000,    2.000000,      3.3411
    150.0000,     15.0000,    2.000000,      3.0033
    155.0000,     15.0000,    2.000000,      3.4439
    160.0000,     15.0000,    2.000000,      2.7866
    165.0000,     15.0000,    2.000000,      3.2358
    170.0000,     15.0000,    2.000000,      3.0680
    175.0000,     15.0000,    2.000000,      3.3110
    180.0000,     15.0000,    2.000000,      3.2851
    185.0000,     15.0000,    2.000000,      2.6551
    190.0000,     15.0000,    2.000000,      3.8110
    195.0000,     15.0000,    2.000000,      3.7913
    205.0000,     15.0000,    2.000000,      3.6257
    210.0000,     15.0000,    2.000000,      3.5575
    215.0000,     15.0000,    2.000000,      3.6694
    220.0000,     15.0000,    2.000000,      3.8564
    225.0000,     15.0000,    2.000000,      3.0436
    235.0000,     15.0000,    2.000000,      4.4880
    240.0000,     15.0000,    2.000000,      3.9333
    245.0000,     15.0000,    2.000000,   3766.0698
    255.0000,     15.0000,    2.000000,      3.3079
    100.0000,      5.0000,    7.000000,      1.4039
    105.0000,      5.0000,    7.000000,      3.2872
    110.0000,      5.0000,    7.000000,      3.3637
    115.0000,      5.0000,    7.000000,      3.2326
    120.0000,      5.0000,    7.000000,      1.9599
    125.0000,      5.0000,    7.000000,      2.2729
    130.0000,      5.0000,    7.000000,      2.3863
    135.0000,      5.0000,    7.000000,      3.3746
    140.0000,      5.0000,    7.000000,      3.4074
    145.0000,      5.0000,    7.000000,      0.9174
    150.0000,      5.0000,    7.000000,      2.0440
    155.0000,      5.0000,    7.000000,      1.7310
    160.0000,      5.0000,    7.000000,      1.8463
    165.0000,      5.0000,    7.000000,      3.0185
    170.0000,      5.0000,    7.000000,      0.6063
    175.0000,      5.0000,    7.000000,      2.0594
    180.0000,      5.0000,    7.000000,      0.2178
    185.0000,      5.0000,    7.000000,      0.8136
    190.0000,      5.0000,    7.000000,      2.8491
    195.0000,      5.0000,    7.000000,      2.7412
    205.0000,      5.0000,    7.000000,      2.2396
    210.0000,      5.0000,    7.000000,      2.4035
    215.0000,      5.0000,    7.000000,      2.5337
    220.0000,      5.0000,    7.000000,      1.6352
    230.0000,      5.0000,    7.000000,      1.2373
    240.0000,      5.0000,    7.000000,   9724.3340
      0.0000,     30.0000,    1.000000,      4.8996
     10.0000,     30.0000,    1.000000,      4.0427
     20.0000,     30.0000,    1.000000,      3.3688
     30.0000,     30.0000,    1.000000,      7.8615
     40.0000,     30.0000,    1.000000,      4.3191
     50.0000,     30.0000,    1.000000,      4.3801
     60.0000,     30.0000,    1.000000,      2.1057
     70.0000,     30.0000,    1.000000,      4.5447
     90.0000,     30.0000,    1.000000,      4.4492
    100.0000,     30.0000,    1.000000,      4.2333
    105.0000,     30.0000,    1.000000,      4.4422
    110.0000,     30.0000,    1.000000,      5.8269
    115.0000,     30.0000,    1.000000,      4.0887
    120.0000,     30.0000,    1.000000,      4.1477
    125.0000,     30.0000,    1.000000,      3.8839
    130.0000,     30.0000,    1.000000,      3.9724
    135.0000,     30.0000,    1.000000,      4.1449
    140.0000,     30.0000,    1.000000,      4.0424
    145.0000,     30.0000,    1.000000,      3.6860
    150.0000,     30.0000,    1.000000,      3.7849
    155.0000,     30.0000,    1.000000,      4.0103
    160.0000,     30.0000,    1.000000,      3.8286
    165.0000,     30.0000,    1.000000,      3.7457
    170.0000,     30.0000,    1.000000,      3.6123
    175.0000,     30.0000,    1.000000,      3.5947
    180.0000,     30.0000,    1.000000,      3.4952
    185.0000,     30.0000,    1.000000,      3.2599
    190.0000,     30.0000,    1.000000,      4.1320
    195.0000,     30.0000,    1.000000,      3.9716
    200.0000,     30.0000,    1.000000,      1.1375
    205.0000,     30.0000,    1.000000,      4.0518
    210.0000,     30.0000,    1.000000,      4.0903
    215.0000,     30.0000,    1.000000,      4.5651
    220.0000,     30.0000,    1.000000,      4.8823
    225.0000,     30.0000,    1.000000,      4.5581
    230.0000,     30.0000,    1.000000,      5.2019
    235.0000,     30.0000,    1.000000,      4.6962
    240.0000,     30.0000,    1.000000,      4.5627
      0.0000,     10.0000,    4.000000,      3.9472
     10.0000,     10.0000,    4.000000,      4.0555
     20.0000,     10.0000,    4.000000,      3.0969
     30.0000,     10.0000,    4.000000,      3.5468
     40.0000,     10.0000,    4.000000,      3.7912
     50.0000,     10.0000,    4.000000,      3.6673
     60.0000,     10.0000,    4.000000,      4.1775
     70.0000,     10.0000,    4.000000,      4.2490
     80.0000,     10.0000,    4.000000,      2.2493
    100.0000,     10.0000,    4.000000,      2.3780
    105.0000,     10.0000,    4.000000,      3.5702
    110.0000,     10.0000,    4.000000,      3.5937
    115.0000,     10.0000,    4.000000,      2.9553
    120.0000,     10.0000,    4.000000,      3.2849
    125.0000,     10.0000,    4.000000,      2.7526
    130.0000,     10.0000,    4.000000,      2.6741
    135.0000,     10.0000,    4.000000,      3.4011
    140.0000,     10.0000,    4.000000,      3.5263
    145.0000,     10.0000,    4.000000,      1.6819
    150.0000,     10.0000,    4.000000,      2.1338
    155.0000,     10.0000,    4.000000,      2.0128
    160.0000,     10.0000,    4.000000,      3.0286
    165.0000,     10.0000,    4.000000,      3.2003
    170.0000,     10.0000,    4.000000,      1.1879
    175.0000,     10.0000,    4.000000,      1.9622
    180.0000,     10.0000,    4.000000,      3.0677
    185.0000,     10.0000,    4.000000,      1.7357
    190.0000,     10.0000,    4.000000,      3.2171
    195.0000,     10.0000,    4.000000,      2.9434
    205.0000,     10.0000,    4.000000,      3.0813
    210.0000,     10.0000,    4.000000,      3.4835
    215.0000,     10.0000,    4.000000,      3.6976
    220.0000,     10.0000,    4.000000,      5.0600
    230.0000,     10.0000,    4.000000,      4.3947
    235.0000,     10.0000,    4.000000,   5392.8652
    240.0000,     10.0000,    4.000000,      4.3466
    250.0000,     10.0000,    4.000000,      1.1276
    260.0000,     10.0000,    4.000000,      1.6856
    270.0000,     10.0000,    4.000000,      3.4458
    280.0000,     10.0000,    4.000000,      2.9636
    290.0000,     10.0000,    4.000000,      2.5791
    300.0000,     10.0000,    4.000000,      0.5970
    310.0000,     10.0000,    4.000000,      3.0690
    320.0000,     10.0000,    4.000000,      2.9743
    330.0000,     10.0000,    4.000000,      3.5351
    340.0000,     10.0000,    4.000000,      3.3911
    350.0000,     10.0000,    4.000000,      2.6669
    100.0000,     35.0000,    1.000000,      3.4862
    105.0000,     35.0000,    1.000000,      4.2060
    110.0000,     35.0000,    1.000000,      3.8584
    115.0000,     35.0000,    1.000000,      4.0122
    120.0000,     35.0000,    1.000000,      3.7497
    125.0000,     35.0000,    1.000000,      3.8401
    130.0000,     35.0000,    1.000000,      3.3747
    135.0000,     35.0000,    1.000000,      3.8397
    140.0000,     35.0000,    1.000000,      3.7786
    145.0000,     35.0000,    1.000000,      3.3317
    150.0000,     35.0000,    1.000000,      3.5651
    155.0000,     35.0000,    1.000000,      3.4598
    160.0000,     35.0000,    1.000000,      3.2954
    165.0000,     35.0000,    1.000000,      3.8085
    170.0000,     35.0000,    1.000000,      2.8145
    175.0000,     35.0000,    1.000000,      3.6161
    180.0000,     35.0000,    1.000000,      3.3350
    185.0000,     35.0000,    1.000000,      3.1355
    190.0000,     35.0000,    1.000000,      3.8425
    195.0000,     35.0000,    1.000000,      4.1092
    200.0000,     35.0000,    1.000000,      2.0381
    205.0000,     35.0000,    1.000000,      4.2415
    210.0000,     35.0000,    1.000000,      4.5910
    215.0000,     35.0000,    1.000000,      4.6194
    220.0000,     35.0000,    1.000000,      4.7039
    225.0000,     35.0000,    1.000000,      4.0512
    230.0000,     35.0000,    1.000000,      5.0951
      0.0000,     20.0000,    2.000000,      4.2022
     10.0000,     20.0000,    2.000000,      3.8628
     20.0000,     20.0000,    2.000000,      1.9564
     30.0000,     20.0000,    2.000000,      3.7223
     40.0000,     20.0000,    2.000000,      6.5328
     50.0000,     20.0000,    2.000000,     10.5676
     60.0000,     20.0000,    2.000000,      4.3271
     70.0000,     20.0000,    2.000000,      4.1601
     90.0000,     20.0000,    2.000000,      4.5534
    100.0000,     20.0000,    2.000000,      4.3099
    110.0000,     20.0000,    2.000000,      4.3614
    120.0000,     20.0000,    2.000000,      4.1343
    130.0000,     20.0000,    2.000000,      4.0898
    140.0000,     20.0000,    2.000000,      3.6427
    150.0000,     20.0000,    2.000000,      3.8534
    160.0000,     20.0000,    2.000000,      4.3684
    170.0000,     20.0000,    2.000000,      3.6450
    180.0000,     20.0000,    2.000000,      3.6380
    190.0000,     20.0000,    2.000000,      3.9072
    200.0000,     20.0000,    2.000000,      1.1518
    210.0000,     20.0000,    2.000000,      4.5276
    220.0000,     20.0000,    2.000000,      6.7095
    230.0000,     20.0000,    2.000000,      6.1640
    240.0000,     20.0000,    2.000000,      3.2199
    260.0000,     20.0000,    2.000000,      4.1905
    270.0000,     20.0000,    2.000000,      9.1512
    280.0000,     20.0000,    2.000000,      3.4718
    290.0000,     20.0000,    2.000000,      3.4484
    300.0000,     20.0000,    2.000000,      2.3458
    310.0000,     20.0000,    2.000000,      3.7436
    320.0000,     20.0000,    2.000000,      4.1179
    330.0000,     20.0000,    2.000000,      3.7866
    340.0000,     20.0000,    2.000000,      3.7457
    100.0000,     15.0000,    3.000000,      2.3865
    105.0000,     15.0000,    3.000000,      3.8803
    110.0000,     15.0000,    3.000000,      3.7903
    115.0000,     15.0000,    3.000000,      3.2307
    120.0000,     15.0000,    3.000000,      3.3536
    125.0000,     15.0000,    3.000000,      3.0762
    130.0000,     15.0000,    3.000000,      2.7426
    135.0000,     15.0000,    3.000000,      3.1534
    140.0000,     15.0000,    3.000000,      3.1676
    145.0000,     15.0000,    3.000000,      2.4502
    150.0000,     15.0000,    3.000000,      3.3692
    155.0000,     15.0000,    3.000000,      3.2798
    160.0000,     15.0000,    3.000000,      2.3071
    165.0000,     15.0000,    3.000000,      3.0656
    170.0000,     15.0000,    3.000000,      1.4038
    175.0000,     15.0000,    3.000000,      2.5108
    180.0000,     15.0000,    3.000000,      2.0463
    185.0000,     15.0000,    3.000000,      2.1057
    190.0000,     15.0000,    3.000000,      3.2869
    195.0000,     15.0000,    3.000000,      2.8207
    205.0000,     15.0000,    3.000000,      3.1816
    210.0000,     15.0000,    3.000000,      3.2902
    215.0000,     15.0000,    3.000000,      3.4619
    220.0000,     15.0000,    3.000000,      4.2721
    225.0000,     15.0000,    3.000000,      3.2681
    230.0000,     15.0000,    3.000000,   3502.3994
    235.0000,     15.0000,    3.000000,      2.3738
    240.0000,     15.0000,    3.000000,      1.7944
    105.0000,      5.0000,   10.000000,      3.4220
    110.0000,      5.0000,   10.000000,      1.2634
    115.0000,      5.0000,   10.000000,      2.0809
    120.0000,      5.0000,   10.000000,      1.0833
    125.0000,      5.0000,   10.000000,      1.0897
    135.0000,      5.0000,   10.000000,      3.0784
    140.0000,      5.0000,   10.000000,      0.6436
    150.0000,      5.0000,   10.000000,      0.8795
    155.0000,      5.0000,   10.000000,      1.0404
    165.0000,      5.0000,   10.000000,      1.7220
    175.0000,      5.0000,   10.000000,      0.4305
    190.0000,      5.0000,   10.000000,      1.0190
    195.0000,      5.0000,   10.000000,      1.5016
    205.0000,      5.0000,   10.000000,      1.2442
    210.0000,      5.0000,   10.000000,      1.3944
    225.0000,      5.0000,   10.000000,      3.2714
      0.0000,     40.0000,    1.000000,      4.2580
     10.0000,     40.0000,    1.000000,      3.9914
     20.0000,     40.0000,    1.000000,      3.5066
     30.0000,     40.0000,    1.000000,      3.9516
     40.0000,     40.0000,    1.000000,      4.2717
     50.0000,     40.0000,    1.000000,      0.9983
     70.0000,     40.0000,    1.000000,      4.5073
     80.0000,     40.0000,    1.000000,      0.1888
     90.0000,     40.0000,    1.000000,      4.1832
    100.0000,     40.0000,    1.000000,      3.8252
    105.0000,     40.0000,    1.000000,      4.1686
    110.0000,     40.0000,    1.000000,      4.1997
    115.0000,     40.0000,    1.000000,      4.0360
    120.0000,     40.0000,    1.000000,      3.8182
    125.0000,     40.0000,    1.000000,      3.7216
    130.0000,     40.0000,    1.000000,      3.8283
    135.0000,     40.0000,    1.000000,      3.9472
    140.0000,     40.0000,    1.000000,      3.8948
    145.0000,     40.0000,    1.000000,      3.6084
    150.0000,     40.0000,    1.000000,      3.5746
    155.0000,     40.0000,    1.000000,      3.2617
    160.0000,     40.0000,    1.000000,      3.7540
    165.0000,     40.0000,    1.000000,      3.6583
    170.0000,     40.0000,    1.000000,      3.2195
    175.0000,     40.0000,    1.000000,      3.2041
    180.0000,     40.0000,    1.000000,      3.4212
    185.0000,     40.0000,    1.000000,      2.8530
    190.0000,     40.0000,    1.000000,      4.1777
    195.0000,     40.0000,    1.000000,      4.0728
    200.0000,     40.0000,    1.000000,      2.3320
    205.0000,     40.0000,    1.000000,      4.3029
    210.0000,     40.0000,    1.000000,      4.9583
    215.0000,     40.0000,    1.000000,      5.0021
    220.0000,     40.0000,    1.000000,      5.7908
    230.0000,     40.0000,    1.000000,      5.8137
    240.0000,     40.0000,    1.000000,      4.9802
    250.0000,     40.0000,    1.000000,      3.4316
    260.0000,     40.0000,    1.000000,      4.2427
    270.0000,     40.0000,    1.000000,      6.5347
    280.0000,     40.0000,    1.000000,      3.7847
    290.0000,     40.0000,    1.000000,      3.7691
    300.0000,     40.0000,    1.000000,      3.1136
    310.0000,     40.0000,    1.000000,      4.1179
    320.0000,     40.0000,    1.000000,      3.7348
      0.0000,     10.0000,    5.000000,      4.0676
     10.0000,     10.0000,    5.000000,      3.8276
     20.0000,     10.0000,    5.000000,      1.7734
     30.0000,     10.0000,    5.000000,      4.2900
     40.0000,     10.0000,    5.000000,      4.5534
     50.0000,     10.0000,    5.000000,      4.4559
     60.0000,     10.0000,    5.000000,      4.2607
     70.0000,     10.0000,    5.000000,      3.3946
     90.0000,     10.0000,    5.000000,      2.8971
    100.0000,     10.0000,    5.000000,      3.4648
    110.0000,     10.0000,    5.000000,      4.0852
    120.0000,     10.0000,    5.000000,      3.7093
    130.0000,     10.0000,    5.000000,      1.4807
    140.0000,     10.0000,    5.000000,      2.7039
    150.0000,     10.0000,    5.000000,      4.2959
    160.0000,     10.0000,    5.000000,      3.2190
    170.0000,     10.0000,    5.000000,      3.0551
    180.0000,     10.0000,    5.000000,      2.7673
    190.0000,     10.0000,    5.000000,      3.5818
    210.0000,     10.0000,    5.000000,      6.8242
    220.0000,     10.0000,    5.000000,      5.4703
    230.0000,     10.0000,    5.000000,      4.0763
    240.0000,     10.0000,    5.000000,      2.5518
    260.0000,     10.0000,    5.000000,      2.2817
    280.0000,     10.0000,    5.000000,      1.2965
    290.0000,     10.0000,    5.000000,      0.0584
    310.0000,     10.0000,    5.000000,      3.0416
    320.0000,     10.0000,    5.000000,      2.6805
    100.0000,     25.0000,    2.000000,      2.0498
    105.0000,     25.0000,    2.000000,      3.8744
    110.0000,     25.0000,    2.000000,      3.3142
    115.0000,     25.0000,    2.000000,      3.5419
    120.0000,     25.0000,    2.000000,      2.8612
    125.0000,     25.0000,    2.000000,      3.4648
    130.0000,     25.0000,    2.000000,      2.5430
    135.0000,     25.0000,    2.000000,      3.4614
    140.0000,     25.0000,    2.000000,      3.4150
    145.0000,     25.0000,    2.000000,      2.3332
    150.0000,     25.0000,    2.000000,      3.4050
    155.0000,     25.0000,    2.000000,      3.0785
    160.0000,     25.0000,    2.000000,      2.6211
    165.0000,     25.0000,    2.000000,      3.0047
    170.0000,     25.0000,    2.000000,      2.1133
    175.0000,     25.0000,    2.000000,      2.5346
    180.0000,     25.0000,    2.000000,      2.1823
    185.0000,     25.0000,    2.000000,      1.7190
    190.0000,     25.0000,    2.000000,      3.6127
    195.0000,     25.0000,    2.000000,      3.6391
    205.0000,     25.0000,    2.000000,      4.4903
    210.0000,     25.0000,    2.000000,      4.7448
    215.0000,     25.0000,    2.000000,      4.3274
    220.0000,     25.0000,    2.000000,      4.0413
    225.0000,     25.0000,    2.000000,   7730.5513
    100.0000,     45.0000,    1.000000,      3.3692
    105.0000,     45.0000,    1.000000,      4.2982
    110.0000,     45.0000,    1.000000,      3.8807
    115.0000,     45.0000,    1.000000,      3.8737
    120.0000,     45.0000,    1.000000,      3.6389
    125.0000,     45.0000,    1.000000,      3.8351
    130.0000,     45.0000,    1.000000,      2.9398
    135.0000,     45.0000,    1.000000,      3.7160
    140.0000,     45.0000,    1.000000,      3.7843
    145.0000,     45.0000,    1.000000,      3.0730
    150.0000,     45.0000,    1.000000,      3.4331
    155.0000,     45.0000,    1.000000,      3.7122
    160.0000,     45.0000,    1.000000,      3.1517
    165.0000,     45.0000,    1.000000,      3.3914
    170.0000,     45.0000,    1.000000,      2.2429
    175.0000,     45.0000,    1.000000,      3.3538
    180.0000,     45.0000,    1.000000,      3.0663
    185.0000,     45.0000,    1.000000,      2.9293
    190.0000,     45.0000,    1.000000,      4.0033
    195.0000,     45.0000,    1.000000,      4.1733
    200.0000,     45.0000,    1.000000,      0.6920
    205.0000,     45.0000,    1.000000,      4.7828
    210.0000,     45.0000,    1.000000,      5.0514
    105.0000,      5.0000,   12.000000,      0.6969
    115.0000,      5.0000,   12.000000,      1.0629
    125.0000,      5.0000,   12.000000,      1.0173
    140.0000,      5.0000,   12.000000,      0.4252
    215.0000,      5.0000,   12.000000,      1.0648
      0.0000,     10.0000,    6.000000,      3.2551
     10.0000,     10.0000,    6.000000,      3.0348
     20.0000,     10.0000,    6.000000,      3.6875
     30.0000,     10.0000,    6.000000,      3.8415
     40.0000,     10.0000,    6.000000,      4.2504
     50.0000,     10.0000,    6.000000,      3.6630
     60.0000,     10.0000,    6.000000,      3.6548
     80.0000,     10.0000,    6.000000,   8856.9092
     90.0000,     10.0000,    6.000000,      2.6794
    100.0000,     10.0000,    6.000000,      3.0388
    105.0000,     10.0000,    6.000000,      2.1304
    110.0000,     10.0000,    6.000000,      3.3061
    115.0000,     10.0000,    6.000000,      2.4736
    120.0000,     10.0000,    6.000000,      2.4454
    125.0000,     10.0000,    6.000000,      1.8559
    130.0000,     10.0000,    6.000000,      1.8641
    135.0000,     10.0000,    6.000000,      1.4390
    140.0000,     10.0000,    6.000000,      3.2881
    150.0000,     10.0000,    6.000000,      3.1874
    155.0000,     10.0000,    6.000000,      0.1472
    160.0000,     10.0000,    6.000000,      2.4637
    165.0000,     10.0000,    6.000000,      2.1050
    170.0000,     10.0000,    6.000000,      1.1855
    175.0000,     10.0000,    6.000000,      0.4006
    180.0000,     10.0000,    6.000000,      1.4085
    190.0000,     10.0000,    6.000000,      1.8216
    195.0000,     10.0000,    6.000000,      1.8682
    205.0000,     10.0000,    6.000000,      1.1748
    210.0000,     10.0000,    6.000000,      3.3237
    215.0000,     10.0000,    6.000000,      3.1944
    220.0000,     10.0000,    6.000000,      1.6355
    230.0000,     10.0000,    6.000000,      1.8432
    250.0000,     10.0000,    6.000000,      1.0138
    280.0000,     10.0000,    6.000000,      1.3761
    310.0000,     10.0000,    6.000000,      2.3302
    320.0000,     10.0000,    6.000000,      0.4579
    330.0000,     10.0000,    6.000000,      1.6153
    225.0000,     15.0000,    4.000000,      1.8085
      0.0000,     50.0000,    1.000000,      3.8193
     10.0000,     50.0000,    1.000000,      3.8108
     20.0000,     50.0000,    1.000000,      3.9576
     30.0000,     50.0000,    1.000000,      3.8174
     50.0000,     50.0000,    1.000000,      4.4874
     60.0000,     50.0000,    1.000000,      4.3488
     70.0000,     50.0000,    1.000000,      4.4246
     80.0000,     50.0000,    1.000000,      4.2144
     90.0000,     50.0000,    1.000000,     68.9565
    100.0000,     50.0000,    1.000000,      2.8038
    105.0000,     50.0000,    1.000000,      3.8751
    110.0000,     50.0000,    1.000000,      3.8901
    115.0000,     50.0000,    1.000000,      3.7843
    120.0000,     50.0000,    1.000000,      3.3895
    125.0000,     50.0000,    1.000000,      3.7162
    130.0000,     50.0000,    1.000000,      2.9180
    135.0000,     50.0000,    1.000000,      3.9135
    140.0000,     50.0000,    1.000000,      3.6365
    145.0000,     50.0000,    1.000000,      3.3504
    150.0000,     50.0000,    1.000000,      3.2821
    155.0000,     50.0000,    1.000000,      3.4596
    160.0000,     50.0000,    1.000000,      3.1340
    165.0000,     50.0000,    1.000000,      3.5416
    170.0000,     50.0000,    1.000000,      2.8960
    175.0000,     50.0000,    1.000000,      3.6157
    180.0000,     50.0000,    1.000000,      3.5981
    185.0000,     50.0000,    1.000000,      3.5825
    190.0000,     50.0000,    1.000000,      4.4386
    195.0000,     50.0000,    1.000000,      4.4170
    200.0000,     50.0000,    1.000000,      1.4261
    215.0000,     20.0000,    3.000000,      4.6213
    220.0000,     20.0000,    3.000000,      3.9002
    320.0000,     20.0000,    3.000000,      2.3504
      0.0000,     30.0000,    2.000000,      4.0525
     10.0000,     30.0000,    2.000000,      3.4019
     20.0000,     30.0000,    2.000000,      4.9753
     30.0000,     30.0000,    2.000000,      4.2096
     40.0000,     30.0000,    2.000000,      4.1396
     60.0000,     30.0000,    2.000000,      4.2515
     70.0000,     30.0000,    2.000000,      4.1187
     80.0000,     30.0000,    2.000000,   4195.8784
     90.0000,     30.0000,    2.000000,      3.1467
    100.0000,     30.0000,    2.000000,      2.6354
    105.0000,     30.0000,    2.000000,      3.9646
    110.0000,     30.0000,    2.000000,      3.4026
    115.0000,     30.0000,    2.000000,      3.5349
    120.0000,     30.0000,    2.000000,      3.4326
    125.0000,     30.0000,    2.000000,      3.4619
    130.0000,     30.0000,    2.000000,      3.1106
    135.0000,     30.0000,    2.000000,      3.0905
    140.0000,     30.0000,    2.000000,      3.8700
    145.0000,     30.0000,    2.000000,      2.0139
    150.0000,     30.0000,    2.000000,      3.0641
    155.0000,     30.0000,    2.000000,      2.7416
    160.0000,     30.0000,    2.000000,      2.5560
    165.0000,     30.0000,    2.000000,      2.8032
    170.0000,     30.0000,    2.000000,      2.1579
    175.0000,     30.0000,    2.000000,      3.0961
    180.0000,     30.0000,    2.000000,      2.8773
    185.0000,     30.0000,    2.000000,      2.6398
    190.0000,     30.0000,    2.000000,      3.7508
    195.0000,     30.0000,    2.000000,      4.5880
    200.0000,     30.0000,    2.000000,      0.7762
    205.0000,     30.0000,    2.000000,      4.3509
    210.0000,     30.0000,    2.000000,      5.2548
    220.0000,     30.0000,    2.000000,      6.0941
    230.0000,     30.0000,    2.000000,      4.8092
    240.0000,     30.0000,    2.000000,      2.6551
    250.0000,     30.0000,    2.000000,      3.4507
    260.0000,     30.0000,    2.000000,      1.8219
    270.0000,     30.0000,    2.000000,      0.4135
    280.0000,     30.0000,    2.000000,      2.4913
    290.0000,     30.0000,    2.000000,      1.3841
    310.0000,     30.0000,    2.000000,      3.5889
    100.0000,     55.0000,    1.000000,      2.9942
    105.0000,     55.0000,    1.000000,      3.9186
    110.0000,     55.0000,    1.000000,      3.9463
    115.0000,     55.0000,    1.000000,      3.8477
    120.0000,     55.0000,    1.000000,      3.7883
    125.0000,     55.0000,    1.000000,      3.5709
    130.0000,     55.0000,    1.000000,      3.2662
    135.0000,     55.0000,    1.000000,      3.6786
    140.0000,     55.0000,    1.000000,      3.4165
    145.0000,     55.0000,    1.000000,      3.4302
    150.0000,     55.0000,    1.000000,      2.9700
    155.0000,     55.0000,    1.000000,      2.8231
    160.0000,     55.0000,    1.000000,      2.5917
    170.0000,     55.0000,    1.000000,      2.3854
    175.0000,     55.0000,    1.000000,      4.3910
    180.0000,     55.0000,    1.000000,      3.4133
    185.0000,     55.0000,    1.000000,      3.4808
    190.0000,     55.0000,    1.000000,      4.5731
      0.0000,     10.0000,    7.000000,      3.0239
     10.0000,     10.0000,    7.000000,      3.7459
     20.0000,     10.0000,    7.000000,      4.1391
     30.0000,     10.0000,    7.000000,      4.3247
     40.0000,     10.0000,    7.000000,      3.8442
     50.0000,     10.0000,    7.000000,      3.3965
     70.0000,     10.0000,    7.000000,   6016.1421
     80.0000,     10.0000,    7.000000,      0.9720
     90.0000,     10.0000,    7.000000,      1.3979
    100.0000,     10.0000,    7.000000,      2.8941
    110.0000,     10.0000,    7.000000,      2.9761
    120.0000,     10.0000,    7.000000,      1.3082
    130.0000,     10.0000,    7.000000,      3.2486
    140.0000,     10.0000,    7.000000,      3.2922
    150.0000,     10.0000,    7.000000,      2.1694
    160.0000,     10.0000,    7.000000,      1.1664
    170.0000,     10.0000,    7.000000,      0.9681
    180.0000,     10.0000,    7.000000,      4.5776
    190.0000,     10.0000,    7.000000,      3.2595
    210.0000,     10.0000,    7.000000,      3.9245
    220.0000,     10.0000,    7.000000,      2.5398
    230.0000,     10.0000,    7.000000,      2.5073
    240.0000,     10.0000,    7.000000,      1.0029
    280.0000,     10.0000,    7.000000,      0.0218
    310.0000,     10.0000,    7.000000,      0.6432
    320.0000,     10.0000,    7.000000,      0.2730
    110.0000,      5.0000,   15.000000,      0.3042
    195.0000,      5.0000,   15.000000,      0.3978
      0.0000,     60.0000,    1.000000,      4.6794
     10.0000,     60.0000,    1.000000,      3.8768
     30.0000,     60.0000,    1.000000,      4.4270
     40.0000,     60.0000,    1.000000,      4.6447
     50.0000,     60.0000,    1.000000,      4.1838
     60.0000,     60.0000,    1.000000,      4.5066
     70.0000,     60.0000,    1.000000,      4.5435
     80.0000,     60.0000,    1.000000,      4.1086
     90.0000,     60.0000,    1.000000,      4.0898
    100.0000,     60.0000,    1.000000,      3.7307
    105.0000,     60.0000,    1.000000,      3.9658
    110.0000,     60.0000,    1.000000,      4.0204
    115.0000,     60.0000,    1.000000,      3.5663
    120.0000,     60.0000,    1.000000,      3.5427
    125.0000,     60.0000,    1.000000,      3.7264
    130.0000,     60.0000,    1.000000,      3.2885
    135.0000,     60.0000,    1.000000,      3.3145
    140.0000,     60.0000,    1.000000,      4.0532
    145.0000,     60.0000,    1.000000,      2.8079
    150.0000,     60.0000,    1.000000,      3.3790
    155.0000,     60.0000,    1.000000,      2.9789
    160.0000,     60.0000,    1.000000,      3.3737
    165.0000,     60.0000,    1.000000,      3.6688
    170.0000,     60.0000,    1.000000,      3.6537
    175.0000,     60.0000,    1.000000,      3.8581
    180.0000,     60.0000,    1.000000,      4.1690
    190.0000,     60.0000,    1.000000,      5.4383
    200.0000,     60.0000,    1.000000,      3.6029
    210.0000,     60.0000,    1.000000,      5.5217
    220.0000,     60.0000,    1.000000,      5.1330
    230.0000,     60.0000,    1.000000,      4.8390
    240.0000,     60.0000,    1.000000,      4.1960
    250.0000,     60.0000,    1.000000,      3.0798
    260.0000,     60.0000,    1.000000,      2.2143
    270.0000,     60.0000,    1.000000,      2.4113
    280.0000,     60.0000,    1.000000,      3.4542
    205.0000,     15.0000,    5.000000,      2.3703
    210.0000,     15.0000,    5.000000,      2.7917
    135.0000,      5.0000,   16.000000,      1.0645
    100.0000,     35.0000,    2.000000,      2.2361
    105.0000,     35.0000,    2.000000,      2.4655
    110.0000,     35.0000,    2.000000,      3.4518
    115.0000,     35.0000,    2.000000,      3.2132
    120.0000,     35.0000,    2.000000,      1.9564
    125.0000,     35.0000,    2.000000,      2.6085
    130.0000,     35.0000,    2.000000,      2.6948
    135.0000,     35.0000,    2.000000,      3.5220
    140.0000,     35.0000,    2.000000,      2.7943
    145.0000,     35.0000,    2.000000,      1.4766
    150.0000,     35.0000,    2.000000,      1.3043
    155.0000,     35.0000,    2.000000,      1.9416
    160.0000,     35.0000,    2.000000,      2.1232
    165.0000,     35.0000,    2.000000,      2.9981
    175.0000,     35.0000,    2.000000,      3.4852
    180.0000,     35.0000,    2.000000,      3.3869
    185.0000,     35.0000,    2.000000,      2.1912
    190.0000,     35.0000,    2.000000,      4.1043
    195.0000,     35.0000,    2.000000,      4.8179
    205.0000,     10.0000,    8.000000,      0.5478
    210.0000,     10.0000,    8.000000,      0.3371
    310.0000,     10.0000,    8.000000,      0.5055
    105.0000,     25.0000,    3.000000,      2.5290
    110.0000,     25.0000,    3.000000,      2.8441
    115.0000,     25.0000,    3.000000,      2.9194
    120.0000,     25.0000,    3.000000,      3.9775
    125.0000,     25.0000,    3.000000,      3.1663
    130.0000,     25.0000,    3.000000,      1.6378
    135.0000,     25.0000,    3.000000,      2.8444
    140.0000,     25.0000,    3.000000,      2.4932
    145.0000,     25.0000,    3.000000,      1.1699
    150.0000,     25.0000,    3.000000,      1.7376
    155.0000,     25.0000,    3.000000,      0.6999
    160.0000,     25.0000,    3.000000,      0.0350
    165.0000,     25.0000,    3.000000,      2.7683
    175.0000,     25.0000,    3.000000,      2.2260
    180.0000,     25.0000,    3.000000,      2.9721
    185.0000,     25.0000,    3.000000,      0.8702
    190.0000,     25.0000,    3.000000,      3.3697
    195.0000,     25.0000,    3.000000,      4.5241
    100.0000,     65.0000,    1.000000,      2.7375
    105.0000,     65.0000,    1.000000,      3.9043
    110.0000,     65.0000,    1.000000,      3.6564
    115.0000,     65.0000,    1.000000,      3.7649
    120.0000,     65.0000,    1.000000,      3.6229
    125.0000,     65.0000,    1.000000,      3.6178
    130.0000,     65.0000,    1.000000,      2.6648
    135.0000,     65.0000,    1.000000,      3.5705
    140.0000,     65.0000,    1.000000,      3.5099
    145.0000,     65.0000,    1.000000,      4.2736
    150.0000,     65.0000,    1.000000,      3.3643
    155.0000,     65.0000,    1.000000,      3.8666
    160.0000,     65.0000,    1.000000,      2.8875
    165.0000,     65.0000,    1.000000,      3.5386
    170.0000,     65.0000,    1.000000,      2.8126
      0.0000,     20.0000,    4.000000,      4.8538
     10.0000,     20.0000,    4.000000,      3.9004
     20.0000,     20.0000,    4.000000,      4.7888
     30.0000,     20.0000,    4.000000,      2.6630
     50.0000,     20.0000,    4.000000,      3.9784
     60.0000,     20.0000,    4.000000,    775.5372
     80.0000,     20.0000,    4.000000,      0.9500
    110.0000,     20.0000,    4.000000,      3.7220
    120.0000,     20.0000,    4.000000,      3.8777
    130.0000,     20.0000,    4.000000,      2.5307
    140.0000,     20.0000,    4.000000,      3.3794
    150.0000,     20.0000,    4.000000,      1.7637
    160.0000,     20.0000,    4.000000,      2.7487
    170.0000,     20.0000,    4.000000,      4.6197
    180.0000,     20.0000,    4.000000,      2.2815
    190.0000,     20.0000,    4.000000,      4.3619
    195.0000,     20.0000,    4.000000,      3.9798
    210.0000,     20.0000,    4.000000,      5.4605
    220.0000,     20.0000,    4.000000,      4.0564
    230.0000,     20.0000,    4.000000,      1.9622
    240.0000,     20.0000,    4.000000,      1.1233
    280.0000,     20.0000,    4.000000,      1.8718
    125.0000,      5.0000,   18.000000,      2.6769
      0.0000,     70.0000,    1.000000,      4.1525
     10.0000,     70.0000,    1.000000,      4.1226
     20.0000,     70.0000,    1.000000,      4.6447
     30.0000,     70.0000,    1.000000,      4.2815
     40.0000,     70.0000,    1.000000,      4.3673
     50.0000,     70.0000,    1.000000,      4.3564
     60.0000,     70.0000,    1.000000,      4.4081
     70.0000,     70.0000,    1.000000,   1586.8079
     80.0000,     70.0000,    1.000000,      3.9889
     90.0000,     70.0000,    1.000000,      3.4400
    100.0000,     70.0000,    1.000000,      3.4735
    105.0000,     70.0000,    1.000000,      4.0450
    110.0000,     70.0000,    1.000000,      3.7841
    115.0000,     70.0000,    1.000000,      3.4857
    120.0000,     70.0000,    1.000000,      3.8153
    125.0000,     70.0000,    1.000000,      3.5412
    130.0000,     70.0000,    1.000000,      3.3182
    135.0000,     70.0000,    1.000000,      3.8360
    140.0000,     70.0000,    1.000000,      4.0098
    145.0000,     70.0000,    1.000000,      2.8289
    150.0000,     70.0000,    1.000000,      3.5473
    155.0000,     70.0000,    1.000000,      3.5697
    160.0000,     70.0000,    1.000000,      3.6261
    170.0000,     70.0000,    1.000000,      4.4067
    180.0000,     70.0000,    1.000000,      4.9982
    190.0000,     70.0000,    1.000000,      4.9996
    200.0000,     70.0000,    1.000000,      1.8477
    210.0000,     70.0000,    1.000000,      5.2203
    220.0000,     70.0000,    1.000000,      4.8320
    230.0000,     70.0000,    1.000000,      4.5649
    240.0000,     70.0000,    1.000000,      3.7637
    250.0000,     70.0000,    1.000000,      2.5113
    260.0000,     70.0000,    1.000000,      2.7449
    175.0000,     40.0000,    2.000000,      3.4292
    180.0000,     40.0000,    2.000000,      3.6942
    280.0000,     40.0000,    2.000000,      2.1491
    190.0000,     15.0000,    6.000000,      0.6623
    195.0000,     15.0000,    6.000000,      3.0112
    100.0000,     75.0000,    1.000000,      2.2901
    105.0000,     75.0000,    1.000000,      3.6396
    110.0000,     75.0000,    1.000000,      3.8760
    115.0000,     75.0000,    1.000000,      3.0331
    120.0000,     75.0000,    1.000000,      2.9288
    125.0000,     75.0000,    1.000000,      3.7294
    130.0000,     75.0000,    1.000000,      3.0141
    135.0000,     75.0000,    1.000000,      3.3831
    140.0000,     75.0000,    1.000000,      3.6295
    145.0000,     75.0000,    1.000000,      3.6266
    150.0000,     75.0000,    1.000000,      3.4765
      0.0000,     30.0000,    3.000000,      4.6603
     10.0000,     30.0000,    3.000000,      4.5229
     30.0000,     30.0000,    3.000000,      3.5959
     40.0000,     30.0000,    3.000000,      5.0286
     50.0000,     30.0000,    3.000000,      2.5369
     60.0000,     30.0000,    3.000000,      4.8530
     70.0000,     30.0000,    3.000000,      4.2842
     80.0000,     30.0000,    3.000000,      1.8291
     90.0000,     30.0000,    3.000000,      2.7180
    100.0000,     30.0000,    3.000000,      3.3360
    110.0000,     30.0000,    3.000000,      4.6283
    120.0000,     30.0000,    3.000000,      3.1394
    130.0000,     30.0000,    3.000000,      2.4792
    140.0000,     30.0000,    3.000000,      3.7574
    150.0000,     30.0000,    3.000000,      3.9049
    160.0000,     30.0000,    3.000000,      3.0551
    180.0000,     30.0000,    3.000000,      3.6380
      0.0000,     10.0000,   10.000000,      5.2343
     10.0000,     10.0000,   10.000000,      3.0247
     40.0000,     10.0000,   10.000000,    272.9568
     50.0000,     10.0000,   10.000000,      1.7093
     60.0000,     10.0000,   10.000000,      5.5561
     70.0000,     10.0000,   10.000000,      1.1584
    100.0000,     10.0000,   10.000000,      2.9175
    110.0000,     10.0000,   10.000000,      2.1366
    120.0000,     10.0000,   10.000000,      0.3846
    135.0000,     10.0000,   10.000000,      0.0429
    140.0000,     10.0000,   10.000000,      2.3717
    150.0000,     10.0000,   10.000000,      1.3675
    160.0000,     10.0000,   10.000000,      0.3419
    165.0000,     10.0000,   10.000000,      5.1271
    190.0000,     10.0000,   10.000000,      3.3759
      0.0000,     80.0000,    1.000000,      4.1594
     10.0000,     80.0000,    1.000000,      4.2592
     20.0000,     80.0000,    1.000000,      4.6493
     30.0000,     80.0000,    1.000000,      4.2826
     40.0000,     80.0000,    1.000000,      4.3716
     50.0000,     80.0000,    1.000000,      4.5692
     60.0000,     80.0000,    1.000000,    289.0842
     70.0000,     80.0000,    1.000000,      4.3466
     80.0000,     80.0000,    1.000000,      3.7350
     90.0000,     80.0000,    1.000000,      3.6539
    100.0000,     80.0000,    1.000000,      2.7024
    105.0000,     80.0000,    1.000000,      3.8123
    110.0000,     80.0000,    1.000000,      3.9759
    115.0000,     80.0000,    1.000000,      3.4136
    120.0000,     80.0000,    1.000000,      3.7038
    125.0000,     80.0000,    1.000000,      4.0564
    130.0000,     80.0000,    1.000000,      3.4449
    135.0000,     80.0000,    1.000000,      3.7863
    140.0000,     80.0000,    1.000000,      4.3935
    150.0000,     80.0000,    1.000000,      4.3513
    160.0000,     80.0000,    1.000000,      4.4877
    170.0000,     80.0000,    1.000000,      3.8575
    180.0000,     80.0000,    1.000000,      5.2410
    190.0000,     80.0000,    1.000000,      5.3857
    200.0000,     80.0000,    1.000000,      1.8073
    210.0000,     80.0000,    1.000000,      4.3552
    220.0000,     80.0000,    1.000000,      4.6170
    230.0000,     80.0000,    1.000000,      6.2897
    240.0000,     80.0000,    1.000000,      3.4947
    105.0000,     45.0000,    2.000000,      2.4125
    110.0000,     45.0000,    2.000000,      3.7333
    115.0000,     45.0000,    2.000000,      3.1698
    120.0000,     45.0000,    2.000000,      2.7473
    125.0000,     45.0000,    2.000000,      2.4439
    130.0000,     45.0000,    2.000000,      0.4192
    135.0000,     45.0000,    2.000000,      2.6747
    145.0000,     45.0000,    2.000000,      2.5906
    150.0000,     45.0000,    2.000000,      2.8223
    155.0000,     45.0000,    2.000000,      2.4703
    160.0000,     45.0000,    2.000000,      1.8343
    180.0000,     20.0000,    5.000000,      0.9130
    165.0000,      5.0000,   22.000000,   2349.7629
    105.0000,     25.0000,    4.000000,      2.7172
    110.0000,     25.0000,    4.000000,      2.7220
    115.0000,     25.0000,    4.000000,      1.5527
    125.0000,     25.0000,    4.000000,      1.1583
    135.0000,     25.0000,    4.000000,      2.1948
    140.0000,     25.0000,    4.000000,      1.0489
    155.0000,     25.0000,    4.000000,      0.2234
    160.0000,     25.0000,    4.000000,      1.2189
    165.0000,     25.0000,    4.000000,      4.0564
    175.0000,     25.0000,    4.000000,      3.4336
    105.0000,     15.0000,    7.000000,      1.3102
    115.0000,     15.0000,    7.000000,      2.6205
    135.0000,     15.0000,    7.000000,      0.5734
    140.0000,     15.0000,    7.000000,      0.4751
    165.0000,     15.0000,    7.000000,      1.5861
    175.0000,     15.0000,    7.000000,      0.1311
    100.0000,     85.0000,    1.000000,      2.7252
    105.0000,     85.0000,    1.000000,      3.3265
    110.0000,     85.0000,    1.000000,      3.5938
    115.0000,     85.0000,    1.000000,      3.7428
    120.0000,     85.0000,    1.000000,      3.2167
    125.0000,     85.0000,    1.000000,      4.0986
    130.0000,     85.0000,    1.000000,      3.0844
    105.0000,     35.0000,    3.000000,      3.2756
    110.0000,     35.0000,    3.000000,      2.5801
    115.0000,     35.0000,    3.000000,      0.6533
    120.0000,     35.0000,    3.000000,      0.5151
    125.0000,     35.0000,    3.000000,      1.9599
    135.0000,     35.0000,    3.000000,      2.9815
    140.0000,     35.0000,    3.000000,      3.1207
    145.0000,     35.0000,    3.000000,      0.4088
    150.0000,     35.0000,    3.000000,      1.2755
    155.0000,     35.0000,    3.000000,      2.5810
    160.0000,     35.0000,    3.000000,      1.8682
      0.0000,     50.0000,    2.000000,      4.9923
     10.0000,     50.0000,    2.000000,      3.9742
     20.0000,     50.0000,    2.000000,      3.7867
     30.0000,     50.0000,    2.000000,      5.3084
     40.0000,     50.0000,    2.000000,     22.3689
     50.0000,     50.0000,    2.000000,      4.4246
     60.0000,     50.0000,    2.000000,      4.3821
     70.0000,     50.0000,    2.000000,      4.7465
     80.0000,     50.0000,    2.000000,      2.7273
    100.0000,     50.0000,    2.000000,      0.2628
    105.0000,     50.0000,    2.000000,      2.7504
    110.0000,     50.0000,    2.000000,      3.0421
    115.0000,     50.0000,    2.000000,      2.2143
    120.0000,     50.0000,    2.000000,      3.0929
    125.0000,     50.0000,    2.000000,      3.1897
    130.0000,     50.0000,    2.000000,      2.9709
    135.0000,     50.0000,    2.000000,      3.1127
    140.0000,     50.0000,    2.000000,      3.8228
    145.0000,     50.0000,    2.000000,      2.4932
    150.0000,     50.0000,    2.000000,      3.9134
    160.0000,     50.0000,    2.000000,      4.2014
    170.0000,     50.0000,    2.000000,      4.5277
    180.0000,     50.0000,    2.000000,      3.0277
    190.0000,     50.0000,    2.000000,      5.8226
    210.0000,     50.0000,    2.000000,      3.6828
    220.0000,     50.0000,    2.000000,      4.1922
    230.0000,     50.0000,    2.000000,      4.2124
    240.0000,     50.0000,    2.000000,      1.5733
    100.0000,     90.0000,    1.000000,      2.6257
    105.0000,     90.0000,    1.000000,      3.2657
    110.0000,     90.0000,    1.000000,      4.1929
    115.0000,     90.0000,    1.000000,      3.8487
    120.0000,     90.0000,    1.000000,      3.5713
     10.0000,     10.0000,   12.000000,      6.4076
     20.0000,     10.0000,   12.000000,  28707.7559
     30.0000,     10.0000,   12.000000,      4.8981
     40.0000,     10.0000,   12.000000,      4.1694
     60.0000,     10.0000,   12.000000,      3.3101
    110.0000,     10.0000,   12.000000,      1.9167
    120.0000,     10.0000,   12.000000,      1.0043
    140.0000,     10.0000,   12.000000,      8.4606
    150.0000,     10.0000,   12.000000,      3.8333
    155.0000,     10.0000,   12.000000,   1439.8635
    180.0000,     10.0000,   12.000000,      2.9815
    190.0000,     10.0000,   12.000000,     11.2605
    210.0000,     10.0000,   12.000000,      2.6116
    220.0000,     10.0000,   12.000000,      0.1521
    155.0000,     15.0000,    8.000000,    100.2631
    165.0000,     15.0000,    8.000000,      2.0016
    105.0000,     95.0000,    1.000000,      4.1886
    110.0000,     95.0000,    1.000000,      4.0662
      0.0000,     20.0000,    6.000000,      3.7842
     10.0000,     20.0000,    6.000000,      5.1672
     20.0000,     20.0000,    6.000000,  15424.7080
     30.0000,     20.0000,    6.000000,      4.4968
     40.0000,     20.0000,    6.000000,      4.1043
     60.0000,     20.0000,    6.000000,      2.9270
     70.0000,     20.0000,    6.000000,      0.8974
    100.0000,     20.0000,    6.000000,      0.4579
    110.0000,     20.0000,    6.000000,      2.5564
    120.0000,     20.0000,    6.000000,      3.4905
    130.0000,     20.0000,    6.000000,      2.3547
    140.0000,     20.0000,    6.000000,      3.0254
    150.0000,     20.0000,    6.000000,      3.8754
    155.0000,     20.0000,    6.000000,   6498.2764
    170.0000,     20.0000,    6.000000,      2.8176
    180.0000,     20.0000,    6.000000,      3.9081
    190.0000,     20.0000,    6.000000,      1.8641
    210.0000,     20.0000,    6.000000,      3.4176
    220.0000,     20.0000,    6.000000,      1.8641
    105.0000,     55.0000,    2.000000,      2.5255
    110.0000,     55.0000,    2.000000,      3.0798
    115.0000,     55.0000,    2.000000,      2.8412
    120.0000,     55.0000,    2.000000,      3.3578
    125.0000,     55.0000,    2.000000,      3.2056
    130.0000,     55.0000,    2.000000,      1.1113
    135.0000,     55.0000,    2.000000,      4.2297
    145.0000,     30.0000,    4.000000,      0.7374
    150.0000,     30.0000,    4.000000,      2.2474
      0.0000,    100.0000,    1.000000,      4.5495
     10.0000,    100.0000,    1.000000,      4.3044
     20.0000,    100.0000,    1.000000,      4.1656
     30.0000,    100.0000,    1.000000,      4.9951
     40.0000,    100.0000,    1.000000,      3.9291
     50.0000,    100.0000,    1.000000,      4.4558
     60.0000,    100.0000,    1.000000,      4.4131
     70.0000,    100.0000,    1.000000,      4.6353
     80.0000,    100.0000,    1.000000,      3.7964
     90.0000,    100.0000,    1.000000,      3.7691
    100.0000,    100.0000,    1.000000,      3.4055
    110.0000,    100.0000,    1.000000,      4.7663
    120.0000,    100.0000,    1.000000,      4.7195
    130.0000,    100.0000,    1.000000,      4.3917
    140.0000,    100.0000,    1.000000,      5.1241
    150.0000,    100.0000,    1.000000,      5.1279
    160.0000,    100.0000,    1.000000,      4.8638
    170.0000,    100.0000,    1.000000,      5.7921
    180.0000,    100.0000,    1.000000,      3.9136
    190.0000,    100.0000,    1.000000,      5.4440
    200.0000,    100.0000,    1.000000,      1.1393
    135.0000,     25.0000,    5.000000,      1.4454
    140.0000,     25.0000,    5.000000,      1.5476
    145.0000,     25.0000,    5.000000,      0.3658
    150.0000,     25.0000,    5.000000,      3.5116
    125.0000,     40.0000,    3.000000,      3.2389
    130.0000,     40.0000,    3.000000,      1.3854
    135.0000,     40.0000,    3.000000,      3.2891
    140.0000,     40.0000,    3.000000,      4.0641
    230.0000,     40.0000,    3.000000,      3.7436
    240.0000,     40.0000,    3.000000,      0.6461
      0.0000,     60.0000,    2.000000,      4.0786
     10.0000,     60.0000,    2.000000,      5.1999
     20.0000,     60.0000,    2.000000,   6472.2783
     30.0000,     60.0000,    2.000000,      4.5986
     40.0000,     60.0000,    2.000000,      4.7477
     50.0000,     60.0000,    2.000000,      0.4345
     60.0000,     60.0000,    2.000000,      4.3449
     70.0000,     60.0000,    2.000000,      3.0555
     90.0000,     60.0000,    2.000000,      2.3598
    100.0000,     60.0000,    2.000000,      3.1817
    110.0000,     60.0000,    2.000000,      4.0158
    115.0000,     60.0000,    2.000000,      3.4624
    120.0000,     60.0000,    2.000000,      3.7821
    130.0000,     60.0000,    2.000000,      4.9724
    140.0000,     60.0000,    2.000000,      6.6299
    150.0000,     60.0000,    2.000000,      6.4809
    160.0000,     60.0000,    2.000000,      1.6907
    170.0000,     60.0000,    2.000000,      4.3449
    180.0000,     60.0000,    2.000000,      4.7600
    190.0000,     60.0000,    2.000000,      4.7390
    210.0000,     60.0000,    2.000000,      4.9373
    220.0000,     60.0000,    2.000000,      4.3474
      0.0000,    110.0000,    1.000000,      4.5693
     10.0000,    110.0000,    1.000000,      4.4797
     20.0000,    110.0000,    1.000000,      4.5653
     30.0000,    110.0000,    1.000000,   7304.8232
     40.0000,    110.0000,    1.000000,      4.6251
     50.0000,    110.0000,    1.000000,      4.6937
     60.0000,    110.0000,    1.000000,      2.4882
     70.0000,    110.0000,    1.000000,      4.5581
     80.0000,    110.0000,    1.000000,      3.5611
     90.0000,    110.0000,    1.000000,      3.0298
    100.0000,    110.0000,    1.000000,      4.1451
    110.0000,    110.0000,    1.000000,      4.7580
    120.0000,    110.0000,    1.000000,      4.7280
    130.0000,    110.0000,    1.000000,      4.6280
    140.0000,    110.0000,    1.000000,      5.6247
    150.0000,    110.0000,    1.000000,      5.1659
    160.0000,    110.0000,    1.000000,      5.3040
    170.0000,    110.0000,    1.000000,      3.4316
    180.0000,    110.0000,    1.000000,      5.6740
    135.0000,     20.0000,    7.000000,      0.5887
    140.0000,     20.0000,    7.000000,      0.9395
    105.0000,     45.0000,    3.000000,      3.0340
    110.0000,     45.0000,    3.000000,      4.6326
    115.0000,     45.0000,    3.000000,      3.3395
    120.0000,     45.0000,    3.000000,      2.7917
      0.0000,     10.0000,   15.000000,      6.5082
     10.0000,     10.0000,   15.000000,      5.5717
     20.0000,     10.0000,   15.000000,      6.3209
     30.0000,     10.0000,   15.000000,      4.1671
     50.0000,     10.0000,   15.000000,      4.7290
     60.0000,     10.0000,   15.000000,      2.5284
     80.0000,     10.0000,   15.000000,     40.9219
    110.0000,     10.0000,   15.000000,     47.3364
    140.0000,     10.0000,   15.000000,      5.1504
    150.0000,     10.0000,   15.000000,      2.7156
    180.0000,     10.0000,   15.000000,      3.0902
    105.0000,     35.0000,    4.000000,      2.1916
    110.0000,     35.0000,    4.000000,      2.8122
    115.0000,     35.0000,    4.000000,      1.4580
    125.0000,     35.0000,    4.000000,      3.5779
    105.0000,     65.0000,    2.000000,      4.1086
    135.0000,     15.0000,   10.000000,      0.4507
    125.0000,     25.0000,    6.000000,      3.7896
      0.0000,    120.0000,    1.000000,      4.3216
     10.0000,    120.0000,    1.000000,      5.2019
     20.0000,    120.0000,    1.000000,  12007.4434
     30.0000,    120.0000,    1.000000,      4.7503
     40.0000,    120.0000,    1.000000,      4.8022
     50.0000,    120.0000,    1.000000,      2.2239
     60.0000,    120.0000,    1.000000,      4.8413
     70.0000,    120.0000,    1.000000,      3.8087
     80.0000,    120.0000,    1.000000,      3.5429
     90.0000,    120.0000,    1.000000,      4.1203
    100.0000,    120.0000,    1.000000,      5.0081
    110.0000,    120.0000,    1.000000,      5.2538
    120.0000,    120.0000,    1.000000,      5.3330
    130.0000,    120.0000,    1.000000,      5.6355
    140.0000,    120.0000,    1.000000,      6.7384
    150.0000,    120.0000,    1.000000,      5.5996
    160.0000,    120.0000,    1.000000,      4.5885
      0.0000,     30.0000,    5.000000,      4.4851
     10.0000,     30.0000,    5.000000,      5.7239
     30.0000,     30.0000,    5.000000,      3.8263
     40.0000,     30.0000,    5.000000,      3.5215
     50.0000,     30.0000,    5.000000,      4.4422
     60.0000,     30.0000,    5.000000,      3.3711
     70.0000,     30.0000,    5.000000,      0.4380
    100.0000,     30.0000,    5.000000,      2.6105
    110.0000,     30.0000,    5.000000,      3.5379
    115.0000,     30.0000,    5.000000,      1.8612
    120.0000,     30.0000,    5.000000,      2.5800
    130.0000,     30.0000,    5.000000,      2.0894
    140.0000,     30.0000,    5.000000,      5.3182
    150.0000,     30.0000,    5.000000,      4.9311
    160.0000,     30.0000,    5.000000,      2.5099
     10.0000,     10.0000,   16.000000,      3.2888
     40.0000,     10.0000,   16.000000,      2.1133
     50.0000,     10.0000,   16.000000,      0.6365
     60.0000,     10.0000,   16.000000,      0.8487
    110.0000,     10.0000,   16.000000,      1.1095
    140.0000,     10.0000,   16.000000,      1.7435
    210.0000,     10.0000,   16.000000,      1.1670
      0.0000,     70.0000,    2.000000,      4.4217
     10.0000,     70.0000,    2.000000,      4.5295
     20.0000,     70.0000,    2.000000,      3.1980
     30.0000,     70.0000,    2.000000,      4.2924
     40.0000,     70.0000,    2.000000,      3.7119
     50.0000,     70.0000,    2.000000,      3.1164
     60.0000,     70.0000,    2.000000,      4.8326
     70.0000,     70.0000,    2.000000,      3.5238
     80.0000,     70.0000,    2.000000,      0.6608
     90.0000,     70.0000,    2.000000,      2.3658
    100.0000,     70.0000,    2.000000,      2.6981
    110.0000,     70.0000,    2.000000,      5.5067
    120.0000,     70.0000,    2.000000,      5.8691
    130.0000,     70.0000,    2.000000,      4.5649
    140.0000,     70.0000,    2.000000,      5.3435
    150.0000,     70.0000,    2.000000,      5.4387
    160.0000,     70.0000,    2.000000,      8.5472
    170.0000,     70.0000,    2.000000,      4.4641
    180.0000,     70.0000,    2.000000,      4.8996
    190.0000,     70.0000,    2.000000,      5.4161
    210.0000,     20.0000,    8.000000,      2.6407
    220.0000,     20.0000,    8.000000,      0.8990
      0.0000,     50.0000,    3.000000,      3.3243
     10.0000,     50.0000,    3.000000,      5.3376
     20.0000,     50.0000,    3.000000,      5.4196
     30.0000,     50.0000,    3.000000,      3.7678
     40.0000,     50.0000,    3.000000,      3.7411
     50.0000,     50.0000,    3.000000,      3.6872
     60.0000,     50.0000,    3.000000,      4.0383
     70.0000,     50.0000,    3.000000,      2.9721
     80.0000,     50.0000,    3.000000,     15.6618
     90.0000,     50.0000,    3.000000,      1.6469
    100.0000,     50.0000,    3.000000,      3.8848
      0.0000,    130.0000,    1.000000,      4.4240
     10.0000,    130.0000,    1.000000,      4.8238
     20.0000,    130.0000,    1.000000,      4.3281
     30.0000,    130.0000,    1.000000,      5.1625
     40.0000,    130.0000,    1.000000,      2.6015
     50.0000,    130.0000,    1.000000,      4.3932
     60.0000,    130.0000,    1.000000,      5.3462
     70.0000,    130.0000,    1.000000,      5.3037
     80.0000,    130.0000,    1.000000,      3.5857
     90.0000,    130.0000,    1.000000,      4.0503
    100.0000,    130.0000,    1.000000,      4.7169
    110.0000,    130.0000,    1.000000,      5.9017
    120.0000,    130.0000,    1.000000,      7.3262
    130.0000,    130.0000,    1.000000,      5.2574
    140.0000,    130.0000,    1.000000,      6.7614
    180.0000,     40.0000,    4.000000,      4.4228
    190.0000,     40.0000,    4.000000,      4.4072
      0.0000,     10.0000,   18.000000,      2.8680
     20.0000,     10.0000,   18.000000,      7.0698
     30.0000,     10.0000,   18.000000,      0.0664
     80.0000,     10.0000,   18.000000,     61.6277
    110.0000,     10.0000,   18.000000,      2.6012
    140.0000,     10.0000,   18.000000,      1.2622
    180.0000,     10.0000,   18.000000,      8.0306
      0.0000,    140.0000,    1.000000,      5.1018
     10.0000,    140.0000,    1.000000,      5.2272
     20.0000,    140.0000,    1.000000,      4.8763
     30.0000,    140.0000,    1.000000,      4.8838
     40.0000,    140.0000,    1.000000,      5.3843
     50.0000,    140.0000,    1.000000,      5.4660
     60.0000,    140.0000,    1.000000,      5.9465
     70.0000,    140.0000,    1.000000,      5.3240
     80.0000,    140.0000,    1.000000,      3.7500
     90.0000,    140.0000,    1.000000,      4.3387
    100.0000,    140.0000,    1.000000,      5.4440
    110.0000,    140.0000,    1.000000,      6.1145
    120.0000,    140.0000,    1.000000,      9.6140
    150.0000,     80.0000,    2.000000,      7.8660
    160.0000,     80.0000,    2.000000,      5.0661
    180.0000,     30.0000,    6.000000,      4.1943
    190.0000,     30.0000,    6.000000,      4.0067
    160.0000,     60.0000,    3.000000,      5.2674
      0.0000,     20.0000,   10.000000,     10.1927
     10.0000,     20.0000,   10.000000,      3.1760
     30.0000,     20.0000,   10.000000,     10.5582
     40.0000,     20.0000,   10.000000,      4.7641
     50.0000,     20.0000,   10.000000,      0.8119
     60.0000,     20.0000,   10.000000,     10.0003
     70.0000,     20.0000,   10.000000,     19.7001
    100.0000,     20.0000,   10.000000,      1.5875
    110.0000,     20.0000,   10.000000,      0.4711
    120.0000,     20.0000,   10.000000,      2.3597
    130.0000,     20.0000,   10.000000,      0.5149
    140.0000,     20.0000,   10.000000,      3.5118
    160.0000,     20.0000,   10.000000,      1.1135
    170.0000,     20.0000,   10.000000,      0.1717
    180.0000,     20.0000,   10.000000,      1.8885
    140.0000,     10.0000,   21.000000,      3.1535
      0.0000,    160.0000,    1.000000,      5.6066
     10.0000,    160.0000,    1.000000,      5.9484
     20.0000,    160.0000,    1.000000,      5.2771
     30.0000,    160.0000,    1.000000,      6.1720
     40.0000,    160.0000,    1.000000,      6.5078
     50.0000,    160.0000,    1.000000,      5.9733
     60.0000,    160.0000,    1.000000,      6.7360
     70.0000,    160.0000,    1.000000,      5.9490
     80.0000,    160.0000,    1.000000,      5.9619
      0.0000,     90.0000,    2.000000,      4.2651
     10.0000,     90.0000,    2.000000,      5.1286
     20.0000,     90.0000,    2.000000,      5.2550
     30.0000,     90.0000,    2.000000,      5.5499
     40.0000,     90.0000,    2.000000,      5.1186
     50.0000,     90.0000,    2.000000,      5.3494
     60.0000,     90.0000,    2.000000,      8.3845
     70.0000,     90.0000,    2.000000,      6.2884
     80.0000,     90.0000,    2.000000,     15.0067
     90.0000,     90.0000,    2.000000,      4.7916
    100.0000,     90.0000,    2.000000,      5.9173
    110.0000,     90.0000,    2.000000,      7.1395
    120.0000,     90.0000,    2.000000,      5.0396
    130.0000,     90.0000,    2.000000,     10.7560
    160.0000,     40.0000,    5.000000,      2.9263
     30.0000,     10.0000,   22.000000,      2.0685
    110.0000,     10.0000,   22.000000,      0.5921
      0.0000,     50.0000,    4.000000,      6.9842
     10.0000,     50.0000,    4.000000,      3.3677
     20.0000,     50.0000,    4.000000,      2.2192
     30.0000,     50.0000,    4.000000,      5.3435
     40.0000,     50.0000,    4.000000,      4.8366
     50.0000,     50.0000,    4.000000,      8.0767
     60.0000,     50.0000,    4.000000,      4.9640
     70.0000,     50.0000,    4.000000,      3.9712
     90.0000,     50.0000,    4.000000,      2.3481
    100.0000,     50.0000,    4.000000,      4.1539
    110.0000,     50.0000,    4.000000,      4.5452
    120.0000,     50.0000,    4.000000,      5.4344
    130.0000,     50.0000,    4.000000,      4.0491
    140.0000,     50.0000,    4.000000,      5.4896
    150.0000,     50.0000,    4.000000,      5.8722
      0.0000,     30.0000,    7.000000,      2.6875
     10.0000,     30.0000,    7.000000,      3.2436
     20.0000,     30.0000,    7.000000,     19.1078
     30.0000,     30.0000,    7.000000,      5.8667
     40.0000,     30.0000,    7.000000,      5.4288
     50.0000,     30.0000,    7.000000,      1.6709
     60.0000,     30.0000,    7.000000,      5.3732
     80.0000,     30.0000,    7.000000,      2.4253
     90.0000,     30.0000,    7.000000,      9.2047
    100.0000,     30.0000,    7.000000,      0.0654
    110.0000,     30.0000,    7.000000,      3.9985
    120.0000,     30.0000,    7.000000,      3.2436
    130.0000,     30.0000,    7.000000,      3.2436
    140.0000,     30.0000,    7.000000,      6.0829
    150.0000,     30.0000,    7.000000,      5.2410
    160.0000,     30.0000,    7.000000,      2.3270
      0.0000,    170.0000,    1.000000,      6.6041
     10.0000,    170.0000,    1.000000,      6.3058
     20.0000,    170.0000,    1.000000,      5.7390
     30.0000,    170.0000,    1.000000,      7.1346
     40.0000,    170.0000,    1.000000,      6.9165
     50.0000,    170.0000,    1.000000,      6.8966
     60.0000,    170.0000,    1.000000,      7.7938
    140.0000,     10.0000,   24.000000,      2.2192
      0.0000,     70.0000,    3.000000,      4.3823
     10.0000,     70.0000,    3.000000,      4.9275
     20.0000,     70.0000,    3.000000,      4.0463
     30.0000,     70.0000,    3.000000,      5.0580
     40.0000,     70.0000,    3.000000,      7.4045
     50.0000,     70.0000,    3.000000,      5.2170
     60.0000,     70.0000,    3.000000,      7.2323
     70.0000,     70.0000,    3.000000,      3.6548
     80.0000,     70.0000,    3.000000,      2.3262
     90.0000,     70.0000,    3.000000,      3.9197
    100.0000,     70.0000,    3.000000,      5.1018
    110.0000,     70.0000,    3.000000,      4.5859
    120.0000,     70.0000,    3.000000,      6.1945
      0.0000,    100.0000,    2.000000,      6.4449
     10.0000,    100.0000,    2.000000,      4.1788
     20.0000,    100.0000,    2.000000,      5.2326
     30.0000,    100.0000,    2.000000,      7.0792
     40.0000,    100.0000,    2.000000,      7.0324
     50.0000,    100.0000,    2.000000,      8.3927
     60.0000,    100.0000,    2.000000,      7.4068
     70.0000,    100.0000,    2.000000,      5.1659
     80.0000,    100.0000,    2.000000,      2.3332
     90.0000,    100.0000,    2.000000,      6.0833
    100.0000,    100.0000,    2.000000,      7.7606
      0.0000,    180.0000,    1.000000,      6.6926
     10.0000,    180.0000,    1.000000,      6.6440
     20.0000,    180.0000,    1.000000,      7.6764
     30.0000,    180.0000,    1.000000,      7.0934
     40.0000,    180.0000,    1.000000,      7.4446
     10.0000,     20.0000,   12.000000,      1.5757
     30.0000,     20.0000,   12.000000,      4.3028
     40.0000,     20.0000,   12.000000,      4.6243
     60.0000,     20.0000,   12.000000,      3.8180
    110.0000,     20.0000,   12.000000,      9.7059
    120.0000,     20.0000,   12.000000,      0.7288
    130.0000,     20.0000,   12.000000,      0.1217
    140.0000,     20.0000,   12.000000,      2.6782
    110.0000,     10.0000,   25.000000,     15.2629
    140.0000,     10.0000,   25.000000,      0.7608
    110.0000,     30.0000,    8.000000,      5.2980
    120.0000,     30.0000,    8.000000,      2.1024
    130.0000,     30.0000,    8.000000,      2.7391
      0.0000,    190.0000,    1.000000,      4.0537
     10.0000,    190.0000,    1.000000,      8.1001
     20.0000,    190.0000,    1.000000,      7.0279
     90.0000,     40.0000,    6.000000,      0.1635
    100.0000,     40.0000,    6.000000,      3.3103
    110.0000,     40.0000,    6.000000,      6.7189
    120.0000,     40.0000,    6.000000,      3.7691
      0.0000,    110.0000,    2.000000,      6.1486
     10.0000,    110.0000,    2.000000,      7.2304
     20.0000,    110.0000,    2.000000,      7.3881
     30.0000,    110.0000,    2.000000,      7.5381
     40.0000,    110.0000,    2.000000,      9.2986
     50.0000,    110.0000,    2.000000,     10.8484
     60.0000,    110.0000,    2.000000,      7.1861
     70.0000,    110.0000,    2.000000,      7.9315
     90.0000,     60.0000,    4.000000,      6.2038
    100.0000,     60.0000,    4.000000,      5.2440
      0.0000,     50.0000,    5.000000,     12.5540
     10.0000,     50.0000,    5.000000,      3.4518
     20.0000,     50.0000,    5.000000,      4.6720
     30.0000,     50.0000,    5.000000,      5.8703
     40.0000,     50.0000,    5.000000,     10.4992
     50.0000,     50.0000,    5.000000,      9.0424
     60.0000,     50.0000,    5.000000,      5.9860
     70.0000,     50.0000,    5.000000,      3.3580
     90.0000,     50.0000,    5.000000,      2.6044
    100.0000,     50.0000,    5.000000,      5.5600
     50.0000,     80.0000,    3.000000,     12.0225
     60.0000,     80.0000,    3.000000,      8.2655
     70.0000,     80.0000,    3.000000,      6.2231
     80.0000,     80.0000,    3.000000,      2.9591
     40.0000,     10.0000,   28.000000,      1.8927
     20.0000,    120.0000,    2.000000,     13.4768
     30.0000,    120.0000,    2.000000,     10.6691
     40.0000,    120.0000,    2.000000,     10.0151
     70.0000,     40.0000,    7.000000,      5.5062
     10.0000,     10.0000,   31.000000,     92.5798
      0.0000,     90.0000,    3.000000,     10.3858
     10.0000,     90.0000,    3.000000,      9.2986
     20.0000,     90.0000,    3.000000,     11.7922
     30.0000,     90.0000,    3.000000,     12.6345
     40.0000,     90.0000,    3.000000,     25.6839
      0.0000,     70.0000,    4.000000,      3.1273
     10.0000,     70.0000,    4.000000,      8.2125
     20.0000,     70.0000,    4.000000,      3.2874
     30.0000,     70.0000,    4.000000,     10.1382
     40.0000,     70.0000,    4.000000,      8.8846
     50.0000,     70.0000,    4.000000,      9.3682
      0.0000,    130.0000,    2.000000,     12.7391
     10.0000,    130.0000,    2.000000,     13.9996
     40.0000,     30.0000,   10.000000,     10.2327
     50.0000,     30.0000,   10.000000,      7.2591
     60.0000,     30.0000,   10.000000,      7.0021
     70.0000,     30.0000,   10.000000,      8.1762
     50.0000,     50.0000,    6.000000,      8.1937
      0.0000,     10.0000,   33.000000,     24.5069
     30.0000,     10.0000,   33.000000,      5.2420
     40.0000,     10.0000,   33.000000,      4.3683
     20.0000,     60.0000,    5.000000,      9.2706
     30.0000,     60.0000,    5.000000,     11.4829
     40.0000,     60.0000,    5.000000,      8.6034
      0.0000,     20.0000,   16.000000,      9.9327
     10.0000,     20.0000,   16.000000,      9.0014
     20.0000,     20.0000,   16.000000,      0.3177
     30.0000,     20.0000,   16.000000,      8.3660
     40.0000,     20.0000,   16.000000,      6.6716
     50.0000,     20.0000,   16.000000,      1.6981
     60.0000,     20.0000,   16.000000,      2.5471
     40.0000,     10.0000,   34.000000,      1.8532
     40.0000,     40.0000,    8.000000,      9.1021
      0.0000,    100.0000,    3.000000,     13.7187
     20.0000,     30.0000,   11.000000,      6.4754
     30.0000,     30.0000,   11.000000,      9.1161
     40.0000,     30.0000,   11.000000,      6.6440
     40.0000,     20.0000,   17.000000,      4.0594
     10.0000,     10.0000,   36.000000,      1.0372
     30.0000,     10.0000,   36.000000,      5.4570
      0.0000,     80.0000,    4.000000,      9.8325
      0.0000,     10.0000,   37.000000,     32.3553
     10.0000,     10.0000,   37.000000,      2.1896
      0.0000,     20.0000,   18.000000,      4.2608
     10.0000,     20.0000,   18.000000,      8.9405
     10.0000,     10.0000,   38.000000,      3.1803
      0.0000,     50.0000,    7.000000,      3.6599
     10.0000,     30.0000,   12.000000,     23.1906
    100.0000,      5.0000,   -1.000000,     18.8907
    105.0000,      5.0000,   -1.000000,     14.9482
    110.0000,      5.0000,   -1.000000,      9.1430
    115.0000,      5.0000,   -1.000000,      9.2735
    120.0000,      5.0000,   -1.000000,      6.1708
    125.0000,      5.0000,   -1.000000,      9.1633
    130.0000,      5.0000,   -1.000000,      5.2191
    135.0000,      5.0000,   -1.000000,      6.2265
    140.0000,      5.0000,   -1.000000,      5.4124
    145.0000,      5.0000,   -1.000000,      6.2422
    150.0000,      5.0000,   -1.000000,      7.9310
    155.0000,      5.0000,   -1.000000,     10.1884
    160.0000,      5.0000,   -1.000000,      5.4487
    165.0000,      5.0000,   -1.000000,      7.8868
    170.0000,      5.0000,   -1.000000,      2.6788
    175.0000,      5.0000,   -1.000000,      5.4808
    180.0000,      5.0000,   -1.000000,      3.1570
    185.0000,      5.0000,   -1.000000,      3.8053
    190.0000,      5.0000,   -1.000000,     10.1535
    195.0000,      5.0000,   -1.000000,      7.2516
    200.0000,      5.0000,   -1.000000,      6.5936
    205.0000,      5.0000,   -1.000000,      1.9433
    210.0000,      5.0000,   -1.000000,      3.6688
    215.0000,      5.0000,   -1.000000,      4.6104
    220.0000,      5.0000,   -1.000000,      4.5919
    225.0000,      5.0000,   -1.000000,      5.6137
    230.0000,      5.0000,   -1.000000,      4.7679
    235.0000,      5.0000,   -1.000000,      6.9871
    240.0000,      5.0000,   -1.000000,      3.8491
    245.0000,      5.0000,   -1.000000,      1.8838
    250.0000,      5.0000,   -1.000000,     11.2086
    255.0000,      5.0000,   -1.000000,     11.9320
    260.0000,      5.0000,   -1.000000,     11.5288
    265.0000,      5.0000,   -1.000000,     15.5093
    270.0000,      5.0000,   -1.000000,      8.5026
    275.0000,      5.0000,   -1.000000,      1.3908
    280.0000,      5.0000,   -1.000000,     13.7088
    285.0000,      5.0000,   -1.000000,     18.4257
    290.0000,      5.0000,   -1.000000,     21.9049
      0.0000,     10.0000,   -1.000000,      6.6716
     20.0000,     10.0000,   -1.000000,      3.6595
     30.0000,     10.0000,   -1.000000,     17.2370
     40.0000,     10.0000,   -1.000000,      5.3810
     50.0000,     10.0000,   -1.000000,     38.4334
     60.0000,     10.0000,   -1.000000,      4.1822
     70.0000,     10.0000,   -1.000000,     15.9668
     80.0000,     10.0000,   -1.000000,      3.9125
     90.0000,     10.0000,   -1.000000,      5.3517
    100.0000,     10.0000,   -1.000000,      4.6449
    110.0000,     10.0000,   -1.000000,      2.7211
    120.0000,     10.0000,   -1.000000,      4.3007
    130.0000,     10.0000,   -1.000000,      4.4035
    140.0000,     10.0000,   -1.000000,      3.7778
    150.0000,     10.0000,   -1.000000,      4.0417
    160.0000,     10.0000,   -1.000000,      3.9608
    170.0000,     10.0000,   -1.000000,      3.4476
    180.0000,     10.0000,   -1.000000,      5.9401
    190.0000,     10.0000,   -1.000000,      2.6597
    200.0000,     10.0000,   -1.000000,      3.8699
    210.0000,     10.0000,   -1.000000,      3.0929
    220.0000,     10.0000,   -1.000000,      4.3900
    230.0000,     10.0000,   -1.000000,      4.7347
    240.0000,     10.0000,   -1.000000,      3.6189
    250.0000,     10.0000,   -1.000000,      3.0489
    260.0000,     10.0000,   -1.000000,      6.2187
    270.0000,     10.0000,   -1.000000,      8.3565
    280.0000,     10.0000,   -1.000000,      7.6323
    290.0000,     10.0000,   -1.000000,      6.9185
    300.0000,     10.0000,   -1.000000,      2.9055
    310.0000,     10.0000,   -1.000000,      5.8475
    320.0000,     10.0000,   -1.000000,      5.4696
    330.0000,     10.0000,   -1.000000,      4.3797
    340.0000,     10.0000,   -1.000000,      4.9525
    350.0000,     10.0000,   -1.000000,      2.6356
    360.0000,     10.0000,   -1.000000,      3.3610
    370.0000,     10.0000,   -1.000000,      3.3668
    380.0000,     10.0000,   -1.000000,      1.1460
      0.0000,     30.0000,   -1.000000,      4.2388
     10.0000,     30.0000,   -1.000000,      3.8662
     30.0000,     30.0000,   -1.000000,      3.8052
     40.0000,     30.0000,   -1.000000,      4.4298
     50.0000,     30.0000,   -1.000000,      4.7978
     60.0000,     30.0000,   -1.000000,      3.2727
     70.0000,     30.0000,   -1.000000,      4.0990
     80.0000,     30.0000,   -1.000000,      6.7027
     90.0000,     30.0000,   -1.000000,      3.8291
    100.0000,     30.0000,   -1.000000,      3.4951
    110.0000,     30.0000,   -1.000000,      2.5939
    120.0000,     30.0000,   -1.000000,      2.4695
    130.0000,     30.0000,   -1.000000,      2.9396
    140.0000,     30.0000,   -1.000000,      2.6968
    150.0000,     30.0000,   -1.000000,      2.2998
    160.0000,     30.0000,   -1.000000,      1.8484
    170.0000,     30.0000,   -1.000000,      3.1744
    180.0000,     30.0000,   -1.000000,      4.6407
    190.0000,     30.0000,   -1.000000,      4.1317
    200.0000,     30.0000,   -1.000000,      1.6559
    210.0000,     30.0000,   -1.000000,      4.1317
    220.0000,     30.0000,   -1.000000,      2.0937
    230.0000,     30.0000,   -1.000000,      3.9918
    240.0000,     30.0000,   -1.000000,      4.3206
    250.0000,     30.0000,   -1.000000,      2.0231
    260.0000,     30.0000,   -1.000000,      2.3799
    270.0000,     30.0000,   -1.000000,      2.8561
    280.0000,     30.0000,   -1.000000,      3.0212
    290.0000,     30.0000,   -1.000000,      2.1407
    300.0000,     30.0000,   -1.000000,      1.4976
    310.0000,     30.0000,   -1.000000,      0.9670
    320.0000,     30.0000,   -1.000000,      2.1189
    330.0000,     30.0000,   -1.000000,      2.1718
    340.0000,     30.0000,   -1.000000,      3.1352
    200.0000,     50.0000,   -1.000000,      1.6430
    210.0000,     50.0000,   -1.000000,      1.1892
    220.0000,     50.0000,   -1.000000,      2.9553
    230.0000,     50.0000,   -1.000000,      2.0695
    240.0000,     50.0000,   -1.000000,      3.0592
    250.0000,     50.0000,   -1.000000,      1.6907
    260.0000,     50.0000,   -1.000000,      2.5462
    270.0000,     50.0000,   -1.000000,      3.5775
    280.0000,     50.0000,   -1.000000,      2.7977
    290.0000,     50.0000,   -1.000000,      2.6229
    300.0000,     50.0000,   -1.000000,      2.7395
0
0
0
0
0
0
0
