# Supplementary material for: Electrical resistivity survey data for potential aquifer in Banggi Island, Sabah, Malaysia
Source: Data Brief. 2020 Aug 18;32:106194. doi: 10.1016/j.dib.2020.106194 (PMC7452430; doi:10.1016/j.dib.2020.106194)
Supplement: Supplementary file 2 [file mmc2.zip › Laksian 1.INV]

C:\DOCUME~1\GEOLOG~1\Desktop\GEOPHY~1\80SCHO~1\15A9CF~1.SKL\lrlaks1.s4k
      5.0000
6
1830
1
0
    110.0000,       5.0000,   1.00000,      19.154
    115.0000,       5.0000,   1.00000,      14.971
    120.0000,       5.0000,   1.00000,      16.288
    125.0000,       5.0000,   1.00000,      17.579
    130.0000,       5.0000,   1.00000,      19.810
    135.0000,       5.0000,   1.00000,      18.667
    140.0000,       5.0000,   1.00000,      117.97
    145.0000,       5.0000,   1.00000,      19.816
    150.0000,       5.0000,   1.00000,      21.956
    155.0000,       5.0000,   1.00000,      18.497
    160.0000,       5.0000,   1.00000,      18.490
    165.0000,       5.0000,   1.00000,      23.950
    170.0000,       5.0000,   1.00000,      10.804
    175.0000,       5.0000,   1.00000,      17.964
    180.0000,       5.0000,   1.00000,      10.016
    185.0000,       5.0000,   1.00000,      21.314
    190.0000,       5.0000,   1.00000,      19.710
    195.0000,       5.0000,   1.00000,      13.305
    200.0000,       5.0000,   1.00000,      19.102
    205.0000,       5.0000,   1.00000,      12.374
    210.0000,       5.0000,   1.00000,      17.506
    215.0000,       5.0000,   1.00000,      16.406
    220.0000,       5.0000,   1.00000,      17.814
    225.0000,       5.0000,   1.00000,      14.766
    230.0000,       5.0000,   1.00000,      15.220
    235.0000,       5.0000,   1.00000,      17.628
    240.0000,       5.0000,   1.00000,      13.579
    245.0000,       5.0000,   1.00000,      14.535
    250.0000,       5.0000,   1.00000,      13.126
    255.0000,       5.0000,   1.00000,      21.591
    260.0000,       5.0000,   1.00000,      22.446
    265.0000,       5.0000,   1.00000,      30.631
    107.5000,       5.0000,   2.00000,      7.6738
    112.5000,       5.0000,   2.00000,      6.9172
    117.5000,       5.0000,   2.00000,      6.5952
    122.5000,       5.0000,   2.00000,      8.7308
    127.5000,       5.0000,   2.00000,      8.5009
    132.5000,       5.0000,   2.00000,      10.095
    137.5000,       5.0000,   2.00000,      10.182
    142.5000,       5.0000,   2.00000,      10.325
    147.5000,       5.0000,   2.00000,      11.463
    152.5000,       5.0000,   2.00000,      10.128
    157.5000,       5.0000,   2.00000,      9.6500
    162.5000,       5.0000,   2.00000,      12.683
    167.5000,       5.0000,   2.00000,      8.3313
    172.5000,       5.0000,   2.00000,      6.5986
    177.5000,       5.0000,   2.00000,      5.6928
    182.5000,       5.0000,   2.00000,      7.8341
    187.5000,       5.0000,   2.00000,      9.2464
    192.5000,       5.0000,   2.00000,      7.2834
    197.5000,       5.0000,   2.00000,      18.500
    202.5000,       5.0000,   2.00000,      9.6067
    207.5000,       5.0000,   2.00000,      6.2654
    212.5000,       5.0000,   2.00000,      6.7626
    217.5000,       5.0000,   2.00000,      7.5642
    222.5000,       5.0000,   2.00000,      8.1011
    227.5000,       5.0000,   2.00000,      7.3017
    232.5000,       5.0000,   2.00000,      8.3366
    237.5000,       5.0000,   2.00000,      8.0855
    242.5000,       5.0000,   2.00000,      7.0302
    247.5000,       5.0000,   2.00000,      7.2734
    252.5000,       5.0000,   2.00000,      7.8250
    257.5000,       5.0000,   2.00000,      10.292
    262.5000,       5.0000,   2.00000,      14.212
    267.5000,       5.0000,   2.00000,      13.136
    272.5000,       5.0000,   2.00000,      14.456
    277.5000,       5.0000,   2.00000,      15.217
    282.5000,       5.0000,   2.00000,      16.565
    287.5000,       5.0000,   2.00000,      19.935
    292.5000,       5.0000,   2.00000,      21.376
     30.0000,      10.0000,   1.00000,      8.4664
     40.0000,      10.0000,   1.00000,      10.389
     50.0000,      10.0000,   1.00000,      10.755
     60.0000,      10.0000,   1.00000,      8.9445
     70.0000,      10.0000,   1.00000,      8.5458
     80.0000,      10.0000,   1.00000,      6.0669
     90.0000,      10.0000,   1.00000,      5.8358
    100.0000,      10.0000,   1.00000,      6.8421
    110.0000,      10.0000,   1.00000,      6.8685
    115.0000,      10.0000,   1.00000,      6.3782
    120.0000,      10.0000,   1.00000,      6.3787
    125.0000,      10.0000,   1.00000,      7.7747
    130.0000,      10.0000,   1.00000,      6.2751
    135.0000,      10.0000,   1.00000,      8.9515
    140.0000,      10.0000,   1.00000,      8.9395
    145.0000,      10.0000,   1.00000,      9.2706
    150.0000,      10.0000,   1.00000,      9.9806
    155.0000,      10.0000,   1.00000,      9.0216
    160.0000,      10.0000,   1.00000,      9.2206
    165.0000,      10.0000,   1.00000,      10.679
    170.0000,      10.0000,   1.00000,      7.6935
    175.0000,      10.0000,   1.00000,      5.6730
    180.0000,      10.0000,   1.00000,      6.1612
    185.0000,      10.0000,   1.00000,      6.9432
    190.0000,      10.0000,   1.00000,      7.8288
    195.0000,      10.0000,   1.00000,      7.6340
    200.0000,      10.0000,   1.00000,      16.114
    205.0000,      10.0000,   1.00000,      8.7358
    210.0000,      10.0000,   1.00000,      6.1077
    215.0000,      10.0000,   1.00000,      6.1744
    220.0000,      10.0000,   1.00000,      6.9699
    225.0000,      10.0000,   1.00000,      7.2147
    230.0000,      10.0000,   1.00000,      7.0003
    235.0000,      10.0000,   1.00000,      7.5460
    240.0000,      10.0000,   1.00000,      7.4933
    245.0000,      10.0000,   1.00000,      6.6292
    250.0000,      10.0000,   1.00000,      7.1708
    255.0000,      10.0000,   1.00000,      7.7629
    260.0000,      10.0000,   1.00000,      9.9085
    270.0000,      10.0000,   1.00000,      12.218
    275.0000,      10.0000,   1.00000,      13.322
    280.0000,      10.0000,   1.00000,      14.972
    285.0000,      10.0000,   1.00000,      15.721
    290.0000,      10.0000,   1.00000,      18.494
    300.0000,      10.0000,   1.00000,      19.144
    310.0000,      10.0000,   1.00000,      11.312
    320.0000,      10.0000,   1.00000,      10.486
    330.0000,      10.0000,   1.00000,      10.579
    110.0000,       5.0000,   3.00000,      4.2736
    115.0000,       5.0000,   3.00000,      4.8180
    120.0000,       5.0000,   3.00000,      5.4146
    125.0000,       5.0000,   3.00000,      5.5176
    130.0000,       5.0000,   3.00000,      5.6788
    135.0000,       5.0000,   3.00000,      6.1804
    140.0000,       5.0000,   3.00000,      6.0645
    145.0000,       5.0000,   3.00000,      6.8316
    150.0000,       5.0000,   3.00000,      6.5513
    155.0000,       5.0000,   3.00000,      5.6524
    160.0000,       5.0000,   3.00000,      7.5943
    165.0000,       5.0000,   3.00000,      6.1535
    170.0000,       5.0000,   3.00000,      5.5300
    175.0000,       5.0000,   3.00000,      3.5110
    180.0000,       5.0000,   3.00000,      5.5963
    185.0000,       5.0000,   3.00000,      4.4454
    190.0000,       5.0000,   3.00000,      3.9256
    195.0000,       5.0000,   3.00000,      8.0006
    200.0000,       5.0000,   3.00000,      10.886
    205.0000,       5.0000,   3.00000,      6.4076
    210.0000,       5.0000,   3.00000,      1.4932
    215.0000,       5.0000,   3.00000,      4.8846
    220.0000,       5.0000,   3.00000,      6.0196
    225.0000,       5.0000,   3.00000,      5.2791
    230.0000,       5.0000,   3.00000,      5.6379
    240.0000,       5.0000,   3.00000,      5.1660
    245.0000,       5.0000,   3.00000,      4.3753
    250.0000,       5.0000,   3.00000,      4.9301
    255.0000,       5.0000,   3.00000,      4.5557
    260.0000,       5.0000,   3.00000,      4.6790
    270.0000,       5.0000,   3.00000,      8.4513
    112.5000,       5.0000,   4.00000,      2.8670
    117.5000,       5.0000,   4.00000,      5.0529
    122.5000,       5.0000,   4.00000,      4.3271
    127.5000,       5.0000,   4.00000,      4.6229
    132.5000,       5.0000,   4.00000,      4.1373
    137.5000,       5.0000,   4.00000,      4.6415
    142.5000,       5.0000,   4.00000,      4.4695
    147.5000,       5.0000,   4.00000,      4.8967
    152.5000,       5.0000,   4.00000,      4.5420
    157.5000,       5.0000,   4.00000,      5.1085
    162.5000,       5.0000,   4.00000,      4.4112
    167.5000,       5.0000,   4.00000,      4.3529
    172.5000,       5.0000,   4.00000,      2.7078
    177.5000,       5.0000,   4.00000,      4.4481
    182.5000,       5.0000,   4.00000,      2.7466
    187.5000,       5.0000,   4.00000,      2.7956
    192.5000,       5.0000,   4.00000,      5.4644
    197.5000,       5.0000,   4.00000,      4.5591
    202.5000,       5.0000,   4.00000,      6.5394
    207.5000,       5.0000,   4.00000,      5.2885
    217.5000,       5.0000,   4.00000,      4.0441
    222.5000,       5.0000,   4.00000,      3.9069
    227.5000,       5.0000,   4.00000,      4.5338
    232.5000,       5.0000,   4.00000,      3.7896
    237.5000,       5.0000,   4.00000,      3.5162
    242.5000,       5.0000,   4.00000,      3.6459
    247.5000,       5.0000,   4.00000,      3.3895
    252.5000,       5.0000,   4.00000,      4.0486
    257.5000,       5.0000,   4.00000,      3.1164
    267.5000,       5.0000,   4.00000,      2577.5
    272.5000,       5.0000,   4.00000,      4.0276
    277.5000,       5.0000,   4.00000,      5.4076
    282.5000,       5.0000,   4.00000,      6.1063
    287.5000,       5.0000,   4.00000,      8.5321
     15.0000,      10.0000,   2.00000,      2868.0
     25.0000,      10.0000,   2.00000,      5.3284
     35.0000,      10.0000,   2.00000,      4.8529
     45.0000,      10.0000,   2.00000,      4.2930
     55.0000,      10.0000,   2.00000,      5.9079
     65.0000,      10.0000,   2.00000,      4.9834
     75.0000,      10.0000,   2.00000,      3.5233
     85.0000,      10.0000,   2.00000,      4.0086
     95.0000,      10.0000,   2.00000,      4.6334
    105.0000,      10.0000,   2.00000,      4.4758
    115.0000,      10.0000,   2.00000,      4.1289
    120.0000,      10.0000,   2.00000,      4.7806
    125.0000,      10.0000,   2.00000,      4.5237
    130.0000,      10.0000,   2.00000,      4.6669
    135.0000,      10.0000,   2.00000,      4.6949
    140.0000,      10.0000,   2.00000,      4.6547
    145.0000,      10.0000,   2.00000,      4.7503
    150.0000,      10.0000,   2.00000,      4.5266
    155.0000,      10.0000,   2.00000,      5.0692
    160.0000,      10.0000,   2.00000,      5.1644
    165.0000,      10.0000,   2.00000,      4.9162
    170.0000,      10.0000,   2.00000,      4.0441
    175.0000,      10.0000,   2.00000,      3.9924
    180.0000,      10.0000,   2.00000,      4.4036
    185.0000,      10.0000,   2.00000,      3.6364
    190.0000,      10.0000,   2.00000,      3.5449
    195.0000,      10.0000,   2.00000,      5.4071
    200.0000,      10.0000,   2.00000,      4.9361
    205.0000,      10.0000,   2.00000,      6.0001
    210.0000,      10.0000,   2.00000,      4.2362
    215.0000,      10.0000,   2.00000,      1.9231
    220.0000,      10.0000,   2.00000,      4.1756
    225.0000,      10.0000,   2.00000,      4.5900
    230.0000,      10.0000,   2.00000,      4.6454
    235.0000,      10.0000,   2.00000,      4.5719
    240.0000,      10.0000,   2.00000,      3.9658
    245.0000,      10.0000,   2.00000,      4.5929
    250.0000,      10.0000,   2.00000,      4.7407
    255.0000,      10.0000,   2.00000,      4.6550
    265.0000,      10.0000,   2.00000,      2.7227
    270.0000,      10.0000,   2.00000,      2545.7
    275.0000,      10.0000,   2.00000,      6.0309
    280.0000,      10.0000,   2.00000,      6.6662
    285.0000,      10.0000,   2.00000,      7.2263
    295.0000,      10.0000,   2.00000,      10.192
    305.0000,      10.0000,   2.00000,      8.4448
    315.0000,      10.0000,   2.00000,      5.2375
    325.0000,      10.0000,   2.00000,      5.9484
    335.0000,      10.0000,   2.00000,      5.6617
    345.0000,      10.0000,   2.00000,      4.5977
    355.0000,      10.0000,   2.00000,      4.7978
    365.0000,      10.0000,   2.00000,      4.0814
    375.0000,      10.0000,   2.00000,      3.8780
    385.0000,      10.0000,   2.00000,      3.6133
     30.0000,      20.0000,   1.00000,      4.9834
     40.0000,      20.0000,   1.00000,      4.5692
     50.0000,      20.0000,   1.00000,      5.1979
     60.0000,      20.0000,   1.00000,      4.9914
     70.0000,      20.0000,   1.00000,      4.0537
     80.0000,      20.0000,   1.00000,      3.9884
     90.0000,      20.0000,   1.00000,      4.2733
    100.0000,      20.0000,   1.00000,      4.1783
    110.0000,      20.0000,   1.00000,      4.5661
    120.0000,      20.0000,   1.00000,      4.4056
    125.0000,      20.0000,   1.00000,      4.7944
    130.0000,      20.0000,   1.00000,      4.5309
    135.0000,      20.0000,   1.00000,      4.5934
    140.0000,      20.0000,   1.00000,      4.4677
    145.0000,      20.0000,   1.00000,      4.5120
    150.0000,      20.0000,   1.00000,      4.6517
    155.0000,      20.0000,   1.00000,      4.5770
    160.0000,      20.0000,   1.00000,      4.8979
    165.0000,      20.0000,   1.00000,      4.8702
    170.0000,      20.0000,   1.00000,      4.6955
    175.0000,      20.0000,   1.00000,      4.3318
    180.0000,      20.0000,   1.00000,      3.8659
    185.0000,      20.0000,   1.00000,      4.2350
    190.0000,      20.0000,   1.00000,      4.0108
    195.0000,      20.0000,   1.00000,      3.9449
    200.0000,      20.0000,   1.00000,      4.9826
    205.0000,      20.0000,   1.00000,      4.5131
    210.0000,      20.0000,   1.00000,      5.5941
    215.0000,      20.0000,   1.00000,      4.1956
    220.0000,      20.0000,   1.00000,      2.8110
    225.0000,      20.0000,   1.00000,      4.3152
    230.0000,      20.0000,   1.00000,      4.5869
    235.0000,      20.0000,   1.00000,      4.6619
    240.0000,      20.0000,   1.00000,      4.5763
    245.0000,      20.0000,   1.00000,      4.5135
    250.0000,      20.0000,   1.00000,      5.0782
    260.0000,      20.0000,   1.00000,      5.7117
    265.0000,      20.0000,   1.00000,      4.8505
    270.0000,      20.0000,   1.00000,      4.3529
    275.0000,      20.0000,   1.00000,      1710.3
    280.0000,      20.0000,   1.00000,      5.8610
    290.0000,      20.0000,   1.00000,      6.4894
    300.0000,      20.0000,   1.00000,      9.1879
    310.0000,      20.0000,   1.00000,      8.6011
    320.0000,      20.0000,   1.00000,      5.7426
    330.0000,      20.0000,   1.00000,      5.9128
    340.0000,      20.0000,   1.00000,      5.3175
    350.0000,      20.0000,   1.00000,      5.1162
    360.0000,      20.0000,   1.00000,      4.3863
    370.0000,      20.0000,   1.00000,      4.1257
    380.0000,      20.0000,   1.00000,      3.9051
    115.0000,       5.0000,   5.00000,      2.7331
    120.0000,       5.0000,   5.00000,      4.1730
    125.0000,       5.0000,   5.00000,      3.9915
    130.0000,       5.0000,   5.00000,      3.8394
    135.0000,       5.0000,   5.00000,      3.7750
    140.0000,       5.0000,   5.00000,      3.9359
    145.0000,       5.0000,   5.00000,      3.7436
    150.0000,       5.0000,   5.00000,      3.8247
    155.0000,       5.0000,   5.00000,      4.7904
    160.0000,       5.0000,   5.00000,      3.4414
    165.0000,       5.0000,   5.00000,      3.7619
    170.0000,       5.0000,   5.00000,      2.4757
    175.0000,       5.0000,   5.00000,      3.3171
    180.0000,       5.0000,   5.00000,      3.2307
    185.0000,       5.0000,   5.00000,     0.57820
    190.0000,       5.0000,   5.00000,      4.0149
    195.0000,       5.0000,   5.00000,      3.7340
    200.0000,       5.0000,   5.00000,      2.9995
    205.0000,       5.0000,   5.00000,      3.6164
    210.0000,       5.0000,   5.00000,      3.6170
    220.0000,       5.0000,   5.00000,      3.3185
    225.0000,       5.0000,   5.00000,      4.0091
    230.0000,       5.0000,   5.00000,      3.5175
    235.0000,       5.0000,   5.00000,      3.4180
    240.0000,       5.0000,   5.00000,      2.5225
    245.0000,       5.0000,   5.00000,      3.7106
    250.0000,       5.0000,   5.00000,      3.4150
    255.0000,       5.0000,   5.00000,      2.3674
    265.0000,       5.0000,   5.00000,       12201
    270.0000,       5.0000,   5.00000,      1.5885
    275.0000,       5.0000,   5.00000,      2.6562
    117.5000,       5.0000,   6.00000,      2.4245
    122.5000,       5.0000,   6.00000,      3.8506
    127.5000,       5.0000,   6.00000,      3.0430
    132.5000,       5.0000,   6.00000,      3.6367
    137.5000,       5.0000,   6.00000,      3.3582
    142.5000,       5.0000,   6.00000,      3.1042
    147.5000,       5.0000,   6.00000,      1.4236
    152.5000,       5.0000,   6.00000,      3.9811
    157.5000,       5.0000,   6.00000,      3.2867
    162.5000,       5.0000,   6.00000,      2.2974
    167.5000,       5.0000,   6.00000,      1.5937
    172.5000,       5.0000,   6.00000,      3.2132
    177.5000,       5.0000,   6.00000,     0.72610
    182.5000,       5.0000,   6.00000,      2.4950
    187.5000,       5.0000,   6.00000,      2.6333
    192.5000,       5.0000,   6.00000,      2.5372
    197.5000,       5.0000,   6.00000,      2.7080
    202.5000,       5.0000,   6.00000,      1.3102
    207.5000,       5.0000,   6.00000,      3.4811
    212.5000,       5.0000,   6.00000,      2.7843
    222.5000,       5.0000,   6.00000,      3.3512
    227.5000,       5.0000,   6.00000,      3.0194
    232.5000,       5.0000,   6.00000,      2.9907
    237.5000,       5.0000,   6.00000,      3.1423
    242.5000,       5.0000,   6.00000,    0.036700
    247.5000,       5.0000,   6.00000,      3.4332
    252.5000,       5.0000,   6.00000,      2.1304
    262.5000,       5.0000,   6.00000,      8811.7
    282.5000,       5.0000,   6.00000,     0.58870
    125.0000,      25.0000,   1.00000,      4.0374
    130.0000,      25.0000,   1.00000,      4.4053
    135.0000,      25.0000,   1.00000,      4.2184
    140.0000,      25.0000,   1.00000,      4.2301
    145.0000,      25.0000,   1.00000,      4.1608
    150.0000,      25.0000,   1.00000,      4.1812
    155.0000,      25.0000,   1.00000,      3.7719
    160.0000,      25.0000,   1.00000,      4.1425
    165.0000,      25.0000,   1.00000,      4.5114
    170.0000,      25.0000,   1.00000,      3.9388
    175.0000,      25.0000,   1.00000,      3.7541
    180.0000,      25.0000,   1.00000,      3.6860
    185.0000,      25.0000,   1.00000,      4.0106
    190.0000,      25.0000,   1.00000,      3.7551
    195.0000,      25.0000,   1.00000,      3.5025
    200.0000,      25.0000,   1.00000,      4.0004
    205.0000,      25.0000,   1.00000,      3.7960
    210.0000,      25.0000,   1.00000,      3.5556
    215.0000,      25.0000,   1.00000,      4.2788
    220.0000,      25.0000,   1.00000,      4.0165
    225.0000,      25.0000,   1.00000,      2.1635
    230.0000,      25.0000,   1.00000,      4.1578
    235.0000,      25.0000,   1.00000,      4.3957
    240.0000,      25.0000,   1.00000,      4.3333
    245.0000,      25.0000,   1.00000,      4.5352
    255.0000,      25.0000,   1.00000,      5.1739
    260.0000,      25.0000,   1.00000,      4.7391
    265.0000,      25.0000,   1.00000,      4.3673
    270.0000,      25.0000,   1.00000,      3.8979
    275.0000,      25.0000,   1.00000,      4218.6
     20.0000,      10.0000,   3.00000,      4.9687
     30.0000,      10.0000,   3.00000,      4.1536
     40.0000,      10.0000,   3.00000,      3.7436
     50.0000,      10.0000,   3.00000,      5.2209
     70.0000,      10.0000,   3.00000,      3.2049
     80.0000,      10.0000,   3.00000,      8.8207
     90.0000,      10.0000,   3.00000,      4.4547
    100.0000,      10.0000,   3.00000,      3.2564
    110.0000,      10.0000,   3.00000,      4.0322
    120.0000,      10.0000,   3.00000,      4.3497
    130.0000,      10.0000,   3.00000,      2.3897
    140.0000,      10.0000,   3.00000,      4.1507
    150.0000,      10.0000,   3.00000,      3.9689
    160.0000,      10.0000,   3.00000,      4.4267
    170.0000,      10.0000,   3.00000,      3.8591
    180.0000,      10.0000,   3.00000,      3.3451
    190.0000,      10.0000,   3.00000,      4.5112
    200.0000,      10.0000,   3.00000,      3.8206
    210.0000,      10.0000,   3.00000,      4.3893
    220.0000,      10.0000,   3.00000,     0.57570
    230.0000,      10.0000,   3.00000,      4.0646
    240.0000,      10.0000,   3.00000,      4.4036
    250.0000,      10.0000,   3.00000,      6.5971
    260.0000,      10.0000,   3.00000,      4.9004
    270.0000,      10.0000,   3.00000,      3.5624
    280.0000,      10.0000,   3.00000,      3.1730
    290.0000,      10.0000,   3.00000,      1.3946
    300.0000,      10.0000,   3.00000,      5.0557
    310.0000,      10.0000,   3.00000,      3.5849
    320.0000,      10.0000,   3.00000,      3.3454
    330.0000,      10.0000,   3.00000,      4.7631
    340.0000,      10.0000,   3.00000,      3.6240
    122.5000,      15.0000,   2.00000,      3.1082
    127.5000,      15.0000,   2.00000,      4.1694
    132.5000,      15.0000,   2.00000,      3.8215
    137.5000,      15.0000,   2.00000,      3.8582
    142.5000,      15.0000,   2.00000,      3.5785
    147.5000,      15.0000,   2.00000,      3.6886
    152.5000,      15.0000,   2.00000,      3.1677
    157.5000,      15.0000,   2.00000,      4.2323
    162.5000,      15.0000,   2.00000,      3.7201
    167.5000,      15.0000,   2.00000,      3.3411
    172.5000,      15.0000,   2.00000,      3.0033
    177.5000,      15.0000,   2.00000,      3.4439
    182.5000,      15.0000,   2.00000,      2.7866
    187.5000,      15.0000,   2.00000,      3.2358
    192.5000,      15.0000,   2.00000,      3.0680
    197.5000,      15.0000,   2.00000,      3.3110
    202.5000,      15.0000,   2.00000,      3.2851
    207.5000,      15.0000,   2.00000,      2.6551
    212.5000,      15.0000,   2.00000,      3.8110
    217.5000,      15.0000,   2.00000,      3.7913
    227.5000,      15.0000,   2.00000,      3.6257
    232.5000,      15.0000,   2.00000,      3.5575
    237.5000,      15.0000,   2.00000,      3.6694
    242.5000,      15.0000,   2.00000,      3.8564
    247.5000,      15.0000,   2.00000,      3.0436
    257.5000,      15.0000,   2.00000,      4.4880
    262.5000,      15.0000,   2.00000,      3.9333
    267.5000,      15.0000,   2.00000,      3766.1
    277.5000,      15.0000,   2.00000,      3.3079
    120.0000,       5.0000,   7.00000,      1.4039
    125.0000,       5.0000,   7.00000,      3.2872
    130.0000,       5.0000,   7.00000,      3.3637
    135.0000,       5.0000,   7.00000,      3.2326
    140.0000,       5.0000,   7.00000,      1.9599
    145.0000,       5.0000,   7.00000,      2.2729
    150.0000,       5.0000,   7.00000,      2.3863
    155.0000,       5.0000,   7.00000,      3.3746
    160.0000,       5.0000,   7.00000,      3.4074
    165.0000,       5.0000,   7.00000,     0.91740
    170.0000,       5.0000,   7.00000,      2.0440
    175.0000,       5.0000,   7.00000,      1.7310
    180.0000,       5.0000,   7.00000,      1.8463
    185.0000,       5.0000,   7.00000,      3.0185
    190.0000,       5.0000,   7.00000,     0.60630
    195.0000,       5.0000,   7.00000,      2.0594
    200.0000,       5.0000,   7.00000,     0.21780
    205.0000,       5.0000,   7.00000,     0.81360
    210.0000,       5.0000,   7.00000,      2.8491
    215.0000,       5.0000,   7.00000,      2.7412
    225.0000,       5.0000,   7.00000,      2.2396
    230.0000,       5.0000,   7.00000,      2.4035
    235.0000,       5.0000,   7.00000,      2.5337
    240.0000,       5.0000,   7.00000,      1.6352
    250.0000,       5.0000,   7.00000,      1.2373
    260.0000,       5.0000,   7.00000,      9724.3
     30.0000,      30.0000,   1.00000,      4.8996
     40.0000,      30.0000,   1.00000,      4.0427
     50.0000,      30.0000,   1.00000,      3.3688
     60.0000,      30.0000,   1.00000,      7.8615
     70.0000,      30.0000,   1.00000,      4.3191
     80.0000,      30.0000,   1.00000,      4.3801
     90.0000,      30.0000,   1.00000,      2.1057
    100.0000,      30.0000,   1.00000,      4.5447
    120.0000,      30.0000,   1.00000,      4.4492
    130.0000,      30.0000,   1.00000,      4.2333
    135.0000,      30.0000,   1.00000,      4.4422
    140.0000,      30.0000,   1.00000,      5.8269
    145.0000,      30.0000,   1.00000,      4.0887
    150.0000,      30.0000,   1.00000,      4.1477
    155.0000,      30.0000,   1.00000,      3.8839
    160.0000,      30.0000,   1.00000,      3.9724
    165.0000,      30.0000,   1.00000,      4.1449
    170.0000,      30.0000,   1.00000,      4.0424
    175.0000,      30.0000,   1.00000,      3.6860
    180.0000,      30.0000,   1.00000,      3.7849
    185.0000,      30.0000,   1.00000,      4.0103
    190.0000,      30.0000,   1.00000,      3.8286
    195.0000,      30.0000,   1.00000,      3.7457
    200.0000,      30.0000,   1.00000,      3.6123
    205.0000,      30.0000,   1.00000,      3.5947
    210.0000,      30.0000,   1.00000,      3.4952
    215.0000,      30.0000,   1.00000,      3.2599
    220.0000,      30.0000,   1.00000,      4.1320
    225.0000,      30.0000,   1.00000,      3.9716
    230.0000,      30.0000,   1.00000,      1.1375
    235.0000,      30.0000,   1.00000,      4.0518
    240.0000,      30.0000,   1.00000,      4.0903
    245.0000,      30.0000,   1.00000,      4.5651
    250.0000,      30.0000,   1.00000,      4.8823
    255.0000,      30.0000,   1.00000,      4.5581
    260.0000,      30.0000,   1.00000,      5.2019
    265.0000,      30.0000,   1.00000,      4.6962
    270.0000,      30.0000,   1.00000,      4.5627
     25.0000,      10.0000,   4.00000,      3.9472
     35.0000,      10.0000,   4.00000,      4.0555
     45.0000,      10.0000,   4.00000,      3.0969
     55.0000,      10.0000,   4.00000,      3.5468
     65.0000,      10.0000,   4.00000,      3.7912
     75.0000,      10.0000,   4.00000,      3.6673
     85.0000,      10.0000,   4.00000,      4.1775
     95.0000,      10.0000,   4.00000,      4.2490
    105.0000,      10.0000,   4.00000,      2.2493
    125.0000,      10.0000,   4.00000,      2.3780
    130.0000,      10.0000,   4.00000,      3.5702
    135.0000,      10.0000,   4.00000,      3.5937
    140.0000,      10.0000,   4.00000,      2.9553
    145.0000,      10.0000,   4.00000,      3.2849
    150.0000,      10.0000,   4.00000,      2.7526
    155.0000,      10.0000,   4.00000,      2.6741
    160.0000,      10.0000,   4.00000,      3.4011
    165.0000,      10.0000,   4.00000,      3.5263
    170.0000,      10.0000,   4.00000,      1.6819
    175.0000,      10.0000,   4.00000,      2.1338
    180.0000,      10.0000,   4.00000,      2.0128
    185.0000,      10.0000,   4.00000,      3.0286
    190.0000,      10.0000,   4.00000,      3.2003
    195.0000,      10.0000,   4.00000,      1.1879
    200.0000,      10.0000,   4.00000,      1.9622
    205.0000,      10.0000,   4.00000,      3.0677
    210.0000,      10.0000,   4.00000,      1.7357
    215.0000,      10.0000,   4.00000,      3.2171
    220.0000,      10.0000,   4.00000,      2.9434
    230.0000,      10.0000,   4.00000,      3.0813
    235.0000,      10.0000,   4.00000,      3.4835
    240.0000,      10.0000,   4.00000,      3.6976
    245.0000,      10.0000,   4.00000,      5.0600
    255.0000,      10.0000,   4.00000,      4.3947
    260.0000,      10.0000,   4.00000,      5392.9
    265.0000,      10.0000,   4.00000,      4.3466
    275.0000,      10.0000,   4.00000,      1.1276
    285.0000,      10.0000,   4.00000,      1.6856
    295.0000,      10.0000,   4.00000,      3.4458
    305.0000,      10.0000,   4.00000,      2.9636
    315.0000,      10.0000,   4.00000,      2.5791
    325.0000,      10.0000,   4.00000,     0.59700
    335.0000,      10.0000,   4.00000,      3.0690
    345.0000,      10.0000,   4.00000,      2.9743
    355.0000,      10.0000,   4.00000,      3.5351
    365.0000,      10.0000,   4.00000,      3.3911
    375.0000,      10.0000,   4.00000,      2.6669
    135.0000,      35.0000,   1.00000,      3.4862
    140.0000,      35.0000,   1.00000,      4.2060
    145.0000,      35.0000,   1.00000,      3.8584
    150.0000,      35.0000,   1.00000,      4.0122
    155.0000,      35.0000,   1.00000,      3.7497
    160.0000,      35.0000,   1.00000,      3.8401
    165.0000,      35.0000,   1.00000,      3.3747
    170.0000,      35.0000,   1.00000,      3.8397
    175.0000,      35.0000,   1.00000,      3.7786
    180.0000,      35.0000,   1.00000,      3.3317
    185.0000,      35.0000,   1.00000,      3.5651
    190.0000,      35.0000,   1.00000,      3.4598
    195.0000,      35.0000,   1.00000,      3.2954
    200.0000,      35.0000,   1.00000,      3.8085
    205.0000,      35.0000,   1.00000,      2.8145
    210.0000,      35.0000,   1.00000,      3.6161
    215.0000,      35.0000,   1.00000,      3.3350
    220.0000,      35.0000,   1.00000,      3.1355
    225.0000,      35.0000,   1.00000,      3.8425
    230.0000,      35.0000,   1.00000,      4.1092
    235.0000,      35.0000,   1.00000,      2.0381
    240.0000,      35.0000,   1.00000,      4.2415
    245.0000,      35.0000,   1.00000,      4.5910
    250.0000,      35.0000,   1.00000,      4.6194
    255.0000,      35.0000,   1.00000,      4.7039
    260.0000,      35.0000,   1.00000,      4.0512
    265.0000,      35.0000,   1.00000,      5.0951
     30.0000,      20.0000,   2.00000,      4.2022
     40.0000,      20.0000,   2.00000,      3.8628
     50.0000,      20.0000,   2.00000,      1.9564
     60.0000,      20.0000,   2.00000,      3.7223
     70.0000,      20.0000,   2.00000,      6.5328
     80.0000,      20.0000,   2.00000,      10.568
     90.0000,      20.0000,   2.00000,      4.3271
    100.0000,      20.0000,   2.00000,      4.1601
    120.0000,      20.0000,   2.00000,      4.5534
    130.0000,      20.0000,   2.00000,      4.3099
    140.0000,      20.0000,   2.00000,      4.3614
    150.0000,      20.0000,   2.00000,      4.1343
    160.0000,      20.0000,   2.00000,      4.0898
    170.0000,      20.0000,   2.00000,      3.6427
    180.0000,      20.0000,   2.00000,      3.8534
    190.0000,      20.0000,   2.00000,      4.3684
    200.0000,      20.0000,   2.00000,      3.6450
    210.0000,      20.0000,   2.00000,      3.6380
    220.0000,      20.0000,   2.00000,      3.9072
    230.0000,      20.0000,   2.00000,      1.1518
    240.0000,      20.0000,   2.00000,      4.5276
    250.0000,      20.0000,   2.00000,      6.7095
    260.0000,      20.0000,   2.00000,      6.1640
    270.0000,      20.0000,   2.00000,      3.2199
    290.0000,      20.0000,   2.00000,      4.1905
    300.0000,      20.0000,   2.00000,      9.1512
    310.0000,      20.0000,   2.00000,      3.4718
    320.0000,      20.0000,   2.00000,      3.4484
    330.0000,      20.0000,   2.00000,      2.3458
    340.0000,      20.0000,   2.00000,      3.7436
    350.0000,      20.0000,   2.00000,      4.1179
    360.0000,      20.0000,   2.00000,      3.7866
    370.0000,      20.0000,   2.00000,      3.7457
    130.0000,      15.0000,   3.00000,      2.3865
    135.0000,      15.0000,   3.00000,      3.8803
    140.0000,      15.0000,   3.00000,      3.7903
    145.0000,      15.0000,   3.00000,      3.2307
    150.0000,      15.0000,   3.00000,      3.3536
    155.0000,      15.0000,   3.00000,      3.0762
    160.0000,      15.0000,   3.00000,      2.7426
    165.0000,      15.0000,   3.00000,      3.1534
    170.0000,      15.0000,   3.00000,      3.1676
    175.0000,      15.0000,   3.00000,      2.4502
    180.0000,      15.0000,   3.00000,      3.3692
    185.0000,      15.0000,   3.00000,      3.2798
    190.0000,      15.0000,   3.00000,      2.3071
    195.0000,      15.0000,   3.00000,      3.0656
    200.0000,      15.0000,   3.00000,      1.4038
    205.0000,      15.0000,   3.00000,      2.5108
    210.0000,      15.0000,   3.00000,      2.0463
    215.0000,      15.0000,   3.00000,      2.1057
    220.0000,      15.0000,   3.00000,      3.2869
    225.0000,      15.0000,   3.00000,      2.8207
    235.0000,      15.0000,   3.00000,      3.1816
    240.0000,      15.0000,   3.00000,      3.2902
    245.0000,      15.0000,   3.00000,      3.4619
    250.0000,      15.0000,   3.00000,      4.2721
    255.0000,      15.0000,   3.00000,      3.2681
    260.0000,      15.0000,   3.00000,      3502.4
    265.0000,      15.0000,   3.00000,      2.3738
    270.0000,      15.0000,   3.00000,      1.7944
    132.5000,       5.0000,  10.00000,      3.4220
    137.5000,       5.0000,  10.00000,      1.2634
    142.5000,       5.0000,  10.00000,      2.0809
    147.5000,       5.0000,  10.00000,      1.0833
    152.5000,       5.0000,  10.00000,      1.0897
    162.5000,       5.0000,  10.00000,      3.0784
    167.5000,       5.0000,  10.00000,     0.64360
    177.5000,       5.0000,  10.00000,     0.87950
    182.5000,       5.0000,  10.00000,      1.0404
    192.5000,       5.0000,  10.00000,      1.7220
    202.5000,       5.0000,  10.00000,     0.43050
    217.5000,       5.0000,  10.00000,      1.0190
    222.5000,       5.0000,  10.00000,      1.5016
    232.5000,       5.0000,  10.00000,      1.2442
    237.5000,       5.0000,  10.00000,      1.3944
    252.5000,       5.0000,  10.00000,      3.2714
     40.0000,      40.0000,   1.00000,      4.2580
     50.0000,      40.0000,   1.00000,      3.9914
     60.0000,      40.0000,   1.00000,      3.5066
     70.0000,      40.0000,   1.00000,      3.9516
     80.0000,      40.0000,   1.00000,      4.2717
     90.0000,      40.0000,   1.00000,     0.99830
    110.0000,      40.0000,   1.00000,      4.5073
    120.0000,      40.0000,   1.00000,     0.18880
    130.0000,      40.0000,   1.00000,      4.1832
    140.0000,      40.0000,   1.00000,      3.8252
    145.0000,      40.0000,   1.00000,      4.1686
    150.0000,      40.0000,   1.00000,      4.1997
    155.0000,      40.0000,   1.00000,      4.0360
    160.0000,      40.0000,   1.00000,      3.8182
    165.0000,      40.0000,   1.00000,      3.7216
    170.0000,      40.0000,   1.00000,      3.8283
    175.0000,      40.0000,   1.00000,      3.9472
    180.0000,      40.0000,   1.00000,      3.8948
    185.0000,      40.0000,   1.00000,      3.6084
    190.0000,      40.0000,   1.00000,      3.5746
    195.0000,      40.0000,   1.00000,      3.2617
    200.0000,      40.0000,   1.00000,      3.7540
    205.0000,      40.0000,   1.00000,      3.6583
    210.0000,      40.0000,   1.00000,      3.2195
    215.0000,      40.0000,   1.00000,      3.2041
    220.0000,      40.0000,   1.00000,      3.4212
    225.0000,      40.0000,   1.00000,      2.8530
    230.0000,      40.0000,   1.00000,      4.1777
    235.0000,      40.0000,   1.00000,      4.0728
    240.0000,      40.0000,   1.00000,      2.3320
    245.0000,      40.0000,   1.00000,      4.3029
    250.0000,      40.0000,   1.00000,      4.9583
    255.0000,      40.0000,   1.00000,      5.0021
    260.0000,      40.0000,   1.00000,      5.7908
    270.0000,      40.0000,   1.00000,      5.8137
    280.0000,      40.0000,   1.00000,      4.9802
    290.0000,      40.0000,   1.00000,      3.4316
    300.0000,      40.0000,   1.00000,      4.2427
    310.0000,      40.0000,   1.00000,      6.5347
    320.0000,      40.0000,   1.00000,      3.7847
    330.0000,      40.0000,   1.00000,      3.7691
    340.0000,      40.0000,   1.00000,      3.1136
    350.0000,      40.0000,   1.00000,      4.1179
    360.0000,      40.0000,   1.00000,      3.7348
     30.0000,      10.0000,   5.00000,      4.0676
     40.0000,      10.0000,   5.00000,      3.8276
     50.0000,      10.0000,   5.00000,      1.7734
     60.0000,      10.0000,   5.00000,      4.2900
     70.0000,      10.0000,   5.00000,      4.5534
     80.0000,      10.0000,   5.00000,      4.4559
     90.0000,      10.0000,   5.00000,      4.2607
    100.0000,      10.0000,   5.00000,      3.3946
    120.0000,      10.0000,   5.00000,      2.8971
    130.0000,      10.0000,   5.00000,      3.4648
    140.0000,      10.0000,   5.00000,      4.0852
    150.0000,      10.0000,   5.00000,      3.7093
    160.0000,      10.0000,   5.00000,      1.4807
    170.0000,      10.0000,   5.00000,      2.7039
    180.0000,      10.0000,   5.00000,      4.2959
    190.0000,      10.0000,   5.00000,      3.2190
    200.0000,      10.0000,   5.00000,      3.0551
    210.0000,      10.0000,   5.00000,      2.7673
    220.0000,      10.0000,   5.00000,      3.5818
    240.0000,      10.0000,   5.00000,      6.8242
    250.0000,      10.0000,   5.00000,      5.4703
    260.0000,      10.0000,   5.00000,      4.0763
    270.0000,      10.0000,   5.00000,      2.5518
    290.0000,      10.0000,   5.00000,      2.2817
    310.0000,      10.0000,   5.00000,      1.2965
    320.0000,      10.0000,   5.00000,    0.058400
    340.0000,      10.0000,   5.00000,      3.0416
    350.0000,      10.0000,   5.00000,      2.6805
    137.5000,      25.0000,   2.00000,      2.0498
    142.5000,      25.0000,   2.00000,      3.8744
    147.5000,      25.0000,   2.00000,      3.3142
    152.5000,      25.0000,   2.00000,      3.5419
    157.5000,      25.0000,   2.00000,      2.8612
    162.5000,      25.0000,   2.00000,      3.4648
    167.5000,      25.0000,   2.00000,      2.5430
    172.5000,      25.0000,   2.00000,      3.4614
    177.5000,      25.0000,   2.00000,      3.4150
    182.5000,      25.0000,   2.00000,      2.3332
    187.5000,      25.0000,   2.00000,      3.4050
    192.5000,      25.0000,   2.00000,      3.0785
    197.5000,      25.0000,   2.00000,      2.6211
    202.5000,      25.0000,   2.00000,      3.0047
    207.5000,      25.0000,   2.00000,      2.1133
    212.5000,      25.0000,   2.00000,      2.5346
    217.5000,      25.0000,   2.00000,      2.1823
    222.5000,      25.0000,   2.00000,      1.7190
    227.5000,      25.0000,   2.00000,      3.6127
    232.5000,      25.0000,   2.00000,      3.6391
    242.5000,      25.0000,   2.00000,      4.4903
    247.5000,      25.0000,   2.00000,      4.7448
    252.5000,      25.0000,   2.00000,      4.3274
    257.5000,      25.0000,   2.00000,      4.0413
    262.5000,      25.0000,   2.00000,      7730.6
    145.0000,      45.0000,   1.00000,      3.3692
    150.0000,      45.0000,   1.00000,      4.2982
    155.0000,      45.0000,   1.00000,      3.8807
    160.0000,      45.0000,   1.00000,      3.8737
    165.0000,      45.0000,   1.00000,      3.6389
    170.0000,      45.0000,   1.00000,      3.8351
    175.0000,      45.0000,   1.00000,      2.9398
    180.0000,      45.0000,   1.00000,      3.7160
    185.0000,      45.0000,   1.00000,      3.7843
    190.0000,      45.0000,   1.00000,      3.0730
    195.0000,      45.0000,   1.00000,      3.4331
    200.0000,      45.0000,   1.00000,      3.7122
    205.0000,      45.0000,   1.00000,      3.1517
    210.0000,      45.0000,   1.00000,      3.3914
    215.0000,      45.0000,   1.00000,      2.2429
    220.0000,      45.0000,   1.00000,      3.3538
    225.0000,      45.0000,   1.00000,      3.0663
    230.0000,      45.0000,   1.00000,      2.9293
    235.0000,      45.0000,   1.00000,      4.0033
    240.0000,      45.0000,   1.00000,      4.1733
    245.0000,      45.0000,   1.00000,     0.69200
    250.0000,      45.0000,   1.00000,      4.7828
    255.0000,      45.0000,   1.00000,      5.0514
    137.5000,       5.0000,  12.00000,     0.69690
    147.5000,       5.0000,  12.00000,      1.0629
    157.5000,       5.0000,  12.00000,      1.0173
    172.5000,       5.0000,  12.00000,     0.42520
    247.5000,       5.0000,  12.00000,      1.0648
     35.0000,      10.0000,   6.00000,      3.2551
     45.0000,      10.0000,   6.00000,      3.0348
     55.0000,      10.0000,   6.00000,      3.6875
     65.0000,      10.0000,   6.00000,      3.8415
     75.0000,      10.0000,   6.00000,      4.2504
     85.0000,      10.0000,   6.00000,      3.6630
     95.0000,      10.0000,   6.00000,      3.6548
    115.0000,      10.0000,   6.00000,      8856.9
    125.0000,      10.0000,   6.00000,      2.6794
    135.0000,      10.0000,   6.00000,      3.0388
    140.0000,      10.0000,   6.00000,      2.1304
    145.0000,      10.0000,   6.00000,      3.3061
    150.0000,      10.0000,   6.00000,      2.4736
    155.0000,      10.0000,   6.00000,      2.4454
    160.0000,      10.0000,   6.00000,      1.8559
    165.0000,      10.0000,   6.00000,      1.8641
    170.0000,      10.0000,   6.00000,      1.4390
    175.0000,      10.0000,   6.00000,      3.2881
    185.0000,      10.0000,   6.00000,      3.1874
    190.0000,      10.0000,   6.00000,     0.14720
    195.0000,      10.0000,   6.00000,      2.4637
    200.0000,      10.0000,   6.00000,      2.1050
    205.0000,      10.0000,   6.00000,      1.1855
    210.0000,      10.0000,   6.00000,     0.40060
    215.0000,      10.0000,   6.00000,      1.4085
    225.0000,      10.0000,   6.00000,      1.8216
    230.0000,      10.0000,   6.00000,      1.8682
    240.0000,      10.0000,   6.00000,      1.1748
    245.0000,      10.0000,   6.00000,      3.3237
    250.0000,      10.0000,   6.00000,      3.1944
    255.0000,      10.0000,   6.00000,      1.6355
    265.0000,      10.0000,   6.00000,      1.8432
    285.0000,      10.0000,   6.00000,      1.0138
    315.0000,      10.0000,   6.00000,      1.3761
    345.0000,      10.0000,   6.00000,      2.3302
    355.0000,      10.0000,   6.00000,     0.45790
    365.0000,      10.0000,   6.00000,      1.6153
    262.5000,      15.0000,   4.00000,      1.8085
     50.0000,      50.0000,   1.00000,      3.8193
     60.0000,      50.0000,   1.00000,      3.8108
     70.0000,      50.0000,   1.00000,      3.9576
     80.0000,      50.0000,   1.00000,      3.8174
    100.0000,      50.0000,   1.00000,      4.4874
    110.0000,      50.0000,   1.00000,      4.3488
    120.0000,      50.0000,   1.00000,      4.4246
    130.0000,      50.0000,   1.00000,      4.2144
    140.0000,      50.0000,   1.00000,      68.956
    150.0000,      50.0000,   1.00000,      2.8038
    155.0000,      50.0000,   1.00000,      3.8751
    160.0000,      50.0000,   1.00000,      3.8901
    165.0000,      50.0000,   1.00000,      3.7843
    170.0000,      50.0000,   1.00000,      3.3895
    175.0000,      50.0000,   1.00000,      3.7162
    180.0000,      50.0000,   1.00000,      2.9180
    185.0000,      50.0000,   1.00000,      3.9135
    190.0000,      50.0000,   1.00000,      3.6365
    195.0000,      50.0000,   1.00000,      3.3504
    200.0000,      50.0000,   1.00000,      3.2821
    205.0000,      50.0000,   1.00000,      3.4596
    210.0000,      50.0000,   1.00000,      3.1340
    215.0000,      50.0000,   1.00000,      3.5416
    220.0000,      50.0000,   1.00000,      2.8960
    225.0000,      50.0000,   1.00000,      3.6157
    230.0000,      50.0000,   1.00000,      3.5981
    235.0000,      50.0000,   1.00000,      3.5825
    240.0000,      50.0000,   1.00000,      4.4386
    245.0000,      50.0000,   1.00000,      4.4170
    250.0000,      50.0000,   1.00000,      1.4261
    255.0000,      20.0000,   3.00000,      4.6213
    260.0000,      20.0000,   3.00000,      3.9002
    360.0000,      20.0000,   3.00000,      2.3504
     45.0000,      30.0000,   2.00000,      4.0525
     55.0000,      30.0000,   2.00000,      3.4019
     65.0000,      30.0000,   2.00000,      4.9753
     75.0000,      30.0000,   2.00000,      4.2096
     85.0000,      30.0000,   2.00000,      4.1396
    105.0000,      30.0000,   2.00000,      4.2515
    115.0000,      30.0000,   2.00000,      4.1187
    125.0000,      30.0000,   2.00000,      4195.9
    135.0000,      30.0000,   2.00000,      3.1467
    145.0000,      30.0000,   2.00000,      2.6354
    150.0000,      30.0000,   2.00000,      3.9646
    155.0000,      30.0000,   2.00000,      3.4026
    160.0000,      30.0000,   2.00000,      3.5349
    165.0000,      30.0000,   2.00000,      3.4326
    170.0000,      30.0000,   2.00000,      3.4619
    175.0000,      30.0000,   2.00000,      3.1106
    180.0000,      30.0000,   2.00000,      3.0905
    185.0000,      30.0000,   2.00000,      3.8700
    190.0000,      30.0000,   2.00000,      2.0139
    195.0000,      30.0000,   2.00000,      3.0641
    200.0000,      30.0000,   2.00000,      2.7416
    205.0000,      30.0000,   2.00000,      2.5560
    210.0000,      30.0000,   2.00000,      2.8032
    215.0000,      30.0000,   2.00000,      2.1579
    220.0000,      30.0000,   2.00000,      3.0961
    225.0000,      30.0000,   2.00000,      2.8773
    230.0000,      30.0000,   2.00000,      2.6398
    235.0000,      30.0000,   2.00000,      3.7508
    240.0000,      30.0000,   2.00000,      4.5880
    245.0000,      30.0000,   2.00000,     0.77620
    250.0000,      30.0000,   2.00000,      4.3509
    255.0000,      30.0000,   2.00000,      5.2548
    265.0000,      30.0000,   2.00000,      6.0941
    275.0000,      30.0000,   2.00000,      4.8092
    285.0000,      30.0000,   2.00000,      2.6551
    295.0000,      30.0000,   2.00000,      3.4507
    305.0000,      30.0000,   2.00000,      1.8219
    315.0000,      30.0000,   2.00000,     0.41350
    325.0000,      30.0000,   2.00000,      2.4913
    335.0000,      30.0000,   2.00000,      1.3841
    355.0000,      30.0000,   2.00000,      3.5889
    155.0000,      55.0000,   1.00000,      2.9942
    160.0000,      55.0000,   1.00000,      3.9186
    165.0000,      55.0000,   1.00000,      3.9463
    170.0000,      55.0000,   1.00000,      3.8477
    175.0000,      55.0000,   1.00000,      3.7883
    180.0000,      55.0000,   1.00000,      3.5709
    185.0000,      55.0000,   1.00000,      3.2662
    190.0000,      55.0000,   1.00000,      3.6786
    195.0000,      55.0000,   1.00000,      3.4165
    200.0000,      55.0000,   1.00000,      3.4302
    205.0000,      55.0000,   1.00000,      2.9700
    210.0000,      55.0000,   1.00000,      2.8231
    215.0000,      55.0000,   1.00000,      2.5917
    225.0000,      55.0000,   1.00000,      2.3854
    230.0000,      55.0000,   1.00000,      4.3910
    235.0000,      55.0000,   1.00000,      3.4133
    240.0000,      55.0000,   1.00000,      3.4808
    245.0000,      55.0000,   1.00000,      4.5731
     40.0000,      10.0000,   7.00000,      3.0239
     50.0000,      10.0000,   7.00000,      3.7459
     60.0000,      10.0000,   7.00000,      4.1391
     70.0000,      10.0000,   7.00000,      4.3247
     80.0000,      10.0000,   7.00000,      3.8442
     90.0000,      10.0000,   7.00000,      3.3965
    110.0000,      10.0000,   7.00000,      6016.1
    120.0000,      10.0000,   7.00000,     0.97200
    130.0000,      10.0000,   7.00000,      1.3979
    140.0000,      10.0000,   7.00000,      2.8941
    150.0000,      10.0000,   7.00000,      2.9761
    160.0000,      10.0000,   7.00000,      1.3082
    170.0000,      10.0000,   7.00000,      3.2486
    180.0000,      10.0000,   7.00000,      3.2922
    190.0000,      10.0000,   7.00000,      2.1694
    200.0000,      10.0000,   7.00000,      1.1664
    210.0000,      10.0000,   7.00000,     0.96810
    220.0000,      10.0000,   7.00000,      4.5776
    230.0000,      10.0000,   7.00000,      3.2595
    250.0000,      10.0000,   7.00000,      3.9245
    260.0000,      10.0000,   7.00000,      2.5398
    270.0000,      10.0000,   7.00000,      2.5073
    280.0000,      10.0000,   7.00000,      1.0029
    320.0000,      10.0000,   7.00000,    0.021800
    350.0000,      10.0000,   7.00000,     0.64320
    360.0000,      10.0000,   7.00000,     0.27300
    150.0000,       5.0000,  15.00000,     0.30420
    235.0000,       5.0000,  15.00000,     0.39780
     60.0000,      60.0000,   1.00000,      4.6794
     70.0000,      60.0000,   1.00000,      3.8768
     90.0000,      60.0000,   1.00000,      4.4270
    100.0000,      60.0000,   1.00000,      4.6447
    110.0000,      60.0000,   1.00000,      4.1838
    120.0000,      60.0000,   1.00000,      4.5066
    130.0000,      60.0000,   1.00000,      4.5435
    140.0000,      60.0000,   1.00000,      4.1086
    150.0000,      60.0000,   1.00000,      4.0898
    160.0000,      60.0000,   1.00000,      3.7307
    165.0000,      60.0000,   1.00000,      3.9658
    170.0000,      60.0000,   1.00000,      4.0204
    175.0000,      60.0000,   1.00000,      3.5663
    180.0000,      60.0000,   1.00000,      3.5427
    185.0000,      60.0000,   1.00000,      3.7264
    190.0000,      60.0000,   1.00000,      3.2885
    195.0000,      60.0000,   1.00000,      3.3145
    200.0000,      60.0000,   1.00000,      4.0532
    205.0000,      60.0000,   1.00000,      2.8079
    210.0000,      60.0000,   1.00000,      3.3790
    215.0000,      60.0000,   1.00000,      2.9789
    220.0000,      60.0000,   1.00000,      3.3737
    225.0000,      60.0000,   1.00000,      3.6688
    230.0000,      60.0000,   1.00000,      3.6537
    235.0000,      60.0000,   1.00000,      3.8581
    240.0000,      60.0000,   1.00000,      4.1690
    250.0000,      60.0000,   1.00000,      5.4383
    260.0000,      60.0000,   1.00000,      3.6029
    270.0000,      60.0000,   1.00000,      5.5217
    280.0000,      60.0000,   1.00000,      5.1330
    290.0000,      60.0000,   1.00000,      4.8390
    300.0000,      60.0000,   1.00000,      4.1960
    310.0000,      60.0000,   1.00000,      3.0798
    320.0000,      60.0000,   1.00000,      2.2143
    330.0000,      60.0000,   1.00000,      2.4113
    340.0000,      60.0000,   1.00000,      3.4542
    250.0000,      15.0000,   5.00000,      2.3703
    255.0000,      15.0000,   5.00000,      2.7917
    177.5000,       5.0000,  16.00000,      1.0645
    152.5000,      35.0000,   2.00000,      2.2361
    157.5000,      35.0000,   2.00000,      2.4655
    162.5000,      35.0000,   2.00000,      3.4518
    167.5000,      35.0000,   2.00000,      3.2132
    172.5000,      35.0000,   2.00000,      1.9564
    177.5000,      35.0000,   2.00000,      2.6085
    182.5000,      35.0000,   2.00000,      2.6948
    187.5000,      35.0000,   2.00000,      3.5220
    192.5000,      35.0000,   2.00000,      2.7943
    197.5000,      35.0000,   2.00000,      1.4766
    202.5000,      35.0000,   2.00000,      1.3043
    207.5000,      35.0000,   2.00000,      1.9416
    212.5000,      35.0000,   2.00000,      2.1232
    217.5000,      35.0000,   2.00000,      2.9981
    227.5000,      35.0000,   2.00000,      3.4852
    232.5000,      35.0000,   2.00000,      3.3869
    237.5000,      35.0000,   2.00000,      2.1912
    242.5000,      35.0000,   2.00000,      4.1043
    247.5000,      35.0000,   2.00000,      4.8179
    250.0000,      10.0000,   8.00000,     0.54780
    255.0000,      10.0000,   8.00000,     0.33710
    355.0000,      10.0000,   8.00000,     0.50550
    155.0000,      25.0000,   3.00000,      2.5290
    160.0000,      25.0000,   3.00000,      2.8441
    165.0000,      25.0000,   3.00000,      2.9194
    170.0000,      25.0000,   3.00000,      3.9775
    175.0000,      25.0000,   3.00000,      3.1663
    180.0000,      25.0000,   3.00000,      1.6378
    185.0000,      25.0000,   3.00000,      2.8444
    190.0000,      25.0000,   3.00000,      2.4932
    195.0000,      25.0000,   3.00000,      1.1699
    200.0000,      25.0000,   3.00000,      1.7376
    205.0000,      25.0000,   3.00000,     0.69990
    210.0000,      25.0000,   3.00000,    0.035000
    215.0000,      25.0000,   3.00000,      2.7683
    225.0000,      25.0000,   3.00000,      2.2260
    230.0000,      25.0000,   3.00000,      2.9721
    235.0000,      25.0000,   3.00000,     0.87020
    240.0000,      25.0000,   3.00000,      3.3697
    245.0000,      25.0000,   3.00000,      4.5241
    165.0000,      65.0000,   1.00000,      2.7375
    170.0000,      65.0000,   1.00000,      3.9043
    175.0000,      65.0000,   1.00000,      3.6564
    180.0000,      65.0000,   1.00000,      3.7649
    185.0000,      65.0000,   1.00000,      3.6229
    190.0000,      65.0000,   1.00000,      3.6178
    195.0000,      65.0000,   1.00000,      2.6648
    200.0000,      65.0000,   1.00000,      3.5705
    205.0000,      65.0000,   1.00000,      3.5099
    210.0000,      65.0000,   1.00000,      4.2736
    215.0000,      65.0000,   1.00000,      3.3643
    220.0000,      65.0000,   1.00000,      3.8666
    225.0000,      65.0000,   1.00000,      2.8875
    230.0000,      65.0000,   1.00000,      3.5386
    235.0000,      65.0000,   1.00000,      2.8126
     50.0000,      20.0000,   4.00000,      4.8538
     60.0000,      20.0000,   4.00000,      3.9004
     70.0000,      20.0000,   4.00000,      4.7888
     80.0000,      20.0000,   4.00000,      2.6630
    100.0000,      20.0000,   4.00000,      3.9784
    110.0000,      20.0000,   4.00000,      775.54
    130.0000,      20.0000,   4.00000,     0.95000
    160.0000,      20.0000,   4.00000,      3.7220
    170.0000,      20.0000,   4.00000,      3.8777
    180.0000,      20.0000,   4.00000,      2.5307
    190.0000,      20.0000,   4.00000,      3.3794
    200.0000,      20.0000,   4.00000,      1.7637
    210.0000,      20.0000,   4.00000,      2.7487
    220.0000,      20.0000,   4.00000,      4.6197
    230.0000,      20.0000,   4.00000,      2.2815
    240.0000,      20.0000,   4.00000,      4.3619
    245.0000,      20.0000,   4.00000,      3.9798
    260.0000,      20.0000,   4.00000,      5.4605
    270.0000,      20.0000,   4.00000,      4.0564
    280.0000,      20.0000,   4.00000,      1.9622
    290.0000,      20.0000,   4.00000,      1.1233
    330.0000,      20.0000,   4.00000,      1.8718
    172.5000,       5.0000,  18.00000,      2.6769
     70.0000,      70.0000,   1.00000,      4.1525
     80.0000,      70.0000,   1.00000,      4.1226
     90.0000,      70.0000,   1.00000,      4.6447
    100.0000,      70.0000,   1.00000,      4.2815
    110.0000,      70.0000,   1.00000,      4.3673
    120.0000,      70.0000,   1.00000,      4.3564
    130.0000,      70.0000,   1.00000,      4.4081
    140.0000,      70.0000,   1.00000,      1586.8
    150.0000,      70.0000,   1.00000,      3.9889
    160.0000,      70.0000,   1.00000,      3.4400
    170.0000,      70.0000,   1.00000,      3.4735
    175.0000,      70.0000,   1.00000,      4.0450
    180.0000,      70.0000,   1.00000,      3.7841
    185.0000,      70.0000,   1.00000,      3.4857
    190.0000,      70.0000,   1.00000,      3.8153
    195.0000,      70.0000,   1.00000,      3.5412
    200.0000,      70.0000,   1.00000,      3.3182
    205.0000,      70.0000,   1.00000,      3.8360
    210.0000,      70.0000,   1.00000,      4.0098
    215.0000,      70.0000,   1.00000,      2.8289
    220.0000,      70.0000,   1.00000,      3.5473
    225.0000,      70.0000,   1.00000,      3.5697
    230.0000,      70.0000,   1.00000,      3.6261
    240.0000,      70.0000,   1.00000,      4.4067
    250.0000,      70.0000,   1.00000,      4.9982
    260.0000,      70.0000,   1.00000,      4.9996
    270.0000,      70.0000,   1.00000,      1.8477
    280.0000,      70.0000,   1.00000,      5.2203
    290.0000,      70.0000,   1.00000,      4.8320
    300.0000,      70.0000,   1.00000,      4.5649
    310.0000,      70.0000,   1.00000,      3.7637
    320.0000,      70.0000,   1.00000,      2.5113
    330.0000,      70.0000,   1.00000,      2.7449
    235.0000,      40.0000,   2.00000,      3.4292
    240.0000,      40.0000,   2.00000,      3.6942
    340.0000,      40.0000,   2.00000,      2.1491
    242.5000,      15.0000,   6.00000,     0.66230
    247.5000,      15.0000,   6.00000,      3.0112
    175.0000,      75.0000,   1.00000,      2.2901
    180.0000,      75.0000,   1.00000,      3.6396
    185.0000,      75.0000,   1.00000,      3.8760
    190.0000,      75.0000,   1.00000,      3.0331
    195.0000,      75.0000,   1.00000,      2.9288
    200.0000,      75.0000,   1.00000,      3.7294
    205.0000,      75.0000,   1.00000,      3.0141
    210.0000,      75.0000,   1.00000,      3.3831
    215.0000,      75.0000,   1.00000,      3.6295
    220.0000,      75.0000,   1.00000,      3.6266
    225.0000,      75.0000,   1.00000,      3.4765
     60.0000,      30.0000,   3.00000,      4.6603
     70.0000,      30.0000,   3.00000,      4.5229
     90.0000,      30.0000,   3.00000,      3.5959
    100.0000,      30.0000,   3.00000,      5.0286
    110.0000,      30.0000,   3.00000,      2.5369
    120.0000,      30.0000,   3.00000,      4.8530
    130.0000,      30.0000,   3.00000,      4.2842
    140.0000,      30.0000,   3.00000,      1.8291
    150.0000,      30.0000,   3.00000,      2.7180
    160.0000,      30.0000,   3.00000,      3.3360
    170.0000,      30.0000,   3.00000,      4.6283
    180.0000,      30.0000,   3.00000,      3.1394
    190.0000,      30.0000,   3.00000,      2.4792
    200.0000,      30.0000,   3.00000,      3.7574
    210.0000,      30.0000,   3.00000,      3.9049
    220.0000,      30.0000,   3.00000,      3.0551
    240.0000,      30.0000,   3.00000,      3.6380
     55.0000,      10.0000,  10.00000,      5.2343
     65.0000,      10.0000,  10.00000,      3.0247
     95.0000,      10.0000,  10.00000,      272.96
    105.0000,      10.0000,  10.00000,      1.7093
    115.0000,      10.0000,  10.00000,      5.5561
    125.0000,      10.0000,  10.00000,      1.1584
    155.0000,      10.0000,  10.00000,      2.9175
    165.0000,      10.0000,  10.00000,      2.1366
    175.0000,      10.0000,  10.00000,     0.38460
    190.0000,      10.0000,  10.00000,    0.042900
    195.0000,      10.0000,  10.00000,      2.3717
    205.0000,      10.0000,  10.00000,      1.3675
    215.0000,      10.0000,  10.00000,     0.34190
    220.0000,      10.0000,  10.00000,      5.1271
    245.0000,      10.0000,  10.00000,      3.3759
     80.0000,      80.0000,   1.00000,      4.1594
     90.0000,      80.0000,   1.00000,      4.2592
    100.0000,      80.0000,   1.00000,      4.6493
    110.0000,      80.0000,   1.00000,      4.2826
    120.0000,      80.0000,   1.00000,      4.3716
    130.0000,      80.0000,   1.00000,      4.5692
    140.0000,      80.0000,   1.00000,      289.08
    150.0000,      80.0000,   1.00000,      4.3466
    160.0000,      80.0000,   1.00000,      3.7350
    170.0000,      80.0000,   1.00000,      3.6539
    180.0000,      80.0000,   1.00000,      2.7024
    185.0000,      80.0000,   1.00000,      3.8123
    190.0000,      80.0000,   1.00000,      3.9759
    195.0000,      80.0000,   1.00000,      3.4136
    200.0000,      80.0000,   1.00000,      3.7038
    205.0000,      80.0000,   1.00000,      4.0564
    210.0000,      80.0000,   1.00000,      3.4449
    215.0000,      80.0000,   1.00000,      3.7863
    220.0000,      80.0000,   1.00000,      4.3935
    230.0000,      80.0000,   1.00000,      4.3513
    240.0000,      80.0000,   1.00000,      4.4877
    250.0000,      80.0000,   1.00000,      3.8575
    260.0000,      80.0000,   1.00000,      5.2410
    270.0000,      80.0000,   1.00000,      5.3857
    280.0000,      80.0000,   1.00000,      1.8073
    290.0000,      80.0000,   1.00000,      4.3552
    300.0000,      80.0000,   1.00000,      4.6170
    310.0000,      80.0000,   1.00000,      6.2897
    320.0000,      80.0000,   1.00000,      3.4947
    172.5000,      45.0000,   2.00000,      2.4125
    177.5000,      45.0000,   2.00000,      3.7333
    182.5000,      45.0000,   2.00000,      3.1698
    187.5000,      45.0000,   2.00000,      2.7473
    192.5000,      45.0000,   2.00000,      2.4439
    197.5000,      45.0000,   2.00000,     0.41920
    202.5000,      45.0000,   2.00000,      2.6747
    212.5000,      45.0000,   2.00000,      2.5906
    217.5000,      45.0000,   2.00000,      2.8223
    222.5000,      45.0000,   2.00000,      2.4703
    227.5000,      45.0000,   2.00000,      1.8343
    240.0000,      20.0000,   5.00000,     0.91300
    222.5000,       5.0000,  22.00000,      2349.8
    167.5000,      25.0000,   4.00000,      2.7172
    172.5000,      25.0000,   4.00000,      2.7220
    177.5000,      25.0000,   4.00000,      1.5527
    187.5000,      25.0000,   4.00000,      1.1583
    197.5000,      25.0000,   4.00000,      2.1948
    202.5000,      25.0000,   4.00000,      1.0489
    217.5000,      25.0000,   4.00000,     0.22340
    222.5000,      25.0000,   4.00000,      1.2189
    227.5000,      25.0000,   4.00000,      4.0564
    237.5000,      25.0000,   4.00000,      3.4336
    165.0000,      15.0000,   7.00000,      1.3102
    175.0000,      15.0000,   7.00000,      2.6205
    195.0000,      15.0000,   7.00000,     0.57340
    200.0000,      15.0000,   7.00000,     0.47510
    225.0000,      15.0000,   7.00000,      1.5861
    235.0000,      15.0000,   7.00000,     0.13110
    185.0000,      85.0000,   1.00000,      2.7252
    190.0000,      85.0000,   1.00000,      3.3265
    195.0000,      85.0000,   1.00000,      3.5938
    200.0000,      85.0000,   1.00000,      3.7428
    205.0000,      85.0000,   1.00000,      3.2167
    210.0000,      85.0000,   1.00000,      4.0986
    215.0000,      85.0000,   1.00000,      3.0844
    175.0000,      35.0000,   3.00000,      3.2756
    180.0000,      35.0000,   3.00000,      2.5801
    185.0000,      35.0000,   3.00000,     0.65330
    190.0000,      35.0000,   3.00000,     0.51510
    195.0000,      35.0000,   3.00000,      1.9599
    205.0000,      35.0000,   3.00000,      2.9815
    210.0000,      35.0000,   3.00000,      3.1207
    215.0000,      35.0000,   3.00000,     0.40880
    220.0000,      35.0000,   3.00000,      1.2755
    225.0000,      35.0000,   3.00000,      2.5810
    230.0000,      35.0000,   3.00000,      1.8682
     75.0000,      50.0000,   2.00000,      4.9923
     85.0000,      50.0000,   2.00000,      3.9742
     95.0000,      50.0000,   2.00000,      3.7867
    105.0000,      50.0000,   2.00000,      5.3084
    115.0000,      50.0000,   2.00000,      22.369
    125.0000,      50.0000,   2.00000,      4.4246
    135.0000,      50.0000,   2.00000,      4.3821
    145.0000,      50.0000,   2.00000,      4.7465
    155.0000,      50.0000,   2.00000,      2.7273
    175.0000,      50.0000,   2.00000,     0.26280
    180.0000,      50.0000,   2.00000,      2.7504
    185.0000,      50.0000,   2.00000,      3.0421
    190.0000,      50.0000,   2.00000,      2.2143
    195.0000,      50.0000,   2.00000,      3.0929
    200.0000,      50.0000,   2.00000,      3.1897
    205.0000,      50.0000,   2.00000,      2.9709
    210.0000,      50.0000,   2.00000,      3.1127
    215.0000,      50.0000,   2.00000,      3.8228
    220.0000,      50.0000,   2.00000,      2.4932
    225.0000,      50.0000,   2.00000,      3.9134
    235.0000,      50.0000,   2.00000,      4.2014
    245.0000,      50.0000,   2.00000,      4.5277
    255.0000,      50.0000,   2.00000,      3.0277
    265.0000,      50.0000,   2.00000,      5.8226
    285.0000,      50.0000,   2.00000,      3.6828
    295.0000,      50.0000,   2.00000,      4.1922
    305.0000,      50.0000,   2.00000,      4.2124
    315.0000,      50.0000,   2.00000,      1.5733
    190.0000,      90.0000,   1.00000,      2.6257
    195.0000,      90.0000,   1.00000,      3.2657
    200.0000,      90.0000,   1.00000,      4.1929
    205.0000,      90.0000,   1.00000,      3.8487
    210.0000,      90.0000,   1.00000,      3.5713
     75.0000,      10.0000,  12.00000,      6.4076
     85.0000,      10.0000,  12.00000,       28708
     95.0000,      10.0000,  12.00000,      4.8981
    105.0000,      10.0000,  12.00000,      4.1694
    125.0000,      10.0000,  12.00000,      3.3101
    175.0000,      10.0000,  12.00000,      1.9167
    185.0000,      10.0000,  12.00000,      1.0043
    205.0000,      10.0000,  12.00000,      8.4606
    215.0000,      10.0000,  12.00000,      3.8333
    220.0000,      10.0000,  12.00000,      1439.9
    245.0000,      10.0000,  12.00000,      2.9815
    255.0000,      10.0000,  12.00000,      11.260
    275.0000,      10.0000,  12.00000,      2.6116
    285.0000,      10.0000,  12.00000,     0.15210
    222.5000,      15.0000,   8.00000,      100.26
    232.5000,      15.0000,   8.00000,      2.0016
    200.0000,      95.0000,   1.00000,      4.1886
    205.0000,      95.0000,   1.00000,      4.0662
     70.0000,      20.0000,   6.00000,      3.7842
     80.0000,      20.0000,   6.00000,      5.1672
     90.0000,      20.0000,   6.00000,       15425
    100.0000,      20.0000,   6.00000,      4.4968
    110.0000,      20.0000,   6.00000,      4.1043
    130.0000,      20.0000,   6.00000,      2.9270
    140.0000,      20.0000,   6.00000,     0.89740
    170.0000,      20.0000,   6.00000,     0.45790
    180.0000,      20.0000,   6.00000,      2.5564
    190.0000,      20.0000,   6.00000,      3.4905
    200.0000,      20.0000,   6.00000,      2.3547
    210.0000,      20.0000,   6.00000,      3.0254
    220.0000,      20.0000,   6.00000,      3.8754
    225.0000,      20.0000,   6.00000,      6498.3
    240.0000,      20.0000,   6.00000,      2.8176
    250.0000,      20.0000,   6.00000,      3.9081
    260.0000,      20.0000,   6.00000,      1.8641
    280.0000,      20.0000,   6.00000,      3.4176
    290.0000,      20.0000,   6.00000,      1.8641
    187.5000,      55.0000,   2.00000,      2.5255
    192.5000,      55.0000,   2.00000,      3.0798
    197.5000,      55.0000,   2.00000,      2.8412
    202.5000,      55.0000,   2.00000,      3.3578
    207.5000,      55.0000,   2.00000,      3.2056
    212.5000,      55.0000,   2.00000,      1.1113
    217.5000,      55.0000,   2.00000,      4.2297
    220.0000,      30.0000,   4.00000,     0.73740
    225.0000,      30.0000,   4.00000,      2.2474
    100.0000,     100.0000,   1.00000,      4.5495
    110.0000,     100.0000,   1.00000,      4.3044
    120.0000,     100.0000,   1.00000,      4.1656
    130.0000,     100.0000,   1.00000,      4.9951
    140.0000,     100.0000,   1.00000,      3.9291
    150.0000,     100.0000,   1.00000,      4.4558
    160.0000,     100.0000,   1.00000,      4.4131
    170.0000,     100.0000,   1.00000,      4.6353
    180.0000,     100.0000,   1.00000,      3.7964
    190.0000,     100.0000,   1.00000,      3.7691
    200.0000,     100.0000,   1.00000,      3.4055
    210.0000,     100.0000,   1.00000,      4.7663
    220.0000,     100.0000,   1.00000,      4.7195
    230.0000,     100.0000,   1.00000,      4.3917
    240.0000,     100.0000,   1.00000,      5.1241
    250.0000,     100.0000,   1.00000,      5.1279
    260.0000,     100.0000,   1.00000,      4.8638
    270.0000,     100.0000,   1.00000,      5.7921
    280.0000,     100.0000,   1.00000,      3.9136
    290.0000,     100.0000,   1.00000,      5.4440
    300.0000,     100.0000,   1.00000,      1.1393
    210.0000,      25.0000,   5.00000,      1.4454
    215.0000,      25.0000,   5.00000,      1.5476
    220.0000,      25.0000,   5.00000,     0.36580
    225.0000,      25.0000,   5.00000,      3.5116
    205.0000,      40.0000,   3.00000,      3.2389
    210.0000,      40.0000,   3.00000,      1.3854
    215.0000,      40.0000,   3.00000,      3.2891
    220.0000,      40.0000,   3.00000,      4.0641
    310.0000,      40.0000,   3.00000,      3.7436
    320.0000,      40.0000,   3.00000,     0.64610
     90.0000,      60.0000,   2.00000,      4.0786
    100.0000,      60.0000,   2.00000,      5.1999
    110.0000,      60.0000,   2.00000,      6472.3
    120.0000,      60.0000,   2.00000,      4.5986
    130.0000,      60.0000,   2.00000,      4.7477
    140.0000,      60.0000,   2.00000,     0.43450
    150.0000,      60.0000,   2.00000,      4.3449
    160.0000,      60.0000,   2.00000,      3.0555
    180.0000,      60.0000,   2.00000,      2.3598
    190.0000,      60.0000,   2.00000,      3.1817
    200.0000,      60.0000,   2.00000,      4.0158
    205.0000,      60.0000,   2.00000,      3.4624
    210.0000,      60.0000,   2.00000,      3.7821
    220.0000,      60.0000,   2.00000,      4.9724
    230.0000,      60.0000,   2.00000,      6.6299
    240.0000,      60.0000,   2.00000,      6.4809
    250.0000,      60.0000,   2.00000,      1.6907
    260.0000,      60.0000,   2.00000,      4.3449
    270.0000,      60.0000,   2.00000,      4.7600
    280.0000,      60.0000,   2.00000,      4.7390
    300.0000,      60.0000,   2.00000,      4.9373
    310.0000,      60.0000,   2.00000,      4.3474
    110.0000,     110.0000,   1.00000,      4.5693
    120.0000,     110.0000,   1.00000,      4.4797
    130.0000,     110.0000,   1.00000,      4.5653
    140.0000,     110.0000,   1.00000,      7304.8
    150.0000,     110.0000,   1.00000,      4.6251
    160.0000,     110.0000,   1.00000,      4.6937
    170.0000,     110.0000,   1.00000,      2.4882
    180.0000,     110.0000,   1.00000,      4.5581
    190.0000,     110.0000,   1.00000,      3.5611
    200.0000,     110.0000,   1.00000,      3.0298
    210.0000,     110.0000,   1.00000,      4.1451
    220.0000,     110.0000,   1.00000,      4.7580
    230.0000,     110.0000,   1.00000,      4.7280
    240.0000,     110.0000,   1.00000,      4.6280
    250.0000,     110.0000,   1.00000,      5.6247
    260.0000,     110.0000,   1.00000,      5.1659
    270.0000,     110.0000,   1.00000,      5.3040
    280.0000,     110.0000,   1.00000,      3.4316
    290.0000,     110.0000,   1.00000,      5.6740
    215.0000,      20.0000,   7.00000,     0.58870
    220.0000,      20.0000,   7.00000,     0.93950
    195.0000,      45.0000,   3.00000,      3.0340
    200.0000,      45.0000,   3.00000,      4.6326
    205.0000,      45.0000,   3.00000,      3.3395
    210.0000,      45.0000,   3.00000,      2.7917
     80.0000,      10.0000,  15.00000,      6.5082
     90.0000,      10.0000,  15.00000,      5.5717
    100.0000,      10.0000,  15.00000,      6.3209
    110.0000,      10.0000,  15.00000,      4.1671
    130.0000,      10.0000,  15.00000,      4.7290
    140.0000,      10.0000,  15.00000,      2.5284
    160.0000,      10.0000,  15.00000,      40.922
    190.0000,      10.0000,  15.00000,      47.336
    220.0000,      10.0000,  15.00000,      5.1504
    230.0000,      10.0000,  15.00000,      2.7156
    260.0000,      10.0000,  15.00000,      3.0902
    192.5000,      35.0000,   4.00000,      2.1916
    197.5000,      35.0000,   4.00000,      2.8122
    202.5000,      35.0000,   4.00000,      1.4580
    212.5000,      35.0000,   4.00000,      3.5779
    202.5000,      65.0000,   2.00000,      4.1086
    217.5000,      15.0000,  10.00000,     0.45070
    212.5000,      25.0000,   6.00000,      3.7896
    120.0000,     120.0000,   1.00000,      4.3216
    130.0000,     120.0000,   1.00000,      5.2019
    140.0000,     120.0000,   1.00000,       12007
    150.0000,     120.0000,   1.00000,      4.7503
    160.0000,     120.0000,   1.00000,      4.8022
    170.0000,     120.0000,   1.00000,      2.2239
    180.0000,     120.0000,   1.00000,      4.8413
    190.0000,     120.0000,   1.00000,      3.8087
    200.0000,     120.0000,   1.00000,      3.5429
    210.0000,     120.0000,   1.00000,      4.1203
    220.0000,     120.0000,   1.00000,      5.0081
    230.0000,     120.0000,   1.00000,      5.2538
    240.0000,     120.0000,   1.00000,      5.3330
    250.0000,     120.0000,   1.00000,      5.6355
    260.0000,     120.0000,   1.00000,      6.7384
    270.0000,     120.0000,   1.00000,      5.5996
    280.0000,     120.0000,   1.00000,      4.5885
     90.0000,      30.0000,   5.00000,      4.4851
    100.0000,      30.0000,   5.00000,      5.7239
    120.0000,      30.0000,   5.00000,      3.8263
    130.0000,      30.0000,   5.00000,      3.5215
    140.0000,      30.0000,   5.00000,      4.4422
    150.0000,      30.0000,   5.00000,      3.3711
    160.0000,      30.0000,   5.00000,     0.43800
    190.0000,      30.0000,   5.00000,      2.6105
    200.0000,      30.0000,   5.00000,      3.5379
    205.0000,      30.0000,   5.00000,      1.8612
    210.0000,      30.0000,   5.00000,      2.5800
    220.0000,      30.0000,   5.00000,      2.0894
    230.0000,      30.0000,   5.00000,      5.3182
    240.0000,      30.0000,   5.00000,      4.9311
    250.0000,      30.0000,   5.00000,      2.5099
     95.0000,      10.0000,  16.00000,      3.2888
    125.0000,      10.0000,  16.00000,      2.1133
    135.0000,      10.0000,  16.00000,     0.63650
    145.0000,      10.0000,  16.00000,     0.84870
    195.0000,      10.0000,  16.00000,      1.1095
    225.0000,      10.0000,  16.00000,      1.7435
    295.0000,      10.0000,  16.00000,      1.1670
    105.0000,      70.0000,   2.00000,      4.4217
    115.0000,      70.0000,   2.00000,      4.5295
    125.0000,      70.0000,   2.00000,      3.1980
    135.0000,      70.0000,   2.00000,      4.2924
    145.0000,      70.0000,   2.00000,      3.7119
    155.0000,      70.0000,   2.00000,      3.1164
    165.0000,      70.0000,   2.00000,      4.8326
    175.0000,      70.0000,   2.00000,      3.5238
    185.0000,      70.0000,   2.00000,     0.66080
    195.0000,      70.0000,   2.00000,      2.3658
    205.0000,      70.0000,   2.00000,      2.6981
    215.0000,      70.0000,   2.00000,      5.5067
    225.0000,      70.0000,   2.00000,      5.8691
    235.0000,      70.0000,   2.00000,      4.5649
    245.0000,      70.0000,   2.00000,      5.3435
    255.0000,      70.0000,   2.00000,      5.4387
    265.0000,      70.0000,   2.00000,      8.5472
    275.0000,      70.0000,   2.00000,      4.4641
    285.0000,      70.0000,   2.00000,      4.8996
    295.0000,      70.0000,   2.00000,      5.4161
    300.0000,      20.0000,   8.00000,      2.6407
    310.0000,      20.0000,   8.00000,     0.89900
    100.0000,      50.0000,   3.00000,      3.3243
    110.0000,      50.0000,   3.00000,      5.3376
    120.0000,      50.0000,   3.00000,      5.4196
    130.0000,      50.0000,   3.00000,      3.7678
    140.0000,      50.0000,   3.00000,      3.7411
    150.0000,      50.0000,   3.00000,      3.6872
    160.0000,      50.0000,   3.00000,      4.0383
    170.0000,      50.0000,   3.00000,      2.9721
    180.0000,      50.0000,   3.00000,      15.662
    190.0000,      50.0000,   3.00000,      1.6469
    200.0000,      50.0000,   3.00000,      3.8848
    130.0000,     130.0000,   1.00000,      4.4240
    140.0000,     130.0000,   1.00000,      4.8238
    150.0000,     130.0000,   1.00000,      4.3281
    160.0000,     130.0000,   1.00000,      5.1625
    170.0000,     130.0000,   1.00000,      2.6015
    180.0000,     130.0000,   1.00000,      4.3932
    190.0000,     130.0000,   1.00000,      5.3462
    200.0000,     130.0000,   1.00000,      5.3037
    210.0000,     130.0000,   1.00000,      3.5857
    220.0000,     130.0000,   1.00000,      4.0503
    230.0000,     130.0000,   1.00000,      4.7169
    240.0000,     130.0000,   1.00000,      5.9017
    250.0000,     130.0000,   1.00000,      7.3262
    260.0000,     130.0000,   1.00000,      5.2574
    270.0000,     130.0000,   1.00000,      6.7614
    280.0000,      40.0000,   4.00000,      4.4228
    290.0000,      40.0000,   4.00000,      4.4072
     95.0000,      10.0000,  18.00000,      2.8680
    115.0000,      10.0000,  18.00000,      7.0698
    125.0000,      10.0000,  18.00000,    0.066400
    175.0000,      10.0000,  18.00000,      61.628
    205.0000,      10.0000,  18.00000,      2.6012
    235.0000,      10.0000,  18.00000,      1.2622
    275.0000,      10.0000,  18.00000,      8.0306
    140.0000,     140.0000,   1.00000,      5.1018
    150.0000,     140.0000,   1.00000,      5.2272
    160.0000,     140.0000,   1.00000,      4.8763
    170.0000,     140.0000,   1.00000,      4.8838
    180.0000,     140.0000,   1.00000,      5.3843
    190.0000,     140.0000,   1.00000,      5.4660
    200.0000,     140.0000,   1.00000,      5.9465
    210.0000,     140.0000,   1.00000,      5.3240
    220.0000,     140.0000,   1.00000,      3.7500
    230.0000,     140.0000,   1.00000,      4.3387
    240.0000,     140.0000,   1.00000,      5.4440
    250.0000,     140.0000,   1.00000,      6.1145
    260.0000,     140.0000,   1.00000,      9.6140
    270.0000,      80.0000,   2.00000,      7.8660
    280.0000,      80.0000,   2.00000,      5.0661
    285.0000,      30.0000,   6.00000,      4.1943
    295.0000,      30.0000,   6.00000,      4.0067
    280.0000,      60.0000,   3.00000,      5.2674
    110.0000,      20.0000,  10.00000,      10.193
    120.0000,      20.0000,  10.00000,      3.1760
    140.0000,      20.0000,  10.00000,      10.558
    150.0000,      20.0000,  10.00000,      4.7641
    160.0000,      20.0000,  10.00000,     0.81190
    170.0000,      20.0000,  10.00000,      10.000
    180.0000,      20.0000,  10.00000,      19.700
    210.0000,      20.0000,  10.00000,      1.5875
    220.0000,      20.0000,  10.00000,     0.47110
    230.0000,      20.0000,  10.00000,      2.3597
    240.0000,      20.0000,  10.00000,     0.51490
    250.0000,      20.0000,  10.00000,      3.5118
    270.0000,      20.0000,  10.00000,      1.1135
    280.0000,      20.0000,  10.00000,     0.17170
    290.0000,      20.0000,  10.00000,      1.8885
    250.0000,      10.0000,  21.00000,      3.1535
    160.0000,     160.0000,   1.00000,      5.6066
    170.0000,     160.0000,   1.00000,      5.9484
    180.0000,     160.0000,   1.00000,      5.2771
    190.0000,     160.0000,   1.00000,      6.1720
    200.0000,     160.0000,   1.00000,      6.5078
    210.0000,     160.0000,   1.00000,      5.9733
    220.0000,     160.0000,   1.00000,      6.7360
    230.0000,     160.0000,   1.00000,      5.9490
    240.0000,     160.0000,   1.00000,      5.9619
    135.0000,      90.0000,   2.00000,      4.2651
    145.0000,      90.0000,   2.00000,      5.1286
    155.0000,      90.0000,   2.00000,      5.2550
    165.0000,      90.0000,   2.00000,      5.5499
    175.0000,      90.0000,   2.00000,      5.1186
    185.0000,      90.0000,   2.00000,      5.3494
    195.0000,      90.0000,   2.00000,      8.3845
    205.0000,      90.0000,   2.00000,      6.2884
    215.0000,      90.0000,   2.00000,      15.007
    225.0000,      90.0000,   2.00000,      4.7916
    235.0000,      90.0000,   2.00000,      5.9173
    245.0000,      90.0000,   2.00000,      7.1395
    255.0000,      90.0000,   2.00000,      5.0396
    265.0000,      90.0000,   2.00000,      10.756
    280.0000,      40.0000,   5.00000,      2.9263
    145.0000,      10.0000,  22.00000,      2.0685
    225.0000,      10.0000,  22.00000,     0.59210
    125.0000,      50.0000,   4.00000,      6.9842
    135.0000,      50.0000,   4.00000,      3.3677
    145.0000,      50.0000,   4.00000,      2.2192
    155.0000,      50.0000,   4.00000,      5.3435
    165.0000,      50.0000,   4.00000,      4.8366
    175.0000,      50.0000,   4.00000,      8.0767
    185.0000,      50.0000,   4.00000,      4.9640
    195.0000,      50.0000,   4.00000,      3.9712
    215.0000,      50.0000,   4.00000,      2.3481
    225.0000,      50.0000,   4.00000,      4.1539
    235.0000,      50.0000,   4.00000,      4.5452
    245.0000,      50.0000,   4.00000,      5.4344
    255.0000,      50.0000,   4.00000,      4.0491
    265.0000,      50.0000,   4.00000,      5.4896
    275.0000,      50.0000,   4.00000,      5.8722
    120.0000,      30.0000,   7.00000,      2.6875
    130.0000,      30.0000,   7.00000,      3.2436
    140.0000,      30.0000,   7.00000,      19.108
    150.0000,      30.0000,   7.00000,      5.8667
    160.0000,      30.0000,   7.00000,      5.4288
    170.0000,      30.0000,   7.00000,      1.6709
    180.0000,      30.0000,   7.00000,      5.3732
    200.0000,      30.0000,   7.00000,      2.4253
    210.0000,      30.0000,   7.00000,      9.2047
    220.0000,      30.0000,   7.00000,    0.065400
    230.0000,      30.0000,   7.00000,      3.9985
    240.0000,      30.0000,   7.00000,      3.2436
    250.0000,      30.0000,   7.00000,      3.2436
    260.0000,      30.0000,   7.00000,      6.0829
    270.0000,      30.0000,   7.00000,      5.2410
    280.0000,      30.0000,   7.00000,      2.3270
    170.0000,     170.0000,   1.00000,      6.6041
    180.0000,     170.0000,   1.00000,      6.3058
    190.0000,     170.0000,   1.00000,      5.7390
    200.0000,     170.0000,   1.00000,      7.1346
    210.0000,     170.0000,   1.00000,      6.9165
    220.0000,     170.0000,   1.00000,      6.8966
    230.0000,     170.0000,   1.00000,      7.7938
    265.0000,      10.0000,  24.00000,      2.2192
    140.0000,      70.0000,   3.00000,      4.3823
    150.0000,      70.0000,   3.00000,      4.9275
    160.0000,      70.0000,   3.00000,      4.0463
    170.0000,      70.0000,   3.00000,      5.0580
    180.0000,      70.0000,   3.00000,      7.4045
    190.0000,      70.0000,   3.00000,      5.2170
    200.0000,      70.0000,   3.00000,      7.2323
    210.0000,      70.0000,   3.00000,      3.6548
    220.0000,      70.0000,   3.00000,      2.3262
    230.0000,      70.0000,   3.00000,      3.9197
    240.0000,      70.0000,   3.00000,      5.1018
    250.0000,      70.0000,   3.00000,      4.5859
    260.0000,      70.0000,   3.00000,      6.1945
    150.0000,     100.0000,   2.00000,      6.4449
    160.0000,     100.0000,   2.00000,      4.1788
    170.0000,     100.0000,   2.00000,      5.2326
    180.0000,     100.0000,   2.00000,      7.0792
    190.0000,     100.0000,   2.00000,      7.0324
    200.0000,     100.0000,   2.00000,      8.3927
    210.0000,     100.0000,   2.00000,      7.4068
    220.0000,     100.0000,   2.00000,      5.1659
    230.0000,     100.0000,   2.00000,      2.3332
    240.0000,     100.0000,   2.00000,      6.0833
    250.0000,     100.0000,   2.00000,      7.7606
    180.0000,     180.0000,   1.00000,      6.6926
    190.0000,     180.0000,   1.00000,      6.6440
    200.0000,     180.0000,   1.00000,      7.6764
    210.0000,     180.0000,   1.00000,      7.0934
    220.0000,     180.0000,   1.00000,      7.4446
    140.0000,      20.0000,  12.00000,      1.5757
    160.0000,      20.0000,  12.00000,      4.3028
    170.0000,      20.0000,  12.00000,      4.6243
    190.0000,      20.0000,  12.00000,      3.8180
    240.0000,      20.0000,  12.00000,      9.7059
    250.0000,      20.0000,  12.00000,     0.72880
    260.0000,      20.0000,  12.00000,     0.12170
    270.0000,      20.0000,  12.00000,      2.6782
    240.0000,      10.0000,  25.00000,      15.263
    270.0000,      10.0000,  25.00000,     0.76080
    245.0000,      30.0000,   8.00000,      5.2980
    255.0000,      30.0000,   8.00000,      2.1024
    265.0000,      30.0000,   8.00000,      2.7391
    190.0000,     190.0000,   1.00000,      4.0537
    200.0000,     190.0000,   1.00000,      8.1001
    210.0000,     190.0000,   1.00000,      7.0279
    230.0000,      40.0000,   6.00000,     0.16350
    240.0000,      40.0000,   6.00000,      3.3103
    250.0000,      40.0000,   6.00000,      6.7189
    260.0000,      40.0000,   6.00000,      3.7691
    165.0000,     110.0000,   2.00000,      6.1486
    175.0000,     110.0000,   2.00000,      7.2304
    185.0000,     110.0000,   2.00000,      7.3881
    195.0000,     110.0000,   2.00000,      7.5381
    205.0000,     110.0000,   2.00000,      9.2986
    215.0000,     110.0000,   2.00000,      10.848
    225.0000,     110.0000,   2.00000,      7.1861
    235.0000,     110.0000,   2.00000,      7.9315
    240.0000,      60.0000,   4.00000,      6.2038
    250.0000,      60.0000,   4.00000,      5.2440
    150.0000,      50.0000,   5.00000,      12.554
    160.0000,      50.0000,   5.00000,      3.4518
    170.0000,      50.0000,   5.00000,      4.6720
    180.0000,      50.0000,   5.00000,      5.8703
    190.0000,      50.0000,   5.00000,      10.499
    200.0000,      50.0000,   5.00000,      9.0424
    210.0000,      50.0000,   5.00000,      5.9860
    220.0000,      50.0000,   5.00000,      3.3580
    240.0000,      50.0000,   5.00000,      2.6044
    250.0000,      50.0000,   5.00000,      5.5600
    210.0000,      80.0000,   3.00000,      12.023
    220.0000,      80.0000,   3.00000,      8.2655
    230.0000,      80.0000,   3.00000,      6.2231
    240.0000,      80.0000,   3.00000,      2.9591
    185.0000,      10.0000,  28.00000,      1.8927
    200.0000,     120.0000,   2.00000,      13.477
    210.0000,     120.0000,   2.00000,      10.669
    220.0000,     120.0000,   2.00000,      10.015
    230.0000,      40.0000,   7.00000,      5.5062
    170.0000,      10.0000,  31.00000,      92.580
    180.0000,      90.0000,   3.00000,      10.386
    190.0000,      90.0000,   3.00000,      9.2986
    200.0000,      90.0000,   3.00000,      11.792
    210.0000,      90.0000,   3.00000,      12.634
    220.0000,      90.0000,   3.00000,      25.684
    175.0000,      70.0000,   4.00000,      3.1273
    185.0000,      70.0000,   4.00000,      8.2125
    195.0000,      70.0000,   4.00000,      3.2874
    205.0000,      70.0000,   4.00000,      10.138
    215.0000,      70.0000,   4.00000,      8.8846
    225.0000,      70.0000,   4.00000,      9.3682
    195.0000,     130.0000,   2.00000,      12.739
    205.0000,     130.0000,   2.00000,      14.000
    205.0000,      30.0000,  10.00000,      10.233
    215.0000,      30.0000,  10.00000,      7.2591
    225.0000,      30.0000,  10.00000,      7.0021
    235.0000,      30.0000,  10.00000,      8.1762
    225.0000,      50.0000,   6.00000,      8.1937
    170.0000,      10.0000,  33.00000,      24.507
    200.0000,      10.0000,  33.00000,      5.2420
    210.0000,      10.0000,  33.00000,      4.3683
    200.0000,      60.0000,   5.00000,      9.2706
    210.0000,      60.0000,   5.00000,      11.483
    220.0000,      60.0000,   5.00000,      8.6034
    170.0000,      20.0000,  16.00000,      9.9327
    180.0000,      20.0000,  16.00000,      9.0014
    190.0000,      20.0000,  16.00000,     0.31770
    200.0000,      20.0000,  16.00000,      8.3660
    210.0000,      20.0000,  16.00000,      6.6716
    220.0000,      20.0000,  16.00000,      1.6981
    230.0000,      20.0000,  16.00000,      2.5471
    215.0000,      10.0000,  34.00000,      1.8532
    220.0000,      40.0000,   8.00000,      9.1021
    200.0000,     100.0000,   3.00000,      13.719
    200.0000,      30.0000,  11.00000,      6.4754
    210.0000,      30.0000,  11.00000,      9.1161
    220.0000,      30.0000,  11.00000,      6.6440
    220.0000,      20.0000,  17.00000,      4.0594
    195.0000,      10.0000,  36.00000,      1.0372
    215.0000,      10.0000,  36.00000,      5.4570
    200.0000,      80.0000,   4.00000,      9.8325
    190.0000,      10.0000,  37.00000,      32.355
    200.0000,      10.0000,  37.00000,      2.1896
    190.0000,      20.0000,  18.00000,      4.2608
    200.0000,      20.0000,  18.00000,      8.9405
    205.0000,      10.0000,  38.00000,      3.1803
    200.0000,      50.0000,   7.00000,      3.6599
    205.0000,      30.0000,  12.00000,      23.191
    105.0000,       5.0000,  -1.00000,      18.891
    110.0000,       5.0000,  -1.00000,      14.948
    115.0000,       5.0000,  -1.00000,      9.1430
    120.0000,       5.0000,  -1.00000,      9.2735
    125.0000,       5.0000,  -1.00000,      6.1708
    130.0000,       5.0000,  -1.00000,      9.1633
    135.0000,       5.0000,  -1.00000,      5.2191
    140.0000,       5.0000,  -1.00000,      6.2265
    145.0000,       5.0000,  -1.00000,      5.4124
    150.0000,       5.0000,  -1.00000,      6.2422
    155.0000,       5.0000,  -1.00000,      7.9310
    160.0000,       5.0000,  -1.00000,      10.188
    165.0000,       5.0000,  -1.00000,      5.4487
    170.0000,       5.0000,  -1.00000,      7.8868
    175.0000,       5.0000,  -1.00000,      2.6788
    180.0000,       5.0000,  -1.00000,      5.4808
    185.0000,       5.0000,  -1.00000,      3.1570
    190.0000,       5.0000,  -1.00000,      3.8053
    195.0000,       5.0000,  -1.00000,      10.153
    200.0000,       5.0000,  -1.00000,      7.2516
    205.0000,       5.0000,  -1.00000,      6.5936
    210.0000,       5.0000,  -1.00000,      1.9433
    215.0000,       5.0000,  -1.00000,      3.6688
    220.0000,       5.0000,  -1.00000,      4.6104
    225.0000,       5.0000,  -1.00000,      4.5919
    230.0000,       5.0000,  -1.00000,      5.6137
    235.0000,       5.0000,  -1.00000,      4.7679
    240.0000,       5.0000,  -1.00000,      6.9871
    245.0000,       5.0000,  -1.00000,      3.8491
    250.0000,       5.0000,  -1.00000,      1.8838
    255.0000,       5.0000,  -1.00000,      11.209
    260.0000,       5.0000,  -1.00000,      11.932
    265.0000,       5.0000,  -1.00000,      11.529
    270.0000,       5.0000,  -1.00000,      15.509
    275.0000,       5.0000,  -1.00000,      8.5026
    280.0000,       5.0000,  -1.00000,      1.3908
    285.0000,       5.0000,  -1.00000,      13.709
    290.0000,       5.0000,  -1.00000,      18.426
    295.0000,       5.0000,  -1.00000,      21.905
     10.0000,      10.0000,  -1.00000,      6.6716
     30.0000,      10.0000,  -1.00000,      3.6595
     40.0000,      10.0000,  -1.00000,      17.237
     50.0000,      10.0000,  -1.00000,      5.3810
     60.0000,      10.0000,  -1.00000,      38.433
     70.0000,      10.0000,  -1.00000,      4.1822
     80.0000,      10.0000,  -1.00000,      15.967
     90.0000,      10.0000,  -1.00000,      3.9125
    100.0000,      10.0000,  -1.00000,      5.3517
    110.0000,      10.0000,  -1.00000,      4.6449
    120.0000,      10.0000,  -1.00000,      2.7211
    130.0000,      10.0000,  -1.00000,      4.3007
    140.0000,      10.0000,  -1.00000,      4.4035
    150.0000,      10.0000,  -1.00000,      3.7778
    160.0000,      10.0000,  -1.00000,      4.0417
    170.0000,      10.0000,  -1.00000,      3.9608
    180.0000,      10.0000,  -1.00000,      3.4476
    190.0000,      10.0000,  -1.00000,      5.9401
    200.0000,      10.0000,  -1.00000,      2.6597
    210.0000,      10.0000,  -1.00000,      3.8699
    220.0000,      10.0000,  -1.00000,      3.0929
    230.0000,      10.0000,  -1.00000,      4.3900
    240.0000,      10.0000,  -1.00000,      4.7347
    250.0000,      10.0000,  -1.00000,      3.6189
    260.0000,      10.0000,  -1.00000,      3.0489
    270.0000,      10.0000,  -1.00000,      6.2187
    280.0000,      10.0000,  -1.00000,      8.3565
    290.0000,      10.0000,  -1.00000,      7.6323
    300.0000,      10.0000,  -1.00000,      6.9185
    310.0000,      10.0000,  -1.00000,      2.9055
    320.0000,      10.0000,  -1.00000,      5.8475
    330.0000,      10.0000,  -1.00000,      5.4696
    340.0000,      10.0000,  -1.00000,      4.3797
    350.0000,      10.0000,  -1.00000,      4.9525
    360.0000,      10.0000,  -1.00000,      2.6356
    370.0000,      10.0000,  -1.00000,      3.3610
    380.0000,      10.0000,  -1.00000,      3.3668
    390.0000,      10.0000,  -1.00000,      1.1460
     30.0000,      30.0000,  -1.00000,      4.2388
     40.0000,      30.0000,  -1.00000,      3.8662
     60.0000,      30.0000,  -1.00000,      3.8052
     70.0000,      30.0000,  -1.00000,      4.4298
     80.0000,      30.0000,  -1.00000,      4.7978
     90.0000,      30.0000,  -1.00000,      3.2727
    100.0000,      30.0000,  -1.00000,      4.0990
    110.0000,      30.0000,  -1.00000,      6.7027
    120.0000,      30.0000,  -1.00000,      3.8291
    130.0000,      30.0000,  -1.00000,      3.4951
    140.0000,      30.0000,  -1.00000,      2.5939
    150.0000,      30.0000,  -1.00000,      2.4695
    160.0000,      30.0000,  -1.00000,      2.9396
    170.0000,      30.0000,  -1.00000,      2.6968
    180.0000,      30.0000,  -1.00000,      2.2998
    190.0000,      30.0000,  -1.00000,      1.8484
    200.0000,      30.0000,  -1.00000,      3.1744
    210.0000,      30.0000,  -1.00000,      4.6407
    220.0000,      30.0000,  -1.00000,      4.1317
    230.0000,      30.0000,  -1.00000,      1.6559
    240.0000,      30.0000,  -1.00000,      4.1317
    250.0000,      30.0000,  -1.00000,      2.0937
    260.0000,      30.0000,  -1.00000,      3.9918
    270.0000,      30.0000,  -1.00000,      4.3206
    280.0000,      30.0000,  -1.00000,      2.0231
    290.0000,      30.0000,  -1.00000,      2.3799
    300.0000,      30.0000,  -1.00000,      2.8561
    310.0000,      30.0000,  -1.00000,      3.0212
    320.0000,      30.0000,  -1.00000,      2.1407
    330.0000,      30.0000,  -1.00000,      1.4976
    340.0000,      30.0000,  -1.00000,     0.96700
    350.0000,      30.0000,  -1.00000,      2.1189
    360.0000,      30.0000,  -1.00000,      2.1718
    370.0000,      30.0000,  -1.00000,      3.1352
    250.0000,      50.0000,  -1.00000,      1.6430
    260.0000,      50.0000,  -1.00000,      1.1892
    270.0000,      50.0000,  -1.00000,      2.9553
    280.0000,      50.0000,  -1.00000,      2.0695
    290.0000,      50.0000,  -1.00000,      3.0592
    300.0000,      50.0000,  -1.00000,      1.6907
    310.0000,      50.0000,  -1.00000,      2.5462
    320.0000,      50.0000,  -1.00000,      3.5775
    330.0000,      50.0000,  -1.00000,      2.7977
    340.0000,      50.0000,  -1.00000,      2.6229
    350.0000,      50.0000,  -1.00000,      2.7395
INVERSION RESULTS
INITIAL RMS ERROR
112.83
NUMBER OF LAYERS
24
NUMBER OF BLOCKS
1291
ITERATION 1
MODEL RESISTIVITY
LAYER 1
78,       1.8750
     10.0000,      14.734
     15.0000,      22.624
     20.0000,      26.999
     25.0000,      34.360
     30.0000,      21.244
     35.0000,      11.768
     40.0000,      11.320
     45.0000,      8.2378
     50.0000,      8.8569
     55.0000,      10.493
     60.0000,      12.124
     65.0000,      7.5028
     70.0000,      6.1872
     75.0000,      5.1427
     80.0000,      4.9066
     85.0000,      4.1366
     90.0000,      4.3101
     95.0000,      5.5178
    100.0000,      6.4973
    105.0000,      8.9665
    110.0000,      8.5911
    115.0000,      9.6469
    120.0000,      8.7676
    125.0000,      8.7790
    130.0000,      10.805
    135.0000,      10.990
    140.0000,      11.592
    145.0000,      31.572
    150.0000,      20.822
    155.0000,      9.5235
    160.0000,      9.1737
    165.0000,      8.9714
    170.0000,      10.683
    175.0000,      10.399
    180.0000,      10.985
    185.0000,      8.7119
    190.0000,      9.2103
    195.0000,      7.0318
    200.0000,      6.1656
    205.0000,      9.5446
    210.0000,      9.4740
    215.0000,      8.9162
    220.0000,      5.8906
    225.0000,      7.0785
    230.0000,      8.5707
    235.0000,      9.6743
    240.0000,      8.2574
    245.0000,      7.1922
    250.0000,      7.0225
    255.0000,      6.3277
    260.0000,      3.0815
    265.0000,      4.9975
    270.0000,      4.4819
    275.0000,      2.2916
    280.0000,      114.61
    285.0000,      22.494
    290.0000,      11.214
    295.0000,      12.354
    300.0000,      14.918
    305.0000,      17.433
    310.0000,      15.537
    315.0000,      14.327
    320.0000,      12.783
    325.0000,      10.702
    330.0000,      10.523
    335.0000,      8.4626
    340.0000,      6.7898
    345.0000,      4.3481
    350.0000,      4.1299
    355.0000,      4.1119
    360.0000,      4.7010
    365.0000,      5.6212
    370.0000,      5.2031
    375.0000,      3.3358
    380.0000,      2.6821
    385.0000,      2.1517
    390.0000,      1.9012
                   2.0344
LAYER 2
78,       3.9375
     10.0000,      15.523
     15.0000,      22.392
     20.0000,      28.182
     25.0000,      34.676
     30.0000,      20.018
     35.0000,      10.886
     40.0000,      10.711
     45.0000,      8.2158
     50.0000,      8.7253
     55.0000,      10.428
     60.0000,      12.277
     65.0000,      7.8481
     70.0000,      6.3096
     75.0000,      5.0969
     80.0000,      4.8699
     85.0000,      4.2310
     90.0000,      4.3798
     95.0000,      5.4513
    100.0000,      6.3451
    105.0000,      8.8286
    110.0000,      9.1649
    115.0000,      9.9848
    120.0000,      8.8172
    125.0000,      8.9172
    130.0000,      10.582
    135.0000,      10.103
    140.0000,      10.487
    145.0000,      29.123
    150.0000,      19.706
    155.0000,      8.5686
    160.0000,      8.6018
    165.0000,      9.1168
    170.0000,      10.284
    175.0000,      10.022
    180.0000,      10.049
    185.0000,      8.6929
    190.0000,      9.1812
    195.0000,      7.1400
    200.0000,      6.4394
    205.0000,      9.1447
    210.0000,      9.4438
    215.0000,      8.4868
    220.0000,      5.7256
    225.0000,      6.9036
    230.0000,      8.2997
    235.0000,      9.7891
    240.0000,      8.0017
    245.0000,      7.0915
    250.0000,      7.0889
    255.0000,      6.4503
    260.0000,      3.3949
    265.0000,      5.3992
    270.0000,      3.9922
    275.0000,      2.6465
    280.0000,      124.27
    285.0000,      20.022
    290.0000,      10.349
    295.0000,      12.116
    300.0000,      15.042
    305.0000,      17.324
    310.0000,      15.430
    315.0000,      13.870
    320.0000,      12.306
    325.0000,      10.588
    330.0000,      10.526
    335.0000,      8.5605
    340.0000,      6.7063
    345.0000,      4.2339
    350.0000,      4.0307
    355.0000,      4.1182
    360.0000,      4.7699
    365.0000,      5.7756
    370.0000,      5.3216
    375.0000,      3.3816
    380.0000,      2.6915
    385.0000,      2.1572
    390.0000,      1.8956
                   2.0123
LAYER 3
78,       6.2063
     10.0000,      18.736
     15.0000,      23.317
     20.0000,      31.495
     25.0000,      34.661
     30.0000,      16.918
     35.0000,      8.7433
     40.0000,      8.9807
     45.0000,      7.6743
     50.0000,      8.1040
     55.0000,      9.9663
     60.0000,      12.363
     65.0000,      8.4959
     70.0000,      6.5285
     75.0000,      4.9897
     80.0000,      4.7956
     85.0000,      4.3898
     90.0000,      4.4285
     95.0000,      5.1568
    100.0000,      5.8333
    105.0000,      8.1799
    110.0000,      9.2871
    115.0000,      9.5331
    120.0000,      8.1103
    125.0000,      7.9565
    130.0000,      8.6251
    135.0000,      7.0098
    140.0000,      7.6755
    145.0000,      26.325
    150.0000,      18.960
    155.0000,      6.7735
    160.0000,      6.6073
    165.0000,      7.9729
    170.0000,      8.7910
    175.0000,      8.5196
    180.0000,      8.3405
    185.0000,      8.0895
    190.0000,      8.6474
    195.0000,      7.1661
    200.0000,      6.4945
    205.0000,      8.0431
    210.0000,      8.9494
    215.0000,      7.6208
    220.0000,      5.1716
    225.0000,      6.0936
    230.0000,      7.4846
    235.0000,      9.5108
    240.0000,      7.3130
    245.0000,      6.5078
    250.0000,      7.0549
    255.0000,      6.5620
    260.0000,      3.7181
    265.0000,      5.4154
    270.0000,      3.3963
    275.0000,      3.8211
    280.0000,      150.42
    285.0000,      19.136
    290.0000,      8.5665
    295.0000,      10.536
    300.0000,      14.124
    305.0000,      16.553
    310.0000,      14.932
    315.0000,      12.928
    320.0000,      11.299
    325.0000,      10.303
    330.0000,      10.449
    335.0000,      8.5509
    340.0000,      6.4181
    345.0000,      3.9305
    350.0000,      3.7694
    355.0000,      4.1087
    360.0000,      4.9958
    365.0000,      6.2711
    370.0000,      5.7199
    375.0000,      3.5322
    380.0000,      2.7057
    385.0000,      2.1467
    390.0000,      1.8687
                   1.9517
LAYER 4
76,       8.7019
     15.0000,      26.448
     20.0000,      37.686
     25.0000,      34.111
     30.0000,      12.834
     35.0000,      5.9691
     40.0000,      6.4315
     45.0000,      6.1621
     50.0000,      6.6207
     55.0000,      8.6491
     60.0000,      11.767
     65.0000,      8.8813
     70.0000,      6.6447
     75.0000,      4.8498
     80.0000,      4.6345
     85.0000,      4.4368
     90.0000,      4.2697
     95.0000,      4.5241
    100.0000,      4.8166
    105.0000,      6.6762
    110.0000,      7.8436
    115.0000,      7.5512
    120.0000,      6.0730
    125.0000,      5.4439
    130.0000,      4.9189
    135.0000,      3.5005
    140.0000,      4.8557
    145.0000,      25.451
    150.0000,      19.625
    155.0000,      4.9861
    160.0000,      4.1327
    165.0000,      5.4413
    170.0000,      6.1592
    175.0000,      6.0288
    180.0000,      6.0732
    185.0000,      6.5791
    190.0000,      7.4006
    195.0000,      6.6966
    200.0000,      5.9634
    205.0000,      6.6569
    210.0000,      7.9839
    215.0000,      6.6154
    220.0000,      4.3500
    225.0000,      4.9541
    230.0000,      6.3071
    235.0000,      8.5480
    240.0000,      6.1628
    245.0000,      5.5035
    250.0000,      6.8029
    255.0000,      6.6725
    260.0000,      4.0958
    265.0000,      5.5637
    270.0000,      3.4361
    275.0000,      6.3754
    280.0000,      197.19
    285.0000,      18.244
    290.0000,      6.0657
    295.0000,      7.6358
    300.0000,      11.647
    305.0000,      14.959
    310.0000,      13.759
    315.0000,      11.532
    320.0000,      10.013
    325.0000,      9.6540
    330.0000,      10.076
    335.0000,      8.2296
    340.0000,      5.7541
    345.0000,      3.4092
    350.0000,      3.3604
    355.0000,      4.0374
    360.0000,      5.4157
    365.0000,      7.2064
    370.0000,      6.4437
    375.0000,      3.7912
    380.0000,      2.6845
    385.0000,      2.0637
                   1.8260
LAYER 5
76,      11.4471
     15.0000,      67.832
     20.0000,      53.222
     25.0000,      27.045
     30.0000,      7.0184
     35.0000,      2.6838
     40.0000,      2.4759
     45.0000,      2.6779
     50.0000,      3.2267
     55.0000,      4.8600
     60.0000,      7.5218
     65.0000,      7.4477
     70.0000,      5.9786
     75.0000,      4.5734
     80.0000,      4.3292
     85.0000,      4.0802
     90.0000,      3.4557
     95.0000,      2.8835
    100.0000,      2.6014
    105.0000,      2.9767
    110.0000,      3.1902
    115.0000,      2.6496
    120.0000,      1.8395
    125.0000,      1.3262
    130.0000,     0.99084
    135.0000,     0.93134
    140.0000,      2.8496
    145.0000,      21.064
    150.0000,      18.825
    155.0000,      3.5407
    160.0000,      1.6042
    165.0000,      1.6694
    170.0000,      1.9008
    175.0000,      2.0463
    180.0000,      2.3968
    185.0000,      3.1380
    190.0000,      4.0987
    195.0000,      4.6621
    200.0000,      4.4865
    205.0000,      4.5995
    210.0000,      5.4749
    215.0000,      4.5043
    220.0000,      3.0762
    225.0000,      3.1372
    230.0000,      4.0265
    235.0000,      5.2482
    240.0000,      4.1199
    245.0000,      4.0759
    250.0000,      6.0318
    255.0000,      7.4677
    260.0000,      6.9578
    265.0000,      8.7989
    270.0000,      7.9977
    275.0000,      20.416
    280.0000,      106.83
    285.0000,      12.645
    290.0000,      2.9286
    295.0000,      3.0188
    300.0000,      5.3680
    305.0000,      8.4924
    310.0000,      9.3283
    315.0000,      8.2098
    320.0000,      7.3371
    325.0000,      7.4009
    330.0000,      7.4571
    335.0000,      5.9143
    340.0000,      3.7981
    345.0000,      2.4310
    350.0000,      2.5774
    355.0000,      3.8024
    360.0000,      6.1951
    365.0000,      8.6714
    370.0000,      7.4262
    375.0000,      4.0966
    380.0000,      2.4618
    385.0000,      1.7429
                   1.5153
LAYER 6
74,      14.4668
     20.0000,      61.614
     25.0000,      23.075
     30.0000,      5.3803
     35.0000,      1.8280
     40.0000,      1.3322
     45.0000,      1.3813
     50.0000,      1.7448
     55.0000,      2.7543
     60.0000,      4.5271
     65.0000,      5.4680
     70.0000,      5.1885
     75.0000,      4.4796
     80.0000,      4.1633
     85.0000,      3.6689
     90.0000,      2.7867
     95.0000,      2.0116
    100.0000,      1.5585
    105.0000,      1.4606
    110.0000,      1.3506
    115.0000,      1.0439
    120.0000,     0.71400
    125.0000,     0.51659
    130.0000,     0.46086
    135.0000,     0.71896
    140.0000,      3.2752
    145.0000,      19.708
    150.0000,      18.214
    155.0000,      3.7767
    160.0000,      1.1971
    165.0000,     0.85398
    170.0000,     0.85506
    175.0000,     0.96319
    180.0000,      1.2475
    185.0000,      1.8077
    190.0000,      2.6266
    195.0000,      3.4414
    200.0000,      3.7441
    205.0000,      3.9228
    210.0000,      4.2918
    215.0000,      3.5576
    220.0000,      2.5955
    225.0000,      2.4959
    230.0000,      3.0139
    235.0000,      3.6480
    240.0000,      3.3467
    245.0000,      3.7463
    250.0000,      5.9092
    255.0000,      8.7642
    260.0000,      10.931
    265.0000,      14.075
    270.0000,      15.333
    275.0000,      26.319
    280.0000,      38.192
    285.0000,      6.9491
    290.0000,      1.8040
    295.0000,      1.6053
    300.0000,      2.7417
    305.0000,      4.6878
    310.0000,      5.9025
    315.0000,      5.7971
    320.0000,      5.4180
    325.0000,      5.3270
    330.0000,      5.0096
    335.0000,      3.8965
    340.0000,      2.6526
    345.0000,      1.9662
    350.0000,      2.2508
    355.0000,      3.5333
    360.0000,      5.8203
    365.0000,      7.7592
    370.0000,      6.4143
    375.0000,      3.6070
    380.0000,      2.0732
                   1.4910
LAYER 7
72,      17.7884
     25.0000,      23.291
     30.0000,      5.2773
     35.0000,      1.6746
     40.0000,     0.99651
     45.0000,     0.91789
     50.0000,      1.1332
     55.0000,      1.7573
     60.0000,      2.8818
     65.0000,      3.9660
     70.0000,      4.4120
     75.0000,      4.3089
     80.0000,      4.0192
     85.0000,      3.3556
     90.0000,      2.4117
     95.0000,      1.6173
    100.0000,      1.1432
    105.0000,     0.91861
    110.0000,     0.75863
    115.0000,     0.58526
    120.0000,     0.44331
    125.0000,     0.38915
    130.0000,     0.48416
    135.0000,      1.1155
    140.0000,      5.2212
    145.0000,      20.928
    150.0000,      18.774
    155.0000,      4.8943
    160.0000,      1.3925
    165.0000,     0.73925
    170.0000,     0.61806
    175.0000,     0.67539
    180.0000,     0.89921
    185.0000,      1.3545
    190.0000,      2.0749
    195.0000,      2.9152
    200.0000,      3.4647
    205.0000,      3.7266
    210.0000,      3.7724
    215.0000,      3.1396
    220.0000,      2.4388
    225.0000,      2.2747
    230.0000,      2.5521
    235.0000,      2.9334
    240.0000,      3.0712
    245.0000,      3.7821
    250.0000,      5.9509
    255.0000,      9.4079
    260.0000,      13.249
    265.0000,      16.656
    270.0000,      17.426
    275.0000,      18.779
    280.0000,      13.753
    285.0000,      3.7470
    290.0000,      1.2945
    295.0000,      1.1012
    300.0000,      1.6869
    305.0000,      2.7975
    310.0000,      3.7535
    315.0000,      4.0239
    320.0000,      3.9120
    325.0000,      3.7279
    330.0000,      3.3493
    335.0000,      2.6596
    340.0000,      1.9922
    345.0000,      1.7092
    350.0000,      2.0246
    355.0000,      3.0488
    360.0000,      4.6496
    365.0000,      5.6052
    370.0000,      4.5185
    375.0000,      2.6808
                   1.6204
LAYER 8
70,      21.4423
     30.0000,      6.0060
     35.0000,      1.8164
     40.0000,     0.95564
     45.0000,     0.78166
     50.0000,     0.89211
     55.0000,      1.3062
     60.0000,      2.0616
     65.0000,      2.9806
     70.0000,      3.7271
     75.0000,      4.0394
     80.0000,      3.8642
     85.0000,      3.1956
     90.0000,      2.2887
     95.0000,      1.5218
    100.0000,      1.0469
    105.0000,     0.78697
    110.0000,     0.63242
    115.0000,     0.52341
    120.0000,     0.47181
    125.0000,     0.53347
    130.0000,     0.88447
    135.0000,      2.3807
    140.0000,      8.9385
    145.0000,      23.465
    150.0000,      19.793
    155.0000,      6.5198
    160.0000,      1.9754
    165.0000,     0.90430
    170.0000,     0.64635
    175.0000,     0.65017
    180.0000,     0.83274
    185.0000,      1.2233
    190.0000,      1.8548
    195.0000,      2.6129
    200.0000,      3.1857
    205.0000,      3.4168
    210.0000,      3.2721
    215.0000,      2.7348
    220.0000,      2.2214
    225.0000,      2.0417
    230.0000,      2.1672
    235.0000,      2.4339
    240.0000,      2.7594
    245.0000,      3.5642
    250.0000,      5.4034
    255.0000,      8.3100
    260.0000,      11.568
    265.0000,      13.726
    270.0000,      12.908
    275.0000,      10.305
    280.0000,      6.0696
    285.0000,      2.3052
    290.0000,      1.0845
    295.0000,     0.94201
    300.0000,      1.2771
    305.0000,      1.9269
    310.0000,      2.5607
    315.0000,      2.8555
    320.0000,      2.8499
    325.0000,      2.6761
    330.0000,      2.3630
    335.0000,      1.9655
    340.0000,      1.6280
    345.0000,      1.5417
    350.0000,      1.8132
    355.0000,      2.4868
    360.0000,      3.3212
    365.0000,      3.5749
    370.0000,      2.8044
                   1.7854
LAYER 9
68,      25.4615
     35.0000,      2.0397
     40.0000,      1.0389
     45.0000,     0.79273
     50.0000,     0.84474
     55.0000,      1.1338
     60.0000,      1.6994
     65.0000,      2.4576
     70.0000,      3.2156
     75.0000,      3.7070
     80.0000,      3.7000
     85.0000,      3.1647
     90.0000,      2.3734
     95.0000,      1.6653
    100.0000,      1.1853
    105.0000,     0.90887
    110.0000,     0.76324
    115.0000,     0.70780
    120.0000,     0.76504
    125.0000,      1.0590
    130.0000,      2.0342
    135.0000,      5.2734
    140.0000,      14.458
    145.0000,      26.118
    150.0000,      20.766
    155.0000,      8.4267
    160.0000,      2.9374
    165.0000,      1.3044
    170.0000,     0.84300
    175.0000,     0.77011
    180.0000,     0.90786
    185.0000,      1.2370
    190.0000,      1.7560
    195.0000,      2.3634
    200.0000,      2.8212
    205.0000,      2.9466
    210.0000,      2.7325
    215.0000,      2.3145
    220.0000,      1.9486
    225.0000,      1.7910
    230.0000,      1.8383
    235.0000,      2.0422
    240.0000,      2.4047
    245.0000,      3.1249
    250.0000,      4.4563
    255.0000,      6.3593
    260.0000,      8.2522
    265.0000,      9.1415
    270.0000,      8.0906
    275.0000,      5.7871
    280.0000,      3.4007
    285.0000,      1.7150
    290.0000,      1.0524
    295.0000,     0.93978
    300.0000,      1.1322
    305.0000,      1.5222
    310.0000,      1.9330
    315.0000,      2.1775
    320.0000,      2.2012
    325.0000,      2.0602
    330.0000,      1.8309
    335.0000,      1.5836
    340.0000,      1.4144
    345.0000,      1.4001
    350.0000,      1.5934
    355.0000,      1.9602
    360.0000,      2.2790
    365.0000,      2.1951
                   1.7016
LAYER 10
66,      29.8827
     40.0000,      1.1499
     45.0000,     0.89763
     50.0000,     0.92198
     55.0000,      1.1629
     60.0000,      1.6184
     65.0000,      2.2798
     70.0000,      2.9857
     75.0000,      3.5019
     80.0000,      3.6281
     85.0000,      3.2888
     90.0000,      2.6675
     95.0000,      2.0455
    100.0000,      1.5815
    105.0000,      1.3062
    110.0000,      1.1934
    115.0000,      1.2418
    120.0000,      1.5325
    125.0000,      2.3479
    130.0000,      4.5246
    135.0000,      10.060
    140.0000,      20.508
    145.0000,      28.246
    150.0000,      21.691
    155.0000,      10.333
    160.0000,      4.1845
    165.0000,      1.9353
    170.0000,      1.1918
    175.0000,     0.99296
    180.0000,      1.0503
    185.0000,      1.2838
    190.0000,      1.6489
    195.0000,      2.0500
    200.0000,      2.3241
    205.0000,      2.3501
    210.0000,      2.1507
    215.0000,      1.8548
    220.0000,      1.6093
    225.0000,      1.4935
    230.0000,      1.5161
    235.0000,      1.6730
    240.0000,      1.9839
    245.0000,      2.5272
    250.0000,      3.3751
    255.0000,      4.4400
    260.0000,      5.3511
    265.0000,      5.6026
    270.0000,      4.9143
    275.0000,      3.6157
    280.0000,      2.3464
    285.0000,      1.4810
    290.0000,      1.0797
    295.0000,     0.98603
    300.0000,      1.0993
    305.0000,      1.3504
    310.0000,      1.6337
    315.0000,      1.8162
    320.0000,      1.8291
    325.0000,      1.7203
    330.0000,      1.5470
    335.0000,      1.3785
    340.0000,      1.2821
    345.0000,      1.2764
    350.0000,      1.3738
    355.0000,      1.5220
    360.0000,      1.5620
                   1.3923
LAYER 11
64,      34.7459
     45.0000,      1.0645
     50.0000,      1.1217
     55.0000,      1.3550
     60.0000,      1.7797
     65.0000,      2.3599
     70.0000,      3.0285
     75.0000,      3.5724
     80.0000,      3.8029
     85.0000,      3.6546
     90.0000,      3.2337
     95.0000,      2.7462
    100.0000,      2.3543
    105.0000,      2.1361
    110.0000,      2.1307
    115.0000,      2.4092
    120.0000,      3.1617
    125.0000,      4.8586
    130.0000,      8.5016
    135.0000,      15.385
    140.0000,      24.261
    145.0000,      27.696
    150.0000,      20.917
    155.0000,      11.277
    160.0000,      5.2902
    165.0000,      2.6584
    170.0000,      1.6307
    175.0000,      1.2641
    180.0000,      1.1968
    185.0000,      1.2929
    190.0000,      1.4758
    195.0000,      1.6632
    200.0000,      1.7637
    205.0000,      1.7261
    210.0000,      1.5765
    215.0000,      1.3909
    220.0000,      1.2438
    225.0000,      1.1757
    230.0000,      1.1979
    235.0000,      1.3153
    240.0000,      1.5415
    245.0000,      1.9005
    250.0000,      2.3956
    255.0000,      2.9504
    260.0000,      3.3748
    265.0000,      3.4532
    270.0000,      3.1148
    275.0000,      2.4998
    280.0000,      1.8642
    285.0000,      1.3974
    290.0000,      1.1487
    295.0000,      1.0862
    300.0000,      1.1735
    305.0000,      1.3627
    310.0000,      1.5628
    315.0000,      1.6686
    320.0000,      1.6616
    325.0000,      1.5670
    330.0000,      1.4217
    335.0000,      1.2945
    340.0000,      1.2138
    345.0000,      1.1870
    350.0000,      1.1879
    355.0000,      1.2042
                   1.1108
LAYER 12
61,      40.0955
     50.0000,      1.4535
     55.0000,      1.7525
     60.0000,      2.1820
     65.0000,      2.7358
     70.0000,      3.3616
     75.0000,      3.9390
     80.0000,      4.3012
     85.0000,      4.3612
     90.0000,      4.1646
     95.0000,      3.8686
    100.0000,      3.6400
    105.0000,      3.5953
    110.0000,      3.8279
    115.0000,      4.4835
    120.0000,      5.8357
    125.0000,      8.3530
    130.0000,      12.605
    135.0000,      18.483
    140.0000,      23.541
    145.0000,      23.490
    150.0000,      17.663
    155.0000,      10.568
    160.0000,      5.6974
    165.0000,      3.1710
    170.0000,      2.0047
    175.0000,      1.4930
    180.0000,      1.2934
    185.0000,      1.2488
    190.0000,      1.2736
    195.0000,      1.3056
    200.0000,      1.2989
    205.0000,      1.2367
    210.0000,      1.1352
    215.0000,      1.0290
    220.0000,     0.95106
    225.0000,     0.92116
    230.0000,     0.94807
    235.0000,      1.0368
    240.0000,      1.1934
    245.0000,      1.4224
    250.0000,      1.7123
    255.0000,      2.0157
    260.0000,      2.2458
    265.0000,      2.3150
    270.0000,      2.1970
    275.0000,      1.9443
    280.0000,      1.6555
    285.0000,      1.4227
    290.0000,      1.2941
    295.0000,      1.2835
    300.0000,      1.3787
    305.0000,      1.5269
    310.0000,      1.6469
    315.0000,      1.6993
    320.0000,      1.6716
    325.0000,      1.5538
    330.0000,      1.3972
    335.0000,      1.2435
    340.0000,      1.1762
    345.0000,      1.1217
                   1.0223
LAYER 13
57,      45.9801
     55.0000,      2.4590
     60.0000,      2.9435
     65.0000,      3.4355
     70.0000,      4.0836
     75.0000,      4.6946
     80.0000,      5.1618
     85.0000,      5.4216
     90.0000,      5.4932
     95.0000,      5.4558
    100.0000,      5.4492
    105.0000,      5.6406
    110.0000,      6.1699
    115.0000,      7.1683
    120.0000,      8.8151
    125.0000,      11.288
    130.0000,      14.507
    135.0000,      17.675
    140.0000,      19.108
    145.0000,      17.395
    150.0000,      13.164
    155.0000,      8.6012
    160.0000,      5.2327
    165.0000,      3.2225
    170.0000,      2.1408
    175.0000,      1.5815
    180.0000,      1.2979
    185.0000,      1.1567
    190.0000,      1.0836
    195.0000,      1.0338
    200.0000,     0.98185
    205.0000,     0.91977
    210.0000,     0.85343
    215.0000,     0.79583
    220.0000,     0.75997
    225.0000,     0.75513
    230.0000,     0.78691
    235.0000,     0.85897
    240.0000,     0.97383
    245.0000,      1.1306
    250.0000,      1.3193
    255.0000,      1.5145
    260.0000,      1.6772
    265.0000,      1.7699
    270.0000,      1.7778
    275.0000,      1.7176
    280.0000,      1.6290
    285.0000,      1.5579
    290.0000,      1.5408
    295.0000,      1.5929
    300.0000,      1.6937
    305.0000,      1.7985
    310.0000,      1.8733
    315.0000,      1.8863
    320.0000,      1.8022
    325.0000,      1.6280
    330.0000,      1.3901
                   1.1418
LAYER 14
54,      52.4531
     65.0000,      4.3720
     70.0000,      5.3037
     75.0000,      5.9767
     80.0000,      6.5611
     85.0000,      6.9385
     90.0000,      7.1583
     95.0000,      7.3286
    100.0000,      7.5355
    105.0000,      7.8593
    110.0000,      8.4412
    115.0000,      9.3825
    120.0000,      10.676
    125.0000,      12.193
    130.0000,      13.602
    135.0000,      14.332
    140.0000,      13.791
    145.0000,      11.850
    150.0000,      9.0861
    155.0000,      6.3739
    160.0000,      4.2747
    165.0000,      2.8778
    170.0000,      2.0233
    175.0000,      1.5190
    180.0000,      1.2227
    185.0000,      1.0452
    190.0000,     0.93292
    195.0000,     0.85431
    200.0000,     0.79226
    205.0000,     0.73986
    210.0000,     0.69708
    215.0000,     0.66762
    220.0000,     0.65623
    225.0000,     0.66718
    230.0000,     0.70386
    235.0000,     0.76878
    240.0000,     0.86320
    245.0000,     0.98580
    250.0000,      1.1304
    255.0000,      1.2842
    260.0000,      1.4298
    265.0000,      1.5505
    270.0000,      1.6386
    275.0000,      1.6987
    280.0000,      1.7461
    285.0000,      1.8009
    290.0000,      1.8783
    295.0000,      1.9779
    300.0000,      2.0863
    305.0000,      2.1799
    310.0000,      2.2210
    315.0000,      2.1865
    320.0000,      2.0360
    325.0000,      1.7840
                   1.4794
LAYER 15
51,      59.5734
     75.0000,      7.9082
     80.0000,      8.7253
     85.0000,      9.1133
     90.0000,      9.2706
     95.0000,      9.3305
    100.0000,      9.4429
    105.0000,      9.6467
    110.0000,      9.9415
    115.0000,      10.339
    120.0000,      10.795
    125.0000,      11.163
    130.0000,      11.215
    135.0000,      10.721
    140.0000,      9.5961
    145.0000,      7.9876
    150.0000,      6.2169
    155.0000,      4.6031
    160.0000,      3.3254
    165.0000,      2.4090
    170.0000,      1.7911
    175.0000,      1.3871
    180.0000,      1.1248
    185.0000,     0.95288
    190.0000,     0.83727
    195.0000,     0.75678
    200.0000,     0.69902
    205.0000,     0.65772
    210.0000,     0.63069
    215.0000,     0.61822
    220.0000,     0.62188
    225.0000,     0.64373
    230.0000,     0.68587
    235.0000,     0.75010
    240.0000,     0.83734
    245.0000,     0.94703
    250.0000,      1.0764
    255.0000,      1.2204
    260.0000,      1.3727
    265.0000,      1.5273
    270.0000,      1.6799
    275.0000,      1.8279
    280.0000,      1.9718
    285.0000,      2.1163
    290.0000,      2.2663
    295.0000,      2.4191
    300.0000,      2.5568
    305.0000,      2.6449
    310.0000,      2.6661
    315.0000,      2.5791
    320.0000,      2.3790
                   2.0871
LAYER 16
49,      67.4058
     80.0000,      12.864
     85.0000,      12.298
     90.0000,      11.964
     95.0000,      11.500
    100.0000,      11.101
    105.0000,      10.762
    110.0000,      10.472
    115.0000,      10.208
    120.0000,      9.8890
    125.0000,      9.4256
    130.0000,      8.7705
    135.0000,      7.9016
    140.0000,      6.8349
    145.0000,      5.6541
    150.0000,      4.4919
    155.0000,      3.4706
    160.0000,      2.6506
    165.0000,      2.0338
    170.0000,      1.5893
    175.0000,      1.2768
    180.0000,      1.0594
    185.0000,     0.90838
    190.0000,     0.80323
    195.0000,     0.73022
    200.0000,     0.68056
    205.0000,     0.64905
    210.0000,     0.63314
    215.0000,     0.63210
    220.0000,     0.64637
    225.0000,     0.67713
    230.0000,     0.72582
    235.0000,     0.79381
    240.0000,     0.88231
    245.0000,     0.99231
    250.0000,      1.1245
    255.0000,      1.2789
    260.0000,      1.4541
    265.0000,      1.6455
    270.0000,      1.8466
    275.0000,      2.0529
    280.0000,      2.2661
    285.0000,      2.4888
    290.0000,      2.7105
    295.0000,      2.9126
    300.0000,      3.0737
    305.0000,      3.1644
    310.0000,      3.1651
    315.0000,      3.0814
                   2.9025
LAYER 17
45,      76.0213
     90.0000,      15.440
     95.0000,      13.853
    100.0000,      12.742
    105.0000,      11.630
    110.0000,      10.582
    115.0000,      9.6313
    120.0000,      8.7610
    125.0000,      7.9167
    130.0000,      7.0289
    135.0000,      6.1043
    140.0000,      5.1850
    145.0000,      4.3187
    150.0000,      3.5318
    155.0000,      2.8458
    160.0000,      2.2806
    165.0000,      1.8362
    170.0000,      1.4984
    175.0000,      1.2477
    180.0000,      1.0649
    185.0000,     0.93287
    190.0000,     0.83852
    195.0000,     0.77284
    200.0000,     0.72990
    205.0000,     0.70573
    210.0000,     0.69794
    215.0000,     0.70563
    220.0000,     0.72902
    225.0000,     0.76891
    230.0000,     0.82640
    235.0000,     0.90318
    240.0000,      1.0018
    245.0000,      1.1250
    250.0000,      1.2744
    255.0000,      1.4494
    260.0000,      1.6470
    265.0000,      1.8650
    270.0000,      2.1043
    275.0000,      2.3661
    280.0000,      2.6454
    285.0000,      2.9281
    290.0000,      3.1971
    295.0000,      3.4354
    300.0000,      3.6087
    305.0000,      3.6967
                   3.6989
LAYER 18
41,      85.4985
    100.0000,      14.858
    105.0000,      12.431
    110.0000,      10.775
    115.0000,      9.2871
    120.0000,      8.0392
    125.0000,      6.9429
    130.0000,      5.9846
    135.0000,      5.1370
    140.0000,      4.3729
    145.0000,      3.6772
    150.0000,      3.0796
    155.0000,      2.5743
    160.0000,      2.1533
    165.0000,      1.8134
    170.0000,      1.5439
    175.0000,      1.3331
    180.0000,      1.1711
    185.0000,      1.0506
    190.0000,     0.96323
    195.0000,     0.90122
    200.0000,     0.86042
    205.0000,     0.83916
    210.0000,     0.83657
    215.0000,     0.85215
    220.0000,     0.88568
    225.0000,     0.93723
    230.0000,      1.0082
    235.0000,      1.1015
    240.0000,      1.2194
    245.0000,      1.3619
    250.0000,      1.5284
    255.0000,      1.7199
    260.0000,      1.9402
    265.0000,      2.1916
    270.0000,      2.4708
    275.0000,      2.7722
    280.0000,      3.0943
    285.0000,      3.4185
    290.0000,      3.7327
    295.0000,      3.9968
                   4.2647
LAYER 19
37,      95.9233
    110.0000,      11.258
    115.0000,      9.0609
    120.0000,      7.6866
    125.0000,      6.5991
    130.0000,      5.6224
    135.0000,      4.7666
    140.0000,      4.0845
    145.0000,      3.5270
    150.0000,      3.0387
    155.0000,      2.6288
    160.0000,      2.2723
    165.0000,      1.9759
    170.0000,      1.7399
    175.0000,      1.5561
    180.0000,      1.4104
    185.0000,      1.2945
    190.0000,      1.2095
    195.0000,      1.1515
    200.0000,      1.1134
    205.0000,      1.0937
    210.0000,      1.0952
    215.0000,      1.1184
    220.0000,      1.1614
    225.0000,      1.2244
    230.0000,      1.3108
    235.0000,      1.4217
    240.0000,      1.5555
    245.0000,      1.7148
    250.0000,      1.9019
    255.0000,      2.1186
    260.0000,      2.3612
    265.0000,      2.6284
    270.0000,      2.9251
    275.0000,      3.2481
    280.0000,      3.6077
    285.0000,      3.9580
                   4.3914
LAYER 20
32,     107.3907
    125.0000,      7.0993
    130.0000,      5.6432
    135.0000,      4.7978
    140.0000,      4.2130
    145.0000,      3.7712
    150.0000,      3.3685
    155.0000,      2.9780
    160.0000,      2.6554
    165.0000,      2.3726
    170.0000,      2.1428
    175.0000,      1.9560
    180.0000,      1.8166
    185.0000,      1.7057
    190.0000,      1.6147
    195.0000,      1.5522
    200.0000,      1.5220
    205.0000,      1.5156
    210.0000,      1.5252
    215.0000,      1.5511
    220.0000,      1.5970
    225.0000,      1.6671
    230.0000,      1.7629
    235.0000,      1.8834
    240.0000,      2.0325
    245.0000,      2.2088
    250.0000,      2.4130
    255.0000,      2.6428
    260.0000,      2.8867
    265.0000,      3.1211
    270.0000,      3.3895
    275.0000,      3.6985
                   4.1435
LAYER 21
23,     120.0047
    150.0000,      4.3912
    155.0000,      3.7722
    160.0000,      3.3764
    165.0000,      3.0628
    170.0000,      2.8184
    175.0000,      2.6320
    180.0000,      2.4794
    185.0000,      2.3648
    190.0000,      2.2764
    195.0000,      2.2009
    200.0000,      2.1467
    205.0000,      2.1295
    210.0000,      2.1380
    215.0000,      2.1733
    220.0000,      2.2371
    225.0000,      2.3265
    230.0000,      2.4353
    235.0000,      2.5578
    240.0000,      2.7018
    245.0000,      2.8814
    250.0000,      3.1019
    255.0000,      3.3394
                   3.6608
LAYER 22
19,     133.8802
    160.0000,      4.1733
    165.0000,      4.0136
    170.0000,      3.8628
    175.0000,      3.7241
    180.0000,      3.6203
    185.0000,      3.5189
    190.0000,      3.3458
    195.0000,      3.2038
    200.0000,      3.1062
    205.0000,      3.0457
    210.0000,      3.0455
    215.0000,      3.0750
    220.0000,      3.1363
    225.0000,      3.2367
    230.0000,      3.3427
    235.0000,      3.4590
    240.0000,      3.5859
    245.0000,      3.7209
                   3.8987
LAYER 23
13,     149.1432
    175.0000,      5.4508
    180.0000,      5.8219
    185.0000,      5.7235
    190.0000,      5.2582
    195.0000,      4.8012
    200.0000,      4.4784
    205.0000,      4.2556
    210.0000,      4.2017
    215.0000,      4.2601
    220.0000,      4.4053
    225.0000,      4.5816
    230.0000,      4.6395
                   4.5833
LAYER 24
9, 
    185.0000,      12.747
    190.0000,      9.0408
    195.0000,      6.9714
    200.0000,      5.9180
    205.0000,      5.4145
    210.0000,      5.2654
    215.0000,      5.4986
    220.0000,      6.1507
                   7.3647
CALCULATED APPARENT RESISTIVITY
    110.0000,       5.0000,   1.00000,      8.6220
    115.0000,       5.0000,   1.00000,      7.9523
    120.0000,       5.0000,   1.00000,      7.9848
    125.0000,       5.0000,   1.00000,      8.4256
    130.0000,       5.0000,   1.00000,      7.8694
    135.0000,       5.0000,   1.00000,      7.6728
    140.0000,       5.0000,   1.00000,      13.636
    145.0000,       5.0000,   1.00000,      12.374
    150.0000,       5.0000,   1.00000,      13.088
    155.0000,       5.0000,   1.00000,      10.641
    160.0000,       5.0000,   1.00000,      7.7263
    165.0000,       5.0000,   1.00000,      8.4221
    170.0000,       5.0000,   1.00000,      8.1174
    175.0000,       5.0000,   1.00000,      9.0660
    180.0000,       5.0000,   1.00000,      7.7788
    185.0000,       5.0000,   1.00000,      8.8684
    190.0000,       5.0000,   1.00000,      7.0989
    195.0000,       5.0000,   1.00000,      6.6116
    200.0000,       5.0000,   1.00000,      7.7619
    205.0000,       5.0000,   1.00000,      7.1932
    210.0000,       5.0000,   1.00000,      8.6126
    215.0000,       5.0000,   1.00000,      6.3612
    220.0000,       5.0000,   1.00000,      6.7447
    225.0000,       5.0000,   1.00000,      6.3345
    230.0000,       5.0000,   1.00000,      7.5370
    235.0000,       5.0000,   1.00000,      7.6150
    240.0000,       5.0000,   1.00000,      7.4065
    245.0000,       5.0000,   1.00000,      7.0764
    250.0000,       5.0000,   1.00000,      6.8351
    255.0000,       5.0000,   1.00000,      4.0186
    260.0000,       5.0000,   1.00000,      5.4769
    265.0000,       5.0000,   1.00000,      3.7674
    107.5000,       5.0000,   2.00000,      6.0131
    112.5000,       5.0000,   2.00000,      6.3981
    117.5000,       5.0000,   2.00000,      6.0171
    122.5000,       5.0000,   2.00000,      6.7119
    127.5000,       5.0000,   2.00000,      5.7708
    132.5000,       5.0000,   2.00000,      4.8497
    137.5000,       5.0000,   2.00000,      10.344
    142.5000,       5.0000,   2.00000,      9.4849
    147.5000,       5.0000,   2.00000,      5.7987
    152.5000,       5.0000,   2.00000,      9.6931
    157.5000,       5.0000,   2.00000,      8.0260
    162.5000,       5.0000,   2.00000,      6.7367
    167.5000,       5.0000,   2.00000,      6.1874
    172.5000,       5.0000,   2.00000,      6.3593
    177.5000,       5.0000,   2.00000,      5.8801
    182.5000,       5.0000,   2.00000,      6.6802
    187.5000,       5.0000,   2.00000,      6.1768
    192.5000,       5.0000,   2.00000,      5.4017
    197.5000,       5.0000,   2.00000,      7.6007
    202.5000,       5.0000,   2.00000,      7.1055
    207.5000,       5.0000,   2.00000,      6.5351
    212.5000,       5.0000,   2.00000,      5.3431
    217.5000,       5.0000,   2.00000,      5.9197
    222.5000,       5.0000,   2.00000,      6.3839
    227.5000,       5.0000,   2.00000,      6.2551
    232.5000,       5.0000,   2.00000,      5.9272
    237.5000,       5.0000,   2.00000,      5.9043
    242.5000,       5.0000,   2.00000,      6.5910
    247.5000,       5.0000,   2.00000,      6.6175
    252.5000,       5.0000,   2.00000,      3.7048
    257.5000,       5.0000,   2.00000,      5.6468
    262.5000,       5.0000,   2.00000,      4.7429
    267.5000,       5.0000,   2.00000,      1.6171
    272.5000,       5.0000,   2.00000,      20.935
    277.5000,       5.0000,   2.00000,      4.3265
    282.5000,       5.0000,   2.00000,      1.5378
    287.5000,       5.0000,   2.00000,      15.625
    292.5000,       5.0000,   2.00000,      11.517
     30.0000,      10.0000,   1.00000,      11.929
     40.0000,      10.0000,   1.00000,      7.3578
     50.0000,      10.0000,   1.00000,      7.3667
     60.0000,      10.0000,   1.00000,      6.1287
     70.0000,      10.0000,   1.00000,      6.6712
     80.0000,      10.0000,   1.00000,      4.7976
     90.0000,      10.0000,   1.00000,      4.6707
    100.0000,      10.0000,   1.00000,      4.7428
    110.0000,      10.0000,   1.00000,      5.3739
    115.0000,      10.0000,   1.00000,      5.7138
    120.0000,      10.0000,   1.00000,      5.5499
    125.0000,      10.0000,   1.00000,      5.8715
    130.0000,      10.0000,   1.00000,      5.0240
    135.0000,      10.0000,   1.00000,      5.9136
    140.0000,      10.0000,   1.00000,      9.3549
    145.0000,      10.0000,   1.00000,      7.7050
    150.0000,      10.0000,   1.00000,      5.2562
    155.0000,      10.0000,   1.00000,      8.7421
    160.0000,      10.0000,   1.00000,      7.5656
    165.0000,      10.0000,   1.00000,      6.0843
    170.0000,      10.0000,   1.00000,      5.6716
    175.0000,      10.0000,   1.00000,      5.5649
    180.0000,      10.0000,   1.00000,      5.5486
    185.0000,      10.0000,   1.00000,      5.9268
    190.0000,      10.0000,   1.00000,      5.5819
    195.0000,      10.0000,   1.00000,      5.6134
    200.0000,      10.0000,   1.00000,      7.2569
    205.0000,      10.0000,   1.00000,      6.7783
    210.0000,      10.0000,   1.00000,      5.6622
    215.0000,      10.0000,   1.00000,      5.1730
    220.0000,      10.0000,   1.00000,      5.7773
    225.0000,      10.0000,   1.00000,      6.2939
    230.0000,      10.0000,   1.00000,      5.7628
    235.0000,      10.0000,   1.00000,      5.4413
    240.0000,      10.0000,   1.00000,      5.6605
    245.0000,      10.0000,   1.00000,      6.3876
    250.0000,      10.0000,   1.00000,      5.5396
    255.0000,      10.0000,   1.00000,      4.2142
    260.0000,      10.0000,   1.00000,      5.2778
    270.0000,      10.0000,   1.00000,      9.3610
    275.0000,      10.0000,   1.00000,      15.723
    280.0000,      10.0000,   1.00000,      3.5786
    285.0000,      10.0000,   1.00000,      1.4831
    290.0000,      10.0000,   1.00000,      14.589
    300.0000,      10.0000,   1.00000,      9.4091
    310.0000,      10.0000,   1.00000,      10.306
    320.0000,      10.0000,   1.00000,      9.9691
    330.0000,      10.0000,   1.00000,      8.5708
    110.0000,       5.0000,   3.00000,      4.0955
    115.0000,       5.0000,   3.00000,      4.3453
    120.0000,       5.0000,   3.00000,      4.6155
    125.0000,       5.0000,   3.00000,      4.1908
    130.0000,       5.0000,   3.00000,      3.5303
    135.0000,       5.0000,   3.00000,      8.0413
    140.0000,       5.0000,   3.00000,      7.3772
    145.0000,       5.0000,   3.00000,      4.1454
    150.0000,       5.0000,   3.00000,      4.1712
    155.0000,       5.0000,   3.00000,      6.8401
    160.0000,       5.0000,   3.00000,      6.6448
    165.0000,       5.0000,   3.00000,      4.7796
    170.0000,       5.0000,   3.00000,      4.6398
    175.0000,       5.0000,   3.00000,      3.9761
    180.0000,       5.0000,   3.00000,      4.8856
    185.0000,       5.0000,   3.00000,      4.4202
    190.0000,       5.0000,   3.00000,      4.3921
    195.0000,       5.0000,   3.00000,      6.0368
    200.0000,       5.0000,   3.00000,      6.5694
    205.0000,       5.0000,   3.00000,      6.1239
    210.0000,       5.0000,   3.00000,      3.9163
    215.0000,       5.0000,   3.00000,      4.8328
    220.0000,       5.0000,   3.00000,      5.4927
    225.0000,       5.0000,   3.00000,      6.1139
    230.0000,       5.0000,   3.00000,      4.7782
    240.0000,       5.0000,   3.00000,      5.1731
    245.0000,       5.0000,   3.00000,      5.9808
    250.0000,       5.0000,   3.00000,      3.3839
    255.0000,       5.0000,   3.00000,      5.2329
    260.0000,       5.0000,   3.00000,      4.5399
    270.0000,       5.0000,   3.00000,      24.849
    112.5000,       5.0000,   4.00000,      2.7313
    117.5000,       5.0000,   4.00000,      3.2564
    122.5000,       5.0000,   4.00000,      2.9370
    127.5000,       5.0000,   4.00000,      2.9126
    132.5000,       5.0000,   4.00000,      7.7198
    137.5000,       5.0000,   4.00000,      6.2797
    142.5000,       5.0000,   4.00000,      3.2178
    147.5000,       5.0000,   4.00000,      2.9523
    152.5000,       5.0000,   4.00000,      2.9535
    157.5000,       5.0000,   4.00000,      5.5079
    162.5000,       5.0000,   4.00000,      4.6589
    167.5000,       5.0000,   4.00000,      3.7503
    172.5000,       5.0000,   4.00000,      3.0513
    177.5000,       5.0000,   4.00000,      3.5016
    182.5000,       5.0000,   4.00000,      3.2935
    187.5000,       5.0000,   4.00000,      3.1765
    192.5000,       5.0000,   4.00000,      4.9092
    197.5000,       5.0000,   4.00000,      5.1756
    202.5000,       5.0000,   4.00000,      5.4899
    207.5000,       5.0000,   4.00000,      3.5489
    217.5000,       5.0000,   4.00000,      4.4952
    222.5000,       5.0000,   4.00000,      5.2749
    227.5000,       5.0000,   4.00000,      4.5628
    232.5000,       5.0000,   4.00000,      3.6550
    237.5000,       5.0000,   4.00000,      4.0239
    242.5000,       5.0000,   4.00000,      4.7205
    247.5000,       5.0000,   4.00000,      2.9889
    252.5000,       5.0000,   4.00000,      4.7789
    257.5000,       5.0000,   4.00000,      4.0182
    267.5000,       5.0000,   4.00000,      31.571
    272.5000,       5.0000,   4.00000,      5.5574
    277.5000,       5.0000,   4.00000,      2.3011
    282.5000,       5.0000,   4.00000,      1.7116
    287.5000,       5.0000,   4.00000,      1.3620
     15.0000,      10.0000,   2.00000,      31.953
     25.0000,      10.0000,   2.00000,      8.4946
     35.0000,      10.0000,   2.00000,      5.0623
     45.0000,      10.0000,   2.00000,      5.4928
     55.0000,      10.0000,   2.00000,      4.1852
     65.0000,      10.0000,   2.00000,      3.9070
     75.0000,      10.0000,   2.00000,      4.7573
     85.0000,      10.0000,   2.00000,      4.5001
     95.0000,      10.0000,   2.00000,      4.1223
    105.0000,      10.0000,   2.00000,      3.0519
    115.0000,      10.0000,   2.00000,      2.5146
    120.0000,      10.0000,   2.00000,      2.8723
    125.0000,      10.0000,   2.00000,      2.8037
    130.0000,      10.0000,   2.00000,      5.0628
    135.0000,      10.0000,   2.00000,      7.2039
    140.0000,      10.0000,   2.00000,      4.8885
    145.0000,      10.0000,   2.00000,      2.8657
    150.0000,      10.0000,   2.00000,      2.6172
    155.0000,      10.0000,   2.00000,      2.7516
    160.0000,      10.0000,   2.00000,      4.8445
    165.0000,      10.0000,   2.00000,      4.2988
    170.0000,      10.0000,   2.00000,      3.3352
    175.0000,      10.0000,   2.00000,      3.0248
    180.0000,      10.0000,   2.00000,      3.1303
    185.0000,      10.0000,   2.00000,      2.9780
    190.0000,      10.0000,   2.00000,      3.4026
    195.0000,      10.0000,   2.00000,      4.6492
    200.0000,      10.0000,   2.00000,      4.8344
    205.0000,      10.0000,   2.00000,      4.5433
    210.0000,      10.0000,   2.00000,      3.4375
    215.0000,      10.0000,   2.00000,      3.5493
    220.0000,      10.0000,   2.00000,      4.4459
    225.0000,      10.0000,   2.00000,      4.7403
    230.0000,      10.0000,   2.00000,      4.1399
    235.0000,      10.0000,   2.00000,      3.5632
    240.0000,      10.0000,   2.00000,      3.9219
    245.0000,      10.0000,   2.00000,      3.7778
    250.0000,      10.0000,   2.00000,      3.4829
    255.0000,      10.0000,   2.00000,      4.2904
    265.0000,      10.0000,   2.00000,      13.625
    270.0000,      10.0000,   2.00000,      21.533
    275.0000,      10.0000,   2.00000,      4.2422
    280.0000,      10.0000,   2.00000,      2.1096
    285.0000,      10.0000,   2.00000,      1.6864
    295.0000,      10.0000,   2.00000,      9.3142
    305.0000,      10.0000,   2.00000,      5.4297
    315.0000,      10.0000,   2.00000,      5.9149
    325.0000,      10.0000,   2.00000,      6.2220
    335.0000,      10.0000,   2.00000,      3.7179
    345.0000,      10.0000,   2.00000,      3.7761
    355.0000,      10.0000,   2.00000,      5.0824
    365.0000,      10.0000,   2.00000,      3.2045
    375.0000,      10.0000,   2.00000,      2.4963
    385.0000,      10.0000,   2.00000,      2.5969
     30.0000,      20.0000,   1.00000,      6.8379
     40.0000,      20.0000,   1.00000,      4.8775
     50.0000,      20.0000,   1.00000,      4.9085
     60.0000,      20.0000,   1.00000,      3.8206
     70.0000,      20.0000,   1.00000,      3.5921
     80.0000,      20.0000,   1.00000,      4.5482
     90.0000,      20.0000,   1.00000,      4.2802
    100.0000,      20.0000,   1.00000,      3.6371
    110.0000,      20.0000,   1.00000,      2.6020
    120.0000,      20.0000,   1.00000,      2.4326
    125.0000,      20.0000,   1.00000,      3.9073
    130.0000,      20.0000,   1.00000,      4.7413
    135.0000,      20.0000,   1.00000,      5.1754
    140.0000,      20.0000,   1.00000,      5.6586
    145.0000,      20.0000,   1.00000,      3.8806
    150.0000,      20.0000,   1.00000,      2.4529
    155.0000,      20.0000,   1.00000,      2.2829
    160.0000,      20.0000,   1.00000,      2.4027
    165.0000,      20.0000,   1.00000,      4.1849
    170.0000,      20.0000,   1.00000,      3.8593
    175.0000,      20.0000,   1.00000,      3.1377
    180.0000,      20.0000,   1.00000,      2.7779
    185.0000,      20.0000,   1.00000,      2.9117
    190.0000,      20.0000,   1.00000,      3.0198
    195.0000,      20.0000,   1.00000,      3.3374
    200.0000,      20.0000,   1.00000,      4.0821
    205.0000,      20.0000,   1.00000,      4.0271
    210.0000,      20.0000,   1.00000,      3.9823
    215.0000,      20.0000,   1.00000,      3.3488
    220.0000,      20.0000,   1.00000,      3.4048
    225.0000,      20.0000,   1.00000,      3.9675
    230.0000,      20.0000,   1.00000,      4.1772
    235.0000,      20.0000,   1.00000,      3.8592
    240.0000,      20.0000,   1.00000,      3.2457
    245.0000,      20.0000,   1.00000,      3.3791
    250.0000,      20.0000,   1.00000,      3.5138
    260.0000,      20.0000,   1.00000,      6.8991
    265.0000,      20.0000,   1.00000,      8.3010
    270.0000,      20.0000,   1.00000,      10.579
    275.0000,      20.0000,   1.00000,      15.108
    280.0000,      20.0000,   1.00000,      3.4124
    290.0000,      20.0000,   1.00000,      1.7065
    300.0000,      20.0000,   1.00000,      8.0069
    310.0000,      20.0000,   1.00000,      4.8193
    320.0000,      20.0000,   1.00000,      5.1659
    330.0000,      20.0000,   1.00000,      5.0285
    340.0000,      20.0000,   1.00000,      3.4915
    350.0000,      20.0000,   1.00000,      4.0772
    360.0000,      20.0000,   1.00000,      4.3857
    370.0000,      20.0000,   1.00000,      2.7806
    380.0000,      20.0000,   1.00000,      2.3597
    115.0000,       5.0000,   5.00000,      2.1896
    120.0000,       5.0000,   5.00000,      2.2961
    125.0000,       5.0000,   5.00000,      2.6037
    130.0000,       5.0000,   5.00000,      8.2880
    135.0000,       5.0000,   5.00000,      6.4301
    140.0000,       5.0000,   5.00000,      2.8018
    145.0000,       5.0000,   5.00000,      2.3377
    150.0000,       5.0000,   5.00000,      2.1145
    155.0000,       5.0000,   5.00000,      2.4487
    160.0000,       5.0000,   5.00000,      3.8494
    165.0000,       5.0000,   5.00000,      3.7586
    170.0000,       5.0000,   5.00000,      2.7124
    175.0000,       5.0000,   5.00000,      2.9849
    180.0000,       5.0000,   5.00000,      2.5734
    185.0000,       5.0000,   5.00000,      2.5048
    190.0000,       5.0000,   5.00000,      3.7417
    195.0000,       5.0000,   5.00000,      4.2592
    200.0000,       5.0000,   5.00000,      4.3226
    205.0000,       5.0000,   5.00000,      3.1235
    210.0000,       5.0000,   5.00000,      3.2704
    220.0000,       5.0000,   5.00000,      4.3719
    225.0000,       5.0000,   5.00000,      3.9385
    230.0000,       5.0000,   5.00000,      3.5057
    235.0000,       5.0000,   5.00000,      3.4255
    240.0000,       5.0000,   5.00000,      3.7690
    245.0000,       5.0000,   5.00000,      2.3636
    250.0000,       5.0000,   5.00000,      4.2240
    255.0000,       5.0000,   5.00000,      3.5577
    265.0000,       5.0000,   5.00000,      31.525
    270.0000,       5.0000,   5.00000,      6.4761
    275.0000,       5.0000,   5.00000,      2.2695
    117.5000,       5.0000,   6.00000,      1.8870
    122.5000,       5.0000,   6.00000,      2.6349
    127.5000,       5.0000,   6.00000,      9.1636
    132.5000,       5.0000,   6.00000,      7.0930
    137.5000,       5.0000,   6.00000,      2.8793
    142.5000,       5.0000,   6.00000,      2.0869
    147.5000,       5.0000,   6.00000,      1.7175
    152.5000,       5.0000,   6.00000,      1.7990
    157.5000,       5.0000,   6.00000,      1.7949
    162.5000,       5.0000,   6.00000,      3.1685
    167.5000,       5.0000,   6.00000,      2.8408
    172.5000,       5.0000,   6.00000,      2.9290
    177.5000,       5.0000,   6.00000,      2.3992
    182.5000,       5.0000,   6.00000,      2.1403
    187.5000,       5.0000,   6.00000,      3.1692
    192.5000,       5.0000,   6.00000,      3.3956
    197.5000,       5.0000,   6.00000,      3.5981
    202.5000,       5.0000,   6.00000,      2.4712
    207.5000,       5.0000,   6.00000,      2.8896
    212.5000,       5.0000,   6.00000,      3.1597
    222.5000,       5.0000,   6.00000,      3.2931
    227.5000,       5.0000,   6.00000,      3.0810
    232.5000,       5.0000,   6.00000,      3.3433
    237.5000,       5.0000,   6.00000,      3.2935
    242.5000,       5.0000,   6.00000,      1.9173
    247.5000,       5.0000,   6.00000,      3.3868
    252.5000,       5.0000,   6.00000,      3.0795
    262.5000,       5.0000,   6.00000,      29.032
    282.5000,       5.0000,   6.00000,      1.7563
    125.0000,      25.0000,   1.00000,      4.4041
    130.0000,      25.0000,   1.00000,      4.9155
    135.0000,      25.0000,   1.00000,      5.2177
    140.0000,      25.0000,   1.00000,      5.5310
    145.0000,      25.0000,   1.00000,      3.6012
    150.0000,      25.0000,   1.00000,      2.0325
    155.0000,      25.0000,   1.00000,      1.7493
    160.0000,      25.0000,   1.00000,      1.6770
    165.0000,      25.0000,   1.00000,      1.8872
    170.0000,      25.0000,   1.00000,      3.1325
    175.0000,      25.0000,   1.00000,      3.1486
    180.0000,      25.0000,   1.00000,      2.7287
    185.0000,      25.0000,   1.00000,      2.7058
    190.0000,      25.0000,   1.00000,      2.5834
    195.0000,      25.0000,   1.00000,      2.6839
    200.0000,      25.0000,   1.00000,      3.0218
    205.0000,      25.0000,   1.00000,      3.1575
    210.0000,      25.0000,   1.00000,      3.0417
    215.0000,      25.0000,   1.00000,      2.8824
    220.0000,      25.0000,   1.00000,      2.9843
    225.0000,      25.0000,   1.00000,      3.0084
    230.0000,      25.0000,   1.00000,      3.3703
    235.0000,      25.0000,   1.00000,      3.1644
    240.0000,      25.0000,   1.00000,      3.0500
    245.0000,      25.0000,   1.00000,      2.7796
    255.0000,      25.0000,   1.00000,      4.3758
    260.0000,      25.0000,   1.00000,      6.1161
    265.0000,      25.0000,   1.00000,      7.1041
    270.0000,      25.0000,   1.00000,      8.8190
    275.0000,      25.0000,   1.00000,      12.817
     20.0000,      10.0000,   3.00000,      7.5714
     30.0000,      10.0000,   3.00000,      3.5247
     40.0000,      10.0000,   3.00000,      4.5077
     50.0000,      10.0000,   3.00000,      3.7398
     70.0000,      10.0000,   3.00000,      2.9623
     80.0000,      10.0000,   3.00000,      4.1302
     90.0000,      10.0000,   3.00000,      3.8404
    100.0000,      10.0000,   3.00000,      2.6668
    110.0000,      10.0000,   3.00000,      1.7024
    120.0000,      10.0000,   3.00000,      2.2686
    130.0000,      10.0000,   3.00000,      8.6167
    140.0000,      10.0000,   3.00000,      2.5679
    150.0000,      10.0000,   3.00000,      1.6271
    160.0000,      10.0000,   3.00000,      1.7050
    170.0000,      10.0000,   3.00000,      2.9803
    180.0000,      10.0000,   3.00000,      2.2842
    190.0000,      10.0000,   3.00000,      3.1035
    200.0000,      10.0000,   3.00000,      2.9479
    210.0000,      10.0000,   3.00000,      2.8602
    220.0000,      10.0000,   3.00000,      3.1157
    230.0000,      10.0000,   3.00000,      3.0508
    240.0000,      10.0000,   3.00000,      2.6106
    250.0000,      10.0000,   3.00000,      2.9858
    260.0000,      10.0000,   3.00000,      12.116
    270.0000,      10.0000,   3.00000,      4.4873
    280.0000,      10.0000,   3.00000,      1.7527
    290.0000,      10.0000,   3.00000,      1.7468
    300.0000,      10.0000,   3.00000,      5.3925
    310.0000,      10.0000,   3.00000,      3.5984
    320.0000,      10.0000,   3.00000,      3.6679
    330.0000,      10.0000,   3.00000,      2.6415
    340.0000,      10.0000,   3.00000,      3.0387
    122.5000,      15.0000,   2.00000,      4.6376
    127.5000,      15.0000,   2.00000,      6.7063
    132.5000,      15.0000,   2.00000,      7.3240
    137.5000,      15.0000,   2.00000,      4.6335
    142.5000,      15.0000,   2.00000,      2.3316
    147.5000,      15.0000,   2.00000,      1.7503
    152.5000,      15.0000,   2.00000,      1.5170
    157.5000,      15.0000,   2.00000,      1.5279
    162.5000,      15.0000,   2.00000,      1.6103
    167.5000,      15.0000,   2.00000,      2.8474
    172.5000,      15.0000,   2.00000,      2.9153
    177.5000,      15.0000,   2.00000,      2.6274
    182.5000,      15.0000,   2.00000,      2.4702
    187.5000,      15.0000,   2.00000,      2.5789
    192.5000,      15.0000,   2.00000,      3.0017
    197.5000,      15.0000,   2.00000,      2.8435
    202.5000,      15.0000,   2.00000,      2.7143
    207.5000,      15.0000,   2.00000,      2.3937
    212.5000,      15.0000,   2.00000,      2.8642
    217.5000,      15.0000,   2.00000,      2.9953
    227.5000,      15.0000,   2.00000,      2.9185
    232.5000,      15.0000,   2.00000,      3.0256
    237.5000,      15.0000,   2.00000,      2.8916
    242.5000,      15.0000,   2.00000,      2.5856
    247.5000,      15.0000,   2.00000,      2.2256
    257.5000,      15.0000,   2.00000,      7.6242
    262.5000,      15.0000,   2.00000,      10.297
    267.5000,      15.0000,   2.00000,      14.691
    277.5000,      15.0000,   2.00000,      2.1597
    120.0000,       5.0000,   7.00000,      2.7774
    125.0000,       5.0000,   7.00000,      10.434
    130.0000,       5.0000,   7.00000,      7.8876
    135.0000,       5.0000,   7.00000,      3.1440
    140.0000,       5.0000,   7.00000,      2.1527
    145.0000,       5.0000,   7.00000,      1.5682
    150.0000,       5.0000,   7.00000,      1.5066
    155.0000,       5.0000,   7.00000,      1.3682
    160.0000,       5.0000,   7.00000,      1.5850
    165.0000,       5.0000,   7.00000,      2.4620
    170.0000,       5.0000,   7.00000,      3.1663
    175.0000,       5.0000,   7.00000,      2.4941
    180.0000,       5.0000,   7.00000,      2.1308
    185.0000,       5.0000,   7.00000,      2.9198
    190.0000,       5.0000,   7.00000,      3.0159
    195.0000,       5.0000,   7.00000,      2.9557
    200.0000,       5.0000,   7.00000,      2.0809
    205.0000,       5.0000,   7.00000,      2.3345
    210.0000,       5.0000,   7.00000,      2.8211
    215.0000,       5.0000,   7.00000,      3.1868
    225.0000,       5.0000,   7.00000,      2.6345
    230.0000,       5.0000,   7.00000,      3.0105
    235.0000,       5.0000,   7.00000,      3.2367
    240.0000,       5.0000,   7.00000,      1.7000
    250.0000,       5.0000,   7.00000,      2.4512
    260.0000,       5.0000,   7.00000,      26.588
     30.0000,      30.0000,   1.00000,      5.4877
     40.0000,      30.0000,   1.00000,      3.5829
     50.0000,      30.0000,   1.00000,      4.0127
     60.0000,      30.0000,   1.00000,      3.4556
     70.0000,      30.0000,   1.00000,      2.8808
     80.0000,      30.0000,   1.00000,      2.8221
     90.0000,      30.0000,   1.00000,      3.5785
    100.0000,      30.0000,   1.00000,      3.0391
    120.0000,      30.0000,   1.00000,      4.3979
    130.0000,      30.0000,   1.00000,      5.1363
    135.0000,      30.0000,   1.00000,      5.4668
    140.0000,      30.0000,   1.00000,      5.5773
    145.0000,      30.0000,   1.00000,      3.6092
    150.0000,      30.0000,   1.00000,      1.9872
    155.0000,      30.0000,   1.00000,      1.5355
    160.0000,      30.0000,   1.00000,      1.3952
    165.0000,      30.0000,   1.00000,      1.4277
    170.0000,      30.0000,   1.00000,      1.5592
    175.0000,      30.0000,   1.00000,      2.7440
    180.0000,      30.0000,   1.00000,      2.9848
    185.0000,      30.0000,   1.00000,      2.8229
    190.0000,      30.0000,   1.00000,      2.5123
    195.0000,      30.0000,   1.00000,      2.4003
    200.0000,      30.0000,   1.00000,      2.5663
    205.0000,      30.0000,   1.00000,      2.5176
    210.0000,      30.0000,   1.00000,      2.4901
    215.0000,      30.0000,   1.00000,      2.2906
    220.0000,      30.0000,   1.00000,      2.6077
    225.0000,      30.0000,   1.00000,      2.7130
    230.0000,      30.0000,   1.00000,      2.5890
    235.0000,      30.0000,   1.00000,      2.6344
    240.0000,      30.0000,   1.00000,      2.6197
    245.0000,      30.0000,   1.00000,      2.5087
    250.0000,      30.0000,   1.00000,      3.5254
    255.0000,      30.0000,   1.00000,      3.7639
    260.0000,      30.0000,   1.00000,      4.8083
    265.0000,      30.0000,   1.00000,      5.9346
    270.0000,      30.0000,   1.00000,      7.3910
     25.0000,      10.0000,   4.00000,      3.1106
     35.0000,      10.0000,   4.00000,      3.7997
     45.0000,      10.0000,   4.00000,      3.5938
     55.0000,      10.0000,   4.00000,      3.2782
     65.0000,      10.0000,   4.00000,      2.6740
     75.0000,      10.0000,   4.00000,      2.7686
     85.0000,      10.0000,   4.00000,      3.4828
     95.0000,      10.0000,   4.00000,      2.5280
    105.0000,      10.0000,   4.00000,      1.7245
    125.0000,      10.0000,   4.00000,      10.916
    130.0000,      10.0000,   4.00000,      6.6387
    135.0000,      10.0000,   4.00000,      3.0379
    140.0000,      10.0000,   4.00000,      2.0723
    145.0000,      10.0000,   4.00000,      1.5518
    150.0000,      10.0000,   4.00000,      1.2867
    155.0000,      10.0000,   4.00000,      1.1684
    160.0000,      10.0000,   4.00000,      1.1979
    165.0000,      10.0000,   4.00000,      1.4423
    170.0000,      10.0000,   4.00000,      2.6214
    175.0000,      10.0000,   4.00000,      2.6155
    180.0000,      10.0000,   4.00000,      2.7273
    185.0000,      10.0000,   4.00000,      3.0363
    190.0000,      10.0000,   4.00000,      2.7783
    195.0000,      10.0000,   4.00000,      2.2232
    200.0000,      10.0000,   4.00000,      1.7532
    205.0000,      10.0000,   4.00000,      2.0379
    210.0000,      10.0000,   4.00000,      2.3822
    215.0000,      10.0000,   4.00000,      2.5980
    220.0000,      10.0000,   4.00000,      2.2911
    230.0000,      10.0000,   4.00000,      2.6340
    235.0000,      10.0000,   4.00000,      2.3217
    240.0000,      10.0000,   4.00000,      2.0297
    245.0000,      10.0000,   4.00000,      2.2001
    255.0000,      10.0000,   4.00000,      9.3754
    260.0000,      10.0000,   4.00000,      15.127
    265.0000,      10.0000,   4.00000,      3.4785
    275.0000,      10.0000,   4.00000,      1.7546
    285.0000,      10.0000,   4.00000,      1.9071
    295.0000,      10.0000,   4.00000,      1.6458
    305.0000,      10.0000,   4.00000,      3.8203
    315.0000,      10.0000,   4.00000,      2.5861
    325.0000,      10.0000,   4.00000,      1.7433
    335.0000,      10.0000,   4.00000,      2.4819
    345.0000,      10.0000,   4.00000,      4.0073
    355.0000,      10.0000,   4.00000,      2.6975
    365.0000,      10.0000,   4.00000,      1.8238
    375.0000,      10.0000,   4.00000,      1.7236
    135.0000,      35.0000,   1.00000,      5.7065
    140.0000,      35.0000,   1.00000,      5.7738
    145.0000,      35.0000,   1.00000,      3.6790
    150.0000,      35.0000,   1.00000,      2.0521
    155.0000,      35.0000,   1.00000,      1.5650
    160.0000,      35.0000,   1.00000,      1.3060
    165.0000,      35.0000,   1.00000,      1.2474
    170.0000,      35.0000,   1.00000,      1.3008
    175.0000,      35.0000,   1.00000,      1.5405
    180.0000,      35.0000,   1.00000,      2.6389
    185.0000,      35.0000,   1.00000,      2.9710
    190.0000,      35.0000,   1.00000,      2.6292
    195.0000,      35.0000,   1.00000,      2.4435
    200.0000,      35.0000,   1.00000,      2.4134
    205.0000,      35.0000,   1.00000,      2.2511
    210.0000,      35.0000,   1.00000,      2.0807
    215.0000,      35.0000,   1.00000,      1.9951
    220.0000,      35.0000,   1.00000,      2.1727
    225.0000,      35.0000,   1.00000,      2.3591
    230.0000,      35.0000,   1.00000,      2.3589
    235.0000,      35.0000,   1.00000,      2.1371
    240.0000,      35.0000,   1.00000,      2.1503
    245.0000,      35.0000,   1.00000,      3.2826
    250.0000,      35.0000,   1.00000,      3.5000
    255.0000,      35.0000,   1.00000,      3.3515
    260.0000,      35.0000,   1.00000,      3.9326
    265.0000,      35.0000,   1.00000,      4.6807
     30.0000,      20.0000,   2.00000,      3.4041
     40.0000,      20.0000,   2.00000,      3.6410
     50.0000,      20.0000,   2.00000,      3.5176
     60.0000,      20.0000,   2.00000,      3.1714
     70.0000,      20.0000,   2.00000,      2.6701
     80.0000,      20.0000,   2.00000,      2.6818
     90.0000,      20.0000,   2.00000,      3.0268
    100.0000,      20.0000,   2.00000,      2.2378
    120.0000,      20.0000,   2.00000,      7.0935
    130.0000,      20.0000,   2.00000,      8.0041
    140.0000,      20.0000,   2.00000,      2.5378
    150.0000,      20.0000,   2.00000,      1.4064
    160.0000,      20.0000,   2.00000,      1.1634
    170.0000,      20.0000,   2.00000,      1.4134
    180.0000,      20.0000,   2.00000,      2.9894
    190.0000,      20.0000,   2.00000,      2.7404
    200.0000,      20.0000,   2.00000,      2.0292
    210.0000,      20.0000,   2.00000,      2.0324
    220.0000,      20.0000,   2.00000,      2.3551
    230.0000,      20.0000,   2.00000,      2.0622
    240.0000,      20.0000,   2.00000,      2.1887
    250.0000,      20.0000,   2.00000,      4.4402
    260.0000,      20.0000,   2.00000,      6.6308
    270.0000,      20.0000,   2.00000,      2.6655
    290.0000,      20.0000,   2.00000,      1.8815
    300.0000,      20.0000,   2.00000,      1.6432
    310.0000,      20.0000,   2.00000,      3.4196
    320.0000,      20.0000,   2.00000,      2.1402
    330.0000,      20.0000,   2.00000,      1.8462
    340.0000,      20.0000,   2.00000,      2.8853
    350.0000,      20.0000,   2.00000,      3.3426
    360.0000,      20.0000,   2.00000,      2.3035
    370.0000,      20.0000,   2.00000,      1.7837
    130.0000,      15.0000,   3.00000,      6.1338
    135.0000,      15.0000,   3.00000,      2.9878
    140.0000,      15.0000,   3.00000,      2.0838
    145.0000,      15.0000,   3.00000,      1.5607
    150.0000,      15.0000,   3.00000,      1.2983
    155.0000,      15.0000,   3.00000,      1.1058
    160.0000,      15.0000,   3.00000,      1.1516
    165.0000,      15.0000,   3.00000,      1.2274
    170.0000,      15.0000,   3.00000,      1.4570
    175.0000,      15.0000,   3.00000,      2.5373
    180.0000,      15.0000,   3.00000,      3.1240
    185.0000,      15.0000,   3.00000,      3.2138
    190.0000,      15.0000,   3.00000,      2.5965
    195.0000,      15.0000,   3.00000,      2.0431
    200.0000,      15.0000,   3.00000,      1.6956
    205.0000,      15.0000,   3.00000,      1.8659
    210.0000,      15.0000,   3.00000,      2.0418
    215.0000,      15.0000,   3.00000,      2.0843
    220.0000,      15.0000,   3.00000,      2.0947
    225.0000,      15.0000,   3.00000,      2.1483
    235.0000,      15.0000,   3.00000,      2.0663
    240.0000,      15.0000,   3.00000,      1.8079
    245.0000,      15.0000,   3.00000,      1.7429
    250.0000,      15.0000,   3.00000,      5.4050
    255.0000,      15.0000,   3.00000,      6.8405
    260.0000,      15.0000,   3.00000,      9.5150
    265.0000,      15.0000,   3.00000,      2.5554
    270.0000,      15.0000,   3.00000,      1.5781
    132.5000,       5.0000,  10.00000,      2.7654
    137.5000,       5.0000,  10.00000,      1.8785
    142.5000,       5.0000,  10.00000,      1.5702
    147.5000,       5.0000,  10.00000,      1.1888
    152.5000,       5.0000,  10.00000,      1.1252
    162.5000,       5.0000,  10.00000,      1.3664
    167.5000,       5.0000,  10.00000,      1.4127
    177.5000,       5.0000,  10.00000,      3.5554
    182.5000,       5.0000,  10.00000,      3.3027
    192.5000,       5.0000,  10.00000,      1.6170
    202.5000,       5.0000,  10.00000,      1.8600
    217.5000,       5.0000,  10.00000,      1.9269
    222.5000,       5.0000,  10.00000,      2.1797
    232.5000,       5.0000,  10.00000,      1.3803
    237.5000,       5.0000,  10.00000,      2.2859
    252.5000,       5.0000,  10.00000,      17.484
     40.0000,      40.0000,   1.00000,      3.4853
     50.0000,      40.0000,   1.00000,      3.5246
     60.0000,      40.0000,   1.00000,      3.3994
     70.0000,      40.0000,   1.00000,      3.1105
     80.0000,      40.0000,   1.00000,      2.5534
     90.0000,      40.0000,   1.00000,      2.3866
    110.0000,      40.0000,   1.00000,      4.8446
    120.0000,      40.0000,   1.00000,      5.4182
    130.0000,      40.0000,   1.00000,      5.8927
    140.0000,      40.0000,   1.00000,      5.9481
    145.0000,      40.0000,   1.00000,      3.8181
    150.0000,      40.0000,   1.00000,      2.1533
    155.0000,      40.0000,   1.00000,      1.6516
    160.0000,      40.0000,   1.00000,      1.3504
    165.0000,      40.0000,   1.00000,      1.2420
    170.0000,      40.0000,   1.00000,      1.2302
    175.0000,      40.0000,   1.00000,      1.3292
    180.0000,      40.0000,   1.00000,      1.5116
    185.0000,      40.0000,   1.00000,      2.5583
    190.0000,      40.0000,   1.00000,      2.7909
    195.0000,      40.0000,   1.00000,      2.6104
    200.0000,      40.0000,   1.00000,      2.4795
    205.0000,      40.0000,   1.00000,      2.1735
    210.0000,      40.0000,   1.00000,      1.9617
    215.0000,      40.0000,   1.00000,      1.8042
    220.0000,      40.0000,   1.00000,      1.9073
    225.0000,      40.0000,   1.00000,      2.0120
    230.0000,      40.0000,   1.00000,      2.1096
    235.0000,      40.0000,   1.00000,      1.9174
    240.0000,      40.0000,   1.00000,      2.6391
    245.0000,      40.0000,   1.00000,      2.9886
    250.0000,      40.0000,   1.00000,      3.1623
    255.0000,      40.0000,   1.00000,      3.2243
    260.0000,      40.0000,   1.00000,      3.5055
    270.0000,      40.0000,   1.00000,      4.9001
    280.0000,      40.0000,   1.00000,      2.4037
    290.0000,      40.0000,   1.00000,      1.8883
    300.0000,      40.0000,   1.00000,      1.8334
    310.0000,      40.0000,   1.00000,      1.5147
    320.0000,      40.0000,   1.00000,      2.9203
    330.0000,      40.0000,   1.00000,      2.2512
    340.0000,      40.0000,   1.00000,      2.0770
    350.0000,      40.0000,   1.00000,      2.5351
    360.0000,      40.0000,   1.00000,      2.7683
     30.0000,      10.0000,   5.00000,      3.8443
     40.0000,      10.0000,   5.00000,      3.4031
     50.0000,      10.0000,   5.00000,      3.4032
     60.0000,      10.0000,   5.00000,      3.0113
     70.0000,      10.0000,   5.00000,      2.6643
     80.0000,      10.0000,   5.00000,      2.5517
     90.0000,      10.0000,   5.00000,      2.3427
    100.0000,      10.0000,   5.00000,      1.8026
    120.0000,      10.0000,   5.00000,      13.762
    130.0000,      10.0000,   5.00000,      3.6363
    140.0000,      10.0000,   5.00000,      1.7877
    150.0000,      10.0000,   5.00000,      1.1885
    160.0000,      10.0000,   5.00000,      1.1559
    170.0000,      10.0000,   5.00000,      1.3700
    180.0000,      10.0000,   5.00000,      3.5501
    190.0000,      10.0000,   5.00000,      2.2966
    200.0000,      10.0000,   5.00000,      1.7382
    210.0000,      10.0000,   5.00000,      2.0241
    220.0000,      10.0000,   5.00000,      1.9908
    240.0000,      10.0000,   5.00000,      1.9891
    250.0000,      10.0000,   5.00000,      7.8005
    260.0000,      10.0000,   5.00000,      2.5137
    270.0000,      10.0000,   5.00000,      1.4459
    290.0000,      10.0000,   5.00000,      1.8432
    310.0000,      10.0000,   5.00000,      2.8185
    320.0000,      10.0000,   5.00000,      1.4715
    340.0000,      10.0000,   5.00000,      3.4904
    350.0000,      10.0000,   5.00000,      2.3455
    137.5000,      25.0000,   2.00000,      2.7737
    142.5000,      25.0000,   2.00000,      2.0116
    147.5000,      25.0000,   2.00000,      1.5601
    152.5000,      25.0000,   2.00000,      1.3727
    157.5000,      25.0000,   2.00000,      1.2180
    162.5000,      25.0000,   2.00000,      1.1556
    167.5000,      25.0000,   2.00000,      1.2240
    172.5000,      25.0000,   2.00000,      1.4000
    177.5000,      25.0000,   2.00000,      1.6187
    182.5000,      25.0000,   2.00000,      2.6111
    187.5000,      25.0000,   2.00000,      2.9959
    192.5000,      25.0000,   2.00000,      2.5533
    197.5000,      25.0000,   2.00000,      2.1344
    202.5000,      25.0000,   2.00000,      1.7781
    207.5000,      25.0000,   2.00000,      1.7734
    212.5000,      25.0000,   2.00000,      1.8224
    217.5000,      25.0000,   2.00000,      1.9124
    222.5000,      25.0000,   2.00000,      1.7745
    227.5000,      25.0000,   2.00000,      1.8481
    232.5000,      25.0000,   2.00000,      1.8156
    242.5000,      25.0000,   2.00000,      3.3168
    247.5000,      25.0000,   2.00000,      4.0599
    252.5000,      25.0000,   2.00000,      4.3964
    257.5000,      25.0000,   2.00000,      4.7627
    262.5000,      25.0000,   2.00000,      6.0283
    145.0000,      45.0000,   1.00000,      3.9541
    150.0000,      45.0000,   1.00000,      2.2735
    155.0000,      45.0000,   1.00000,      1.7356
    160.0000,      45.0000,   1.00000,      1.4691
    165.0000,      45.0000,   1.00000,      1.3330
    170.0000,      45.0000,   1.00000,      1.2454
    175.0000,      45.0000,   1.00000,      1.2412
    180.0000,      45.0000,   1.00000,      1.3026
    185.0000,      45.0000,   1.00000,      1.5206
    190.0000,      45.0000,   1.00000,      2.4360
    195.0000,      45.0000,   1.00000,      2.7467
    200.0000,      45.0000,   1.00000,      2.6141
    205.0000,      45.0000,   1.00000,      2.2790
    210.0000,      45.0000,   1.00000,      1.9813
    215.0000,      45.0000,   1.00000,      1.7352
    220.0000,      45.0000,   1.00000,      1.7647
    225.0000,      45.0000,   1.00000,      1.8261
    230.0000,      45.0000,   1.00000,      1.7875
    235.0000,      45.0000,   1.00000,      2.4948
    240.0000,      45.0000,   1.00000,      2.5893
    245.0000,      45.0000,   1.00000,      2.6293
    250.0000,      45.0000,   1.00000,      2.8246
    255.0000,      45.0000,   1.00000,      2.9665
    137.5000,       5.0000,  12.00000,      1.8056
    147.5000,       5.0000,  12.00000,      1.2762
    157.5000,       5.0000,  12.00000,      1.3147
    172.5000,       5.0000,  12.00000,      1.9156
    247.5000,       5.0000,  12.00000,      16.397
     35.0000,      10.0000,   6.00000,      3.6372
     45.0000,      10.0000,   6.00000,      3.3844
     55.0000,      10.0000,   6.00000,      3.1643
     65.0000,      10.0000,   6.00000,      3.0272
     75.0000,      10.0000,   6.00000,      2.5791
     85.0000,      10.0000,   6.00000,      1.8811
     95.0000,      10.0000,   6.00000,      1.8164
    115.0000,      10.0000,   6.00000,      16.537
    125.0000,      10.0000,   6.00000,      4.3350
    135.0000,      10.0000,   6.00000,      2.0585
    140.0000,      10.0000,   6.00000,      1.6445
    145.0000,      10.0000,   6.00000,      1.3605
    150.0000,      10.0000,   6.00000,      1.2340
    155.0000,      10.0000,   6.00000,      1.2383
    160.0000,      10.0000,   6.00000,      1.2614
    165.0000,      10.0000,   6.00000,      1.1529
    170.0000,      10.0000,   6.00000,      1.4089
    175.0000,      10.0000,   6.00000,      1.9184
    185.0000,      10.0000,   6.00000,      2.6140
    190.0000,      10.0000,   6.00000,      1.8729
    195.0000,      10.0000,   6.00000,      1.8735
    200.0000,      10.0000,   6.00000,      1.9587
    205.0000,      10.0000,   6.00000,      1.8805
    210.0000,      10.0000,   6.00000,      1.6521
    215.0000,      10.0000,   6.00000,      1.7361
    225.0000,      10.0000,   6.00000,      1.6802
    230.0000,      10.0000,   6.00000,      1.4818
    240.0000,      10.0000,   6.00000,      1.0471
    245.0000,      10.0000,   6.00000,      7.5197
    250.0000,      10.0000,   6.00000,      10.125
    255.0000,      10.0000,   6.00000,      2.0182
    265.0000,      10.0000,   6.00000,      1.2000
    285.0000,      10.0000,   6.00000,      1.9638
    315.0000,      10.0000,   6.00000,      1.6559
    345.0000,      10.0000,   6.00000,      2.0940
    355.0000,      10.0000,   6.00000,      1.5795
    365.0000,      10.0000,   6.00000,      1.7149
    262.5000,      15.0000,   4.00000,      1.1348
     50.0000,      50.0000,   1.00000,      3.6462
     60.0000,      50.0000,   1.00000,      3.2824
     70.0000,      50.0000,   1.00000,      3.1367
     80.0000,      50.0000,   1.00000,      2.7999
    100.0000,      50.0000,   1.00000,      4.3428
    110.0000,      50.0000,   1.00000,      5.2696
    120.0000,      50.0000,   1.00000,      5.8536
    130.0000,      50.0000,   1.00000,      6.4893
    140.0000,      50.0000,   1.00000,      6.4794
    150.0000,      50.0000,   1.00000,      2.3697
    155.0000,      50.0000,   1.00000,      1.8691
    160.0000,      50.0000,   1.00000,      1.5840
    165.0000,      50.0000,   1.00000,      1.4409
    170.0000,      50.0000,   1.00000,      1.3009
    175.0000,      50.0000,   1.00000,      1.2406
    180.0000,      50.0000,   1.00000,      1.2452
    185.0000,      50.0000,   1.00000,      1.3433
    190.0000,      50.0000,   1.00000,      1.4939
    195.0000,      50.0000,   1.00000,      2.3759
    200.0000,      50.0000,   1.00000,      2.7416
    205.0000,      50.0000,   1.00000,      2.4358
    210.0000,      50.0000,   1.00000,      2.0573
    215.0000,      50.0000,   1.00000,      1.7855
    220.0000,      50.0000,   1.00000,      1.7382
    225.0000,      50.0000,   1.00000,      1.6691
    230.0000,      50.0000,   1.00000,      2.3260
    235.0000,      50.0000,   1.00000,      2.3589
    240.0000,      50.0000,   1.00000,      2.4570
    245.0000,      50.0000,   1.00000,      2.5247
    250.0000,      50.0000,   1.00000,      2.5473
    255.0000,      20.0000,   3.00000,      6.2333
    260.0000,      20.0000,   3.00000,      1.6359
    360.0000,      20.0000,   3.00000,      1.6199
     45.0000,      30.0000,   2.00000,      3.5863
     55.0000,      30.0000,   2.00000,      3.2573
     65.0000,      30.0000,   2.00000,      3.1362
     75.0000,      30.0000,   2.00000,      2.8039
     85.0000,      30.0000,   2.00000,      2.2057
    105.0000,      30.0000,   2.00000,      6.9641
    115.0000,      30.0000,   2.00000,      8.8943
    125.0000,      30.0000,   2.00000,      9.3509
    135.0000,      30.0000,   2.00000,      3.0518
    145.0000,      30.0000,   2.00000,      1.7743
    150.0000,      30.0000,   2.00000,      1.5591
    155.0000,      30.0000,   2.00000,      1.3874
    160.0000,      30.0000,   2.00000,      1.3774
    165.0000,      30.0000,   2.00000,      1.3677
    170.0000,      30.0000,   2.00000,      1.3851
    175.0000,      30.0000,   2.00000,      1.3307
    180.0000,      30.0000,   2.00000,      1.3778
    185.0000,      30.0000,   2.00000,      1.5842
    190.0000,      30.0000,   2.00000,      2.3347
    195.0000,      30.0000,   2.00000,      2.3693
    200.0000,      30.0000,   2.00000,      2.0143
    205.0000,      30.0000,   2.00000,      1.9615
    210.0000,      30.0000,   2.00000,      1.9195
    215.0000,      30.0000,   2.00000,      1.7748
    220.0000,      30.0000,   2.00000,      1.6635
    225.0000,      30.0000,   2.00000,      1.6104
    230.0000,      30.0000,   2.00000,      1.4907
    235.0000,      30.0000,   2.00000,      2.8949
    240.0000,      30.0000,   2.00000,      3.0302
    245.0000,      30.0000,   2.00000,      3.2629
    250.0000,      30.0000,   2.00000,      3.5829
    255.0000,      30.0000,   2.00000,      4.1251
    265.0000,      30.0000,   2.00000,      1.6818
    275.0000,      30.0000,   2.00000,      1.5591
    285.0000,      30.0000,   2.00000,      1.9032
    295.0000,      30.0000,   2.00000,      1.9010
    305.0000,      30.0000,   2.00000,      1.5834
    315.0000,      30.0000,   2.00000,      1.3362
    325.0000,      30.0000,   2.00000,      2.3254
    335.0000,      30.0000,   2.00000,      2.3451
    355.0000,      30.0000,   2.00000,      1.7878
    155.0000,      55.0000,   1.00000,      1.9854
    160.0000,      55.0000,   1.00000,      1.6976
    165.0000,      55.0000,   1.00000,      1.5102
    170.0000,      55.0000,   1.00000,      1.3791
    175.0000,      55.0000,   1.00000,      1.3091
    180.0000,      55.0000,   1.00000,      1.2694
    185.0000,      55.0000,   1.00000,      1.2937
    190.0000,      55.0000,   1.00000,      1.3293
    195.0000,      55.0000,   1.00000,      1.5059
    200.0000,      55.0000,   1.00000,      2.3943
    205.0000,      55.0000,   1.00000,      2.5035
    210.0000,      55.0000,   1.00000,      2.1903
    215.0000,      55.0000,   1.00000,      1.8799
    225.0000,      55.0000,   1.00000,      2.3175
    230.0000,      55.0000,   1.00000,      2.3260
    235.0000,      55.0000,   1.00000,      2.2853
    240.0000,      55.0000,   1.00000,      2.3046
    245.0000,      55.0000,   1.00000,      2.4439
     40.0000,      10.0000,   7.00000,      3.6618
     50.0000,      10.0000,   7.00000,      3.1682
     60.0000,      10.0000,   7.00000,      3.1614
     70.0000,      10.0000,   7.00000,      2.9374
     80.0000,      10.0000,   7.00000,      1.9740
     90.0000,      10.0000,   7.00000,      1.6828
    110.0000,      10.0000,   7.00000,      18.507
    120.0000,      10.0000,   7.00000,      4.9870
    130.0000,      10.0000,   7.00000,      2.3658
    140.0000,      10.0000,   7.00000,      1.5395
    150.0000,      10.0000,   7.00000,      1.4162
    160.0000,      10.0000,   7.00000,      1.2382
    170.0000,      10.0000,   7.00000,      1.6449
    180.0000,      10.0000,   7.00000,      1.4275
    190.0000,      10.0000,   7.00000,      2.1008
    200.0000,      10.0000,   7.00000,      2.0701
    210.0000,      10.0000,   7.00000,      1.7548
    220.0000,      10.0000,   7.00000,      1.5522
    230.0000,      10.0000,   7.00000,      1.5359
    250.0000,      10.0000,   7.00000,      1.8958
    260.0000,      10.0000,   7.00000,      1.1261
    270.0000,      10.0000,   7.00000,      1.7572
    280.0000,      10.0000,   7.00000,      1.9224
    320.0000,      10.0000,   7.00000,      2.2765
    350.0000,      10.0000,   7.00000,      1.4891
    360.0000,      10.0000,   7.00000,      1.6738
    150.0000,       5.0000,  15.00000,      1.5919
    235.0000,       5.0000,  15.00000,     0.48911
     60.0000,      60.0000,   1.00000,      3.4126
     70.0000,      60.0000,   1.00000,      3.0434
     90.0000,      60.0000,   1.00000,      4.9839
    100.0000,      60.0000,   1.00000,      5.0143
    110.0000,      60.0000,   1.00000,      5.0410
    120.0000,      60.0000,   1.00000,      5.8809
    130.0000,      60.0000,   1.00000,      6.7042
    140.0000,      60.0000,   1.00000,      6.8646
    150.0000,      60.0000,   1.00000,      2.6677
    160.0000,      60.0000,   1.00000,      1.7643
    165.0000,      60.0000,   1.00000,      1.5896
    170.0000,      60.0000,   1.00000,      1.4582
    175.0000,      60.0000,   1.00000,      1.4027
    180.0000,      60.0000,   1.00000,      1.3405
    185.0000,      60.0000,   1.00000,      1.3132
    190.0000,      60.0000,   1.00000,      1.3022
    195.0000,      60.0000,   1.00000,      1.3716
    200.0000,      60.0000,   1.00000,      1.5281
    205.0000,      60.0000,   1.00000,      2.1882
    210.0000,      60.0000,   1.00000,      2.2579
    215.0000,      60.0000,   1.00000,      1.9409
    220.0000,      60.0000,   1.00000,      2.4939
    225.0000,      60.0000,   1.00000,      2.4538
    230.0000,      60.0000,   1.00000,      2.3631
    235.0000,      60.0000,   1.00000,      2.2651
    240.0000,      60.0000,   1.00000,      2.2892
    250.0000,      60.0000,   1.00000,      2.4982
    260.0000,      60.0000,   1.00000,      2.7753
    270.0000,      60.0000,   1.00000,      3.4720
    280.0000,      60.0000,   1.00000,      1.8006
    290.0000,      60.0000,   1.00000,      1.6186
    300.0000,      60.0000,   1.00000,      1.8115
    310.0000,      60.0000,   1.00000,      1.9013
    320.0000,      60.0000,   1.00000,      1.7494
    330.0000,      60.0000,   1.00000,      1.5205
    340.0000,      60.0000,   1.00000,      2.1994
    250.0000,      15.0000,   5.00000,      1.5479
    255.0000,      15.0000,   5.00000,      1.1168
    177.5000,       5.0000,  16.00000,     0.95911
    152.5000,      35.0000,   2.00000,      1.6168
    157.5000,      35.0000,   2.00000,      1.6044
    162.5000,      35.0000,   2.00000,      1.5702
    167.5000,      35.0000,   2.00000,      1.5073
    172.5000,      35.0000,   2.00000,      1.3884
    177.5000,      35.0000,   2.00000,      1.3339
    182.5000,      35.0000,   2.00000,      1.3670
    187.5000,      35.0000,   2.00000,      1.3267
    192.5000,      35.0000,   2.00000,      1.3511
    197.5000,      35.0000,   2.00000,      1.8845
    202.5000,      35.0000,   2.00000,      2.2177
    207.5000,      35.0000,   2.00000,      2.0974
    212.5000,      35.0000,   2.00000,      1.9764
    217.5000,      35.0000,   2.00000,      1.7529
    227.5000,      35.0000,   2.00000,      2.7484
    232.5000,      35.0000,   2.00000,      2.8326
    237.5000,      35.0000,   2.00000,      2.7821
    242.5000,      35.0000,   2.00000,      3.0299
    247.5000,      35.0000,   2.00000,      3.1666
    250.0000,      10.0000,   8.00000,     0.98255
    255.0000,      10.0000,   8.00000,      1.1722
    355.0000,      10.0000,   8.00000,      1.6470
    155.0000,      25.0000,   3.00000,      1.5842
    160.0000,      25.0000,   3.00000,      1.6318
    165.0000,      25.0000,   3.00000,      1.5771
    170.0000,      25.0000,   3.00000,      1.4666
    175.0000,      25.0000,   3.00000,      1.4106
    180.0000,      25.0000,   3.00000,      1.2876
    185.0000,      25.0000,   3.00000,      1.2297
    190.0000,      25.0000,   3.00000,      1.2441
    195.0000,      25.0000,   3.00000,      1.9057
    200.0000,      25.0000,   3.00000,      2.2330
    205.0000,      25.0000,   3.00000,      2.2010
    210.0000,      25.0000,   3.00000,      1.9032
    215.0000,      25.0000,   3.00000,      1.8002
    225.0000,      25.0000,   3.00000,      1.3625
    230.0000,      25.0000,   3.00000,      3.1533
    235.0000,      25.0000,   3.00000,      3.5276
    240.0000,      25.0000,   3.00000,      3.6749
    245.0000,      25.0000,   3.00000,      3.9430
    165.0000,      65.0000,   1.00000,      1.6635
    170.0000,      65.0000,   1.00000,      1.5514
    175.0000,      65.0000,   1.00000,      1.4824
    180.0000,      65.0000,   1.00000,      1.4256
    185.0000,      65.0000,   1.00000,      1.3950
    190.0000,      65.0000,   1.00000,      1.3429
    195.0000,      65.0000,   1.00000,      1.3255
    200.0000,      65.0000,   1.00000,      1.3933
    205.0000,      65.0000,   1.00000,      1.4477
    210.0000,      65.0000,   1.00000,      1.9359
    215.0000,      65.0000,   1.00000,      2.6609
    220.0000,      65.0000,   1.00000,      2.6734
    225.0000,      65.0000,   1.00000,      2.5712
    230.0000,      65.0000,   1.00000,      2.4494
    235.0000,      65.0000,   1.00000,      2.3494
     50.0000,      20.0000,   4.00000,      3.3795
     60.0000,      20.0000,   4.00000,      3.1060
     70.0000,      20.0000,   4.00000,      2.7375
     80.0000,      20.0000,   4.00000,      2.2035
    100.0000,      20.0000,   4.00000,      10.976
    110.0000,      20.0000,   4.00000,      13.360
    130.0000,      20.0000,   4.00000,      2.3154
    160.0000,      20.0000,   4.00000,      1.6451
    170.0000,      20.0000,   4.00000,      1.5553
    180.0000,      20.0000,   4.00000,      1.1665
    190.0000,      20.0000,   4.00000,      1.3022
    200.0000,      20.0000,   4.00000,      2.2429
    210.0000,      20.0000,   4.00000,      1.9043
    220.0000,      20.0000,   4.00000,      1.5908
    230.0000,      20.0000,   4.00000,      3.8432
    240.0000,      20.0000,   4.00000,      4.4763
    245.0000,      20.0000,   4.00000,      5.0943
    260.0000,      20.0000,   4.00000,      1.5323
    270.0000,      20.0000,   4.00000,      1.9174
    280.0000,      20.0000,   4.00000,      1.9601
    290.0000,      20.0000,   4.00000,      1.8639
    330.0000,      20.0000,   4.00000,      2.9387
    172.5000,       5.0000,  18.00000,     0.94284
     70.0000,      70.0000,   1.00000,      3.4614
     80.0000,      70.0000,   1.00000,      4.9827
     90.0000,      70.0000,   1.00000,      5.5018
    100.0000,      70.0000,   1.00000,      5.6628
    110.0000,      70.0000,   1.00000,      5.4226
    120.0000,      70.0000,   1.00000,      5.5839
    130.0000,      70.0000,   1.00000,      6.5855
    140.0000,      70.0000,   1.00000,      6.9492
    150.0000,      70.0000,   1.00000,      2.8569
    160.0000,      70.0000,   1.00000,      1.9325
    170.0000,      70.0000,   1.00000,      1.6258
    175.0000,      70.0000,   1.00000,      1.5665
    180.0000,      70.0000,   1.00000,      1.5157
    185.0000,      70.0000,   1.00000,      1.4949
    190.0000,      70.0000,   1.00000,      1.3993
    195.0000,      70.0000,   1.00000,      1.3593
    200.0000,      70.0000,   1.00000,      1.3565
    205.0000,      70.0000,   1.00000,      1.2984
    210.0000,      70.0000,   1.00000,      1.7796
    215.0000,      70.0000,   1.00000,      2.4198
    220.0000,      70.0000,   1.00000,      2.7331
    225.0000,      70.0000,   1.00000,      2.6860
    230.0000,      70.0000,   1.00000,      2.5957
    240.0000,      70.0000,   1.00000,      2.4804
    250.0000,      70.0000,   1.00000,      2.5350
    260.0000,      70.0000,   1.00000,      2.7972
    270.0000,      70.0000,   1.00000,      3.0917
    280.0000,      70.0000,   1.00000,      1.8463
    290.0000,      70.0000,   1.00000,      1.7223
    300.0000,      70.0000,   1.00000,      1.9191
    310.0000,      70.0000,   1.00000,      1.9209
    320.0000,      70.0000,   1.00000,      1.8431
    330.0000,      70.0000,   1.00000,      1.6778
    235.0000,      40.0000,   2.00000,      2.7738
    240.0000,      40.0000,   2.00000,      2.9211
    340.0000,      40.0000,   2.00000,      2.4769
    242.5000,      15.0000,   6.00000,      1.4778
    247.5000,      15.0000,   6.00000,      1.1170
    175.0000,      75.0000,   1.00000,      1.6512
    180.0000,      75.0000,   1.00000,      1.6146
    185.0000,      75.0000,   1.00000,      1.5575
    190.0000,      75.0000,   1.00000,      1.4872
    195.0000,      75.0000,   1.00000,      1.4191
    200.0000,      75.0000,   1.00000,      1.3515
    205.0000,      75.0000,   1.00000,      1.6982
    210.0000,      75.0000,   1.00000,      1.7108
    215.0000,      75.0000,   1.00000,      1.7741
    220.0000,      75.0000,   1.00000,      2.4415
    225.0000,      75.0000,   1.00000,      2.7707
     60.0000,      30.0000,   3.00000,      3.0652
     70.0000,      30.0000,   3.00000,      2.6157
     90.0000,      30.0000,   3.00000,      9.3439
    100.0000,      30.0000,   3.00000,      10.632
    110.0000,      30.0000,   3.00000,      10.399
    120.0000,      30.0000,   3.00000,      3.7144
    130.0000,      30.0000,   3.00000,      2.3239
    140.0000,      30.0000,   3.00000,      1.8920
    150.0000,      30.0000,   3.00000,      1.8994
    160.0000,      30.0000,   3.00000,      1.7441
    170.0000,      30.0000,   3.00000,      1.5997
    180.0000,      30.0000,   3.00000,      1.2860
    190.0000,      30.0000,   3.00000,      1.2451
    200.0000,      30.0000,   3.00000,      1.4158
    210.0000,      30.0000,   3.00000,      2.0349
    220.0000,      30.0000,   3.00000,      3.5588
    240.0000,      30.0000,   3.00000,      3.6468
     55.0000,      10.0000,  10.00000,      3.2147
     65.0000,      10.0000,  10.00000,      2.3425
     95.0000,      10.0000,  10.00000,      21.865
    105.0000,      10.0000,  10.00000,      5.4842
    115.0000,      10.0000,  10.00000,      2.8482
    125.0000,      10.0000,  10.00000,      1.9993
    155.0000,      10.0000,  10.00000,      2.1412
    165.0000,      10.0000,  10.00000,      1.4356
    175.0000,      10.0000,  10.00000,      1.1588
    190.0000,      10.0000,  10.00000,      1.2503
    195.0000,      10.0000,  10.00000,      1.4516
    205.0000,      10.0000,  10.00000,      1.9880
    215.0000,      10.0000,  10.00000,      1.7382
    220.0000,      10.0000,  10.00000,     0.96730
    245.0000,      10.0000,  10.00000,      1.2657
     80.0000,      80.0000,   1.00000,      5.5304
     90.0000,      80.0000,   1.00000,      5.5535
    100.0000,      80.0000,   1.00000,      5.8030
    110.0000,      80.0000,   1.00000,      5.9647
    120.0000,      80.0000,   1.00000,      5.9298
    130.0000,      80.0000,   1.00000,      6.2131
    140.0000,      80.0000,   1.00000,      6.7001
    150.0000,      80.0000,   1.00000,      2.9030
    160.0000,      80.0000,   1.00000,      2.0891
    170.0000,      80.0000,   1.00000,      1.8011
    180.0000,      80.0000,   1.00000,      1.6712
    185.0000,      80.0000,   1.00000,      1.6437
    190.0000,      80.0000,   1.00000,      1.5523
    195.0000,      80.0000,   1.00000,      1.4637
    200.0000,      80.0000,   1.00000,      1.8370
    205.0000,      80.0000,   1.00000,      1.7713
    210.0000,      80.0000,   1.00000,      1.6992
    215.0000,      80.0000,   1.00000,      1.6877
    220.0000,      80.0000,   1.00000,      1.8462
    230.0000,      80.0000,   1.00000,      2.8816
    240.0000,      80.0000,   1.00000,      2.8409
    250.0000,      80.0000,   1.00000,      2.7897
    260.0000,      80.0000,   1.00000,      2.8516
    270.0000,      80.0000,   1.00000,      3.0561
    280.0000,      80.0000,   1.00000,      1.9132
    290.0000,      80.0000,   1.00000,      1.9992
    300.0000,      80.0000,   1.00000,      2.0526
    310.0000,      80.0000,   1.00000,      1.9503
    320.0000,      80.0000,   1.00000,      1.8816
    172.5000,      45.0000,   2.00000,      1.6268
    177.5000,      45.0000,   2.00000,      1.5847
    182.5000,      45.0000,   2.00000,      1.4722
    187.5000,      45.0000,   2.00000,      1.3688
    192.5000,      45.0000,   2.00000,      1.2429
    197.5000,      45.0000,   2.00000,      1.2828
    202.5000,      45.0000,   2.00000,      1.3125
    212.5000,      45.0000,   2.00000,      2.8725
    217.5000,      45.0000,   2.00000,      3.3077
    222.5000,      45.0000,   2.00000,      3.2608
    227.5000,      45.0000,   2.00000,      3.1222
    240.0000,      20.0000,   5.00000,      1.5381
    222.5000,       5.0000,  22.00000,      15.815
    167.5000,      25.0000,   4.00000,      1.5724
    172.5000,      25.0000,   4.00000,      1.4067
    177.5000,      25.0000,   4.00000,      1.2685
    187.5000,      25.0000,   4.00000,      1.3445
    197.5000,      25.0000,   4.00000,      1.3328
    202.5000,      25.0000,   4.00000,      1.4381
    217.5000,      25.0000,   4.00000,      4.1099
    222.5000,      25.0000,   4.00000,      4.3968
    227.5000,      25.0000,   4.00000,      4.2291
    237.5000,      25.0000,   4.00000,      4.6160
    165.0000,      15.0000,   7.00000,      1.4203
    175.0000,      15.0000,   7.00000,      1.3218
    195.0000,      15.0000,   7.00000,      1.4764
    200.0000,      15.0000,   7.00000,      1.4553
    225.0000,      15.0000,   7.00000,      6.2474
    235.0000,      15.0000,   7.00000,      1.5576
    185.0000,      85.0000,   1.00000,      1.7024
    190.0000,      85.0000,   1.00000,      1.5941
    195.0000,      85.0000,   1.00000,      1.9626
    200.0000,      85.0000,   1.00000,      1.9584
    205.0000,      85.0000,   1.00000,      1.8412
    210.0000,      85.0000,   1.00000,      1.7416
    215.0000,      85.0000,   1.00000,      1.7098
    175.0000,      35.0000,   3.00000,      1.4906
    180.0000,      35.0000,   3.00000,      1.4068
    185.0000,      35.0000,   3.00000,      1.4701
    190.0000,      35.0000,   3.00000,      1.4210
    195.0000,      35.0000,   3.00000,      1.4101
    205.0000,      35.0000,   3.00000,      1.2418
    210.0000,      35.0000,   3.00000,      2.6367
    215.0000,      35.0000,   3.00000,      3.4904
    220.0000,      35.0000,   3.00000,      3.7640
    225.0000,      35.0000,   3.00000,      3.8631
    230.0000,      35.0000,   3.00000,      3.8345
     75.0000,      50.0000,   2.00000,      6.9165
     85.0000,      50.0000,   2.00000,      7.6555
     95.0000,      50.0000,   2.00000,      8.5300
    105.0000,      50.0000,   2.00000,      9.2399
    115.0000,      50.0000,   2.00000,      8.5603
    125.0000,      50.0000,   2.00000,      3.1007
    135.0000,      50.0000,   2.00000,      2.3125
    145.0000,      50.0000,   2.00000,      2.0536
    155.0000,      50.0000,   2.00000,      1.9396
    175.0000,      50.0000,   2.00000,      1.7405
    180.0000,      50.0000,   2.00000,      1.6450
    185.0000,      50.0000,   2.00000,      1.4831
    190.0000,      50.0000,   2.00000,      1.3974
    195.0000,      50.0000,   2.00000,      1.3715
    200.0000,      50.0000,   2.00000,      1.2923
    205.0000,      50.0000,   2.00000,      2.1088
    210.0000,      50.0000,   2.00000,      2.1919
    215.0000,      50.0000,   2.00000,      2.3040
    220.0000,      50.0000,   2.00000,      2.9773
    225.0000,      50.0000,   2.00000,      3.3084
    235.0000,      50.0000,   2.00000,      3.4665
    245.0000,      50.0000,   2.00000,      3.6301
    255.0000,      50.0000,   2.00000,      2.1417
    265.0000,      50.0000,   2.00000,      2.1545
    285.0000,      50.0000,   2.00000,      2.1335
    295.0000,      50.0000,   2.00000,      2.1421
    305.0000,      50.0000,   2.00000,      1.9879
    315.0000,      50.0000,   2.00000,      1.9057
    190.0000,      90.0000,   1.00000,      2.0920
    195.0000,      90.0000,   1.00000,      2.0799
    200.0000,      90.0000,   1.00000,      2.0300
    205.0000,      90.0000,   1.00000,      1.9249
    210.0000,      90.0000,   1.00000,      1.8358
     75.0000,      10.0000,  12.00000,      5.7764
     85.0000,      10.0000,  12.00000,      26.011
     95.0000,      10.0000,  12.00000,      6.7111
    105.0000,      10.0000,  12.00000,      3.0012
    125.0000,      10.0000,  12.00000,      2.0334
    175.0000,      10.0000,  12.00000,      1.5534
    185.0000,      10.0000,  12.00000,      1.5183
    205.0000,      10.0000,  12.00000,      1.3386
    215.0000,      10.0000,  12.00000,      8.9657
    220.0000,      10.0000,  12.00000,      10.522
    245.0000,      10.0000,  12.00000,      2.5042
    255.0000,      10.0000,  12.00000,      2.5971
    275.0000,      10.0000,  12.00000,      2.0693
    285.0000,      10.0000,  12.00000,      1.3917
    222.5000,      15.0000,   8.00000,      7.6613
    232.5000,      15.0000,   8.00000,      1.4261
    200.0000,      95.0000,   1.00000,      2.1086
    205.0000,      95.0000,   1.00000,      2.0203
     70.0000,      20.0000,   6.00000,      4.1545
     80.0000,      20.0000,   6.00000,      15.361
     90.0000,      20.0000,   6.00000,      17.219
    100.0000,      20.0000,   6.00000,      5.1435
    110.0000,      20.0000,   6.00000,      2.5935
    130.0000,      20.0000,   6.00000,      1.9795
    140.0000,      20.0000,   6.00000,      2.2099
    170.0000,      20.0000,   6.00000,      1.5218
    180.0000,      20.0000,   6.00000,      1.6079
    190.0000,      20.0000,   6.00000,      1.4887
    200.0000,      20.0000,   6.00000,      1.3298
    210.0000,      20.0000,   6.00000,      3.8182
    220.0000,      20.0000,   6.00000,      5.8217
    225.0000,      20.0000,   6.00000,      6.2755
    240.0000,      20.0000,   6.00000,      2.1021
    250.0000,      20.0000,   6.00000,      2.6575
    260.0000,      20.0000,   6.00000,      2.6562
    280.0000,      20.0000,   6.00000,      1.8135
    290.0000,      20.0000,   6.00000,      1.7661
    187.5000,      55.0000,   2.00000,      1.5174
    192.5000,      55.0000,   2.00000,      1.4454
    197.5000,      55.0000,   2.00000,      2.2784
    202.5000,      55.0000,   2.00000,      2.3079
    207.5000,      55.0000,   2.00000,      2.2326
    212.5000,      55.0000,   2.00000,      2.2216
    217.5000,      55.0000,   2.00000,      2.2889
    220.0000,      30.0000,   4.00000,      4.0218
    225.0000,      30.0000,   4.00000,      4.6768
    100.0000,     100.0000,   1.00000,      5.9115
    110.0000,     100.0000,   1.00000,      6.0078
    120.0000,     100.0000,   1.00000,      6.4904
    130.0000,     100.0000,   1.00000,      6.9241
    140.0000,     100.0000,   1.00000,      6.4144
    150.0000,     100.0000,   1.00000,      2.7563
    160.0000,     100.0000,   1.00000,      2.1887
    170.0000,     100.0000,   1.00000,      2.0147
    180.0000,     100.0000,   1.00000,      2.3466
    190.0000,     100.0000,   1.00000,      2.2702
    200.0000,     100.0000,   1.00000,      2.1949
    210.0000,     100.0000,   1.00000,      2.0868
    220.0000,     100.0000,   1.00000,      2.0913
    230.0000,     100.0000,   1.00000,      2.1676
    240.0000,     100.0000,   1.00000,      2.3683
    250.0000,     100.0000,   1.00000,      3.3084
    260.0000,     100.0000,   1.00000,      3.3755
    270.0000,     100.0000,   1.00000,      3.4816
    280.0000,     100.0000,   1.00000,      2.3902
    290.0000,     100.0000,   1.00000,      2.3235
    300.0000,     100.0000,   1.00000,      2.3462
    210.0000,      25.0000,   5.00000,      3.4806
    215.0000,      25.0000,   5.00000,      3.6028
    220.0000,      25.0000,   5.00000,      4.6716
    225.0000,      25.0000,   5.00000,      5.6954
    205.0000,      40.0000,   3.00000,      2.6878
    210.0000,      40.0000,   3.00000,      2.6163
    215.0000,      40.0000,   3.00000,      2.5879
    220.0000,      40.0000,   3.00000,      2.8423
    310.0000,      40.0000,   3.00000,      2.2543
    320.0000,      40.0000,   3.00000,      2.1588
     90.0000,      60.0000,   2.00000,      8.4377
    100.0000,      60.0000,   2.00000,      8.9001
    110.0000,      60.0000,   2.00000,      8.8988
    120.0000,      60.0000,   2.00000,      3.5828
    130.0000,      60.0000,   2.00000,      2.3623
    140.0000,      60.0000,   2.00000,      1.9840
    150.0000,      60.0000,   2.00000,      2.0263
    160.0000,      60.0000,   2.00000,      2.0249
    180.0000,      60.0000,   2.00000,      1.7400
    190.0000,      60.0000,   2.00000,      2.4399
    200.0000,      60.0000,   2.00000,      2.4604
    205.0000,      60.0000,   2.00000,      2.3965
    210.0000,      60.0000,   2.00000,      2.3857
    220.0000,      60.0000,   2.00000,      2.4763
    230.0000,      60.0000,   2.00000,      2.8369
    240.0000,      60.0000,   2.00000,      4.2298
    250.0000,      60.0000,   2.00000,      2.6807
    260.0000,      60.0000,   2.00000,      2.5433
    270.0000,      60.0000,   2.00000,      2.6337
    280.0000,      60.0000,   2.00000,      2.6734
    300.0000,      60.0000,   2.00000,      2.2668
    310.0000,      60.0000,   2.00000,      2.1305
    110.0000,     110.0000,   1.00000,      6.1236
    120.0000,     110.0000,   1.00000,      6.3423
    130.0000,     110.0000,   1.00000,      6.8999
    140.0000,     110.0000,   1.00000,      6.8027
    150.0000,     110.0000,   1.00000,      2.9137
    160.0000,     110.0000,   1.00000,      2.1415
    170.0000,     110.0000,   1.00000,      2.4256
    180.0000,     110.0000,   1.00000,      2.4457
    190.0000,     110.0000,   1.00000,      2.4113
    200.0000,     110.0000,   1.00000,      2.4280
    210.0000,     110.0000,   1.00000,      2.3376
    220.0000,     110.0000,   1.00000,      2.3598
    230.0000,     110.0000,   1.00000,      2.3786
    240.0000,     110.0000,   1.00000,      2.3559
    250.0000,     110.0000,   1.00000,      2.5608
    260.0000,     110.0000,   1.00000,      3.6944
    270.0000,     110.0000,   1.00000,      3.7964
    280.0000,     110.0000,   1.00000,      2.6193
    290.0000,     110.0000,   1.00000,      2.5301
    215.0000,      20.0000,   7.00000,      4.6956
    220.0000,      20.0000,   7.00000,      1.5410
    195.0000,      45.0000,   3.00000,      2.9859
    200.0000,      45.0000,   3.00000,      2.9207
    205.0000,      45.0000,   3.00000,      2.8303
    210.0000,      45.0000,   3.00000,      2.7700
     80.0000,      10.0000,  15.00000,      7.3466
     90.0000,      10.0000,  15.00000,      3.4231
    100.0000,      10.0000,  15.00000,      2.3803
    110.0000,      10.0000,  15.00000,      2.3297
    130.0000,      10.0000,  15.00000,      2.5381
    140.0000,      10.0000,  15.00000,      1.8430
    160.0000,      10.0000,  15.00000,      1.9265
    190.0000,      10.0000,  15.00000,      1.5484
    220.0000,      10.0000,  15.00000,      1.4480
    230.0000,      10.0000,  15.00000,      3.2994
    260.0000,      10.0000,  15.00000,      2.5823
    192.5000,      35.0000,   4.00000,      3.2791
    197.5000,      35.0000,   4.00000,      3.3193
    202.5000,      35.0000,   4.00000,      3.1653
    212.5000,      35.0000,   4.00000,      3.1818
    202.5000,      65.0000,   2.00000,      2.5877
    217.5000,      15.0000,  10.00000,      1.2644
    212.5000,      25.0000,   6.00000,      4.3714
    120.0000,     120.0000,   1.00000,      6.4341
    130.0000,     120.0000,   1.00000,      6.7275
    140.0000,     120.0000,   1.00000,      6.7371
    150.0000,     120.0000,   1.00000,      3.1284
    160.0000,     120.0000,   1.00000,      2.6600
    170.0000,     120.0000,   1.00000,      2.4250
    180.0000,     120.0000,   1.00000,      2.4858
    190.0000,     120.0000,   1.00000,      2.5703
    200.0000,     120.0000,   1.00000,      2.6513
    210.0000,     120.0000,   1.00000,      2.5822
    220.0000,     120.0000,   1.00000,      2.5849
    230.0000,     120.0000,   1.00000,      2.5827
    240.0000,     120.0000,   1.00000,      2.5776
    250.0000,     120.0000,   1.00000,      2.6638
    260.0000,     120.0000,   1.00000,      2.8849
    270.0000,     120.0000,   1.00000,      3.9600
    280.0000,     120.0000,   1.00000,      2.8794
     90.0000,      30.0000,   5.00000,      4.6563
    100.0000,      30.0000,   5.00000,      2.7769
    120.0000,      30.0000,   5.00000,      2.4510
    130.0000,      30.0000,   5.00000,      2.2114
    140.0000,      30.0000,   5.00000,      2.0348
    150.0000,      30.0000,   5.00000,      1.8365
    160.0000,      30.0000,   5.00000,      1.9086
    190.0000,      30.0000,   5.00000,      3.6916
    200.0000,      30.0000,   5.00000,      3.7452
    205.0000,      30.0000,   5.00000,      3.6602
    210.0000,      30.0000,   5.00000,      3.7605
    220.0000,      30.0000,   5.00000,      1.8919
    230.0000,      30.0000,   5.00000,      2.3059
    240.0000,      30.0000,   5.00000,      3.5592
    250.0000,      30.0000,   5.00000,      3.3803
     95.0000,      10.0000,  16.00000,      2.3855
    125.0000,      10.0000,  16.00000,      2.7005
    135.0000,      10.0000,  16.00000,      1.8123
    145.0000,      10.0000,  16.00000,      1.6531
    195.0000,      10.0000,  16.00000,      7.8907
    225.0000,      10.0000,  16.00000,      2.6727
    295.0000,      10.0000,  16.00000,      2.3111
    105.0000,      70.0000,   2.00000,      8.6314
    115.0000,      70.0000,   2.00000,      3.5165
    125.0000,      70.0000,   2.00000,      2.5614
    135.0000,      70.0000,   2.00000,      2.3014
    145.0000,      70.0000,   2.00000,      2.1508
    155.0000,      70.0000,   2.00000,      2.0337
    165.0000,      70.0000,   2.00000,      2.0754
    175.0000,      70.0000,   2.00000,      2.7128
    185.0000,      70.0000,   2.00000,      2.7533
    195.0000,      70.0000,   2.00000,      2.7759
    205.0000,      70.0000,   2.00000,      2.8706
    215.0000,      70.0000,   2.00000,      2.9724
    225.0000,      70.0000,   2.00000,      3.0881
    235.0000,      70.0000,   2.00000,      3.2093
    245.0000,      70.0000,   2.00000,      2.2662
    255.0000,      70.0000,   2.00000,      3.0419
    265.0000,      70.0000,   2.00000,      3.3830
    275.0000,      70.0000,   2.00000,      3.1580
    285.0000,      70.0000,   2.00000,      2.8337
    295.0000,      70.0000,   2.00000,      2.5806
    300.0000,      20.0000,   8.00000,      2.0812
    310.0000,      20.0000,   8.00000,      1.8407
    100.0000,      50.0000,   3.00000,      3.9013
    110.0000,      50.0000,   3.00000,      2.7125
    120.0000,      50.0000,   3.00000,      2.4113
    130.0000,      50.0000,   3.00000,      2.2923
    140.0000,      50.0000,   3.00000,      2.1227
    150.0000,      50.0000,   3.00000,      2.0676
    160.0000,      50.0000,   3.00000,      1.9413
    170.0000,      50.0000,   3.00000,      1.9370
    180.0000,      50.0000,   3.00000,      3.1606
    190.0000,      50.0000,   3.00000,      3.1694
    200.0000,      50.0000,   3.00000,      3.1036
    130.0000,     130.0000,   1.00000,      6.7820
    140.0000,     130.0000,   1.00000,      6.5267
    150.0000,     130.0000,   1.00000,      3.5372
    160.0000,     130.0000,   1.00000,      2.8785
    170.0000,     130.0000,   1.00000,      2.5844
    180.0000,     130.0000,   1.00000,      2.5551
    190.0000,     130.0000,   1.00000,      2.6969
    200.0000,     130.0000,   1.00000,      2.8200
    210.0000,     130.0000,   1.00000,      2.7765
    220.0000,     130.0000,   1.00000,      2.7606
    230.0000,     130.0000,   1.00000,      2.8151
    240.0000,     130.0000,   1.00000,      2.8957
    250.0000,     130.0000,   1.00000,      2.8716
    260.0000,     130.0000,   1.00000,      2.8736
    270.0000,     130.0000,   1.00000,      3.1000
    280.0000,      40.0000,   4.00000,      2.9891
    290.0000,      40.0000,   4.00000,      2.9663
     95.0000,      10.0000,  18.00000,      2.4741
    115.0000,      10.0000,  18.00000,      2.9728
    125.0000,      10.0000,  18.00000,      2.0664
    175.0000,      10.0000,  18.00000,      1.8803
    205.0000,      10.0000,  18.00000,      1.7137
    235.0000,      10.0000,  18.00000,      3.0814
    275.0000,      10.0000,  18.00000,      4.5645
    140.0000,     140.0000,   1.00000,      6.9134
    150.0000,     140.0000,   1.00000,      3.5261
    160.0000,     140.0000,   1.00000,      2.9409
    170.0000,     140.0000,   1.00000,      2.8528
    180.0000,     140.0000,   1.00000,      2.7946
    190.0000,     140.0000,   1.00000,      2.7820
    200.0000,     140.0000,   1.00000,      2.9183
    210.0000,     140.0000,   1.00000,      2.8812
    220.0000,     140.0000,   1.00000,      2.9618
    230.0000,     140.0000,   1.00000,      3.1047
    240.0000,     140.0000,   1.00000,      3.1115
    250.0000,     140.0000,   1.00000,      3.0775
    260.0000,     140.0000,   1.00000,      3.0619
    270.0000,      80.0000,   2.00000,      3.5187
    280.0000,      80.0000,   2.00000,      3.2962
    285.0000,      30.0000,   6.00000,      3.2695
    295.0000,      30.0000,   6.00000,      2.3693
    280.0000,      60.0000,   3.00000,      3.2767
    110.0000,      20.0000,  10.00000,      2.6397
    120.0000,      20.0000,  10.00000,      2.0222
    140.0000,      20.0000,  10.00000,      2.4279
    150.0000,      20.0000,  10.00000,      2.3080
    160.0000,      20.0000,  10.00000,      2.0639
    170.0000,      20.0000,  10.00000,      5.8758
    180.0000,      20.0000,  10.00000,      6.2933
    210.0000,      20.0000,  10.00000,      3.5150
    220.0000,      20.0000,  10.00000,      3.5150
    230.0000,      20.0000,  10.00000,      3.0993
    240.0000,      20.0000,  10.00000,      2.3390
    250.0000,      20.0000,  10.00000,      2.4599
    270.0000,      20.0000,  10.00000,      4.3107
    280.0000,      20.0000,  10.00000,      2.7007
    290.0000,      20.0000,  10.00000,      2.3717
    250.0000,      10.0000,  21.00000,      3.0335
    160.0000,     160.0000,   1.00000,      3.1959
    170.0000,     160.0000,   1.00000,      3.1028
    180.0000,     160.0000,   1.00000,      3.1868
    190.0000,     160.0000,   1.00000,      3.1978
    200.0000,     160.0000,   1.00000,      3.1593
    210.0000,     160.0000,   1.00000,      3.1406
    220.0000,     160.0000,   1.00000,      3.2788
    230.0000,     160.0000,   1.00000,      3.3903
    240.0000,     160.0000,   1.00000,      3.4457
    135.0000,      90.0000,   2.00000,      2.4648
    145.0000,      90.0000,   2.00000,      3.1269
    155.0000,      90.0000,   2.00000,      3.2132
    165.0000,      90.0000,   2.00000,      3.1167
    175.0000,      90.0000,   2.00000,      3.1867
    185.0000,      90.0000,   2.00000,      3.3474
    195.0000,      90.0000,   2.00000,      3.5995
    205.0000,      90.0000,   2.00000,      3.7545
    215.0000,      90.0000,   2.00000,      3.8347
    225.0000,      90.0000,   2.00000,      3.9951
    235.0000,      90.0000,   2.00000,      3.0842
    245.0000,      90.0000,   2.00000,      3.1033
    255.0000,      90.0000,   2.00000,      3.0903
    265.0000,      90.0000,   2.00000,      2.9171
    280.0000,      40.0000,   5.00000,      3.5815
    145.0000,      10.0000,  22.00000,      2.3834
    225.0000,      10.0000,  22.00000,      3.0374
    125.0000,      50.0000,   4.00000,      2.4977
    135.0000,      50.0000,   4.00000,      2.2860
    145.0000,      50.0000,   4.00000,      2.3164
    155.0000,      50.0000,   4.00000,      3.9108
    165.0000,      50.0000,   4.00000,      3.8629
    175.0000,      50.0000,   4.00000,      3.7764
    185.0000,      50.0000,   4.00000,      4.1913
    195.0000,      50.0000,   4.00000,      4.6784
    215.0000,      50.0000,   4.00000,      3.2791
    225.0000,      50.0000,   4.00000,      3.3095
    235.0000,      50.0000,   4.00000,      3.1708
    245.0000,      50.0000,   4.00000,      3.2258
    255.0000,      50.0000,   4.00000,      2.9863
    265.0000,      50.0000,   4.00000,      2.9072
    275.0000,      50.0000,   4.00000,      3.6938
    120.0000,      30.0000,   7.00000,      2.2042
    130.0000,      30.0000,   7.00000,      2.3040
    140.0000,      30.0000,   7.00000,      2.4754
    150.0000,      30.0000,   7.00000,      2.4066
    160.0000,      30.0000,   7.00000,      4.8297
    170.0000,      30.0000,   7.00000,      4.8829
    180.0000,      30.0000,   7.00000,      5.1399
    200.0000,      30.0000,   7.00000,      3.2210
    210.0000,      30.0000,   7.00000,      3.7890
    220.0000,      30.0000,   7.00000,      3.5682
    230.0000,      30.0000,   7.00000,      2.9731
    240.0000,      30.0000,   7.00000,      2.7132
    250.0000,      30.0000,   7.00000,      3.1495
    260.0000,      30.0000,   7.00000,      3.4926
    270.0000,      30.0000,   7.00000,      3.9091
    280.0000,      30.0000,   7.00000,      2.8954
    170.0000,     170.0000,   1.00000,      3.2454
    180.0000,     170.0000,   1.00000,      3.2238
    190.0000,     170.0000,   1.00000,      3.3220
    200.0000,     170.0000,   1.00000,      3.4738
    210.0000,     170.0000,   1.00000,      3.3427
    220.0000,     170.0000,   1.00000,      3.3166
    230.0000,     170.0000,   1.00000,      3.4680
    265.0000,      10.0000,  24.00000,      2.2002
    140.0000,      70.0000,   3.00000,      3.4773
    150.0000,      70.0000,   3.00000,      3.5451
    160.0000,      70.0000,   3.00000,      3.7000
    170.0000,      70.0000,   3.00000,      3.9556
    180.0000,      70.0000,   3.00000,      4.0823
    190.0000,      70.0000,   3.00000,      4.2784
    200.0000,      70.0000,   3.00000,      4.6040
    210.0000,      70.0000,   3.00000,      3.2181
    220.0000,      70.0000,   3.00000,      3.3787
    230.0000,      70.0000,   3.00000,      3.7621
    240.0000,      70.0000,   3.00000,      3.5932
    250.0000,      70.0000,   3.00000,      3.2877
    260.0000,      70.0000,   3.00000,      3.0093
    150.0000,     100.0000,   2.00000,      3.3142
    160.0000,     100.0000,   2.00000,      3.3393
    170.0000,     100.0000,   2.00000,      3.5909
    180.0000,     100.0000,   2.00000,      3.8468
    190.0000,     100.0000,   2.00000,      3.8624
    200.0000,     100.0000,   2.00000,      3.8155
    210.0000,     100.0000,   2.00000,      4.0505
    220.0000,     100.0000,   2.00000,      4.4250
    230.0000,     100.0000,   2.00000,      3.4129
    240.0000,     100.0000,   2.00000,      3.4015
    250.0000,     100.0000,   2.00000,      3.4388
    180.0000,     180.0000,   1.00000,      3.3735
    190.0000,     180.0000,   1.00000,      3.4675
    200.0000,     180.0000,   1.00000,      3.5782
    210.0000,     180.0000,   1.00000,      3.5452
    220.0000,     180.0000,   1.00000,      3.5012
    140.0000,      20.0000,  12.00000,      2.4157
    160.0000,      20.0000,  12.00000,      7.2948
    170.0000,      20.0000,  12.00000,      2.4351
    190.0000,      20.0000,  12.00000,      4.1140
    240.0000,      20.0000,  12.00000,      4.2807
    250.0000,      20.0000,  12.00000,      3.9874
    260.0000,      20.0000,  12.00000,      2.5391
    270.0000,      20.0000,  12.00000,      2.3738
    240.0000,      10.0000,  25.00000,      5.1949
    270.0000,      10.0000,  25.00000,      2.5618
    245.0000,      30.0000,   8.00000,      3.9315
    255.0000,      30.0000,   8.00000,      3.4768
    265.0000,      30.0000,   8.00000,      2.5521
    190.0000,     190.0000,   1.00000,      3.5989
    200.0000,     190.0000,   1.00000,      3.6149
    210.0000,     190.0000,   1.00000,      3.6340
    230.0000,      40.0000,   6.00000,      3.7353
    240.0000,      40.0000,   6.00000,      3.6183
    250.0000,      40.0000,   6.00000,      3.6023
    260.0000,      40.0000,   6.00000,      3.3054
    165.0000,     110.0000,   2.00000,      3.8475
    175.0000,     110.0000,   2.00000,      4.0113
    185.0000,     110.0000,   2.00000,      4.1199
    195.0000,     110.0000,   2.00000,      4.2674
    205.0000,     110.0000,   2.00000,      4.4421
    215.0000,     110.0000,   2.00000,      4.5136
    225.0000,     110.0000,   2.00000,      3.5490
    235.0000,     110.0000,   2.00000,      3.6251
    240.0000,      60.0000,   4.00000,      3.5406
    250.0000,      60.0000,   4.00000,      3.3711
    150.0000,      50.0000,   5.00000,      4.5390
    160.0000,      50.0000,   5.00000,      4.9192
    170.0000,      50.0000,   5.00000,      5.5025
    180.0000,      50.0000,   5.00000,      3.7508
    190.0000,      50.0000,   5.00000,      3.8616
    200.0000,      50.0000,   5.00000,      3.8742
    210.0000,      50.0000,   5.00000,      3.8394
    220.0000,      50.0000,   5.00000,      4.0450
    240.0000,      50.0000,   5.00000,      3.5851
    250.0000,      50.0000,   5.00000,      3.6327
    210.0000,      80.0000,   3.00000,      3.8571
    220.0000,      80.0000,   3.00000,      4.0748
    230.0000,      80.0000,   3.00000,      3.9068
    240.0000,      80.0000,   3.00000,      3.6964
    185.0000,      10.0000,  28.00000,      4.5995
    200.0000,     120.0000,   2.00000,      4.7428
    210.0000,     120.0000,   2.00000,      4.8708
    220.0000,     120.0000,   2.00000,      3.7471
    230.0000,      40.0000,   7.00000,      4.1623
    170.0000,      10.0000,  31.00000,      4.9764
    180.0000,      90.0000,   3.00000,      5.1910
    190.0000,      90.0000,   3.00000,      4.1485
    200.0000,      90.0000,   3.00000,      4.3083
    210.0000,      90.0000,   3.00000,      4.4022
    220.0000,      90.0000,   3.00000,      4.1301
    175.0000,      70.0000,   4.00000,      3.9175
    185.0000,      70.0000,   4.00000,      4.1013
    195.0000,      70.0000,   4.00000,      4.6659
    205.0000,      70.0000,   4.00000,      4.5393
    215.0000,      70.0000,   4.00000,      4.1261
    225.0000,      70.0000,   4.00000,      3.8016
    195.0000,     130.0000,   2.00000,      4.8303
    205.0000,     130.0000,   2.00000,      4.9347
    205.0000,      30.0000,  10.00000,      4.4294
    215.0000,      30.0000,  10.00000,      4.6783
    225.0000,      30.0000,  10.00000,      4.2806
    235.0000,      30.0000,  10.00000,      3.2278
    225.0000,      50.0000,   6.00000,      4.0976
    170.0000,      10.0000,  33.00000,      4.2745
    200.0000,      10.0000,  33.00000,      6.7092
    210.0000,      10.0000,  33.00000,      3.8495
    200.0000,      60.0000,   5.00000,      4.5569
    210.0000,      60.0000,   5.00000,      4.2109
    220.0000,      60.0000,   5.00000,      3.9734
    170.0000,      20.0000,  16.00000,      4.7003
    180.0000,      20.0000,  16.00000,      3.6052
    190.0000,      20.0000,  16.00000,      3.7497
    200.0000,      20.0000,  16.00000,      5.5716
    210.0000,      20.0000,  16.00000,      5.1760
    220.0000,      20.0000,  16.00000,      3.3001
    230.0000,      20.0000,  16.00000,      3.0550
    215.0000,      10.0000,  34.00000,      2.9765
    220.0000,      40.0000,   8.00000,      4.2439
    200.0000,     100.0000,   3.00000,      4.5564
    200.0000,      30.0000,  11.00000,      5.1607
    210.0000,      30.0000,  11.00000,      4.6781
    220.0000,      30.0000,  11.00000,      3.4262
    220.0000,      20.0000,  17.00000,      3.1953
    195.0000,      10.0000,  36.00000,      4.0985
    215.0000,      10.0000,  36.00000,      3.5651
    200.0000,      80.0000,   4.00000,      4.4391
    190.0000,      10.0000,  37.00000,      4.1813
    200.0000,      10.0000,  37.00000,      3.1622
    190.0000,      20.0000,  18.00000,      5.6322
    200.0000,      20.0000,  18.00000,      3.6430
    205.0000,      10.0000,  38.00000,      3.6332
    200.0000,      50.0000,   7.00000,      4.6270
    205.0000,      30.0000,  12.00000,      3.6399
    105.0000,       5.0000,  -1.00000,      8.8924
    110.0000,       5.0000,  -1.00000,      7.8653
    115.0000,       5.0000,  -1.00000,      8.1877
    120.0000,       5.0000,  -1.00000,      8.0815
    125.0000,       5.0000,  -1.00000,      7.8494
    130.0000,       5.0000,  -1.00000,      9.0315
    135.0000,       5.0000,  -1.00000,      12.782
    140.0000,       5.0000,  -1.00000,      11.217
    145.0000,       5.0000,  -1.00000,      15.474
    150.0000,       5.0000,  -1.00000,      10.035
    155.0000,       5.0000,  -1.00000,      6.7808
    160.0000,       5.0000,  -1.00000,      8.1051
    165.0000,       5.0000,  -1.00000,      8.0538
    170.0000,       5.0000,  -1.00000,      9.0520
    175.0000,       5.0000,  -1.00000,      8.0211
    180.0000,       5.0000,  -1.00000,      8.8987
    185.0000,       5.0000,  -1.00000,      7.1148
    190.0000,       5.0000,  -1.00000,      7.4440
    195.0000,       5.0000,  -1.00000,      7.3560
    200.0000,       5.0000,  -1.00000,      6.6464
    205.0000,       5.0000,  -1.00000,      8.5458
    210.0000,       5.0000,  -1.00000,      6.7408
    215.0000,       5.0000,  -1.00000,      6.9336
    220.0000,       5.0000,  -1.00000,      5.9476
    225.0000,       5.0000,  -1.00000,      7.4550
    230.0000,       5.0000,  -1.00000,      7.8795
    235.0000,       5.0000,  -1.00000,      7.9185
    240.0000,       5.0000,  -1.00000,      7.0337
    245.0000,       5.0000,  -1.00000,      6.4476
    250.0000,       5.0000,  -1.00000,      5.1262
    255.0000,       5.0000,  -1.00000,      5.8697
    260.0000,       5.0000,  -1.00000,      3.6122
    265.0000,       5.0000,  -1.00000,      4.9477
    270.0000,       5.0000,  -1.00000,      7.3538
    275.0000,       5.0000,  -1.00000,      1.4353
    280.0000,       5.0000,  -1.00000,      28.555
    285.0000,       5.0000,  -1.00000,      10.790
    290.0000,       5.0000,  -1.00000,      9.9734
    295.0000,       5.0000,  -1.00000,      13.032
     10.0000,      10.0000,  -1.00000,      20.515
     30.0000,      10.0000,  -1.00000,      7.3249
     40.0000,      10.0000,  -1.00000,      6.6714
     50.0000,      10.0000,  -1.00000,      5.9988
     60.0000,      10.0000,  -1.00000,      7.3584
     70.0000,      10.0000,  -1.00000,      4.6760
     80.0000,      10.0000,  -1.00000,      4.3957
     90.0000,      10.0000,  -1.00000,      4.3081
    100.0000,      10.0000,  -1.00000,      5.2868
    110.0000,      10.0000,  -1.00000,      5.7408
    120.0000,      10.0000,  -1.00000,      5.2675
    130.0000,      10.0000,  -1.00000,      7.7014
    140.0000,      10.0000,  -1.00000,      5.3329
    150.0000,      10.0000,  -1.00000,      8.8134
    160.0000,      10.0000,  -1.00000,      5.0406
    170.0000,      10.0000,  -1.00000,      5.5166
    180.0000,      10.0000,  -1.00000,      6.0939
    190.0000,      10.0000,  -1.00000,      7.2785
    200.0000,      10.0000,  -1.00000,      5.3516
    210.0000,      10.0000,  -1.00000,      6.2878
    220.0000,      10.0000,  -1.00000,      5.3811
    230.0000,      10.0000,  -1.00000,      6.1277
    240.0000,      10.0000,  -1.00000,      6.5991
    250.0000,      10.0000,  -1.00000,      6.9797
    260.0000,      10.0000,  -1.00000,      5.7530
    270.0000,      10.0000,  -1.00000,      2.6471
    280.0000,      10.0000,  -1.00000,      18.219
    290.0000,      10.0000,  -1.00000,      7.5827
    300.0000,      10.0000,  -1.00000,      10.418
    310.0000,      10.0000,  -1.00000,      10.039
    320.0000,      10.0000,  -1.00000,      7.8783
    330.0000,      10.0000,  -1.00000,      5.1664
    340.0000,      10.0000,  -1.00000,      4.2704
    350.0000,      10.0000,  -1.00000,      4.1611
    360.0000,      10.0000,  -1.00000,      3.7965
    370.0000,      10.0000,  -1.00000,      3.2262
    380.0000,      10.0000,  -1.00000,      1.9832
    390.0000,      10.0000,  -1.00000,      1.6814
     30.0000,      30.0000,  -1.00000,      3.4600
     40.0000,      30.0000,  -1.00000,      2.7878
     60.0000,      30.0000,  -1.00000,      3.7769
     70.0000,      30.0000,  -1.00000,      3.8727
     80.0000,      30.0000,  -1.00000,      3.4784
     90.0000,      30.0000,  -1.00000,      2.7900
    100.0000,      30.0000,  -1.00000,      2.6342
    110.0000,      30.0000,  -1.00000,      2.8263
    120.0000,      30.0000,  -1.00000,      1.2879
    130.0000,      30.0000,  -1.00000,      1.1282
    140.0000,      30.0000,  -1.00000,      1.6296
    150.0000,      30.0000,  -1.00000,      3.9053
    160.0000,      30.0000,  -1.00000,      3.3168
    170.0000,      30.0000,  -1.00000,      3.0870
    180.0000,      30.0000,  -1.00000,      2.1814
    190.0000,      30.0000,  -1.00000,      2.4983
    200.0000,      30.0000,  -1.00000,      2.6643
    210.0000,      30.0000,  -1.00000,      3.0635
    220.0000,      30.0000,  -1.00000,      3.0427
    230.0000,      30.0000,  -1.00000,      4.1484
    240.0000,      30.0000,  -1.00000,      6.5046
    250.0000,      30.0000,  -1.00000,      3.1497
    260.0000,      30.0000,  -1.00000,      1.8039
    270.0000,      30.0000,  -1.00000,      1.4819
    280.0000,      30.0000,  -1.00000,      4.7498
    290.0000,      30.0000,  -1.00000,      3.2454
    300.0000,      30.0000,  -1.00000,      3.2142
    310.0000,      30.0000,  -1.00000,      2.5647
    320.0000,      30.0000,  -1.00000,      3.0493
    330.0000,      30.0000,  -1.00000,      3.4521
    340.0000,      30.0000,  -1.00000,      2.4564
    350.0000,      30.0000,  -1.00000,      1.8416
    360.0000,      30.0000,  -1.00000,      2.0029
    370.0000,      30.0000,  -1.00000,      2.3712
    250.0000,      50.0000,  -1.00000,      1.6362
    260.0000,      50.0000,  -1.00000,      1.4886
    270.0000,      50.0000,  -1.00000,      1.3308
    280.0000,      50.0000,  -1.00000,      2.7306
    290.0000,      50.0000,  -1.00000,      2.2061
    300.0000,      50.0000,  -1.00000,      2.2735
    310.0000,      50.0000,  -1.00000,      2.6290
    320.0000,      50.0000,  -1.00000,      2.3914
    330.0000,      50.0000,  -1.00000,      1.8845
    340.0000,      50.0000,  -1.00000,      1.9239
    350.0000,      50.0000,  -1.00000,      1.8547
 100.83
ITERATION 2
MODEL RESISTIVITY
LAYER 1
78,       1.8750
     10.0000,      7.2943
     15.0000,      33.908
     20.0000,      73.926
     25.0000,      79.919
     30.0000,      30.945
     35.0000,      8.1350
     40.0000,      15.330
     45.0000,      10.726
     50.0000,      7.9489
     55.0000,      12.936
     60.0000,      17.520
     65.0000,      10.233
     70.0000,      7.2235
     75.0000,      8.8522
     80.0000,      7.0792
     85.0000,      6.3558
     90.0000,      5.0685
     95.0000,      8.9915
    100.0000,      6.7185
    105.0000,      13.467
    110.0000,      16.475
    115.0000,      19.604
    120.0000,      16.045
    125.0000,      16.057
    130.0000,      21.717
    135.0000,      17.464
    140.0000,      10.277
    145.0000,      20.657
    150.0000,      14.003
    155.0000,      7.9907
    160.0000,      9.8610
    165.0000,      9.5029
    170.0000,      13.051
    175.0000,      14.093
    180.0000,      17.484
    185.0000,      11.638
    190.0000,      12.938
    195.0000,      7.9384
    200.0000,      5.9018
    205.0000,      14.848
    210.0000,      13.429
    215.0000,      11.856
    220.0000,      6.0634
    225.0000,      8.3538
    230.0000,      11.336
    235.0000,      13.085
    240.0000,      11.573
    245.0000,      13.140
    250.0000,      13.343
    255.0000,      12.403
    260.0000,      5.7503
    265.0000,      17.784
    270.0000,      17.002
    275.0000,      9.1800
    280.0000,      43.877
    285.0000,      7.1420
    290.0000,      6.9247
    295.0000,      10.466
    300.0000,      12.045
    305.0000,      20.880
    310.0000,      12.727
    315.0000,      18.843
    320.0000,      13.477
    325.0000,      11.566
    330.0000,      13.213
    335.0000,      8.9163
    340.0000,      8.5962
    345.0000,      4.2480
    350.0000,      4.4129
    355.0000,      4.7465
    360.0000,      4.3280
    365.0000,      5.5840
    370.0000,      5.0604
    375.0000,      2.2012
    380.0000,      2.2986
    385.0000,      1.7933
    390.0000,      1.5116
                   2.3222
LAYER 2
78,       3.9375
     10.0000,      8.4755
     15.0000,      32.481
     20.0000,      79.943
     25.0000,      81.450
     30.0000,      23.985
     35.0000,      6.6513
     40.0000,      15.205
     45.0000,      12.712
     50.0000,      8.2526
     55.0000,      12.458
     60.0000,      18.171
     65.0000,      11.693
     70.0000,      7.9371
     75.0000,      8.1864
     80.0000,      6.5972
     85.0000,      6.7616
     90.0000,      5.6014
     95.0000,      8.4733
    100.0000,      6.0766
    105.0000,      12.439
    110.0000,      17.269
    115.0000,      16.731
    120.0000,      12.671
    125.0000,      13.412
    130.0000,      18.643
    135.0000,      19.146
    140.0000,      8.3182
    145.0000,      20.989
    150.0000,      15.694
    155.0000,      6.9696
    160.0000,      11.308
    165.0000,      11.228
    170.0000,      11.032
    175.0000,      12.152
    180.0000,      11.999
    185.0000,      11.296
    190.0000,      13.088
    195.0000,      8.8556
    200.0000,      7.3149
    205.0000,      12.878
    210.0000,      13.519
    215.0000,      10.286
    220.0000,      5.8418
    225.0000,      8.7182
    230.0000,      8.6538
    235.0000,      14.026
    240.0000,      9.2810
    245.0000,      11.029
    250.0000,      11.706
    255.0000,      12.016
    260.0000,      4.9085
    265.0000,      15.843
    270.0000,      9.4252
    275.0000,      13.245
    280.0000,      61.382
    285.0000,      5.2277
    290.0000,      9.5735
    295.0000,      14.611
    300.0000,      13.454
    305.0000,      19.691
    310.0000,      12.318
    315.0000,      16.481
    320.0000,      11.364
    325.0000,      10.771
    330.0000,      12.635
    335.0000,      9.1640
    340.0000,      8.8332
    345.0000,      4.1506
    350.0000,      4.3063
    355.0000,      4.8707
    360.0000,      4.3156
    365.0000,      5.6716
    370.0000,      5.1601
    375.0000,      2.2521
    380.0000,      2.4055
    385.0000,      1.9460
    390.0000,      1.5941
                   2.1988
LAYER 3
78,       6.2063
     10.0000,      15.487
     15.0000,      37.067
     20.0000,      104.79
     25.0000,      74.470
     30.0000,      11.901
     35.0000,      3.6327
     40.0000,      12.853
     45.0000,      15.424
     50.0000,      8.7948
     55.0000,      11.670
     60.0000,      19.799
     65.0000,      15.497
     70.0000,      9.3655
     75.0000,      6.6937
     80.0000,      5.3796
     85.0000,      7.4107
     90.0000,      6.7361
     95.0000,      7.5932
    100.0000,      4.9430
    105.0000,      10.622
    110.0000,      15.821
    115.0000,      11.466
    120.0000,      7.6539
    125.0000,      8.0586
    130.0000,      12.423
    135.0000,      13.183
    140.0000,      3.8968
    145.0000,      27.955
    150.0000,      24.951
    155.0000,      4.9766
    160.0000,      10.281
    165.0000,      11.709
    170.0000,      8.3252
    175.0000,      7.7873
    180.0000,      6.9597
    185.0000,      9.9853
    190.0000,      12.194
    195.0000,      11.039
    200.0000,      8.5483
    205.0000,      7.8135
    210.0000,      12.379
    215.0000,      8.3383
    220.0000,      4.7089
    225.0000,      6.7749
    230.0000,      5.0110
    235.0000,      14.657
    240.0000,      5.9773
    245.0000,      6.4176
    250.0000,      11.226
    255.0000,      10.329
    260.0000,      2.6007
    265.0000,      6.2359
    270.0000,      3.7705
    275.0000,      31.233
    280.0000,      114.11
    285.0000,      4.3620
    290.0000,      13.789
    295.0000,      21.145
    300.0000,      15.710
    305.0000,      18.197
    310.0000,      11.431
    315.0000,      12.177
    320.0000,      7.5613
    325.0000,      9.0218
    330.0000,      11.806
    335.0000,      10.228
    340.0000,      9.3379
    345.0000,      3.8518
    350.0000,      3.8606
    355.0000,      4.8548
    360.0000,      4.5630
    365.0000,      6.3898
    370.0000,      6.0289
    375.0000,      2.5826
    380.0000,      2.6905
    385.0000,      2.2507
    390.0000,      1.6449
                   1.9042
LAYER 4
76,       8.7019
     15.0000,      54.964
     20.0000,      197.14
     25.0000,      58.480
     30.0000,      4.0346
     35.0000,      1.3326
     40.0000,      7.6260
     45.0000,      14.053
     50.0000,      8.2415
     55.0000,      10.612
     60.0000,      22.040
     65.0000,      20.478
     70.0000,      10.368
     75.0000,      4.9878
     80.0000,      3.9343
     85.0000,      7.5972
     90.0000,      8.0274
     95.0000,      7.1121
    100.0000,      4.2074
    105.0000,      9.7110
    110.0000,      14.106
    115.0000,      8.2021
    120.0000,      4.4100
    125.0000,      4.1057
    130.0000,      6.6326
    135.0000,      6.0246
    140.0000,      1.8166
    145.0000,      51.535
    150.0000,      49.545
    155.0000,      3.6951
    160.0000,      7.8531
    165.0000,      10.472
    170.0000,      6.1528
    175.0000,      4.3420
    180.0000,      3.7163
    185.0000,      6.8360
    190.0000,      8.6655
    195.0000,      11.341
    200.0000,      7.3630
    205.0000,      3.7126
    210.0000,      9.6877
    215.0000,      6.2237
    220.0000,      3.0051
    225.0000,      4.1993
    230.0000,      3.2475
    235.0000,      17.173
    240.0000,      3.8227
    245.0000,      3.2218
    250.0000,      12.539
    255.0000,      10.715
    260.0000,      1.7027
    265.0000,      2.6452
    270.0000,      2.8965
    275.0000,      109.43
    280.0000,      197.30
    285.0000,      3.0034
    290.0000,      12.006
    295.0000,      23.835
    300.0000,      18.138
    305.0000,      17.340
    310.0000,      11.043
    315.0000,      8.6460
    320.0000,      4.7552
    325.0000,      7.3112
    330.0000,      11.772
    335.0000,      11.919
    340.0000,      9.6505
    345.0000,      3.1244
    350.0000,      2.9019
    355.0000,      4.5025
    360.0000,      5.2323
    365.0000,      9.2136
    370.0000,      9.1124
    375.0000,      3.5930
    380.0000,      3.1439
    385.0000,      2.3232
                   1.4903
LAYER 5
76,      11.4471
     15.0000,      4391.6
     20.0000,      1040.4
     25.0000,      46.864
     30.0000,      1.1804
     35.0000,     0.29369
     40.0000,      1.1905
     45.0000,      3.3027
     50.0000,      3.4513
     55.0000,      5.8236
     60.0000,      14.350
     65.0000,      16.748
     70.0000,      7.3687
     75.0000,      2.6406
     80.0000,      2.2968
     85.0000,      5.7936
     90.0000,      8.3925
     95.0000,      6.1257
    100.0000,      3.8147
    105.0000,      7.3460
    110.0000,      9.9916
    115.0000,      5.3152
    120.0000,      2.3946
    125.0000,      1.7803
    130.0000,      2.3163
    135.0000,      1.9824
    140.0000,      1.6397
    145.0000,      58.752
    150.0000,      45.361
    155.0000,      2.4131
    160.0000,      2.5112
    165.0000,      4.2904
    170.0000,      3.9930
    175.0000,      3.0379
    180.0000,      2.4361
    185.0000,      2.9245
    190.0000,      2.8102
    195.0000,      4.5453
    200.0000,      2.8800
    205.0000,      1.4858
    210.0000,      5.5261
    215.0000,      4.2614
    220.0000,      1.8821
    225.0000,      2.3561
    230.0000,      3.8395
    235.0000,      22.155
    240.0000,      3.2739
    245.0000,      1.8066
    250.0000,      15.095
    255.0000,      29.256
    260.0000,      13.939
    265.0000,      21.619
    270.0000,      53.676
    275.0000,      958.79
    280.0000,      164.23
    285.0000,      1.3189
    290.0000,      2.2233
    295.0000,      6.1383
    300.0000,      9.6186
    305.0000,      12.525
    310.0000,      9.5653
    315.0000,      5.7466
    320.0000,      3.6606
    325.0000,      6.7272
    330.0000,      14.443
    335.0000,      15.160
    340.0000,      7.3494
    345.0000,      1.5844
    350.0000,      1.2597
    355.0000,      3.1741
    360.0000,      9.3686
    365.0000,      28.032
    370.0000,      29.841
    375.0000,      9.7376
    380.0000,      3.6457
    385.0000,      1.3489
                  0.53675
LAYER 6
74,      14.4668
     20.0000,      3880.2
     25.0000,      83.439
     30.0000,      1.6741
     35.0000,     0.24888
     40.0000,     0.36215
     45.0000,     0.87349
     50.0000,      1.4298
     55.0000,      2.8843
     60.0000,      6.6399
     65.0000,      8.4692
     70.0000,      4.7392
     75.0000,      2.2485
     80.0000,      2.1878
     85.0000,      4.4148
     90.0000,      6.0514
     95.0000,      4.1297
    100.0000,      2.7291
    105.0000,      3.7266
    110.0000,      4.4204
    115.0000,      2.6610
    120.0000,      1.3612
    125.0000,      1.1371
    130.0000,      1.6191
    135.0000,      2.0290
    140.0000,      2.6074
    145.0000,      18.468
    150.0000,      11.680
    155.0000,      1.6209
    160.0000,      1.3028
    165.0000,      2.1477
    170.0000,      2.7582
    175.0000,      2.3950
    180.0000,      1.8474
    185.0000,      1.6395
    190.0000,      1.5600
    195.0000,      2.3824
    200.0000,      2.0186
    205.0000,      1.7832
    210.0000,      4.7857
    215.0000,      4.0627
    220.0000,      2.0657
    225.0000,      2.7117
    230.0000,      7.0561
    235.0000,      23.041
    240.0000,      5.0358
    245.0000,      2.7553
    250.0000,      18.219
    255.0000,      87.596
    260.0000,      221.51
    265.0000,      475.86
    270.0000,      575.61
    275.0000,      413.91
    280.0000,      21.506
    285.0000,     0.43385
    290.0000,     0.43349
    295.0000,      1.6194
    300.0000,      5.2154
    305.0000,      10.057
    310.0000,      10.100
    315.0000,      6.7229
    320.0000,      5.3279
    325.0000,      9.0051
    330.0000,      16.010
    335.0000,      13.280
    340.0000,      4.3275
    345.0000,     0.94610
    350.0000,     0.77697
    355.0000,      2.6047
    360.0000,      13.567
    365.0000,      49.189
    370.0000,      47.459
    375.0000,      13.222
    380.0000,      2.5649
                  0.58727
LAYER 7
72,      17.7884
     25.0000,      249.49
     30.0000,      5.7682
     35.0000,     0.50671
     40.0000,     0.28486
     45.0000,     0.45245
     50.0000,     0.80563
     55.0000,      1.6021
     60.0000,      3.2003
     65.0000,      4.2895
     70.0000,      3.2600
     75.0000,      2.2430
     80.0000,      2.3823
     85.0000,      3.7348
     90.0000,      4.2239
     95.0000,      2.6748
    100.0000,      1.5663
    105.0000,      1.4563
    110.0000,      1.4061
    115.0000,     0.97843
    120.0000,     0.70718
    125.0000,     0.88318
    130.0000,      1.7311
    135.0000,      2.7019
    140.0000,      3.3826
    145.0000,      6.1888
    150.0000,      3.4270
    155.0000,      1.0940
    160.0000,     0.87672
    165.0000,      1.2210
    170.0000,      1.6123
    175.0000,      1.5421
    180.0000,      1.3065
    185.0000,      1.2253
    190.0000,      1.4532
    195.0000,      2.3876
    200.0000,      2.8881
    205.0000,      3.4898
    210.0000,      5.8042
    215.0000,      4.5613
    220.0000,      2.7121
    225.0000,      3.4177
    230.0000,      8.3067
    235.0000,      15.211
    240.0000,      5.2172
    245.0000,      3.1810
    250.0000,      14.129
    255.0000,      112.60
    260.0000,      712.06
    265.0000,      1249.2
    270.0000,      765.41
    275.0000,      56.805
    280.0000,      1.5704
    285.0000,     0.10619
    290.0000,     0.12237
    295.0000,     0.62306
    300.0000,      3.1619
    305.0000,      8.5691
    310.0000,      11.319
    315.0000,      9.4672
    320.0000,      8.6133
    325.0000,      11.819
    330.0000,      14.611
    335.0000,      8.9499
    340.0000,      2.4864
    345.0000,     0.67508
    350.0000,     0.65057
    355.0000,      2.5039
    360.0000,      15.049
    365.0000,      48.741
    370.0000,      40.930
    375.0000,      9.9189
                   1.3158
LAYER 8
70,      21.4423
     30.0000,      21.270
     35.0000,      1.8998
     40.0000,     0.59222
     45.0000,     0.51746
     50.0000,     0.73686
     55.0000,      1.2106
     60.0000,      1.9190
     65.0000,      2.4624
     70.0000,      2.3506
     75.0000,      2.1204
     80.0000,      2.3452
     85.0000,      2.9577
     90.0000,      2.7606
     95.0000,      1.6377
    100.0000,     0.86089
    105.0000,     0.60320
    110.0000,     0.50895
    115.0000,     0.45108
    120.0000,     0.53213
    125.0000,      1.0460
    130.0000,      2.5115
    135.0000,      4.0173
    140.0000,      4.2146
    145.0000,      3.7385
    150.0000,      1.8364
    155.0000,     0.84032
    160.0000,     0.68355
    165.0000,     0.79679
    170.0000,     0.94132
    175.0000,     0.97132
    180.0000,     0.98930
    185.0000,      1.1701
    190.0000,      1.7803
    195.0000,      3.2810
    200.0000,      4.8952
    205.0000,      6.1443
    210.0000,      6.9019
    215.0000,      4.6043
    220.0000,      2.7427
    225.0000,      2.8716
    230.0000,      4.9021
    235.0000,      6.1467
    240.0000,      2.9711
    245.0000,      2.2457
    250.0000,      7.8568
    255.0000,      64.502
    260.0000,      442.49
    265.0000,      897.42
    270.0000,      198.79
    275.0000,      7.8536
    280.0000,     0.24530
    285.0000,    0.037264
    290.0000,    0.058199
    295.0000,     0.34697
    300.0000,      2.1651
    305.0000,      7.3312
    310.0000,      11.990
    315.0000,      12.225
    320.0000,      11.546
    325.0000,      12.153
    330.0000,      10.331
    335.0000,      4.9848
    340.0000,      1.4935
    345.0000,     0.56947
    350.0000,     0.66998
    355.0000,      2.4602
    360.0000,      11.618
    365.0000,      28.086
    370.0000,      20.693
                   4.4325
LAYER 9
68,      25.4615
     35.0000,      6.6342
     40.0000,      1.9562
     45.0000,      1.1304
     50.0000,      1.0421
     55.0000,      1.2627
     60.0000,      1.5474
     65.0000,      1.7388
     70.0000,      1.8077
     75.0000,      1.8838
     80.0000,      2.0898
     85.0000,      2.2518
     90.0000,      1.8702
     95.0000,      1.1255
    100.0000,     0.61152
    105.0000,     0.40441
    110.0000,     0.35666
    115.0000,     0.42841
    120.0000,     0.76473
    125.0000,      1.9328
    130.0000,      4.7783
    135.0000,      7.5438
    140.0000,      7.1095
    145.0000,      4.4727
    150.0000,      2.0069
    155.0000,     0.99893
    160.0000,     0.73666
    165.0000,     0.69972
    170.0000,     0.71934
    175.0000,     0.77186
    180.0000,     0.93097
    185.0000,      1.3608
    190.0000,      2.4269
    195.0000,      4.6247
    200.0000,      7.0671
    205.0000,      7.9239
    210.0000,      6.4785
    215.0000,      3.6031
    220.0000,      1.9451
    225.0000,      1.5864
    230.0000,      1.8629
    235.0000,      1.9084
    240.0000,      1.2954
    245.0000,      1.2916
    250.0000,      3.7149
    255.0000,      21.500
    260.0000,      101.50
    265.0000,      142.40
    270.0000,      29.907
    275.0000,      1.6980
    280.0000,     0.10794
    285.0000,    0.031339
    290.0000,    0.055991
    295.0000,     0.28898
    300.0000,      1.6214
    305.0000,      5.5648
    310.0000,      10.155
    315.0000,      11.610
    320.0000,      10.687
    325.0000,      8.8169
    330.0000,      5.6727
    335.0000,      2.5470
    340.0000,     0.97767
    345.0000,     0.55069
    350.0000,     0.75059
    355.0000,      2.1600
    360.0000,      6.5153
    365.0000,      10.992
                   6.9351
LAYER 10
66,      29.8827
     40.0000,      5.6000
     45.0000,      2.9417
     50.0000,      2.0107
     55.0000,      1.6583
     60.0000,      1.5835
     65.0000,      1.5659
     70.0000,      1.5822
     75.0000,      1.6875
     80.0000,      1.8427
     85.0000,      1.8673
     90.0000,      1.5601
     95.0000,      1.0666
    100.0000,     0.69494
    105.0000,     0.53597
    110.0000,     0.56473
    115.0000,     0.86312
    120.0000,      1.8809
    125.0000,      4.9702
    130.0000,      11.655
    135.0000,      18.043
    140.0000,      16.479
    145.0000,      9.3720
    150.0000,      4.0792
    155.0000,      1.9424
    160.0000,      1.2002
    165.0000,     0.91670
    170.0000,     0.81535
    175.0000,     0.85566
    180.0000,      1.1012
    185.0000,      1.7359
    190.0000,      3.1139
    195.0000,      5.3976
    200.0000,      7.2857
    205.0000,      6.8673
    210.0000,      4.5164
    215.0000,      2.2525
    220.0000,      1.1405
    225.0000,     0.78369
    230.0000,     0.72694
    235.0000,     0.70480
    240.0000,     0.64090
    245.0000,     0.79682
    250.0000,      1.8771
    255.0000,      6.7230
    260.0000,      19.323
    265.0000,      21.208
    270.0000,      6.0684
    275.0000,     0.74192
    280.0000,     0.11226
    285.0000,    0.053312
    290.0000,    0.090321
    295.0000,     0.32660
    300.0000,      1.3069
    305.0000,      3.7582
    310.0000,      6.6929
    315.0000,      7.8178
    320.0000,      6.8418
    325.0000,      4.8800
    330.0000,      2.8394
    335.0000,      1.4057
    340.0000,     0.74584
    345.0000,     0.57916
    350.0000,     0.79655
    355.0000,      1.6082
    360.0000,      2.9958
                   3.5850
LAYER 11
64,      34.7459
     45.0000,      6.4943
     50.0000,      3.8685
     55.0000,      2.6123
     60.0000,      1.9723
     65.0000,      1.7078
     70.0000,      1.6368
     75.0000,      1.6910
     80.0000,      1.8151
     85.0000,      1.8692
     90.0000,      1.7278
     95.0000,      1.4486
    100.0000,      1.2233
    105.0000,      1.2058
    110.0000,      1.5561
    115.0000,      2.7345
    120.0000,      6.1791
    125.0000,      15.232
    130.0000,      32.322
    135.0000,      47.380
    140.0000,      42.739
    145.0000,      24.454
    150.0000,      10.779
    155.0000,      4.8273
    160.0000,      2.5477
    165.0000,      1.6223
    170.0000,      1.2537
    175.0000,      1.2046
    180.0000,      1.4528
    185.0000,      2.1032
    190.0000,      3.2780
    195.0000,      4.7014
    200.0000,      5.2973
    205.0000,      4.3282
    210.0000,      2.6242
    215.0000,      1.3358
    220.0000,     0.71161
    225.0000,     0.48037
    230.0000,     0.42052
    235.0000,     0.42680
    240.0000,     0.47634
    245.0000,     0.66717
    250.0000,      1.3032
    255.0000,      3.0457
    260.0000,      5.7513
    265.0000,      5.6412
    270.0000,      2.4076
    275.0000,     0.62863
    280.0000,     0.19681
    285.0000,     0.12778
    290.0000,     0.18472
    295.0000,     0.43894
    300.0000,      1.1523
    305.0000,      2.4984
    310.0000,      3.8909
    315.0000,      4.2946
    320.0000,      3.6062
    325.0000,      2.5293
    330.0000,      1.5568
    335.0000,     0.93109
    340.0000,     0.65620
    345.0000,     0.59933
    350.0000,     0.73400
    355.0000,      1.0176
                   1.2405
LAYER 12
61,      40.0955
     50.0000,      6.5732
     55.0000,      4.0743
     60.0000,      2.8708
     65.0000,      2.2843
     70.0000,      2.0488
     75.0000,      2.0395
     80.0000,      2.1724
     85.0000,      2.3516
     90.0000,      2.4833
     95.0000,      2.5699
    100.0000,      2.7754
    105.0000,      3.4231
    110.0000,      5.1581
    115.0000,      9.5937
    120.0000,      20.656
    125.0000,      44.968
    130.0000,      82.945
    135.0000,      109.97
    140.0000,      95.538
    145.0000,      55.689
    150.0000,      25.401
    155.0000,      11.162
    160.0000,      5.4110
    165.0000,      3.0642
    170.0000,      2.0918
    175.0000,      1.7596
    180.0000,      1.8131
    185.0000,      2.1687
    190.0000,      2.7213
    195.0000,      3.1637
    200.0000,      3.0617
    205.0000,      2.3570
    210.0000,      1.4953
    215.0000,     0.87208
    220.0000,     0.54456
    225.0000,     0.41137
    230.0000,     0.38670
    235.0000,     0.43087
    240.0000,     0.54593
    245.0000,     0.79779
    250.0000,      1.3417
    255.0000,      2.3253
    260.0000,      3.3413
    265.0000,      3.1861
    270.0000,      1.8941
    275.0000,     0.86338
    280.0000,     0.43848
    285.0000,     0.33356
    290.0000,     0.39971
    295.0000,     0.64776
    300.0000,      1.1415
    305.0000,      1.8181
    310.0000,      2.3301
    315.0000,      2.3466
    320.0000,      1.9924
    325.0000,      1.4960
    330.0000,     0.99947
    335.0000,     0.70659
    340.0000,     0.58911
    345.0000,     0.57561
                  0.63223
LAYER 13
57,      45.9801
     55.0000,      6.0429
     60.0000,      4.2451
     65.0000,      3.5418
     70.0000,      3.1398
     75.0000,      3.0826
     80.0000,      3.2494
     85.0000,      3.6355
     90.0000,      4.2359
     95.0000,      5.1446
    100.0000,      6.6203
    105.0000,      9.4135
    110.0000,      15.270
    115.0000,      27.972
    120.0000,      54.395
    125.0000,      100.87
    130.0000,      156.67
    135.0000,      181.64
    140.0000,      148.14
    145.0000,      87.451
    150.0000,      42.000
    155.0000,      19.054
    160.0000,      9.1198
    165.0000,      4.8940
    170.0000,      3.0475
    175.0000,      2.2407
    180.0000,      1.9315
    185.0000,      1.8739
    190.0000,      1.9054
    195.0000,      1.8700
    200.0000,      1.6602
    205.0000,      1.3052
    210.0000,     0.93856
    215.0000,     0.66673
    220.0000,     0.51415
    225.0000,     0.46194
    230.0000,     0.49220
    235.0000,     0.60479
    240.0000,     0.82379
    245.0000,      1.2072
    250.0000,      1.8307
    255.0000,      2.6588
    260.0000,      3.3062
    265.0000,      3.1902
    270.0000,      2.3619
    275.0000,      1.5055
    280.0000,     0.99924
    285.0000,     0.80468
    290.0000,     0.81808
    295.0000,     0.98522
    300.0000,      1.2559
    305.0000,      1.5133
    310.0000,      1.6096
    315.0000,      1.5393
    320.0000,      1.3488
    325.0000,      1.0148
    330.0000,     0.73196
                  0.53923
LAYER 14
54,      52.4531
     65.0000,      6.1224
     70.0000,      5.5106
     75.0000,      5.4126
     80.0000,      5.7783
     85.0000,      6.5658
     90.0000,      7.8208
     95.0000,      9.9980
    100.0000,      13.907
    105.0000,      20.760
    110.0000,      33.153
    115.0000,      55.590
    120.0000,      92.920
    125.0000,      142.94
    130.0000,      185.07
    135.0000,      187.57
    140.0000,      144.54
    145.0000,      87.369
    150.0000,      45.058
    155.0000,      21.935
    160.0000,      10.928
    165.0000,      5.8622
    170.0000,      3.4876
    175.0000,      2.3354
    180.0000,      1.7573
    185.0000,      1.4545
    190.0000,      1.2736
    195.0000,      1.1283
    200.0000,     0.97789
    205.0000,     0.82232
    210.0000,     0.68577
    215.0000,     0.59294
    220.0000,     0.55841
    225.0000,     0.59205
    230.0000,     0.70912
    235.0000,     0.93729
    240.0000,      1.3186
    245.0000,      1.9000
    250.0000,      2.6881
    255.0000,      3.5466
    260.0000,      4.1249
    265.0000,      4.0657
    270.0000,      3.4149
    275.0000,      2.6004
    280.0000,      1.9720
    285.0000,      1.6116
    290.0000,      1.4618
    295.0000,      1.4390
    300.0000,      1.4564
    305.0000,      1.4404
    310.0000,      1.3856
    315.0000,      1.2891
    320.0000,      1.0847
    325.0000,     0.83951
                  0.62619
LAYER 15
51,      59.5734
     75.0000,      10.372
     80.0000,      11.173
     85.0000,      12.034
     90.0000,      14.225
     95.0000,      17.309
    100.0000,      22.737
    105.0000,      32.178
    110.0000,      47.257
    115.0000,      69.220
    120.0000,      96.867
    125.0000,      123.17
    130.0000,      135.17
    135.0000,      123.22
    140.0000,      92.372
    145.0000,      58.444
    150.0000,      32.965
    155.0000,      17.672
    160.0000,      9.5075
    165.0000,      5.3327
    170.0000,      3.1949
    175.0000,      2.0735
    180.0000,      1.4646
    185.0000,      1.1195
    190.0000,     0.91252
    195.0000,     0.77894
    200.0000,     0.68685
    205.0000,     0.62421
    210.0000,     0.59107
    215.0000,     0.59461
    220.0000,     0.64755
    225.0000,     0.76986
    230.0000,     0.99172
    235.0000,      1.3541
    240.0000,      1.9006
    245.0000,      2.6526
    250.0000,      3.5585
    255.0000,      4.4386
    260.0000,      5.0038
    265.0000,      5.0244
    270.0000,      4.5329
    275.0000,      3.7983
    280.0000,      3.0956
    285.0000,      2.5550
    290.0000,      2.1808
    295.0000,      1.9244
    300.0000,      1.7347
    305.0000,      1.5864
    310.0000,      1.4488
    315.0000,      1.2646
    320.0000,      1.0747
                  0.84338
LAYER 16
49,      67.4058
     80.0000,      24.058
     85.0000,      22.146
     90.0000,      22.725
     95.0000,      24.717
    100.0000,      28.563
    105.0000,      34.535
    110.0000,      43.055
    115.0000,      53.928
    120.0000,      64.665
    125.0000,      70.889
    130.0000,      69.004
    135.0000,      58.912
    140.0000,      44.261
    145.0000,      29.829
    150.0000,      18.611
    155.0000,      11.156
    160.0000,      6.6475
    165.0000,      4.0442
    170.0000,      2.5608
    175.0000,      1.7110
    180.0000,      1.2170
    185.0000,     0.92499
    190.0000,     0.75061
    195.0000,     0.64796
    200.0000,     0.59303
    205.0000,     0.57519
    210.0000,     0.59294
    215.0000,     0.65234
    220.0000,     0.76713
    225.0000,     0.95971
    230.0000,      1.2612
    235.0000,      1.7070
    240.0000,      2.3232
    245.0000,      3.1008
    250.0000,      3.9629
    255.0000,      4.7523
    260.0000,      5.2712
    265.0000,      5.3797
    270.0000,      5.0808
    275.0000,      4.5133
    280.0000,      3.8618
    285.0000,      3.2684
    290.0000,      2.7971
    295.0000,      2.4401
    300.0000,      2.1432
    305.0000,      1.8908
    310.0000,      1.6567
    315.0000,      1.4818
                   1.2415
LAYER 17
45,      76.0213
     90.0000,      33.189
     95.0000,      28.382
    100.0000,      26.965
    105.0000,      27.484
    110.0000,      28.541
    115.0000,      29.490
    120.0000,      30.135
    125.0000,      29.882
    130.0000,      27.695
    135.0000,      23.506
    140.0000,      18.304
    145.0000,      13.324
    150.0000,      9.2604
    155.0000,      6.2639
    160.0000,      4.2050
    165.0000,      2.8517
    170.0000,      1.9821
    175.0000,      1.4280
    180.0000,      1.0766
    185.0000,     0.85604
    190.0000,     0.72158
    195.0000,     0.64644
    200.0000,     0.61592
    205.0000,     0.62387
    210.0000,     0.67090
    215.0000,     0.76371
    220.0000,     0.91513
    225.0000,      1.1436
    230.0000,      1.4712
    235.0000,      1.9169
    240.0000,      2.4859
    245.0000,      3.1542
    250.0000,      3.8570
    255.0000,      4.4891
    260.0000,      4.9291
    265.0000,      5.0867
    270.0000,      4.9526
    275.0000,      4.6122
    280.0000,      4.1923
    285.0000,      3.7741
    290.0000,      3.3634
    295.0000,      2.9597
    300.0000,      2.5946
    305.0000,      2.3308
                   1.9292
LAYER 18
41,      85.4985
    100.0000,      23.020
    105.0000,      17.170
    110.0000,      14.509
    115.0000,      13.056
    120.0000,      11.919
    125.0000,      10.621
    130.0000,      9.3465
    135.0000,      8.1010
    140.0000,      6.8065
    145.0000,      5.4789
    150.0000,      4.3015
    155.0000,      3.3356
    160.0000,      2.5729
    165.0000,      1.9932
    170.0000,      1.5673
    175.0000,      1.2617
    180.0000,      1.0445
    185.0000,     0.89470
    190.0000,     0.79882
    195.0000,     0.74789
    200.0000,     0.73635
    205.0000,     0.76255
    210.0000,     0.82881
    215.0000,     0.94121
    220.0000,      1.1091
    225.0000,      1.3441
    230.0000,      1.6574
    235.0000,      2.0549
    240.0000,      2.5318
    245.0000,      3.0660
    250.0000,      3.6088
    255.0000,      4.0891
    260.0000,      4.4414
    265.0000,      4.6390
    270.0000,      4.7030
    275.0000,      4.6536
    280.0000,      4.4676
    285.0000,      4.1708
    290.0000,      3.9063
    295.0000,      3.6037
                   3.1514
LAYER 19
37,      95.9233
    110.0000,      6.7273
    115.0000,      4.9117
    120.0000,      4.0391
    125.0000,      3.5237
    130.0000,      3.1210
    135.0000,      2.6830
    140.0000,      2.3457
    145.0000,      2.0772
    150.0000,      1.8291
    155.0000,      1.6411
    160.0000,      1.4862
    165.0000,      1.3546
    170.0000,      1.2382
    175.0000,      1.1462
    180.0000,      1.0792
    185.0000,      1.0272
    190.0000,     0.98804
    195.0000,     0.96872
    200.0000,     0.97714
    205.0000,      1.0190
    210.0000,      1.0996
    215.0000,      1.2251
    220.0000,      1.4023
    225.0000,      1.6365
    230.0000,      1.9310
    235.0000,      2.2866
    240.0000,      2.6984
    245.0000,      3.1395
    250.0000,      3.5679
    255.0000,      3.9726
    260.0000,      4.3384
    265.0000,      4.6295
    270.0000,      4.7960
    275.0000,      4.8691
    280.0000,      4.9769
    285.0000,      4.8966
                   4.6996
LAYER 20
32,     107.3907
    125.0000,      1.3643
    130.0000,      1.0956
    135.0000,     0.95869
    140.0000,     0.87737
    145.0000,     0.84449
    150.0000,     0.81819
    155.0000,     0.81813
    160.0000,     0.84873
    165.0000,     0.90549
    170.0000,     0.98174
    175.0000,      1.0480
    180.0000,      1.1203
    185.0000,      1.2076
    190.0000,      1.2907
    195.0000,      1.3539
    200.0000,      1.4092
    205.0000,      1.4776
    210.0000,      1.5761
    215.0000,      1.7183
    220.0000,      1.9129
    225.0000,      2.1621
    230.0000,      2.4686
    235.0000,      2.8319
    240.0000,      3.2274
    245.0000,      3.6217
    250.0000,      4.0653
    255.0000,      4.5243
    260.0000,      4.8641
    265.0000,      5.1271
    270.0000,      5.4893
    275.0000,      5.6831
                   5.9176
LAYER 21
23,     120.0047
    150.0000,     0.36721
    155.0000,     0.42030
    160.0000,     0.50837
    165.0000,     0.63465
    170.0000,     0.80430
    175.0000,      1.0211
    180.0000,      1.2526
    185.0000,      1.4791
    190.0000,      1.7264
    195.0000,      1.9787
    200.0000,      2.1914
    205.0000,      2.3705
    210.0000,      2.5405
    215.0000,      2.7259
    220.0000,      2.9541
    225.0000,      3.2586
    230.0000,      3.6315
    235.0000,      4.0211
    240.0000,      4.4390
    245.0000,      4.9723
    250.0000,      5.5847
    255.0000,      5.9884
                   6.4724
LAYER 22
19,     133.8802
    160.0000,     0.26165
    165.0000,     0.48358
    170.0000,     0.75097
    175.0000,      1.0421
    180.0000,      1.4822
    185.0000,      2.0570
    190.0000,      2.5752
    195.0000,      3.0867
    200.0000,      3.5640
    205.0000,      4.0081
    210.0000,      4.4874
    215.0000,      4.9467
    220.0000,      5.3856
    225.0000,      5.8563
    230.0000,      6.2655
    235.0000,      6.7947
    240.0000,      7.4122
    245.0000,      7.9118
                   8.4663
LAYER 23
13,     149.1432
    175.0000,      1.0516
    180.0000,      2.2826
    185.0000,      3.6674
    190.0000,      4.6433
    195.0000,      5.3368
    200.0000,      6.0670
    205.0000,      6.8131
    210.0000,      7.9206
    215.0000,      9.6138
    220.0000,      11.807
    225.0000,      13.700
    230.0000,      14.138
                   13.452
LAYER 24
9, 
    185.0000,      15.920
    190.0000,      11.582
    195.0000,      9.9715
    200.0000,      10.387
    205.0000,      11.525
    210.0000,      13.648
    215.0000,      18.330
    220.0000,      27.843
                   47.300
CALCULATED APPARENT RESISTIVITY
    110.0000,       5.0000,   1.00000,      14.084
    115.0000,       5.0000,   1.00000,      12.335
    120.0000,       5.0000,   1.00000,      11.741
    125.0000,       5.0000,   1.00000,      12.870
    130.0000,       5.0000,   1.00000,      12.613
    135.0000,       5.0000,   1.00000,      9.8778
    140.0000,       5.0000,   1.00000,      12.874
    145.0000,       5.0000,   1.00000,      10.958
    150.0000,       5.0000,   1.00000,      11.303
    155.0000,       5.0000,   1.00000,      9.8598
    160.0000,       5.0000,   1.00000,      8.0405
    165.0000,       5.0000,   1.00000,      10.602
    170.0000,       5.0000,   1.00000,      9.4661
    175.0000,       5.0000,   1.00000,      10.837
    180.0000,       5.0000,   1.00000,      8.3729
    185.0000,       5.0000,   1.00000,      11.838
    190.0000,       5.0000,   1.00000,      8.5961
    195.0000,       5.0000,   1.00000,      7.7132
    200.0000,       5.0000,   1.00000,      10.397
    205.0000,       5.0000,   1.00000,      7.6250
    210.0000,       5.0000,   1.00000,      11.189
    215.0000,       5.0000,   1.00000,      6.7167
    220.0000,       5.0000,   1.00000,      7.6242
    225.0000,       5.0000,   1.00000,      6.7106
    230.0000,       5.0000,   1.00000,      8.4867
    235.0000,       5.0000,   1.00000,      8.9841
    240.0000,       5.0000,   1.00000,      9.6319
    245.0000,       5.0000,   1.00000,      9.0315
    250.0000,       5.0000,   1.00000,      10.733
    255.0000,       5.0000,   1.00000,      5.7672
    260.0000,       5.0000,   1.00000,      9.1272
    265.0000,       5.0000,   1.00000,      6.5466
    107.5000,       5.0000,   2.00000,      8.2978
    112.5000,       5.0000,   2.00000,      8.3667
    117.5000,       5.0000,   2.00000,      7.6992
    122.5000,       5.0000,   2.00000,      9.1039
    127.5000,       5.0000,   2.00000,      8.0684
    132.5000,       5.0000,   2.00000,      5.1420
    137.5000,       5.0000,   2.00000,      10.202
    142.5000,       5.0000,   2.00000,      9.9761
    147.5000,       5.0000,   2.00000,      5.9335
    152.5000,       5.0000,   2.00000,      9.8748
    157.5000,       5.0000,   2.00000,      8.1935
    162.5000,       5.0000,   2.00000,      7.7462
    167.5000,       5.0000,   2.00000,      7.8931
    172.5000,       5.0000,   2.00000,      7.3930
    177.5000,       5.0000,   2.00000,      5.6905
    182.5000,       5.0000,   2.00000,      7.3174
    187.5000,       5.0000,   2.00000,      7.0197
    192.5000,       5.0000,   2.00000,      5.7503
    197.5000,       5.0000,   2.00000,      10.664
    202.5000,       5.0000,   2.00000,      8.1145
    207.5000,       5.0000,   2.00000,      6.2975
    212.5000,       5.0000,   2.00000,      5.0461
    217.5000,       5.0000,   2.00000,      6.2932
    222.5000,       5.0000,   2.00000,      6.6270
    227.5000,       5.0000,   2.00000,      6.8106
    232.5000,       5.0000,   2.00000,      6.0925
    237.5000,       5.0000,   2.00000,      6.4566
    242.5000,       5.0000,   2.00000,      7.3991
    247.5000,       5.0000,   2.00000,      7.8015
    252.5000,       5.0000,   2.00000,      4.0226
    257.5000,       5.0000,   2.00000,      7.7422
    262.5000,       5.0000,   2.00000,      7.8145
    267.5000,       5.0000,   2.00000,      6.5910
    272.5000,       5.0000,   2.00000,      40.912
    277.5000,       5.0000,   2.00000,      6.1518
    282.5000,       5.0000,   2.00000,      3.5229
    287.5000,       5.0000,   2.00000,      9.6803
    292.5000,       5.0000,   2.00000,      7.7905
     30.0000,      10.0000,   1.00000,      7.0307
     40.0000,      10.0000,   1.00000,      5.4259
     50.0000,      10.0000,   1.00000,      9.5355
     60.0000,      10.0000,   1.00000,      7.4046
     70.0000,      10.0000,   1.00000,      10.156
     80.0000,      10.0000,   1.00000,      5.3406
     90.0000,      10.0000,   1.00000,      6.5100
    100.0000,      10.0000,   1.00000,      6.3574
    110.0000,      10.0000,   1.00000,      7.0995
    115.0000,      10.0000,   1.00000,      7.2479
    120.0000,      10.0000,   1.00000,      7.1985
    125.0000,      10.0000,   1.00000,      8.0054
    130.0000,      10.0000,   1.00000,      6.4840
    135.0000,      10.0000,   1.00000,      5.7816
    140.0000,      10.0000,   1.00000,      9.4956
    145.0000,      10.0000,   1.00000,      8.2244
    150.0000,      10.0000,   1.00000,      5.5482
    155.0000,      10.0000,   1.00000,      9.0604
    160.0000,      10.0000,   1.00000,      7.8987
    165.0000,      10.0000,   1.00000,      6.9698
    170.0000,      10.0000,   1.00000,      7.2000
    175.0000,      10.0000,   1.00000,      6.2829
    180.0000,      10.0000,   1.00000,      5.5473
    185.0000,      10.0000,   1.00000,      6.3243
    190.0000,      10.0000,   1.00000,      6.1079
    195.0000,      10.0000,   1.00000,      6.3317
    200.0000,      10.0000,   1.00000,      9.6705
    205.0000,      10.0000,   1.00000,      7.5378
    210.0000,      10.0000,   1.00000,      5.1688
    215.0000,      10.0000,   1.00000,      4.9205
    220.0000,      10.0000,   1.00000,      6.0345
    225.0000,      10.0000,   1.00000,      6.8479
    230.0000,      10.0000,   1.00000,      6.1557
    235.0000,      10.0000,   1.00000,      5.5184
    240.0000,      10.0000,   1.00000,      6.0205
    245.0000,      10.0000,   1.00000,      7.2200
    250.0000,      10.0000,   1.00000,      6.1300
    255.0000,      10.0000,   1.00000,      4.6609
    260.0000,      10.0000,   1.00000,      7.7186
    270.0000,      10.0000,   1.00000,      20.140
    275.0000,      10.0000,   1.00000,      29.224
    280.0000,      10.0000,   1.00000,      5.2420
    285.0000,      10.0000,   1.00000,      3.6015
    290.0000,      10.0000,   1.00000,      8.9656
    300.0000,      10.0000,   1.00000,      10.325
    310.0000,      10.0000,   1.00000,      10.649
    320.0000,      10.0000,   1.00000,      8.9643
    330.0000,      10.0000,   1.00000,      9.8293
    110.0000,       5.0000,   3.00000,      4.7030
    115.0000,       5.0000,   3.00000,      5.0103
    120.0000,       5.0000,   3.00000,      6.1970
    125.0000,       5.0000,   3.00000,      5.8082
    130.0000,       5.0000,   3.00000,      3.3153
    135.0000,       5.0000,   3.00000,      7.0607
    140.0000,       5.0000,   3.00000,      8.0822
    145.0000,       5.0000,   3.00000,      4.7211
    150.0000,       5.0000,   3.00000,      4.7777
    155.0000,       5.0000,   3.00000,      7.4317
    160.0000,       5.0000,   3.00000,      7.3090
    165.0000,       5.0000,   3.00000,      5.4170
    170.0000,       5.0000,   3.00000,      5.8137
    175.0000,       5.0000,   3.00000,      4.0628
    180.0000,       5.0000,   3.00000,      5.2609
    185.0000,       5.0000,   3.00000,      4.3382
    190.0000,       5.0000,   3.00000,      4.2842
    195.0000,       5.0000,   3.00000,      7.4943
    200.0000,       5.0000,   3.00000,      7.6828
    205.0000,       5.0000,   3.00000,      6.3844
    210.0000,       5.0000,   3.00000,      2.9113
    215.0000,       5.0000,   3.00000,      4.6693
    220.0000,       5.0000,   3.00000,      5.5172
    225.0000,       5.0000,   3.00000,      7.2896
    230.0000,       5.0000,   3.00000,      4.8460
    240.0000,       5.0000,   3.00000,      5.1481
    245.0000,       5.0000,   3.00000,      6.8618
    250.0000,       5.0000,   3.00000,      2.7870
    255.0000,       5.0000,   3.00000,      5.9376
    260.0000,       5.0000,   3.00000,      7.6714
    270.0000,       5.0000,   3.00000,      47.237
    112.5000,       5.0000,   4.00000,      2.9846
    117.5000,       5.0000,   4.00000,      4.3558
    122.5000,       5.0000,   4.00000,      4.2981
    127.5000,       5.0000,   4.00000,      2.7054
    132.5000,       5.0000,   4.00000,      6.5533
    137.5000,       5.0000,   4.00000,      6.0916
    142.5000,       5.0000,   4.00000,      3.6237
    147.5000,       5.0000,   4.00000,      3.7226
    152.5000,       5.0000,   4.00000,      3.5597
    157.5000,       5.0000,   4.00000,      6.2863
    162.5000,       5.0000,   4.00000,      5.0039
    167.5000,       5.0000,   4.00000,      4.1039
    172.5000,       5.0000,   4.00000,      3.3019
    177.5000,       5.0000,   4.00000,      4.0569
    182.5000,       5.0000,   4.00000,      3.2877
    187.5000,       5.0000,   4.00000,      2.7443
    192.5000,       5.0000,   4.00000,      5.6647
    197.5000,       5.0000,   4.00000,      5.6272
    202.5000,       5.0000,   4.00000,      5.9536
    207.5000,       5.0000,   4.00000,      2.8838
    217.5000,       5.0000,   4.00000,      4.2652
    222.5000,       5.0000,   4.00000,      6.6455
    227.5000,       5.0000,   4.00000,      4.9963
    232.5000,       5.0000,   4.00000,      3.5042
    237.5000,       5.0000,   4.00000,      3.7316
    242.5000,       5.0000,   4.00000,      4.8975
    247.5000,       5.0000,   4.00000,      2.3987
    252.5000,       5.0000,   4.00000,      4.5114
    257.5000,       5.0000,   4.00000,      6.2557
    267.5000,       5.0000,   4.00000,      66.442
    272.5000,       5.0000,   4.00000,      5.9301
    277.5000,       5.0000,   4.00000,      2.9798
    282.5000,       5.0000,   4.00000,      3.3679
    287.5000,       5.0000,   4.00000,      2.8254
     15.0000,      10.0000,   2.00000,      96.282
     25.0000,      10.0000,   2.00000,      3.3935
     35.0000,      10.0000,   2.00000,      3.1402
     45.0000,      10.0000,   2.00000,      4.5100
     55.0000,      10.0000,   2.00000,      5.3185
     65.0000,      10.0000,   2.00000,      4.4459
     75.0000,      10.0000,   2.00000,      5.3466
     85.0000,      10.0000,   2.00000,      5.0313
     95.0000,      10.0000,   2.00000,      5.3348
    105.0000,      10.0000,   2.00000,      4.6017
    115.0000,      10.0000,   2.00000,      3.0486
    120.0000,      10.0000,   2.00000,      3.9797
    125.0000,      10.0000,   2.00000,      3.5383
    130.0000,      10.0000,   2.00000,      4.4451
    135.0000,      10.0000,   2.00000,      6.2889
    140.0000,      10.0000,   2.00000,      4.7381
    145.0000,      10.0000,   2.00000,      3.3467
    150.0000,      10.0000,   2.00000,      3.3689
    155.0000,      10.0000,   2.00000,      3.3891
    160.0000,      10.0000,   2.00000,      5.4745
    165.0000,      10.0000,   2.00000,      4.5601
    170.0000,      10.0000,   2.00000,      3.4986
    175.0000,      10.0000,   2.00000,      3.3913
    180.0000,      10.0000,   2.00000,      3.5234
    185.0000,      10.0000,   2.00000,      2.8540
    190.0000,      10.0000,   2.00000,      3.2703
    195.0000,      10.0000,   2.00000,      5.2552
    200.0000,      10.0000,   2.00000,      5.1998
    205.0000,      10.0000,   2.00000,      4.6395
    210.0000,      10.0000,   2.00000,      2.9292
    215.0000,      10.0000,   2.00000,      3.0065
    220.0000,      10.0000,   2.00000,      4.7587
    225.0000,      10.0000,   2.00000,      5.7694
    230.0000,      10.0000,   2.00000,      4.4172
    235.0000,      10.0000,   2.00000,      3.3604
    240.0000,      10.0000,   2.00000,      3.7007
    245.0000,      10.0000,   2.00000,      3.6088
    250.0000,      10.0000,   2.00000,      3.0601
    255.0000,      10.0000,   2.00000,      4.7157
    265.0000,      10.0000,   2.00000,      31.976
    270.0000,      10.0000,   2.00000,      42.893
    275.0000,      10.0000,   2.00000,      4.6920
    280.0000,      10.0000,   2.00000,      2.9243
    285.0000,      10.0000,   2.00000,      2.9915
    295.0000,      10.0000,   2.00000,      6.1390
    305.0000,      10.0000,   2.00000,      5.2218
    315.0000,      10.0000,   2.00000,      6.6162
    325.0000,      10.0000,   2.00000,      8.6714
    335.0000,      10.0000,   2.00000,      4.0690
    345.0000,      10.0000,   2.00000,      3.5839
    355.0000,      10.0000,   2.00000,      5.0275
    365.0000,      10.0000,   2.00000,      2.9512
    375.0000,      10.0000,   2.00000,      2.8451
    385.0000,      10.0000,   2.00000,      2.8902
     30.0000,      20.0000,   1.00000,      2.8658
     40.0000,      20.0000,   1.00000,      3.5226
     50.0000,      20.0000,   1.00000,      4.2237
     60.0000,      20.0000,   1.00000,      4.6479
     70.0000,      20.0000,   1.00000,      3.9135
     80.0000,      20.0000,   1.00000,      5.1374
     90.0000,      20.0000,   1.00000,      4.7890
    100.0000,      20.0000,   1.00000,      4.7762
    110.0000,      20.0000,   1.00000,      3.9634
    120.0000,      20.0000,   1.00000,      2.9306
    125.0000,      20.0000,   1.00000,      4.2579
    130.0000,      20.0000,   1.00000,      4.7654
    135.0000,      20.0000,   1.00000,      4.5619
    140.0000,      20.0000,   1.00000,      5.0104
    145.0000,      20.0000,   1.00000,      3.8839
    150.0000,      20.0000,   1.00000,      3.0008
    155.0000,      20.0000,   1.00000,      3.0362
    160.0000,      20.0000,   1.00000,      2.9969
    165.0000,      20.0000,   1.00000,      4.6392
    170.0000,      20.0000,   1.00000,      4.0060
    175.0000,      20.0000,   1.00000,      3.2619
    180.0000,      20.0000,   1.00000,      3.0085
    185.0000,      20.0000,   1.00000,      3.2050
    190.0000,      20.0000,   1.00000,      3.1108
    195.0000,      20.0000,   1.00000,      3.3972
    200.0000,      20.0000,   1.00000,      4.5181
    205.0000,      20.0000,   1.00000,      4.1898
    210.0000,      20.0000,   1.00000,      4.0450
    215.0000,      20.0000,   1.00000,      3.1648
    220.0000,      20.0000,   1.00000,      3.2162
    225.0000,      20.0000,   1.00000,      4.2329
    230.0000,      20.0000,   1.00000,      4.8655
    235.0000,      20.0000,   1.00000,      4.0135
    240.0000,      20.0000,   1.00000,      2.9879
    245.0000,      20.0000,   1.00000,      3.0293
    250.0000,      20.0000,   1.00000,      3.4554
    260.0000,      20.0000,   1.00000,      10.185
    265.0000,      20.0000,   1.00000,      15.128
    270.0000,      20.0000,   1.00000,      23.055
    275.0000,      20.0000,   1.00000,      29.679
    280.0000,      20.0000,   1.00000,      3.8975
    290.0000,      20.0000,   1.00000,      2.6669
    300.0000,      20.0000,   1.00000,      5.0780
    310.0000,      20.0000,   1.00000,      4.5784
    320.0000,      20.0000,   1.00000,      6.4072
    330.0000,      20.0000,   1.00000,      6.8378
    340.0000,      20.0000,   1.00000,      3.6006
    350.0000,      20.0000,   1.00000,      3.9625
    360.0000,      20.0000,   1.00000,      4.2184
    370.0000,      20.0000,   1.00000,      2.5958
    380.0000,      20.0000,   1.00000,      2.6347
    115.0000,       5.0000,   5.00000,      3.1446
    120.0000,       5.0000,   5.00000,      3.4156
    125.0000,       5.0000,   5.00000,      2.3986
    130.0000,       5.0000,   5.00000,      7.0546
    135.0000,       5.0000,   5.00000,      5.8922
    140.0000,       5.0000,   5.00000,      2.7078
    145.0000,       5.0000,   5.00000,      2.9313
    150.0000,       5.0000,   5.00000,      2.8382
    155.0000,       5.0000,   5.00000,      3.1331
    160.0000,       5.0000,   5.00000,      4.2567
    165.0000,       5.0000,   5.00000,      3.8944
    170.0000,       5.0000,   5.00000,      2.5908
    175.0000,       5.0000,   5.00000,      3.5253
    180.0000,       5.0000,   5.00000,      2.7232
    185.0000,       5.0000,   5.00000,      2.2035
    190.0000,       5.0000,   5.00000,      4.0592
    195.0000,       5.0000,   5.00000,      4.6410
    200.0000,       5.0000,   5.00000,      4.5587
    205.0000,       5.0000,   5.00000,      2.6682
    210.0000,       5.0000,   5.00000,      2.9974
    220.0000,       5.0000,   5.00000,      5.4991
    225.0000,       5.0000,   5.00000,      4.4552
    230.0000,       5.0000,   5.00000,      3.5484
    235.0000,       5.0000,   5.00000,      3.1447
    240.0000,       5.0000,   5.00000,      3.6543
    245.0000,       5.0000,   5.00000,      1.6758
    250.0000,       5.0000,   5.00000,      4.0521
    255.0000,       5.0000,   5.00000,      5.0220
    265.0000,       5.0000,   5.00000,      64.351
    270.0000,       5.0000,   5.00000,      7.5688
    275.0000,       5.0000,   5.00000,      2.8348
    117.5000,       5.0000,   6.00000,      2.9457
    122.5000,       5.0000,   6.00000,      2.2988
    127.5000,       5.0000,   6.00000,      7.5736
    132.5000,       5.0000,   6.00000,      6.3489
    137.5000,       5.0000,   6.00000,      2.5811
    142.5000,       5.0000,   6.00000,      2.3258
    147.5000,       5.0000,   6.00000,      2.3417
    152.5000,       5.0000,   6.00000,      2.6134
    157.5000,       5.0000,   6.00000,      2.3094
    162.5000,       5.0000,   6.00000,      3.3965
    167.5000,       5.0000,   6.00000,      2.6174
    172.5000,       5.0000,   6.00000,      3.0881
    177.5000,       5.0000,   6.00000,      2.5184
    182.5000,       5.0000,   6.00000,      1.9383
    187.5000,       5.0000,   6.00000,      3.5903
    192.5000,       5.0000,   6.00000,      3.8195
    197.5000,       5.0000,   6.00000,      3.9409
    202.5000,       5.0000,   6.00000,      2.0943
    207.5000,       5.0000,   6.00000,      2.8039
    212.5000,       5.0000,   6.00000,      3.0939
    222.5000,       5.0000,   6.00000,      3.6256
    227.5000,       5.0000,   6.00000,      3.1526
    232.5000,       5.0000,   6.00000,      3.2206
    237.5000,       5.0000,   6.00000,      3.1284
    242.5000,       5.0000,   6.00000,      1.2437
    247.5000,       5.0000,   6.00000,      2.9373
    252.5000,       5.0000,   6.00000,      4.6054
    262.5000,       5.0000,   6.00000,      50.520
    282.5000,       5.0000,   6.00000,      2.0309
    125.0000,      25.0000,   1.00000,      4.2843
    130.0000,      25.0000,   1.00000,      4.4721
    135.0000,      25.0000,   1.00000,      4.4847
    140.0000,      25.0000,   1.00000,      4.9227
    145.0000,      25.0000,   1.00000,      3.4911
    150.0000,      25.0000,   1.00000,      2.2805
    155.0000,      25.0000,   1.00000,      2.4091
    160.0000,      25.0000,   1.00000,      2.3964
    165.0000,      25.0000,   1.00000,      2.4637
    170.0000,      25.0000,   1.00000,      3.3637
    175.0000,      25.0000,   1.00000,      3.0918
    180.0000,      25.0000,   1.00000,      2.6823
    185.0000,      25.0000,   1.00000,      3.0146
    190.0000,      25.0000,   1.00000,      2.8609
    195.0000,      25.0000,   1.00000,      2.8902
    200.0000,      25.0000,   1.00000,      3.3089
    205.0000,      25.0000,   1.00000,      3.3483
    210.0000,      25.0000,   1.00000,      3.1513
    215.0000,      25.0000,   1.00000,      2.9475
    220.0000,      25.0000,   1.00000,      3.1359
    225.0000,      25.0000,   1.00000,      3.0478
    230.0000,      25.0000,   1.00000,      3.7862
    235.0000,      25.0000,   1.00000,      3.2726
    240.0000,      25.0000,   1.00000,      2.8949
    245.0000,      25.0000,   1.00000,      2.5416
    255.0000,      25.0000,   1.00000,      5.4403
    260.0000,      25.0000,   1.00000,      8.8860
    265.0000,      25.0000,   1.00000,      11.216
    270.0000,      25.0000,   1.00000,      16.305
    275.0000,      25.0000,   1.00000,      24.191
     20.0000,      10.0000,   3.00000,      4.7636
     30.0000,      10.0000,   3.00000,      1.8105
     40.0000,      10.0000,   3.00000,      4.2875
     50.0000,      10.0000,   3.00000,      3.6512
     70.0000,      10.0000,   3.00000,      2.8488
     80.0000,      10.0000,   3.00000,      4.7191
     90.0000,      10.0000,   3.00000,      4.3044
    100.0000,      10.0000,   3.00000,      3.6591
    110.0000,      10.0000,   3.00000,      2.6867
    120.0000,      10.0000,   3.00000,      2.6946
    130.0000,      10.0000,   3.00000,      7.2195
    140.0000,      10.0000,   3.00000,      2.4535
    150.0000,      10.0000,   3.00000,      2.3091
    160.0000,      10.0000,   3.00000,      2.2124
    170.0000,      10.0000,   3.00000,      2.8978
    180.0000,      10.0000,   3.00000,      2.2430
    190.0000,      10.0000,   3.00000,      3.6244
    200.0000,      10.0000,   3.00000,      3.0437
    210.0000,      10.0000,   3.00000,      2.8562
    220.0000,      10.0000,   3.00000,      3.6357
    230.0000,      10.0000,   3.00000,      3.0577
    240.0000,      10.0000,   3.00000,      2.2429
    250.0000,      10.0000,   3.00000,      3.1485
    260.0000,      10.0000,   3.00000,      21.123
    270.0000,      10.0000,   3.00000,      5.2132
    280.0000,      10.0000,   3.00000,      2.3085
    290.0000,      10.0000,   3.00000,      2.0177
    300.0000,      10.0000,   3.00000,      2.9560
    310.0000,      10.0000,   3.00000,      3.2916
    320.0000,      10.0000,   3.00000,      5.9891
    330.0000,      10.0000,   3.00000,      3.1705
    340.0000,      10.0000,   3.00000,      2.6636
    122.5000,      15.0000,   2.00000,      4.2683
    127.5000,      15.0000,   2.00000,      5.4049
    132.5000,      15.0000,   2.00000,      6.1255
    137.5000,      15.0000,   2.00000,      4.2033
    142.5000,      15.0000,   2.00000,      2.3374
    147.5000,      15.0000,   2.00000,      2.1341
    152.5000,      15.0000,   2.00000,      2.1991
    157.5000,      15.0000,   2.00000,      2.2723
    162.5000,      15.0000,   2.00000,      2.0804
    167.5000,      15.0000,   2.00000,      3.0016
    172.5000,      15.0000,   2.00000,      2.8213
    177.5000,      15.0000,   2.00000,      2.5573
    182.5000,      15.0000,   2.00000,      2.5479
    187.5000,      15.0000,   2.00000,      2.8419
    192.5000,      15.0000,   2.00000,      3.5575
    197.5000,      15.0000,   2.00000,      3.1489
    202.5000,      15.0000,   2.00000,      2.7945
    207.5000,      15.0000,   2.00000,      2.2370
    212.5000,      15.0000,   2.00000,      3.1765
    217.5000,      15.0000,   2.00000,      3.4312
    227.5000,      15.0000,   2.00000,      3.0111
    232.5000,      15.0000,   2.00000,      3.0220
    237.5000,      15.0000,   2.00000,      2.6720
    242.5000,      15.0000,   2.00000,      2.1847
    247.5000,      15.0000,   2.00000,      1.9564
    257.5000,      15.0000,   2.00000,      12.872
    262.5000,      15.0000,   2.00000,      16.838
    267.5000,      15.0000,   2.00000,      23.868
    277.5000,      15.0000,   2.00000,      2.9674
    120.0000,       5.0000,   7.00000,      2.3598
    125.0000,       5.0000,   7.00000,      8.1682
    130.0000,       5.0000,   7.00000,      6.7473
    135.0000,       5.0000,   7.00000,      2.7242
    140.0000,       5.0000,   7.00000,      2.2834
    145.0000,       5.0000,   7.00000,      1.9754
    150.0000,       5.0000,   7.00000,      2.2656
    155.0000,       5.0000,   7.00000,      2.0474
    160.0000,       5.0000,   7.00000,      2.0831
    165.0000,       5.0000,   7.00000,      2.3980
    170.0000,       5.0000,   7.00000,      3.2717
    175.0000,       5.0000,   7.00000,      2.3889
    180.0000,       5.0000,   7.00000,      1.8757
    185.0000,       5.0000,   7.00000,      3.4082
    190.0000,       5.0000,   7.00000,      3.6700
    195.0000,       5.0000,   7.00000,      3.4266
    200.0000,       5.0000,   7.00000,      1.8474
    205.0000,       5.0000,   7.00000,      2.2703
    210.0000,       5.0000,   7.00000,      2.9258
    215.0000,       5.0000,   7.00000,      4.3583
    225.0000,       5.0000,   7.00000,      2.5888
    230.0000,       5.0000,   7.00000,      2.9313
    235.0000,       5.0000,   7.00000,      3.1868
    240.0000,       5.0000,   7.00000,      1.0623
    250.0000,       5.0000,   7.00000,      3.4300
    260.0000,       5.0000,   7.00000,      40.040
     30.0000,      30.0000,   1.00000,      3.8901
     40.0000,      30.0000,   1.00000,      2.4518
     50.0000,      30.0000,   1.00000,      3.9516
     60.0000,      30.0000,   1.00000,      3.3917
     70.0000,      30.0000,   1.00000,      3.0908
     80.0000,      30.0000,   1.00000,      2.9117
     90.0000,      30.0000,   1.00000,      4.2464
    100.0000,      30.0000,   1.00000,      3.7943
    120.0000,      30.0000,   1.00000,      4.4655
    130.0000,      30.0000,   1.00000,      4.4881
    135.0000,      30.0000,   1.00000,      4.5017
    140.0000,      30.0000,   1.00000,      4.8743
    145.0000,      30.0000,   1.00000,      3.4996
    150.0000,      30.0000,   1.00000,      2.2005
    155.0000,      30.0000,   1.00000,      2.0007
    160.0000,      30.0000,   1.00000,      2.1233
    165.0000,      30.0000,   1.00000,      2.1940
    170.0000,      30.0000,   1.00000,      2.0668
    175.0000,      30.0000,   1.00000,      2.8952
    180.0000,      30.0000,   1.00000,      2.9802
    185.0000,      30.0000,   1.00000,      2.9540
    190.0000,      30.0000,   1.00000,      2.7415
    195.0000,      30.0000,   1.00000,      2.6876
    200.0000,      30.0000,   1.00000,      2.9742
    205.0000,      30.0000,   1.00000,      2.8471
    210.0000,      30.0000,   1.00000,      2.7018
    215.0000,      30.0000,   1.00000,      2.3574
    220.0000,      30.0000,   1.00000,      2.8764
    225.0000,      30.0000,   1.00000,      3.0025
    230.0000,      30.0000,   1.00000,      2.7470
    235.0000,      30.0000,   1.00000,      2.5931
    240.0000,      30.0000,   1.00000,      2.5764
    245.0000,      30.0000,   1.00000,      2.6593
    250.0000,      30.0000,   1.00000,      3.9132
    255.0000,      30.0000,   1.00000,      4.3037
    260.0000,      30.0000,   1.00000,      6.2312
    265.0000,      30.0000,   1.00000,      9.3247
    270.0000,      30.0000,   1.00000,      11.724
     25.0000,      10.0000,   4.00000,      2.3319
     35.0000,      10.0000,   4.00000,      3.2093
     45.0000,      10.0000,   4.00000,      3.8528
     55.0000,      10.0000,   4.00000,      3.0528
     65.0000,      10.0000,   4.00000,      2.7787
     75.0000,      10.0000,   4.00000,      2.8927
     85.0000,      10.0000,   4.00000,      4.1352
     95.0000,      10.0000,   4.00000,      3.1883
    105.0000,      10.0000,   4.00000,      2.9493
    125.0000,      10.0000,   4.00000,      8.4534
    130.0000,      10.0000,   4.00000,      5.3104
    135.0000,      10.0000,   4.00000,      2.7082
    140.0000,      10.0000,   4.00000,      2.2922
    145.0000,      10.0000,   4.00000,      2.0192
    150.0000,      10.0000,   4.00000,      1.8855
    155.0000,      10.0000,   4.00000,      1.8796
    160.0000,      10.0000,   4.00000,      1.8500
    165.0000,      10.0000,   4.00000,      1.9898
    170.0000,      10.0000,   4.00000,      2.8317
    175.0000,      10.0000,   4.00000,      2.3448
    180.0000,      10.0000,   4.00000,      2.6275
    185.0000,      10.0000,   4.00000,      3.6198
    190.0000,      10.0000,   4.00000,      3.5323
    195.0000,      10.0000,   4.00000,      2.5820
    200.0000,      10.0000,   4.00000,      1.7381
    205.0000,      10.0000,   4.00000,      2.1323
    210.0000,      10.0000,   4.00000,      2.9106
    215.0000,      10.0000,   4.00000,      3.4721
    220.0000,      10.0000,   4.00000,      2.4873
    230.0000,      10.0000,   4.00000,      2.5104
    235.0000,      10.0000,   4.00000,      2.0538
    240.0000,      10.0000,   4.00000,      1.5049
    245.0000,      10.0000,   4.00000,      2.2351
    255.0000,      10.0000,   4.00000,      14.280
    260.0000,      10.0000,   4.00000,      21.295
    265.0000,      10.0000,   4.00000,      2.9618
    275.0000,      10.0000,   4.00000,      2.2749
    285.0000,      10.0000,   4.00000,      1.6400
    295.0000,      10.0000,   4.00000,      1.2025
    305.0000,      10.0000,   4.00000,      2.2255
    315.0000,      10.0000,   4.00000,      2.8761
    325.0000,      10.0000,   4.00000,      2.0143
    335.0000,      10.0000,   4.00000,      2.2290
    345.0000,      10.0000,   4.00000,      3.9227
    355.0000,      10.0000,   4.00000,      2.3042
    365.0000,      10.0000,   4.00000,      1.5554
    375.0000,      10.0000,   4.00000,      1.4471
    135.0000,      35.0000,   1.00000,      4.6713
    140.0000,      35.0000,   1.00000,      4.8618
    145.0000,      35.0000,   1.00000,      3.5050
    150.0000,      35.0000,   1.00000,      2.2901
    155.0000,      35.0000,   1.00000,      2.0565
    160.0000,      35.0000,   1.00000,      1.9331
    165.0000,      35.0000,   1.00000,      2.0104
    170.0000,      35.0000,   1.00000,      2.0894
    175.0000,      35.0000,   1.00000,      2.1987
    180.0000,      35.0000,   1.00000,      2.9203
    185.0000,      35.0000,   1.00000,      3.1049
    190.0000,      35.0000,   1.00000,      2.7254
    195.0000,      35.0000,   1.00000,      2.6943
    200.0000,      35.0000,   1.00000,      2.9079
    205.0000,      35.0000,   1.00000,      2.6889
    210.0000,      35.0000,   1.00000,      2.3416
    215.0000,      35.0000,   1.00000,      2.1327
    220.0000,      35.0000,   1.00000,      2.3845
    225.0000,      35.0000,   1.00000,      2.6766
    230.0000,      35.0000,   1.00000,      2.6643
    235.0000,      35.0000,   1.00000,      2.0851
    240.0000,      35.0000,   1.00000,      2.2579
    245.0000,      35.0000,   1.00000,      3.6644
    250.0000,      35.0000,   1.00000,      3.9078
    255.0000,      35.0000,   1.00000,      3.7466
    260.0000,      35.0000,   1.00000,      4.7581
    265.0000,      35.0000,   1.00000,      6.4588
     30.0000,      20.0000,   2.00000,      3.0165
     40.0000,      20.0000,   2.00000,      3.0931
     50.0000,      20.0000,   2.00000,      3.6157
     60.0000,      20.0000,   2.00000,      3.1321
     70.0000,      20.0000,   2.00000,      2.8749
     80.0000,      20.0000,   2.00000,      2.9747
     90.0000,      20.0000,   2.00000,      3.7738
    100.0000,      20.0000,   2.00000,      3.2841
    120.0000,      20.0000,   2.00000,      6.2444
    130.0000,      20.0000,   2.00000,      6.2816
    140.0000,      20.0000,   2.00000,      2.5291
    150.0000,      20.0000,   2.00000,      1.9476
    160.0000,      20.0000,   2.00000,      1.9375
    170.0000,      20.0000,   2.00000,      1.9211
    180.0000,      20.0000,   2.00000,      3.0625
    190.0000,      20.0000,   2.00000,      3.2401
    200.0000,      20.0000,   2.00000,      2.3240
    210.0000,      20.0000,   2.00000,      2.3599
    220.0000,      20.0000,   2.00000,      2.8967
    230.0000,      20.0000,   2.00000,      1.8582
    240.0000,      20.0000,   2.00000,      2.0950
    250.0000,      20.0000,   2.00000,      5.5836
    260.0000,      20.0000,   2.00000,      9.3140
    270.0000,      20.0000,   2.00000,      2.3243
    290.0000,      20.0000,   2.00000,      1.4287
    300.0000,      20.0000,   2.00000,      1.1870
    310.0000,      20.0000,   2.00000,      2.1346
    320.0000,      20.0000,   2.00000,      2.1285
    330.0000,      20.0000,   2.00000,      1.8505
    340.0000,      20.0000,   2.00000,      2.7319
    350.0000,      20.0000,   2.00000,      3.1023
    360.0000,      20.0000,   2.00000,      1.9202
    370.0000,      20.0000,   2.00000,      1.4307
    130.0000,      15.0000,   3.00000,      4.9276
    135.0000,      15.0000,   3.00000,      2.6954
    140.0000,      15.0000,   3.00000,      2.3718
    145.0000,      15.0000,   3.00000,      2.0922
    150.0000,      15.0000,   3.00000,      1.9269
    155.0000,      15.0000,   3.00000,      1.7340
    160.0000,      15.0000,   3.00000,      1.9716
    165.0000,      15.0000,   3.00000,      2.0374
    170.0000,      15.0000,   3.00000,      2.0394
    175.0000,      15.0000,   3.00000,      2.6825
    180.0000,      15.0000,   3.00000,      3.2978
    185.0000,      15.0000,   3.00000,      3.7475
    190.0000,      15.0000,   3.00000,      3.1288
    195.0000,      15.0000,   3.00000,      2.3791
    200.0000,      15.0000,   3.00000,      1.8076
    205.0000,      15.0000,   3.00000,      2.2436
    210.0000,      15.0000,   3.00000,      2.5164
    215.0000,      15.0000,   3.00000,      2.5982
    220.0000,      15.0000,   3.00000,      2.2762
    225.0000,      15.0000,   3.00000,      2.1451
    235.0000,      15.0000,   3.00000,      1.7570
    240.0000,      15.0000,   3.00000,      1.6850
    245.0000,      15.0000,   3.00000,      2.6339
    250.0000,      15.0000,   3.00000,      7.3703
    255.0000,      15.0000,   3.00000,      8.9984
    260.0000,      15.0000,   3.00000,      11.632
    265.0000,      15.0000,   3.00000,      2.2311
    270.0000,      15.0000,   3.00000,      1.4941
    132.5000,       5.0000,  10.00000,      2.6575
    137.5000,       5.0000,  10.00000,      2.2255
    142.5000,       5.0000,  10.00000,      2.1992
    147.5000,       5.0000,  10.00000,      1.7931
    152.5000,       5.0000,  10.00000,      1.8142
    162.5000,       5.0000,  10.00000,      2.4387
    167.5000,       5.0000,  10.00000,      1.9939
    177.5000,       5.0000,  10.00000,      3.9306
    182.5000,       5.0000,  10.00000,      4.0142
    192.5000,       5.0000,  10.00000,      1.6166
    202.5000,       5.0000,  10.00000,      2.0698
    217.5000,       5.0000,  10.00000,      1.9705
    222.5000,       5.0000,  10.00000,      2.1583
    232.5000,       5.0000,  10.00000,     0.85195
    237.5000,       5.0000,  10.00000,      1.9138
    252.5000,       5.0000,  10.00000,      21.173
     40.0000,      40.0000,   1.00000,      3.0970
     50.0000,      40.0000,   1.00000,      2.9237
     60.0000,      40.0000,   1.00000,      3.6002
     70.0000,      40.0000,   1.00000,      3.3734
     80.0000,      40.0000,   1.00000,      3.0525
     90.0000,      40.0000,   1.00000,      3.1368
    110.0000,      40.0000,   1.00000,      5.3248
    120.0000,      40.0000,   1.00000,      5.3454
    130.0000,      40.0000,   1.00000,      5.2742
    140.0000,      40.0000,   1.00000,      4.9864
    145.0000,      40.0000,   1.00000,      3.5235
    150.0000,      40.0000,   1.00000,      2.4111
    155.0000,      40.0000,   1.00000,      2.1947
    160.0000,      40.0000,   1.00000,      1.9744
    165.0000,      40.0000,   1.00000,      1.9846
    170.0000,      40.0000,   1.00000,      2.1412
    175.0000,      40.0000,   1.00000,      2.2971
    180.0000,      40.0000,   1.00000,      2.2588
    185.0000,      40.0000,   1.00000,      2.9219
    190.0000,      40.0000,   1.00000,      2.9317
    195.0000,      40.0000,   1.00000,      2.8168
    200.0000,      40.0000,   1.00000,      2.9117
    205.0000,      40.0000,   1.00000,      2.6043
    210.0000,      40.0000,   1.00000,      2.2788
    215.0000,      40.0000,   1.00000,      1.9813
    220.0000,      40.0000,   1.00000,      2.1142
    225.0000,      40.0000,   1.00000,      2.2354
    230.0000,      40.0000,   1.00000,      2.4927
    235.0000,      40.0000,   1.00000,      2.1655
    240.0000,      40.0000,   1.00000,      2.8385
    245.0000,      40.0000,   1.00000,      3.2203
    250.0000,      40.0000,   1.00000,      3.5316
    255.0000,      40.0000,   1.00000,      3.6811
    260.0000,      40.0000,   1.00000,      4.1069
    270.0000,      40.0000,   1.00000,      6.5732
    280.0000,      40.0000,   1.00000,      1.9496
    290.0000,      40.0000,   1.00000,      1.7568
    300.0000,      40.0000,   1.00000,      1.3295
    310.0000,      40.0000,   1.00000,      1.0669
    320.0000,      40.0000,   1.00000,      1.7363
    330.0000,      40.0000,   1.00000,      1.9480
    340.0000,      40.0000,   1.00000,      1.9269
    350.0000,      40.0000,   1.00000,      2.2700
    360.0000,      40.0000,   1.00000,      2.4195
     30.0000,      10.0000,   5.00000,      4.0435
     40.0000,      10.0000,   5.00000,      2.9189
     50.0000,      10.0000,   5.00000,      3.2601
     60.0000,      10.0000,   5.00000,      3.2510
     70.0000,      10.0000,   5.00000,      3.0193
     80.0000,      10.0000,   5.00000,      3.0977
     90.0000,      10.0000,   5.00000,      3.2317
    100.0000,      10.0000,   5.00000,      3.4280
    120.0000,      10.0000,   5.00000,      10.737
    130.0000,      10.0000,   5.00000,      3.0238
    140.0000,      10.0000,   5.00000,      2.2603
    150.0000,      10.0000,   5.00000,      1.8401
    160.0000,      10.0000,   5.00000,      2.0243
    170.0000,      10.0000,   5.00000,      1.8181
    180.0000,      10.0000,   5.00000,      4.1391
    190.0000,      10.0000,   5.00000,      2.6705
    200.0000,      10.0000,   5.00000,      1.9369
    210.0000,      10.0000,   5.00000,      2.7013
    220.0000,      10.0000,   5.00000,      2.0335
    240.0000,      10.0000,   5.00000,      2.1568
    250.0000,      10.0000,   5.00000,      10.606
    260.0000,      10.0000,   5.00000,      1.8658
    270.0000,      10.0000,   5.00000,      1.3681
    290.0000,      10.0000,   5.00000,      1.1116
    310.0000,      10.0000,   5.00000,      1.9982
    320.0000,      10.0000,   5.00000,      1.0072
    340.0000,      10.0000,   5.00000,      3.4864
    350.0000,      10.0000,   5.00000,      1.8717
    137.5000,      25.0000,   2.00000,      2.7199
    142.5000,      25.0000,   2.00000,      2.3742
    147.5000,      25.0000,   2.00000,      2.1394
    152.5000,      25.0000,   2.00000,      2.1133
    157.5000,      25.0000,   2.00000,      1.9744
    162.5000,      25.0000,   2.00000,      1.9043
    167.5000,      25.0000,   2.00000,      2.1517
    172.5000,      25.0000,   2.00000,      2.5138
    177.5000,      25.0000,   2.00000,      2.5574
    182.5000,      25.0000,   2.00000,      3.1043
    187.5000,      25.0000,   2.00000,      3.4432
    192.5000,      25.0000,   2.00000,      2.9074
    197.5000,      25.0000,   2.00000,      2.4987
    202.5000,      25.0000,   2.00000,      2.0293
    207.5000,      25.0000,   2.00000,      2.0879
    212.5000,      25.0000,   2.00000,      2.1520
    217.5000,      25.0000,   2.00000,      2.2750
    222.5000,      25.0000,   2.00000,      1.8125
    227.5000,      25.0000,   2.00000,      1.7955
    232.5000,      25.0000,   2.00000,      1.8189
    242.5000,      25.0000,   2.00000,      3.9632
    247.5000,      25.0000,   2.00000,      4.9823
    252.5000,      25.0000,   2.00000,      5.6562
    257.5000,      25.0000,   2.00000,      5.9119
    262.5000,      25.0000,   2.00000,      6.6813
    145.0000,      45.0000,   1.00000,      3.6794
    150.0000,      45.0000,   1.00000,      2.5042
    155.0000,      45.0000,   1.00000,      2.2659
    160.0000,      45.0000,   1.00000,      2.1870
    165.0000,      45.0000,   1.00000,      2.1607
    170.0000,      45.0000,   1.00000,      2.1505
    175.0000,      45.0000,   1.00000,      2.2415
    180.0000,      45.0000,   1.00000,      2.2894
    185.0000,      45.0000,   1.00000,      2.3417
    190.0000,      45.0000,   1.00000,      2.8509
    195.0000,      45.0000,   1.00000,      3.0016
    200.0000,      45.0000,   1.00000,      2.9421
    205.0000,      45.0000,   1.00000,      2.6510
    210.0000,      45.0000,   1.00000,      2.2841
    215.0000,      45.0000,   1.00000,      1.9123
    220.0000,      45.0000,   1.00000,      1.9632
    225.0000,      45.0000,   1.00000,      2.1022
    230.0000,      45.0000,   1.00000,      2.2229
    235.0000,      45.0000,   1.00000,      2.9178
    240.0000,      45.0000,   1.00000,      2.8777
    245.0000,      45.0000,   1.00000,      2.8140
    250.0000,      45.0000,   1.00000,      3.1007
    255.0000,      45.0000,   1.00000,      3.3634
    137.5000,       5.0000,  12.00000,      2.4016
    147.5000,       5.0000,  12.00000,      2.0272
    157.5000,       5.0000,  12.00000,      2.4147
    172.5000,       5.0000,  12.00000,      3.1690
    247.5000,       5.0000,  12.00000,      19.392
     35.0000,      10.0000,   6.00000,      3.5097
     45.0000,      10.0000,   6.00000,      2.5048
     55.0000,      10.0000,   6.00000,      3.4571
     65.0000,      10.0000,   6.00000,      3.5975
     75.0000,      10.0000,   6.00000,      3.4739
     85.0000,      10.0000,   6.00000,      2.8559
     95.0000,      10.0000,   6.00000,      3.9915
    115.0000,      10.0000,   6.00000,      13.071
    125.0000,      10.0000,   6.00000,      3.6408
    135.0000,      10.0000,   6.00000,      2.5026
    140.0000,      10.0000,   6.00000,      2.2563
    145.0000,      10.0000,   6.00000,      2.0571
    150.0000,      10.0000,   6.00000,      1.9413
    155.0000,      10.0000,   6.00000,      2.0972
    160.0000,      10.0000,   6.00000,      2.2449
    165.0000,      10.0000,   6.00000,      1.8829
    170.0000,      10.0000,   6.00000,      2.4048
    175.0000,      10.0000,   6.00000,      3.3437
    185.0000,      10.0000,   6.00000,      3.0033
    190.0000,      10.0000,   6.00000,      1.8501
    195.0000,      10.0000,   6.00000,      2.0117
    200.0000,      10.0000,   6.00000,      2.5107
    205.0000,      10.0000,   6.00000,      2.4948
    210.0000,      10.0000,   6.00000,      1.7588
    215.0000,      10.0000,   6.00000,      1.7657
    225.0000,      10.0000,   6.00000,      1.5326
    230.0000,      10.0000,   6.00000,      1.1562
    240.0000,      10.0000,   6.00000,      2.6472
    245.0000,      10.0000,   6.00000,      10.257
    250.0000,      10.0000,   6.00000,      11.273
    255.0000,      10.0000,   6.00000,      1.3436
    265.0000,      10.0000,   6.00000,      1.0089
    285.0000,      10.0000,   6.00000,      1.1836
    315.0000,      10.0000,   6.00000,     0.77249
    345.0000,      10.0000,   6.00000,      1.6311
    355.0000,      10.0000,   6.00000,      1.0987
    365.0000,      10.0000,   6.00000,      1.1308
    262.5000,      15.0000,   4.00000,     0.90255
     50.0000,      50.0000,   1.00000,      3.4897
     60.0000,      50.0000,   1.00000,      2.8286
     70.0000,      50.0000,   1.00000,      3.6217
     80.0000,      50.0000,   1.00000,      3.9327
    100.0000,      50.0000,   1.00000,      5.4070
    110.0000,      50.0000,   1.00000,      6.0830
    120.0000,      50.0000,   1.00000,      6.1578
    130.0000,      50.0000,   1.00000,      5.9906
    140.0000,      50.0000,   1.00000,      5.6427
    150.0000,      50.0000,   1.00000,      2.6105
    155.0000,      50.0000,   1.00000,      2.4272
    160.0000,      50.0000,   1.00000,      2.3711
    165.0000,      50.0000,   1.00000,      2.3581
    170.0000,      50.0000,   1.00000,      2.2098
    175.0000,      50.0000,   1.00000,      2.1749
    180.0000,      50.0000,   1.00000,      2.2662
    185.0000,      50.0000,   1.00000,      2.4245
    190.0000,      50.0000,   1.00000,      2.3251
    195.0000,      50.0000,   1.00000,      2.8262
    200.0000,      50.0000,   1.00000,      3.1198
    205.0000,      50.0000,   1.00000,      2.7389
    210.0000,      50.0000,   1.00000,      2.2808
    215.0000,      50.0000,   1.00000,      1.9306
    220.0000,      50.0000,   1.00000,      1.9927
    225.0000,      50.0000,   1.00000,      2.0671
    230.0000,      50.0000,   1.00000,      2.8611
    235.0000,      50.0000,   1.00000,      2.6865
    240.0000,      50.0000,   1.00000,      2.7800
    245.0000,      50.0000,   1.00000,      2.8296
    250.0000,      50.0000,   1.00000,      2.7644
    255.0000,      20.0000,   3.00000,      6.8183
    260.0000,      20.0000,   3.00000,      1.1535
    360.0000,      20.0000,   3.00000,      1.0540
     45.0000,      30.0000,   2.00000,      3.2111
     55.0000,      30.0000,   2.00000,      2.6591
     65.0000,      30.0000,   2.00000,      3.7499
     75.0000,      30.0000,   2.00000,      3.8945
     85.0000,      30.0000,   2.00000,      3.8347
    105.0000,      30.0000,   2.00000,      7.9249
    115.0000,      30.0000,   2.00000,      8.2765
    125.0000,      30.0000,   2.00000,      7.8035
    135.0000,      30.0000,   2.00000,      3.1442
    145.0000,      30.0000,   2.00000,      2.4312
    150.0000,      30.0000,   2.00000,      2.3130
    155.0000,      30.0000,   2.00000,      2.1599
    160.0000,      30.0000,   2.00000,      2.2818
    165.0000,      30.0000,   2.00000,      2.3946
    170.0000,      30.0000,   2.00000,      2.5671
    175.0000,      30.0000,   2.00000,      2.5113
    180.0000,      30.0000,   2.00000,      2.5413
    185.0000,      30.0000,   2.00000,      2.6441
    190.0000,      30.0000,   2.00000,      3.0193
    195.0000,      30.0000,   2.00000,      2.7054
    200.0000,      30.0000,   2.00000,      2.1366
    205.0000,      30.0000,   2.00000,      2.1732
    210.0000,      30.0000,   2.00000,      2.1891
    215.0000,      30.0000,   2.00000,      2.0171
    220.0000,      30.0000,   2.00000,      1.6827
    225.0000,      30.0000,   2.00000,      1.6880
    230.0000,      30.0000,   2.00000,      1.8475
    235.0000,      30.0000,   2.00000,      3.5594
    240.0000,      30.0000,   2.00000,      3.6103
    245.0000,      30.0000,   2.00000,      3.8709
    250.0000,      30.0000,   2.00000,      4.4444
    255.0000,      30.0000,   2.00000,      5.0417
    265.0000,      30.0000,   2.00000,      1.1852
    275.0000,      30.0000,   2.00000,      1.1064
    285.0000,      30.0000,   2.00000,      1.2181
    295.0000,      30.0000,   2.00000,      1.2063
    305.0000,      30.0000,   2.00000,     0.97174
    315.0000,      30.0000,   2.00000,     0.84282
    325.0000,      30.0000,   2.00000,      1.2848
    335.0000,      30.0000,   2.00000,      1.4496
    355.0000,      30.0000,   2.00000,      1.2407
    155.0000,      55.0000,   1.00000,      2.6333
    160.0000,      55.0000,   1.00000,      2.5150
    165.0000,      55.0000,   1.00000,      2.4164
    170.0000,      55.0000,   1.00000,      2.3156
    175.0000,      55.0000,   1.00000,      2.2476
    180.0000,      55.0000,   1.00000,      2.2512
    185.0000,      55.0000,   1.00000,      2.3810
    190.0000,      55.0000,   1.00000,      2.3453
    195.0000,      55.0000,   1.00000,      2.3390
    200.0000,      55.0000,   1.00000,      2.9590
    205.0000,      55.0000,   1.00000,      2.8278
    210.0000,      55.0000,   1.00000,      2.3513
    215.0000,      55.0000,   1.00000,      2.0344
    225.0000,      55.0000,   1.00000,      2.8162
    230.0000,      55.0000,   1.00000,      2.7926
    235.0000,      55.0000,   1.00000,      2.6118
    240.0000,      55.0000,   1.00000,      2.5968
    245.0000,      55.0000,   1.00000,      2.7687
     40.0000,      10.0000,   7.00000,      2.9220
     50.0000,      10.0000,   7.00000,      2.6915
     60.0000,      10.0000,   7.00000,      3.7185
     70.0000,      10.0000,   7.00000,      4.2010
     80.0000,      10.0000,   7.00000,      3.3189
     90.0000,      10.0000,   7.00000,      4.2678
    110.0000,      10.0000,   7.00000,      15.483
    120.0000,      10.0000,   7.00000,      4.2561
    130.0000,      10.0000,   7.00000,      2.9248
    140.0000,      10.0000,   7.00000,      2.2537
    150.0000,      10.0000,   7.00000,      2.3325
    160.0000,      10.0000,   7.00000,      1.9360
    170.0000,      10.0000,   7.00000,      3.4366
    180.0000,      10.0000,   7.00000,      2.3885
    190.0000,      10.0000,   7.00000,      2.2255
    200.0000,      10.0000,   7.00000,      2.5790
    210.0000,      10.0000,   7.00000,      1.7799
    220.0000,      10.0000,   7.00000,      1.4321
    230.0000,      10.0000,   7.00000,      1.8878
    250.0000,      10.0000,   7.00000,      1.2685
    260.0000,      10.0000,   7.00000,     0.89996
    270.0000,      10.0000,   7.00000,      1.2015
    280.0000,      10.0000,   7.00000,      1.1021
    320.0000,      10.0000,   7.00000,      1.1630
    350.0000,      10.0000,   7.00000,     0.96587
    360.0000,      10.0000,   7.00000,     0.99432
    150.0000,       5.0000,  15.00000,      2.8016
    235.0000,       5.0000,  15.00000,      3.0078
     60.0000,      60.0000,   1.00000,      3.3104
     70.0000,      60.0000,   1.00000,      3.0582
     90.0000,      60.0000,   1.00000,      6.6524
    100.0000,      60.0000,   1.00000,      6.4777
    110.0000,      60.0000,   1.00000,      6.2571
    120.0000,      60.0000,   1.00000,      6.7683
    130.0000,      60.0000,   1.00000,      6.6812
    140.0000,      60.0000,   1.00000,      6.1796
    150.0000,      60.0000,   1.00000,      3.1463
    160.0000,      60.0000,   1.00000,      2.5986
    165.0000,      60.0000,   1.00000,      2.4726
    170.0000,      60.0000,   1.00000,      2.3852
    175.0000,      60.0000,   1.00000,      2.3895
    180.0000,      60.0000,   1.00000,      2.3084
    185.0000,      60.0000,   1.00000,      2.3033
    190.0000,      60.0000,   1.00000,      2.3189
    195.0000,      60.0000,   1.00000,      2.3835
    200.0000,      60.0000,   1.00000,      2.4016
    205.0000,      60.0000,   1.00000,      2.6657
    210.0000,      60.0000,   1.00000,      2.5135
    215.0000,      60.0000,   1.00000,      2.1958
    220.0000,      60.0000,   1.00000,      2.9066
    225.0000,      60.0000,   1.00000,      2.8740
    230.0000,      60.0000,   1.00000,      2.8075
    235.0000,      60.0000,   1.00000,      2.5834
    240.0000,      60.0000,   1.00000,      2.5781
    250.0000,      60.0000,   1.00000,      2.7919
    260.0000,      60.0000,   1.00000,      3.0140
    270.0000,      60.0000,   1.00000,      3.8639
    280.0000,      60.0000,   1.00000,      1.2486
    290.0000,      60.0000,   1.00000,      1.1071
    300.0000,      60.0000,   1.00000,      1.1328
    310.0000,      60.0000,   1.00000,      1.1892
    320.0000,      60.0000,   1.00000,      1.0721
    330.0000,      60.0000,   1.00000,     0.94926
    340.0000,      60.0000,   1.00000,      1.1567
    250.0000,      15.0000,   5.00000,      1.0914
    255.0000,      15.0000,   5.00000,     0.89265
    177.5000,       5.0000,  16.00000,      1.5074
    152.5000,      35.0000,   2.00000,      2.4973
    157.5000,      35.0000,   2.00000,      2.6160
    162.5000,      35.0000,   2.00000,      2.7103
    167.5000,      35.0000,   2.00000,      2.6847
    172.5000,      35.0000,   2.00000,      2.4693
    177.5000,      35.0000,   2.00000,      2.4124
    182.5000,      35.0000,   2.00000,      2.6716
    187.5000,      35.0000,   2.00000,      2.4746
    192.5000,      35.0000,   2.00000,      2.0941
    197.5000,      35.0000,   2.00000,      2.1798
    202.5000,      35.0000,   2.00000,      2.4163
    207.5000,      35.0000,   2.00000,      2.2141
    212.5000,      35.0000,   2.00000,      2.1049
    217.5000,      35.0000,   2.00000,      1.8470
    227.5000,      35.0000,   2.00000,      3.3571
    232.5000,      35.0000,   2.00000,      3.3794
    237.5000,      35.0000,   2.00000,      3.3218
    242.5000,      35.0000,   2.00000,      3.7468
    247.5000,      35.0000,   2.00000,      3.9362
    250.0000,      10.0000,   8.00000,     0.82388
    255.0000,      10.0000,   8.00000,     0.95281
    355.0000,      10.0000,   8.00000,     0.92475
    155.0000,      25.0000,   3.00000,      2.5331
    160.0000,      25.0000,   3.00000,      2.8344
    165.0000,      25.0000,   3.00000,      2.8476
    170.0000,      25.0000,   3.00000,      2.6805
    175.0000,      25.0000,   3.00000,      2.7160
    180.0000,      25.0000,   3.00000,      2.4951
    185.0000,      25.0000,   3.00000,      2.2460
    190.0000,      25.0000,   3.00000,      1.8605
    195.0000,      25.0000,   3.00000,      2.2702
    200.0000,      25.0000,   3.00000,      2.4730
    205.0000,      25.0000,   3.00000,      2.4021
    210.0000,      25.0000,   3.00000,      1.8451
    215.0000,      25.0000,   3.00000,      1.7332
    225.0000,      25.0000,   3.00000,      1.8974
    230.0000,      25.0000,   3.00000,      4.0333
    235.0000,      25.0000,   3.00000,      4.4345
    240.0000,      25.0000,   3.00000,      4.7491
    245.0000,      25.0000,   3.00000,      4.8509
    165.0000,      65.0000,   1.00000,      2.5636
    170.0000,      65.0000,   1.00000,      2.4794
    175.0000,      65.0000,   1.00000,      2.4431
    180.0000,      65.0000,   1.00000,      2.3917
    185.0000,      65.0000,   1.00000,      2.3678
    190.0000,      65.0000,   1.00000,      2.2750
    195.0000,      65.0000,   1.00000,      2.2993
    200.0000,      65.0000,   1.00000,      2.4157
    205.0000,      65.0000,   1.00000,      2.2572
    210.0000,      65.0000,   1.00000,      2.4586
    215.0000,      65.0000,   1.00000,      3.0542
    220.0000,      65.0000,   1.00000,      3.0112
    225.0000,      65.0000,   1.00000,      2.9415
    230.0000,      65.0000,   1.00000,      2.8547
    235.0000,      65.0000,   1.00000,      2.6452
     50.0000,      20.0000,   4.00000,      3.1377
     60.0000,      20.0000,   4.00000,      3.1143
     70.0000,      20.0000,   4.00000,      4.1913
     80.0000,      20.0000,   4.00000,      4.9692
    100.0000,      20.0000,   4.00000,      11.729
    110.0000,      20.0000,   4.00000,      12.196
    130.0000,      20.0000,   4.00000,      3.1341
    160.0000,      20.0000,   4.00000,      2.8453
    170.0000,      20.0000,   4.00000,      3.0054
    180.0000,      20.0000,   4.00000,      2.1177
    190.0000,      20.0000,   4.00000,      1.9858
    200.0000,      20.0000,   4.00000,      2.5105
    210.0000,      20.0000,   4.00000,      1.8046
    220.0000,      20.0000,   4.00000,      1.7408
    230.0000,      20.0000,   4.00000,      5.1382
    240.0000,      20.0000,   4.00000,      5.6006
    245.0000,      20.0000,   4.00000,      5.4652
    260.0000,      20.0000,   4.00000,      1.1685
    270.0000,      20.0000,   4.00000,      1.2802
    280.0000,      20.0000,   4.00000,      1.2437
    290.0000,      20.0000,   4.00000,      1.2202
    330.0000,      20.0000,   4.00000,      1.7778
    172.5000,       5.0000,  18.00000,      1.4466
     70.0000,      70.0000,   1.00000,      3.7870
     80.0000,      70.0000,   1.00000,      4.9551
     90.0000,      70.0000,   1.00000,      6.8991
    100.0000,      70.0000,   1.00000,      7.6490
    110.0000,      70.0000,   1.00000,      7.1349
    120.0000,      70.0000,   1.00000,      6.9606
    130.0000,      70.0000,   1.00000,      7.1412
    140.0000,      70.0000,   1.00000,      6.8338
    150.0000,      70.0000,   1.00000,      3.5094
    160.0000,      70.0000,   1.00000,      2.8724
    170.0000,      70.0000,   1.00000,      2.5556
    175.0000,      70.0000,   1.00000,      2.4843
    180.0000,      70.0000,   1.00000,      2.4564
    185.0000,      70.0000,   1.00000,      2.4713
    190.0000,      70.0000,   1.00000,      2.2849
    195.0000,      70.0000,   1.00000,      2.2372
    200.0000,      70.0000,   1.00000,      2.3939
    205.0000,      70.0000,   1.00000,      2.3373
    210.0000,      70.0000,   1.00000,      2.6978
    215.0000,      70.0000,   1.00000,      2.9207
    220.0000,      70.0000,   1.00000,      3.1113
    225.0000,      70.0000,   1.00000,      3.0269
    230.0000,      70.0000,   1.00000,      2.9451
    240.0000,      70.0000,   1.00000,      2.7152
    250.0000,      70.0000,   1.00000,      2.7294
    260.0000,      70.0000,   1.00000,      3.0513
    270.0000,      70.0000,   1.00000,      3.1974
    280.0000,      70.0000,   1.00000,      1.2791
    290.0000,      70.0000,   1.00000,      1.1772
    300.0000,      70.0000,   1.00000,      1.2617
    310.0000,      70.0000,   1.00000,      1.1852
    320.0000,      70.0000,   1.00000,      1.1319
    330.0000,      70.0000,   1.00000,     0.96904
    235.0000,      40.0000,   2.00000,      3.3089
    240.0000,      40.0000,   2.00000,      3.5335
    340.0000,      40.0000,   2.00000,      1.3735
    242.5000,      15.0000,   6.00000,      1.0816
    247.5000,      15.0000,   6.00000,     0.90667
    175.0000,      75.0000,   1.00000,      2.5722
    180.0000,      75.0000,   1.00000,      2.5217
    185.0000,      75.0000,   1.00000,      2.4799
    190.0000,      75.0000,   1.00000,      2.3642
    195.0000,      75.0000,   1.00000,      2.3086
    200.0000,      75.0000,   1.00000,      2.3857
    205.0000,      75.0000,   1.00000,      2.8680
    210.0000,      75.0000,   1.00000,      2.7210
    215.0000,      75.0000,   1.00000,      2.5272
    220.0000,      75.0000,   1.00000,      2.9584
    225.0000,      75.0000,   1.00000,      3.1407
     60.0000,      30.0000,   3.00000,      3.5089
     70.0000,      30.0000,   3.00000,      3.8564
     90.0000,      30.0000,   3.00000,      12.168
    100.0000,      30.0000,   3.00000,      11.764
    110.0000,      30.0000,   3.00000,      10.537
    120.0000,      30.0000,   3.00000,      4.4551
    130.0000,      30.0000,   3.00000,      3.4906
    140.0000,      30.0000,   3.00000,      2.9318
    150.0000,      30.0000,   3.00000,      3.1504
    160.0000,      30.0000,   3.00000,      2.9334
    170.0000,      30.0000,   3.00000,      2.8359
    180.0000,      30.0000,   3.00000,      2.1361
    190.0000,      30.0000,   3.00000,      1.9341
    200.0000,      30.0000,   3.00000,      1.9166
    210.0000,      30.0000,   3.00000,      2.1297
    220.0000,      30.0000,   3.00000,      4.3733
    240.0000,      30.0000,   3.00000,      4.3583
     55.0000,      10.0000,  10.00000,      3.7675
     65.0000,      10.0000,  10.00000,      3.2970
     95.0000,      10.0000,  10.00000,      21.767
    105.0000,      10.0000,  10.00000,      5.6886
    115.0000,      10.0000,  10.00000,      4.1032
    125.0000,      10.0000,  10.00000,      3.1954
    155.0000,      10.0000,  10.00000,      3.9847
    165.0000,      10.0000,  10.00000,      2.5331
    175.0000,      10.0000,  10.00000,      1.7550
    190.0000,      10.0000,  10.00000,      1.6604
    195.0000,      10.0000,  10.00000,      1.8013
    205.0000,      10.0000,  10.00000,      1.8211
    215.0000,      10.0000,  10.00000,      2.2597
    220.0000,      10.0000,  10.00000,      2.9634
    245.0000,      10.0000,  10.00000,      1.0477
     80.0000,      80.0000,   1.00000,      5.6012
     90.0000,      80.0000,   1.00000,      5.6355
    100.0000,      80.0000,   1.00000,      7.5109
    110.0000,      80.0000,   1.00000,      8.1949
    120.0000,      80.0000,   1.00000,      7.7630
    130.0000,      80.0000,   1.00000,      7.3431
    140.0000,      80.0000,   1.00000,      7.1843
    150.0000,      80.0000,   1.00000,      3.7896
    160.0000,      80.0000,   1.00000,      3.1444
    170.0000,      80.0000,   1.00000,      2.7925
    180.0000,      80.0000,   1.00000,      2.5557
    185.0000,      80.0000,   1.00000,      2.5230
    190.0000,      80.0000,   1.00000,      2.4363
    195.0000,      80.0000,   1.00000,      2.4417
    200.0000,      80.0000,   1.00000,      2.9725
    205.0000,      80.0000,   1.00000,      2.8022
    210.0000,      80.0000,   1.00000,      2.6621
    215.0000,      80.0000,   1.00000,      2.5446
    220.0000,      80.0000,   1.00000,      2.5923
    230.0000,      80.0000,   1.00000,      3.2016
    240.0000,      80.0000,   1.00000,      2.9531
    250.0000,      80.0000,   1.00000,      2.9063
    260.0000,      80.0000,   1.00000,      2.9952
    270.0000,      80.0000,   1.00000,      3.1345
    280.0000,      80.0000,   1.00000,      1.3100
    290.0000,      80.0000,   1.00000,      1.4178
    300.0000,      80.0000,   1.00000,      1.3803
    310.0000,      80.0000,   1.00000,      1.2339
    320.0000,      80.0000,   1.00000,      1.1451
    172.5000,      45.0000,   2.00000,      2.6500
    177.5000,      45.0000,   2.00000,      2.6570
    182.5000,      45.0000,   2.00000,      2.4175
    187.5000,      45.0000,   2.00000,      2.1036
    192.5000,      45.0000,   2.00000,      1.7723
    197.5000,      45.0000,   2.00000,      1.8706
    202.5000,      45.0000,   2.00000,      1.9839
    212.5000,      45.0000,   2.00000,      3.5797
    217.5000,      45.0000,   2.00000,      3.8014
    222.5000,      45.0000,   2.00000,      3.7261
    227.5000,      45.0000,   2.00000,      3.6063
    240.0000,      20.0000,   5.00000,      1.1263
    222.5000,       5.0000,  22.00000,      17.955
    167.5000,      25.0000,   4.00000,      2.6777
    172.5000,      25.0000,   4.00000,      2.3206
    177.5000,      25.0000,   4.00000,      1.9080
    187.5000,      25.0000,   4.00000,      1.9648
    197.5000,      25.0000,   4.00000,      1.7244
    202.5000,      25.0000,   4.00000,      1.7189
    217.5000,      25.0000,   4.00000,      5.1638
    222.5000,      25.0000,   4.00000,      5.4378
    227.5000,      25.0000,   4.00000,      5.3324
    237.5000,      25.0000,   4.00000,      4.8089
    165.0000,      15.0000,   7.00000,      2.3318
    175.0000,      15.0000,   7.00000,      2.1050
    195.0000,      15.0000,   7.00000,      1.9764
    200.0000,      15.0000,   7.00000,      1.7474
    225.0000,      15.0000,   7.00000,      7.7082
    235.0000,      15.0000,   7.00000,      1.1379
    185.0000,      85.0000,   1.00000,      2.6171
    190.0000,      85.0000,   1.00000,      2.5364
    195.0000,      85.0000,   1.00000,      3.0276
    200.0000,      85.0000,   1.00000,      3.0497
    205.0000,      85.0000,   1.00000,      2.8243
    210.0000,      85.0000,   1.00000,      2.6041
    215.0000,      85.0000,   1.00000,      2.5193
    175.0000,      35.0000,   3.00000,      2.2209
    180.0000,      35.0000,   3.00000,      1.9487
    185.0000,      35.0000,   3.00000,      2.0444
    190.0000,      35.0000,   3.00000,      1.9160
    195.0000,      35.0000,   3.00000,      1.8869
    205.0000,      35.0000,   3.00000,      2.0626
    210.0000,      35.0000,   3.00000,      3.9052
    215.0000,      35.0000,   3.00000,      4.4024
    220.0000,      35.0000,   3.00000,      4.5011
    225.0000,      35.0000,   3.00000,      4.6527
    230.0000,      35.0000,   3.00000,      4.6253
     75.0000,      50.0000,   2.00000,      7.3583
     85.0000,      50.0000,   2.00000,      7.6914
     95.0000,      50.0000,   2.00000,      10.402
    105.0000,      50.0000,   2.00000,      11.051
    115.0000,      50.0000,   2.00000,      9.5883
    125.0000,      50.0000,   2.00000,      4.2932
    135.0000,      50.0000,   2.00000,      3.8979
    145.0000,      50.0000,   2.00000,      3.5263
    155.0000,      50.0000,   2.00000,      3.2031
    175.0000,      50.0000,   2.00000,      2.7526
    180.0000,      50.0000,   2.00000,      2.5103
    185.0000,      50.0000,   2.00000,      2.1253
    190.0000,      50.0000,   2.00000,      1.8808
    195.0000,      50.0000,   2.00000,      1.9368
    200.0000,      50.0000,   2.00000,      2.0553
    205.0000,      50.0000,   2.00000,      3.2410
    210.0000,      50.0000,   2.00000,      3.1959
    215.0000,      50.0000,   2.00000,      3.1939
    220.0000,      50.0000,   2.00000,      3.6465
    225.0000,      50.0000,   2.00000,      3.8083
    235.0000,      50.0000,   2.00000,      3.9027
    245.0000,      50.0000,   2.00000,      3.8516
    255.0000,      50.0000,   2.00000,      1.5330
    265.0000,      50.0000,   2.00000,      1.5709
    285.0000,      50.0000,   2.00000,      1.4067
    295.0000,      50.0000,   2.00000,      1.4731
    305.0000,      50.0000,   2.00000,      1.2894
    315.0000,      50.0000,   2.00000,      1.1320
    190.0000,      90.0000,   1.00000,      3.1405
    195.0000,      90.0000,   1.00000,      3.0708
    200.0000,      90.0000,   1.00000,      3.0702
    205.0000,      90.0000,   1.00000,      2.8895
    210.0000,      90.0000,   1.00000,      2.6493
     75.0000,      10.0000,  12.00000,      7.0480
     85.0000,      10.0000,  12.00000,      25.046
     95.0000,      10.0000,  12.00000,      7.4470
    105.0000,      10.0000,  12.00000,      4.7954
    125.0000,      10.0000,  12.00000,      3.7069
    175.0000,      10.0000,  12.00000,      2.3190
    185.0000,      10.0000,  12.00000,      1.8530
    205.0000,      10.0000,  12.00000,      2.2041
    215.0000,      10.0000,  12.00000,      11.924
    220.0000,      10.0000,  12.00000,      11.074
    245.0000,      10.0000,  12.00000,      1.8645
    255.0000,      10.0000,  12.00000,      1.7063
    275.0000,      10.0000,  12.00000,      1.4882
    285.0000,      10.0000,  12.00000,     0.66646
    222.5000,      15.0000,   8.00000,      7.9621
    232.5000,      15.0000,   8.00000,      1.1568
    200.0000,      95.0000,   1.00000,      3.1012
    205.0000,      95.0000,   1.00000,      2.9317
     70.0000,      20.0000,   6.00000,      6.5687
     80.0000,      20.0000,   6.00000,      13.333
     90.0000,      20.0000,   6.00000,      16.842
    100.0000,      20.0000,   6.00000,      6.5229
    110.0000,      20.0000,   6.00000,      4.4135
    130.0000,      20.0000,   6.00000,      3.4522
    140.0000,      20.0000,   6.00000,      3.9309
    170.0000,      20.0000,   6.00000,      2.1486
    180.0000,      20.0000,   6.00000,      2.1561
    190.0000,      20.0000,   6.00000,      1.7446
    200.0000,      20.0000,   6.00000,      1.8968
    210.0000,      20.0000,   6.00000,      6.0631
    220.0000,      20.0000,   6.00000,      7.0796
    225.0000,      20.0000,   6.00000,      6.4915
    240.0000,      20.0000,   6.00000,      1.6279
    250.0000,      20.0000,   6.00000,      1.8613
    260.0000,      20.0000,   6.00000,      1.8299
    280.0000,      20.0000,   6.00000,      1.1404
    290.0000,      20.0000,   6.00000,      1.0098
    187.5000,      55.0000,   2.00000,      2.0227
    192.5000,      55.0000,   2.00000,      2.1640
    197.5000,      55.0000,   2.00000,      3.2589
    202.5000,      55.0000,   2.00000,      3.2294
    207.5000,      55.0000,   2.00000,      3.0716
    212.5000,      55.0000,   2.00000,      3.1589
    217.5000,      55.0000,   2.00000,      3.2709
    220.0000,      30.0000,   4.00000,      5.3076
    225.0000,      30.0000,   4.00000,      5.4898
    100.0000,     100.0000,   1.00000,      6.4052
    110.0000,     100.0000,   1.00000,      6.4389
    120.0000,     100.0000,   1.00000,      8.4378
    130.0000,     100.0000,   1.00000,      8.8649
    140.0000,     100.0000,   1.00000,      7.6976
    150.0000,     100.0000,   1.00000,      4.0570
    160.0000,     100.0000,   1.00000,      3.5411
    170.0000,     100.0000,   1.00000,      3.2234
    180.0000,     100.0000,   1.00000,      3.5896
    190.0000,     100.0000,   1.00000,      3.3231
    200.0000,     100.0000,   1.00000,      3.1644
    210.0000,     100.0000,   1.00000,      2.8157
    220.0000,     100.0000,   1.00000,      2.6916
    230.0000,     100.0000,   1.00000,      2.8166
    240.0000,     100.0000,   1.00000,      2.8355
    250.0000,     100.0000,   1.00000,      3.3000
    260.0000,     100.0000,   1.00000,      3.2983
    270.0000,     100.0000,   1.00000,      3.3031
    280.0000,     100.0000,   1.00000,      1.6668
    290.0000,     100.0000,   1.00000,      1.6127
    300.0000,     100.0000,   1.00000,      1.5565
    210.0000,      25.0000,   5.00000,      5.4031
    215.0000,      25.0000,   5.00000,      5.4063
    220.0000,      25.0000,   5.00000,      5.9232
    225.0000,      25.0000,   5.00000,      5.8648
    205.0000,      40.0000,   3.00000,      3.7978
    210.0000,      40.0000,   3.00000,      3.8082
    215.0000,      40.0000,   3.00000,      3.8132
    220.0000,      40.0000,   3.00000,      4.0392
    310.0000,      40.0000,   3.00000,      1.4564
    320.0000,      40.0000,   3.00000,      1.3044
     90.0000,      60.0000,   2.00000,      8.5954
    100.0000,      60.0000,   2.00000,      8.2855
    110.0000,      60.0000,   2.00000,      9.8065
    120.0000,      60.0000,   2.00000,      5.5502
    130.0000,      60.0000,   2.00000,      4.3675
    140.0000,      60.0000,   2.00000,      3.6900
    150.0000,      60.0000,   2.00000,      3.5838
    160.0000,      60.0000,   2.00000,      3.2765
    180.0000,      60.0000,   2.00000,      2.4331
    190.0000,      60.0000,   2.00000,      3.3476
    200.0000,      60.0000,   2.00000,      3.3045
    205.0000,      60.0000,   2.00000,      3.1742
    210.0000,      60.0000,   2.00000,      3.1625
    220.0000,      60.0000,   2.00000,      3.3398
    230.0000,      60.0000,   2.00000,      3.6109
    240.0000,      60.0000,   2.00000,      4.3126
    250.0000,      60.0000,   2.00000,      1.8987
    260.0000,      60.0000,   2.00000,      1.7795
    270.0000,      60.0000,   2.00000,      1.7861
    280.0000,      60.0000,   2.00000,      1.8446
    300.0000,      60.0000,   2.00000,      1.4838
    310.0000,      60.0000,   2.00000,      1.3035
    110.0000,     110.0000,   1.00000,      6.7284
    120.0000,     110.0000,   1.00000,      6.7019
    130.0000,     110.0000,   1.00000,      8.3431
    140.0000,     110.0000,   1.00000,      8.3952
    150.0000,     110.0000,   1.00000,      4.3961
    160.0000,     110.0000,   1.00000,      3.6191
    170.0000,     110.0000,   1.00000,      3.9992
    180.0000,     110.0000,   1.00000,      3.7728
    190.0000,     110.0000,   1.00000,      3.5009
    200.0000,     110.0000,   1.00000,      3.3990
    210.0000,     110.0000,   1.00000,      2.9680
    220.0000,     110.0000,   1.00000,      2.8675
    230.0000,     110.0000,   1.00000,      2.8644
    240.0000,     110.0000,   1.00000,      2.8216
    250.0000,     110.0000,   1.00000,      2.9227
    260.0000,     110.0000,   1.00000,      3.6041
    270.0000,     110.0000,   1.00000,      3.4854
    280.0000,     110.0000,   1.00000,      1.7927
    290.0000,     110.0000,   1.00000,      1.7174
    215.0000,      20.0000,   7.00000,      6.0324
    220.0000,      20.0000,   7.00000,      1.3408
    195.0000,      45.0000,   3.00000,      3.9125
    200.0000,      45.0000,   3.00000,      3.8966
    205.0000,      45.0000,   3.00000,      3.8336
    210.0000,      45.0000,   3.00000,      3.7407
     80.0000,      10.0000,  15.00000,      6.3247
     90.0000,      10.0000,  15.00000,      4.3143
    100.0000,      10.0000,  15.00000,      4.2998
    110.0000,      10.0000,  15.00000,      4.7014
    130.0000,      10.0000,  15.00000,      5.4257
    140.0000,      10.0000,  15.00000,      3.4080
    160.0000,      10.0000,  15.00000,      2.7364
    190.0000,      10.0000,  15.00000,      2.4703
    220.0000,      10.0000,  15.00000,      1.4186
    230.0000,      10.0000,  15.00000,      2.4935
    260.0000,      10.0000,  15.00000,      1.8356
    192.5000,      35.0000,   4.00000,      4.5543
    197.5000,      35.0000,   4.00000,      4.5147
    202.5000,      35.0000,   4.00000,      4.3564
    212.5000,      35.0000,   4.00000,      4.5342
    202.5000,      65.0000,   2.00000,      3.2708
    217.5000,      15.0000,  10.00000,      1.2676
    212.5000,      25.0000,   6.00000,      5.2396
    120.0000,     120.0000,   1.00000,      6.9277
    130.0000,     120.0000,   1.00000,      6.6279
    140.0000,     120.0000,   1.00000,      7.8267
    150.0000,     120.0000,   1.00000,      4.8572
    160.0000,     120.0000,   1.00000,      4.5533
    170.0000,     120.0000,   1.00000,      4.0299
    180.0000,     120.0000,   1.00000,      3.9217
    190.0000,     120.0000,   1.00000,      3.7401
    200.0000,     120.0000,   1.00000,      3.6143
    210.0000,     120.0000,   1.00000,      3.1989
    220.0000,     120.0000,   1.00000,      3.0134
    230.0000,     120.0000,   1.00000,      2.9604
    240.0000,     120.0000,   1.00000,      2.8809
    250.0000,     120.0000,   1.00000,      3.0455
    260.0000,     120.0000,   1.00000,      3.1848
    270.0000,     120.0000,   1.00000,      3.6235
    280.0000,     120.0000,   1.00000,      1.9318
     90.0000,      30.0000,   5.00000,      4.9643
    100.0000,      30.0000,   5.00000,      3.8756
    120.0000,      30.0000,   5.00000,      4.9744
    130.0000,      30.0000,   5.00000,      4.3841
    140.0000,      30.0000,   5.00000,      3.9042
    150.0000,      30.0000,   5.00000,      2.9766
    160.0000,      30.0000,   5.00000,      2.5849
    190.0000,      30.0000,   5.00000,      5.1778
    200.0000,      30.0000,   5.00000,      5.2157
    205.0000,      30.0000,   5.00000,      5.2045
    210.0000,      30.0000,   5.00000,      5.0416
    220.0000,      30.0000,   5.00000,      1.6958
    230.0000,      30.0000,   5.00000,      1.9856
    240.0000,      30.0000,   5.00000,      2.5467
    250.0000,      30.0000,   5.00000,      2.3222
     95.0000,      10.0000,  16.00000,      3.5203
    125.0000,      10.0000,  16.00000,      5.9151
    135.0000,      10.0000,  16.00000,      3.4509
    145.0000,      10.0000,  16.00000,      2.4379
    195.0000,      10.0000,  16.00000,      11.712
    225.0000,      10.0000,  16.00000,      2.3545
    295.0000,      10.0000,  16.00000,      1.3431
    105.0000,      70.0000,   2.00000,      8.1075
    115.0000,      70.0000,   2.00000,      4.2655
    125.0000,      70.0000,   2.00000,      4.4891
    135.0000,      70.0000,   2.00000,      4.3984
    145.0000,      70.0000,   2.00000,      3.8852
    155.0000,      70.0000,   2.00000,      3.3972
    165.0000,      70.0000,   2.00000,      3.3827
    175.0000,      70.0000,   2.00000,      3.9749
    185.0000,      70.0000,   2.00000,      3.6606
    195.0000,      70.0000,   2.00000,      3.5762
    205.0000,      70.0000,   2.00000,      3.4963
    215.0000,      70.0000,   2.00000,      3.5436
    225.0000,      70.0000,   2.00000,      3.6817
    235.0000,      70.0000,   2.00000,      3.7575
    245.0000,      70.0000,   2.00000,      1.8451
    255.0000,      70.0000,   2.00000,      2.1402
    265.0000,      70.0000,   2.00000,      2.3429
    275.0000,      70.0000,   2.00000,      2.1265
    285.0000,      70.0000,   2.00000,      1.8828
    295.0000,      70.0000,   2.00000,      1.6396
    300.0000,      20.0000,   8.00000,      1.1140
    310.0000,      20.0000,   8.00000,     0.85386
    100.0000,      50.0000,   3.00000,      4.4991
    110.0000,      50.0000,   3.00000,      3.9339
    120.0000,      50.0000,   3.00000,      4.5094
    130.0000,      50.0000,   3.00000,      4.4931
    140.0000,      50.0000,   3.00000,      3.9164
    150.0000,      50.0000,   3.00000,      3.5847
    160.0000,      50.0000,   3.00000,      2.8273
    170.0000,      50.0000,   3.00000,      2.6174
    180.0000,      50.0000,   3.00000,      4.3627
    190.0000,      50.0000,   3.00000,      4.1044
    200.0000,      50.0000,   3.00000,      3.9881
    130.0000,     130.0000,   1.00000,      6.7881
    140.0000,     130.0000,   1.00000,      6.2538
    150.0000,     130.0000,   1.00000,      5.2067
    160.0000,     130.0000,   1.00000,      4.9213
    170.0000,     130.0000,   1.00000,      4.3238
    180.0000,     130.0000,   1.00000,      4.0286
    190.0000,     130.0000,   1.00000,      3.9311
    200.0000,     130.0000,   1.00000,      3.8474
    210.0000,     130.0000,   1.00000,      3.3963
    220.0000,     130.0000,   1.00000,      3.1595
    230.0000,     130.0000,   1.00000,      3.1048
    240.0000,     130.0000,   1.00000,      3.1177
    250.0000,     130.0000,   1.00000,      3.0835
    260.0000,     130.0000,   1.00000,      3.1631
    270.0000,     130.0000,   1.00000,      3.1850
    280.0000,      40.0000,   4.00000,      1.9674
    290.0000,      40.0000,   4.00000,      1.9796
     95.0000,      10.0000,  18.00000,      3.8858
    115.0000,      10.0000,  18.00000,      6.2074
    125.0000,      10.0000,  18.00000,      4.0890
    175.0000,      10.0000,  18.00000,      2.9985
    205.0000,      10.0000,  18.00000,      1.6454
    235.0000,      10.0000,  18.00000,      2.5785
    275.0000,      10.0000,  18.00000,      3.6626
    140.0000,     140.0000,   1.00000,      6.9144
    150.0000,     140.0000,   1.00000,      4.2812
    160.0000,     140.0000,   1.00000,      4.6734
    170.0000,     140.0000,   1.00000,      4.7325
    180.0000,     140.0000,   1.00000,      4.3541
    190.0000,     140.0000,   1.00000,      4.0458
    200.0000,     140.0000,   1.00000,      4.0180
    210.0000,     140.0000,   1.00000,      3.5408
    220.0000,     140.0000,   1.00000,      3.3526
    230.0000,     140.0000,   1.00000,      3.3879
    240.0000,     140.0000,   1.00000,      3.2464
    250.0000,     140.0000,   1.00000,      3.1823
    260.0000,     140.0000,   1.00000,      3.1707
    270.0000,      80.0000,   2.00000,      2.3565
    280.0000,      80.0000,   2.00000,      2.1210
    285.0000,      30.0000,   6.00000,      2.1891
    295.0000,      30.0000,   6.00000,      1.2076
    280.0000,      60.0000,   3.00000,      1.9981
    110.0000,      20.0000,  10.00000,      4.3618
    120.0000,      20.0000,  10.00000,      2.7846
    140.0000,      20.0000,  10.00000,      3.4440
    150.0000,      20.0000,  10.00000,      2.8211
    160.0000,      20.0000,  10.00000,      2.9417
    170.0000,      20.0000,  10.00000,      9.2464
    180.0000,      20.0000,  10.00000,      8.6616
    210.0000,      20.0000,  10.00000,      2.8408
    220.0000,      20.0000,  10.00000,      2.7674
    230.0000,      20.0000,  10.00000,      2.5465
    240.0000,      20.0000,  10.00000,      1.6954
    250.0000,      20.0000,  10.00000,      1.6390
    270.0000,      20.0000,  10.00000,      3.0922
    280.0000,      20.0000,  10.00000,      1.4220
    290.0000,      20.0000,  10.00000,      1.0886
    250.0000,      10.0000,  21.00000,      2.2610
    160.0000,     160.0000,   1.00000,      4.1300
    170.0000,     160.0000,   1.00000,      3.9170
    180.0000,     160.0000,   1.00000,      4.5541
    190.0000,     160.0000,   1.00000,      4.6151
    200.0000,     160.0000,   1.00000,      4.3290
    210.0000,     160.0000,   1.00000,      3.9102
    220.0000,     160.0000,   1.00000,      3.7910
    230.0000,     160.0000,   1.00000,      3.7029
    240.0000,     160.0000,   1.00000,      3.5331
    135.0000,      90.0000,   2.00000,      3.4514
    145.0000,      90.0000,   2.00000,      4.2596
    155.0000,      90.0000,   2.00000,      4.9408
    165.0000,      90.0000,   2.00000,      4.6807
    175.0000,      90.0000,   2.00000,      4.4057
    185.0000,      90.0000,   2.00000,      4.3455
    195.0000,      90.0000,   2.00000,      4.3672
    205.0000,      90.0000,   2.00000,      4.3353
    215.0000,      90.0000,   2.00000,      4.2340
    225.0000,      90.0000,   2.00000,      4.1172
    235.0000,      90.0000,   2.00000,      2.4700
    245.0000,      90.0000,   2.00000,      2.4769
    255.0000,      90.0000,   2.00000,      2.3946
    265.0000,      90.0000,   2.00000,      2.2124
    280.0000,      40.0000,   5.00000,      2.2474
    145.0000,      10.0000,  22.00000,      2.8266
    225.0000,      10.0000,  22.00000,      2.4326
    125.0000,      50.0000,   4.00000,      3.4911
    135.0000,      50.0000,   4.00000,      2.7588
    145.0000,      50.0000,   4.00000,      3.1942
    155.0000,      50.0000,   4.00000,      5.9815
    165.0000,      50.0000,   4.00000,      5.5294
    175.0000,      50.0000,   4.00000,      5.2966
    185.0000,      50.0000,   4.00000,      5.5964
    195.0000,      50.0000,   4.00000,      5.5471
    215.0000,      50.0000,   4.00000,      2.7445
    225.0000,      50.0000,   4.00000,      2.5736
    235.0000,      50.0000,   4.00000,      2.3777
    245.0000,      50.0000,   4.00000,      2.5649
    255.0000,      50.0000,   4.00000,      2.3302
    265.0000,      50.0000,   4.00000,      2.1059
    275.0000,      50.0000,   4.00000,      2.3736
    120.0000,      30.0000,   7.00000,      2.9261
    130.0000,      30.0000,   7.00000,      2.6673
    140.0000,      30.0000,   7.00000,      3.1463
    150.0000,      30.0000,   7.00000,      3.3612
    160.0000,      30.0000,   7.00000,      7.5056
    170.0000,      30.0000,   7.00000,      7.2688
    180.0000,      30.0000,   7.00000,      7.0163
    200.0000,      30.0000,   7.00000,      2.7770
    210.0000,      30.0000,   7.00000,      3.1038
    220.0000,      30.0000,   7.00000,      2.8115
    230.0000,      30.0000,   7.00000,      2.2360
    240.0000,      30.0000,   7.00000,      1.9506
    250.0000,      30.0000,   7.00000,      2.4952
    260.0000,      30.0000,   7.00000,      2.7870
    270.0000,      30.0000,   7.00000,      2.6448
    280.0000,      30.0000,   7.00000,      1.4557
    170.0000,     170.0000,   1.00000,      4.0607
    180.0000,     170.0000,   1.00000,      3.8791
    190.0000,     170.0000,   1.00000,      4.4425
    200.0000,     170.0000,   1.00000,      4.7408
    210.0000,     170.0000,   1.00000,      4.1518
    220.0000,     170.0000,   1.00000,      3.8562
    230.0000,     170.0000,   1.00000,      3.8270
    265.0000,      10.0000,  24.00000,      1.1481
    140.0000,      70.0000,   3.00000,      4.5282
    150.0000,      70.0000,   3.00000,      4.3124
    160.0000,      70.0000,   3.00000,      5.0420
    170.0000,      70.0000,   3.00000,      5.4006
    180.0000,      70.0000,   3.00000,      5.2921
    190.0000,      70.0000,   3.00000,      5.3430
    200.0000,      70.0000,   3.00000,      5.2884
    210.0000,      70.0000,   3.00000,      2.6727
    220.0000,      70.0000,   3.00000,      2.7367
    230.0000,      70.0000,   3.00000,      3.0114
    240.0000,      70.0000,   3.00000,      2.7467
    250.0000,      70.0000,   3.00000,      2.4597
    260.0000,      70.0000,   3.00000,      2.1487
    150.0000,     100.0000,   2.00000,      4.3192
    160.0000,     100.0000,   2.00000,      3.9969
    170.0000,     100.0000,   2.00000,      4.6001
    180.0000,     100.0000,   2.00000,      4.9897
    190.0000,     100.0000,   2.00000,      4.7619
    200.0000,     100.0000,   2.00000,      4.5158
    210.0000,     100.0000,   2.00000,      4.5971
    220.0000,     100.0000,   2.00000,      4.6608
    230.0000,     100.0000,   2.00000,      2.7550
    240.0000,     100.0000,   2.00000,      2.6770
    250.0000,     100.0000,   2.00000,      2.5752
    180.0000,     180.0000,   1.00000,      4.0170
    190.0000,     180.0000,   1.00000,      3.9517
    200.0000,     180.0000,   1.00000,      4.5467
    210.0000,     180.0000,   1.00000,      4.3924
    220.0000,     180.0000,   1.00000,      4.0618
    140.0000,      20.0000,  12.00000,      2.9784
    160.0000,      20.0000,  12.00000,      10.806
    170.0000,      20.0000,  12.00000,      2.2835
    190.0000,      20.0000,  12.00000,      3.6050
    240.0000,      20.0000,  12.00000,      3.5662
    250.0000,      20.0000,  12.00000,      3.2561
    260.0000,      20.0000,  12.00000,      1.5407
    270.0000,      20.0000,  12.00000,      1.2263
    240.0000,      10.0000,  25.00000,      4.6919
    270.0000,      10.0000,  25.00000,      1.3111
    245.0000,      30.0000,   8.00000,      3.0911
    255.0000,      30.0000,   8.00000,      2.6249
    265.0000,      30.0000,   8.00000,      1.4784
    190.0000,     190.0000,   1.00000,      4.0650
    200.0000,     190.0000,   1.00000,      3.9472
    210.0000,     190.0000,   1.00000,      4.2125
    230.0000,      40.0000,   6.00000,      2.9190
    240.0000,      40.0000,   6.00000,      2.6819
    250.0000,      40.0000,   6.00000,      2.6835
    260.0000,      40.0000,   6.00000,      2.3468
    165.0000,     110.0000,   2.00000,      4.2655
    175.0000,     110.0000,   2.00000,      4.3115
    185.0000,     110.0000,   2.00000,      4.7963
    195.0000,     110.0000,   2.00000,      5.0697
    205.0000,     110.0000,   2.00000,      5.1519
    215.0000,     110.0000,   2.00000,      4.8946
    225.0000,     110.0000,   2.00000,      2.9697
    235.0000,     110.0000,   2.00000,      2.9067
    240.0000,      60.0000,   4.00000,      2.6017
    250.0000,      60.0000,   4.00000,      2.3147
    150.0000,      50.0000,   5.00000,      5.5615
    160.0000,      50.0000,   5.00000,      5.8540
    170.0000,      50.0000,   5.00000,      6.7088
    180.0000,      50.0000,   5.00000,      3.5020
    190.0000,      50.0000,   5.00000,      3.6106
    200.0000,      50.0000,   5.00000,      3.3448
    210.0000,      50.0000,   5.00000,      3.0981
    220.0000,      50.0000,   5.00000,      3.3314
    240.0000,      50.0000,   5.00000,      2.5757
    250.0000,      50.0000,   5.00000,      2.5777
    210.0000,      80.0000,   3.00000,      3.4567
    220.0000,      80.0000,   3.00000,      3.4316
    230.0000,      80.0000,   3.00000,      3.0606
    240.0000,      80.0000,   3.00000,      2.7433
    185.0000,      10.0000,  28.00000,      4.2373
    200.0000,     120.0000,   2.00000,      5.2262
    210.0000,     120.0000,   2.00000,      5.3135
    220.0000,     120.0000,   2.00000,      3.1988
    230.0000,      40.0000,   7.00000,      3.2403
    170.0000,      10.0000,  31.00000,      4.1054
    180.0000,      90.0000,   3.00000,      5.1482
    190.0000,      90.0000,   3.00000,      3.3358
    200.0000,      90.0000,   3.00000,      3.7585
    210.0000,      90.0000,   3.00000,      3.8159
    220.0000,      90.0000,   3.00000,      3.3742
    175.0000,      70.0000,   4.00000,      3.1361
    185.0000,      70.0000,   4.00000,      3.2689
    195.0000,      70.0000,   4.00000,      4.0648
    205.0000,      70.0000,   4.00000,      3.9342
    215.0000,      70.0000,   4.00000,      3.4424
    225.0000,      70.0000,   4.00000,      2.9551
    195.0000,     130.0000,   2.00000,      4.7430
    205.0000,     130.0000,   2.00000,      4.5694
    205.0000,      30.0000,  10.00000,      3.8006
    215.0000,      30.0000,  10.00000,      4.0484
    225.0000,      30.0000,  10.00000,      3.4343
    235.0000,      30.0000,  10.00000,      1.8918
    225.0000,      50.0000,   6.00000,      3.1988
    170.0000,      10.0000,  33.00000,      3.4535
    200.0000,      10.0000,  33.00000,      6.8260
    210.0000,      10.0000,  33.00000,      2.7496
    200.0000,      60.0000,   5.00000,      3.8254
    210.0000,      60.0000,   5.00000,      3.4623
    220.0000,      60.0000,   5.00000,      3.0426
    170.0000,      20.0000,  16.00000,      3.8633
    180.0000,      20.0000,  16.00000,      2.5177
    190.0000,      20.0000,  16.00000,      2.6944
    200.0000,      20.0000,  16.00000,      5.2358
    210.0000,      20.0000,  16.00000,      4.6653
    220.0000,      20.0000,  16.00000,      2.1273
    230.0000,      20.0000,  16.00000,      1.6594
    215.0000,      10.0000,  34.00000,      1.6904
    220.0000,      40.0000,   8.00000,      3.3153
    200.0000,     100.0000,   3.00000,      3.4623
    200.0000,      30.0000,  11.00000,      4.4228
    210.0000,      30.0000,  11.00000,      3.9319
    220.0000,      30.0000,  11.00000,      2.1329
    220.0000,      20.0000,  17.00000,      1.7965
    195.0000,      10.0000,  36.00000,      2.6409
    215.0000,      10.0000,  36.00000,      2.0051
    200.0000,      80.0000,   4.00000,      3.2653
    190.0000,      10.0000,  37.00000,      2.7171
    200.0000,      10.0000,  37.00000,      1.6210
    190.0000,      20.0000,  18.00000,      4.6187
    200.0000,      20.0000,  18.00000,      2.1447
    205.0000,      10.0000,  38.00000,      1.8304
    200.0000,      50.0000,   7.00000,      3.3269
    205.0000,      30.0000,  12.00000,      2.0455
    105.0000,       5.0000,  -1.00000,      14.304
    110.0000,       5.0000,  -1.00000,      12.291
    115.0000,       5.0000,  -1.00000,      12.063
    120.0000,       5.0000,  -1.00000,      12.192
    125.0000,       5.0000,  -1.00000,      11.970
    130.0000,       5.0000,  -1.00000,      11.527
    135.0000,       5.0000,  -1.00000,      12.260
    140.0000,       5.0000,  -1.00000,      9.6088
    145.0000,       5.0000,  -1.00000,      13.586
    150.0000,       5.0000,  -1.00000,      9.1356
    155.0000,       5.0000,  -1.00000,      7.3608
    160.0000,       5.0000,  -1.00000,      10.660
    165.0000,       5.0000,  -1.00000,      9.0147
    170.0000,       5.0000,  -1.00000,      10.399
    175.0000,       5.0000,  -1.00000,      8.7893
    180.0000,       5.0000,  -1.00000,      12.035
    185.0000,       5.0000,  -1.00000,      8.6438
    190.0000,       5.0000,  -1.00000,      9.3853
    195.0000,       5.0000,  -1.00000,      9.0659
    200.0000,       5.0000,  -1.00000,      6.4245
    205.0000,       5.0000,  -1.00000,      11.364
    210.0000,       5.0000,  -1.00000,      7.4736
    215.0000,       5.0000,  -1.00000,      7.8364
    220.0000,       5.0000,  -1.00000,      6.1576
    225.0000,       5.0000,  -1.00000,      8.2769
    230.0000,       5.0000,  -1.00000,      9.5427
    235.0000,       5.0000,  -1.00000,      10.659
    240.0000,       5.0000,  -1.00000,      9.1596
    245.0000,       5.0000,  -1.00000,      11.190
    250.0000,       5.0000,  -1.00000,      9.2947
    255.0000,       5.0000,  -1.00000,      11.190
    260.0000,       5.0000,  -1.00000,      5.8457
    265.0000,       5.0000,  -1.00000,      11.916
    270.0000,       5.0000,  -1.00000,      22.238
    275.0000,       5.0000,  -1.00000,      4.3256
    280.0000,       5.0000,  -1.00000,      12.158
    285.0000,       5.0000,  -1.00000,      7.7230
    290.0000,       5.0000,  -1.00000,      11.070
    295.0000,       5.0000,  -1.00000,      15.886
     10.0000,      10.0000,  -1.00000,      18.661
     30.0000,      10.0000,  -1.00000,      5.8183
     40.0000,      10.0000,  -1.00000,      9.5894
     50.0000,      10.0000,  -1.00000,      6.9689
     60.0000,      10.0000,  -1.00000,      10.976
     70.0000,      10.0000,  -1.00000,      5.0474
     80.0000,      10.0000,  -1.00000,      6.4168
     90.0000,      10.0000,  -1.00000,      5.8819
    100.0000,      10.0000,  -1.00000,      6.4772
    110.0000,      10.0000,  -1.00000,      7.4511
    120.0000,      10.0000,  -1.00000,      6.4865
    130.0000,      10.0000,  -1.00000,      8.4966
    140.0000,      10.0000,  -1.00000,      5.5707
    150.0000,      10.0000,  -1.00000,      8.6654
    160.0000,      10.0000,  -1.00000,      6.6562
    170.0000,      10.0000,  -1.00000,      5.4222
    180.0000,      10.0000,  -1.00000,      6.7729
    190.0000,      10.0000,  -1.00000,      9.5476
    200.0000,      10.0000,  -1.00000,      4.6065
    210.0000,      10.0000,  -1.00000,      7.0335
    220.0000,      10.0000,  -1.00000,      5.3529
    230.0000,      10.0000,  -1.00000,      6.8533
    240.0000,      10.0000,  -1.00000,      8.3314
    250.0000,      10.0000,  -1.00000,      14.099
    260.0000,      10.0000,  -1.00000,      10.443
    270.0000,      10.0000,  -1.00000,      4.5781
    280.0000,      10.0000,  -1.00000,      10.440
    290.0000,      10.0000,  -1.00000,      10.085
    300.0000,      10.0000,  -1.00000,      11.570
    310.0000,      10.0000,  -1.00000,      9.3046
    320.0000,      10.0000,  -1.00000,      8.2751
    330.0000,      10.0000,  -1.00000,      5.7083
    340.0000,      10.0000,  -1.00000,      4.2732
    350.0000,      10.0000,  -1.00000,      4.2728
    360.0000,      10.0000,  -1.00000,      3.8882
    370.0000,      10.0000,  -1.00000,      3.5468
    380.0000,      10.0000,  -1.00000,      1.7402
    390.0000,      10.0000,  -1.00000,      1.2337
     30.0000,      30.0000,  -1.00000,      4.6603
     40.0000,      30.0000,  -1.00000,      4.2214
     60.0000,      30.0000,  -1.00000,      3.8684
     70.0000,      30.0000,  -1.00000,      3.6501
     80.0000,      30.0000,  -1.00000,      3.3224
     90.0000,      30.0000,  -1.00000,      2.4057
    100.0000,      30.0000,  -1.00000,      2.2041
    110.0000,      30.0000,  -1.00000,      2.7763
    120.0000,      30.0000,  -1.00000,      1.6768
    130.0000,      30.0000,  -1.00000,      1.9582
    140.0000,      30.0000,  -1.00000,      2.1012
    150.0000,      30.0000,  -1.00000,      3.2997
    160.0000,      30.0000,  -1.00000,      2.8147
    170.0000,      30.0000,  -1.00000,      2.8950
    180.0000,      30.0000,  -1.00000,      2.2731
    190.0000,      30.0000,  -1.00000,      2.7441
    200.0000,      30.0000,  -1.00000,      2.7612
    210.0000,      30.0000,  -1.00000,      3.1291
    220.0000,      30.0000,  -1.00000,      3.0575
    230.0000,      30.0000,  -1.00000,      5.2319
    240.0000,      30.0000,  -1.00000,      10.324
    250.0000,      30.0000,  -1.00000,      3.5429
    260.0000,      30.0000,  -1.00000,      1.8039
    270.0000,      30.0000,  -1.00000,      1.5075
    280.0000,      30.0000,  -1.00000,      2.7961
    290.0000,      30.0000,  -1.00000,      3.0502
    300.0000,      30.0000,  -1.00000,      4.4448
    310.0000,      30.0000,  -1.00000,      3.0777
    320.0000,      30.0000,  -1.00000,      2.9848
    330.0000,      30.0000,  -1.00000,      3.3640
    340.0000,      30.0000,  -1.00000,      2.1854
    350.0000,      30.0000,  -1.00000,      1.8330
    360.0000,      30.0000,  -1.00000,      2.3836
    370.0000,      30.0000,  -1.00000,      3.1312
    250.0000,      50.0000,  -1.00000,      1.1268
    260.0000,      50.0000,  -1.00000,     0.88346
    270.0000,      50.0000,  -1.00000,     0.92565
    280.0000,      50.0000,  -1.00000,      1.8367
    290.0000,      50.0000,  -1.00000,      1.5917
    300.0000,      50.0000,  -1.00000,      2.0032
    310.0000,      50.0000,  -1.00000,      2.5328
    320.0000,      50.0000,  -1.00000,      2.0726
    330.0000,      50.0000,  -1.00000,      1.6779
    340.0000,      50.0000,  -1.00000,      1.7343
    350.0000,      50.0000,  -1.00000,      1.7276
  96.77
REFERENCE MODEL USED
CONSTANT REFERENCE MODEL METHOD
Reference resistivity is
4.130
Blocks sensitivity and uncertainity values (with smoothness constrain)
                     Resistivity      
Block No.  Sensitivity  % Uncertainity
     1       0.8446        83.98
     2       0.5995        82.49
     3       0.8324        82.85
     4       1.0141        81.42
     5       0.8715        81.87
     6       0.8928        79.93
     7       1.0757        79.56
     8       1.0895        78.86
     9       1.2078        80.22
    10       1.3155        80.06
    11       1.6979        77.47
    12       1.6947        75.89
    13       1.5027        80.88
    14       1.5445        78.70
    15       1.5377        80.03
    16       1.5909        77.47
    17       1.5793        78.75
    18       1.6645        77.80
    19       2.0444        73.79
    20       2.8364        65.33
    21       3.1012        62.40
    22       3.7499        55.45
    23       3.6925        54.88
    24       4.0529        52.56
    25       4.5582        50.69
    26       5.0144        49.70
    27       6.2357        45.23
    28      10.2377        40.07
    29       9.1997        41.05
    30       7.0905        42.49
    31       6.7615        44.30
    32       6.7804        43.76
    33       6.9456        43.32
    34       6.7742        44.15
    35       7.0384        44.08
    36       6.9662        44.99
    37       7.8391        42.69
    38       7.3404        44.21
    39       6.6077        46.51
    40       7.8244        44.65
    41       8.2511        43.40
    42       8.1247        43.37
    43       6.6878        43.17
    44       6.5053        48.24
    45       6.8314        46.68
    46       7.1465        46.36
    47       6.4743        47.71
    48       6.3397        47.21
    49       6.6644        46.29
    50       6.7477        46.22
    51       4.8628        45.74
    52       5.4233        49.96
    53       3.6587        54.96
    54       2.3837        62.48
    55       7.8701        37.76
    56       4.9344        46.19
    57       3.0551        57.09
    58       2.7868        62.15
    59       3.1179        61.45
    60       2.6617        70.65
    61       2.1324        76.16
    62       2.1428        74.45
    63       1.9537        77.63
    64       1.9905        76.10
    65       1.9698        76.50
    66       2.0090        73.81
    67       1.5378        80.25
    68       1.4503        78.45
    69       1.3175        82.08
    70       1.4029        81.84
    71       1.7120        79.19
    72       1.9312        78.09
    73       1.8545        78.25
    74       1.8017        74.54
    75       1.3553        80.21
    76       1.3717        76.46
    77       1.1077        77.26
    78       1.6385        74.02
    79       0.5505        79.91
    80       0.3392        82.78
    81       0.4796        84.86
    82       0.6120        85.50
    83       0.3586        88.15
    84       0.4009        86.19
    85       0.4300        87.73
    86       0.4849        86.39
    87       0.5463        87.16
    88       0.6212        87.12
    89       0.9038        86.41
    90       0.8464        85.69
    91       0.8135        86.93
    92       0.8521        85.88
    93       0.8521        86.70
    94       0.9104        85.31
    95       0.7832        86.74
    96       0.9556        85.41
    97       0.9298        85.70
    98       1.2732        83.29
    99       1.1602        83.73
   100       1.5311        80.69
   101       1.3799        81.10
   102       1.5559        79.58
   103       1.7109        79.65
   104       1.9803        77.36
   105       2.8932        72.35
   106       6.1264        67.39
   107       4.9314        70.69
   108       3.3944        69.59
   109       2.7086        74.73
   110       2.7200        74.81
   111       2.7289        75.30
   112       2.7367        75.13
   113       3.0316        74.47
   114       2.9328        75.43
   115       3.6498        72.96
   116       3.3643        73.90
   117       3.0340        75.48
   118       3.9273        73.20
   119       3.8174        73.95
   120       3.8265        72.80
   121       3.0205        72.58
   122       2.9665        76.20
   123       3.2092        75.33
   124       3.3585        75.69
   125       3.0097        75.87
   126       2.9357        75.58
   127       3.3016        74.72
   128       3.4007        73.90
   129       2.3524        74.70
   130       2.7766        75.21
   131       1.9501        76.83
   132       1.6393        81.05
   133       4.7064        63.08
   134       2.1728        72.50
   135       1.4336        78.12
   136       1.2645        81.92
   137       1.4150        81.74
   138       1.2362        84.98
   139       1.1416        85.82
   140       1.1391        84.97
   141       1.0507        86.11
   142       1.0365        85.48
   143       1.0251        86.16
   144       1.0892        84.36
   145       0.7952        86.99
   146       0.7446        85.81
   147       0.7344        86.82
   148       0.7886        86.81
   149       0.9839        85.98
   150       1.1657        85.31
   151       1.0364        86.17
   152       1.0139        84.11
   153       0.7107        85.56
   154       0.7613        82.78
   155       0.5914        81.32
   156       1.0954        75.90
   157       0.3753        151.29
   158       0.2396        156.09
   159       0.3434        160.89
   160       0.3978        163.59
   161       0.2891        165.15
   162       0.3592        159.18
   163       0.3246        164.49
   164       0.3727        161.59
   165       0.3863        163.70
   166       0.4310        164.80
   167       0.6138        164.74
   168       0.5590        163.65
   169       0.6028        164.46
   170       0.6152        162.66
   171       0.6486        163.91
   172       0.6754        160.97
   173       0.6123        163.68
   174       0.6958        160.36
   175       0.6515        161.39
   176       0.8621        156.09
   177       0.8295        154.25
   178       1.0000        149.24
   179       1.0767        144.46
   180       1.2092        140.68
   181       1.2302        144.13
   182       1.6631        137.63
   183       2.4122        127.27
   184       4.7924        117.70
   185       3.7324        130.13
   186       2.7308        118.03
   187       2.0918        132.06
   188       1.8649        136.38
   189       1.7309        140.03
   190       1.8448        138.15
   191       1.9517        139.12
   192       1.9563        140.79
   193       2.3197        139.45
   194       2.1953        140.31
   195       2.0731        142.10
   196       2.6063        138.78
   197       2.5154        141.30
   198       2.5620        136.33
   199       2.1705        134.52
   200       2.0194        142.03
   201       2.0714        143.49
   202       2.1787        144.54
   203       2.0205        143.11
   204       2.0329        142.39
   205       2.3224        141.43
   206       2.4272        137.96
   207       1.7903        141.61
   208       2.2274        133.16
   209       1.4699        143.99
   210       1.1687        155.76
   211       2.9599        124.33
   212       1.4533        134.15
   213       1.2392        137.36
   214       0.8905        152.41
   215       0.8595        155.97
   216       0.7246        162.53
   217       0.8017        161.90
   218       0.7734        160.99
   219       0.7582        162.37
   220       0.7036        161.84
   221       0.7009        163.56
   222       0.7041        160.62
   223       0.5780        164.56
   224       0.5143        162.34
   225       0.5544        164.04
   226       0.5783        164.09
   227       0.6981        163.20
   228       0.8253        161.58
   229       0.7102        163.55
   230       0.6794        159.49
   231       0.5302        161.18
   232       0.5217        155.73
   233       0.4563        152.03
   234       0.8634        137.33
   235       0.3412        210.53
   236       0.2355        365.70
   237       0.2797        375.19
   238       0.2796        357.44
   239       0.3976        336.54
   240       0.3315        359.80
   241       0.3672        357.31
   242       0.3671        362.02
   243       0.3754        370.27
   244       0.4491        377.04
   245       0.4800        373.95
   246       0.4918        374.87
   247       0.5062        369.95
   248       0.5534        370.53
   249       0.5562        362.28
   250       0.5678        361.95
   251       0.5994        352.90
   252       0.5965        348.20
   253       0.6668        336.52
   254       0.7169        318.79
   255       0.8368        300.78
   256       0.9381        280.85
   257       0.9762        289.39
   258       0.9873        315.46
   259       1.5580        276.25
   260       2.0881        250.91
   261       3.9727        213.82
   262       3.1166        257.27
   263       2.6295        199.12
   264       2.3180        212.18
   265       1.6809        259.63
   266       1.4713        278.22
   267       1.5189        274.10
   268       1.5955        275.46
   269       1.6619        279.46
   270       1.8145        286.39
   271       1.7934        289.42
   272       1.7312        292.71
   273       1.9222        290.30
   274       1.8920        300.10
   275       1.8907        283.55
   276       1.8791        264.16
   277       1.6815        285.99
   278       1.5886        301.30
   279       1.5839        313.30
   280       1.6040        297.44
   281       1.6604        294.11
   282       1.8185        297.38
   283       1.9567        283.82
   284       1.5145        296.93
   285       1.8285        256.93
   286       1.2035        314.90
   287       1.0484        351.93
   288       1.6091        313.20
   289       1.0024        290.26
   290       1.0835        261.85
   291       0.7098        325.94
   292       0.6391        347.11
   293       0.5413        365.45
   294       0.6005        362.89
   295       0.5974        361.74
   296       0.5968        363.11
   297       0.5441        364.86
   298       0.5161        370.63
   299       0.5069        366.01
   300       0.4616        370.83
   301       0.4396        364.77
   302       0.4647        369.60
   303       0.4715        372.06
   304       0.5133        374.11
   305       0.5771        370.91
   306       0.5230        373.61
   307       0.4776        362.00
   308       0.4305        359.65
   309       0.3967        346.06
   310       0.9852        177.52
   311       0.3876        559.83
   312       0.1522        793.02
   313       0.2188        827.21
   314       0.2249        805.96
   315       0.3091        775.54
   316       0.2718        835.05
   317       0.2761        850.90
   318       0.2875        852.49
   319       0.3131        861.36
   320       0.4178        855.54
   321       0.4783        839.88
   322       0.4790        840.54
   323       0.4832        830.00
   324       0.5283        819.48
   325       0.5515        791.19
   326       0.5893        766.62
   327       0.6151        745.26
   328       0.5814        756.63
   329       0.5535        776.33
   330       0.5103        798.66
   331       0.5312        786.20
   332       0.6238        787.02
   333       0.7496        786.82
   334       1.0279        727.94
   335       1.4415        561.93
   336       1.6270        571.42
   337       4.0555        291.96
   338       3.0772        406.45
   339       2.0984        384.08
   340       2.1575        332.17
   341       1.4251        496.20
   342       1.0887        646.21
   343       1.0865        660.89
   344       1.2265        637.51
   345       1.4212        609.72
   346       1.6766        559.79
   347       1.6769        570.40
   348       1.5896        585.99
   349       1.7284        558.44
   350       1.7878        569.31
   351       1.6808        548.66
   352       1.6637        505.81
   353       1.5686        535.74
   354       1.4545        596.89
   355       1.4952        616.41
   356       1.4574        588.43
   357       1.4931        569.87
   358       1.5592        583.84
   359       1.5195        581.23
   360       1.0318        677.24
   361       1.0160        655.08
   362       1.1634        680.05
   363       2.2550        425.36
   364       1.8196        526.00
   365       0.5839        724.58
   366       0.7266        610.00
   367       0.5770        729.44
   368       0.5120        789.12
   369       0.5113        817.89
   370       0.5293        809.36
   371       0.5470        799.47
   372       0.5333        800.03
   373       0.4932        810.53
   374       0.4740        821.97
   375       0.4548        816.35
   376       0.4408        817.09
   377       0.4316        800.06
   378       0.4292        811.82
   379       0.3950        838.26
   380       0.3666        864.58
   381       0.3893        863.56
   382       0.3720        858.79
   383       0.3466        817.88
   384       0.3514        780.71
   385       0.3488        728.52
   386       0.9753        420.54
   387       0.5189        386.65
   388       0.1376        817.52
   389       0.1863        842.56
   390       0.3078        821.47
   391       0.3309        847.71
   392       0.3151        875.96
   393       0.2866        888.44
   394       0.2853        897.94
   395       0.3972        884.97
   396       0.4903        865.38
   397       0.5008        863.33
   398       0.4821        863.48
   399       0.5182        850.12
   400       0.5649        824.65
   401       0.6090        800.58
   402       0.6381        782.41
   403       0.6461        779.83
   404       0.6241        793.85
   405       0.6180        818.99
   406       0.7258        811.10
   407       1.0278        770.46
   408       1.4475        673.83
   409       1.8083        575.04
   410       1.4040        630.16
   411       1.1352        775.58
   412       3.8343        322.58
   413       3.0443        417.69
   414       1.4733        601.72
   415       1.9070        409.37
   416       1.8068        442.99
   417       1.3858        583.34
   418       1.1968        660.08
   419       1.2084        682.73
   420       1.3622        667.27
   421       1.5484        628.09
   422       1.5520        641.59
   423       1.4451        665.63
   424       1.5024        642.93
   425       1.6072        632.87
   426       1.4765        633.42
   427       1.4918        591.37
   428       1.4714        594.25
   429       1.3533        649.53
   430       1.3561        673.07
   431       1.2943        657.15
   432       1.2605        652.68
   433       1.2090        690.80
   434       1.0832        717.23
   435       0.7835        773.63
   436       0.8312        776.99
   437       1.7325        555.53
   438       2.4510        411.64
   439       2.0688        492.04
   440       0.4440        858.93
   441       0.5381        764.90
   442       0.5611        777.43
   443       0.4963        825.25
   444       0.5180        843.10
   445       0.5237        842.33
   446       0.5229        841.38
   447       0.4965        844.52
   448       0.4731        848.15
   449       0.4695        849.22
   450       0.4503        847.05
   451       0.4342        843.31
   452       0.4200        832.32
   453       0.3852        846.98
   454       0.3357        874.68
   455       0.3174        889.95
   456       0.3321        884.79
   457       0.3126        870.47
   458       0.2874        837.45
   459       0.2966        782.21
   460       1.1255        341.38
   461       0.4639        513.71
   462       0.2140        802.39
   463       0.3207        820.75
   464       0.4052        832.08
   465       0.4075        858.53
   466       0.3464        882.44
   467       0.2903        898.45
   468       0.3830        891.73
   469       0.4866        875.32
   470       0.5174        871.10
   471       0.4981        873.30
   472       0.5243        862.52
   473       0.5731        842.45
   474       0.6136        825.04
   475       0.6551        806.17
   476       0.7128        784.46
   477       0.7991        767.12
   478       0.9358        756.07
   479       1.1970        719.54
   480       1.6039        644.61
   481       1.9301        575.22
   482       1.7063        616.02
   483       0.8173        808.80
   484       0.9007        839.33
   485       3.2555        389.56
   486       2.6610        475.82
   487       1.0334        777.66
   488       1.3521        593.02
   489       1.8861        488.61
   490       1.8050        533.90
   491       1.4915        613.60
   492       1.2353        675.94
   493       1.2313        698.88
   494       1.3020        697.78
   495       1.3061        713.96
   496       1.2406        726.91
   497       1.2863        707.95
   498       1.3324        698.85
   499       1.2657        697.54
   500       1.3336        653.12
   501       1.3582        642.17
   502       1.2374        688.16
   503       1.1603        721.33
   504       1.1232        708.21
   505       1.0539        714.49
   506       0.9300        762.76
   507       0.8005        793.31
   508       0.6925        807.63
   509       0.9068        774.11
   510       1.5651        613.29
   511       1.8825        546.04
   512       1.5067        646.80
   513       0.4859        881.93
   514       0.4844        826.42
   515       0.5645        797.65
   516       0.5422        821.81
   517       0.5597        836.13
   518       0.5596        842.69
   519       0.5270        852.29
   520       0.4960        859.32
   521       0.4837        857.60
   522       0.4829        853.46
   523       0.4623        852.14
   524       0.4347        850.87
   525       0.3980        849.83
   526       0.3523        862.34
   527       0.3240        879.34
   528       0.3229        882.66
   529       0.3223        866.82
   530       0.2954        840.48
   531       0.2828        791.37
   532       1.1779        366.99
   533       0.7337        562.68
   534       0.3647        768.69
   535       0.4420        798.95
   536       0.4763        823.68
   537       0.4142        856.86
   538       0.3159        880.47
   539       0.3749        881.02
   540       0.4749        870.32
   541       0.5203        864.79
   542       0.5247        863.76
   543       0.5466        855.87
   544       0.5836        844.03
   545       0.6074        834.36
   546       0.6455        819.70
   547       0.7294        793.51
   548       0.9155        759.76
   549       1.1280        726.37
   550       1.3801        686.86
   551       1.5772        653.11
   552       1.4754        677.29
   553       0.9558        789.54
   554       0.3829        885.19
   555       0.9036        822.68
   556       2.5558        491.20
   557       2.0978        573.61
   558       0.8066        835.93
   559       0.8660        764.62
   560       1.5400        613.15
   561       1.8438        560.69
   562       1.7040        593.48
   563       1.3602        657.68
   564       1.1241        708.52
   565       1.0911        737.27
   566       1.0881        755.29
   567       1.0792        757.77
   568       1.1154        745.08
   569       1.1285        741.49
   570       1.1076        735.59
   571       1.1839        699.62
   572       1.2262        685.04
   573       1.1341        714.49
   574       1.0357        742.91
   575       0.9754        742.88
   576       0.8955        756.88
   577       0.7749        794.96
   578       0.6721        820.92
   579       0.6433        828.66
   580       0.7771        811.09
   581       1.0765        750.14
   582       1.2664        711.40
   583       1.0472        770.83
   584       0.5716        860.14
   585       0.4953        837.13
   586       0.5426        808.35
   587       0.5835        809.08
   588       0.6151        814.44
   589       0.6164        822.11
   590       0.5693        835.80
   591       0.5329        845.40
   592       0.5192        844.37
   593       0.5044        841.27
   594       0.4705        843.47
   595       0.4245        847.96
   596       0.3731        852.55
   597       0.3489        858.29
   598       0.3558        859.02
   599       0.3568        844.35
   600       0.3431        816.80
   601       0.3156        772.50
   602       1.2940        387.76
   603       1.6760        455.27
   604       0.4564        738.51
   605       0.4926        778.27
   606       0.4444        817.17
   607       0.3461        848.92
   608       0.3680        857.45
   609       0.4544        851.25
   610       0.5179        844.42
   611       0.5505        839.70
   612       0.5763        833.92
   613       0.5920        829.02
   614       0.5938        826.52
   615       0.6053        820.29
   616       0.6714        804.10
   617       0.8277        780.63
   618       0.9854        758.42
   619       1.0851        746.20
   620       1.0405        758.38
   621       0.7913        804.61
   622       0.4244        855.46
   623       0.3247        869.54
   624       0.8981        800.15
   625       1.8788        607.97
   626       1.5286        678.85
   627       0.6551        839.98
   628       0.5772        826.23
   629       1.1436        717.17
   630       1.6188        617.44
   631       1.7138        595.00
   632       1.5089        629.73
   633       1.2271        680.26
   634       1.0705        721.87
   635       1.0094        747.71
   636       0.9814        757.29
   637       0.9798        758.42
   638       0.9710        761.23
   639       0.9717        754.98
   640       1.0356        730.53
   641       1.0816        717.36
   642       1.0242        730.84
   643       0.9297        750.31
   644       0.8546        760.89
   645       0.7783        778.04
   646       0.6892        803.19
   647       0.6215        821.16
   648       0.6026        828.29
   649       0.6495        824.33
   650       0.7765        806.27
   651       0.8930        786.41
   652       0.8390        796.61
   653       0.6278        825.75
   654       0.5113        825.43
   655       0.4952        810.01
   656       0.5849        796.81
   657       0.6464        789.66
   658       0.6671        791.65
   659       0.6300        803.47
   660       0.5839        814.25
   661       0.5529        817.74
   662       0.5170        820.26
   663       0.4652        826.41
   664       0.4080        833.99
   665       0.3667        838.32
   666       0.3750        833.63
   667       0.3985        814.03
   668       0.4004        783.22
   669       0.3754        739.75
   670       1.6075        361.86
   671       3.0010        310.71
   672       0.4600        712.99
   673       0.4252        763.28
   674       0.3465        801.33
   675       0.3505        820.96
   676       0.4207        821.95
   677       0.4928        815.35
   678       0.5451        809.06
   679       0.5769        804.69
   680       0.5783        803.84
   681       0.5580        805.67
   682       0.5406        805.79
   683       0.5545        801.10
   684       0.6273        793.55
   685       0.6885        788.70
   686       0.6784        792.23
   687       0.5735        806.26
   688       0.3944        824.54
   689       0.2569        835.27
   690       0.4048        828.33
   691       0.8260        781.44
   692       1.2843        705.37
   693       1.0216        752.82
   694       0.5106        823.25
   695       0.4348        819.52
   696       0.8733        754.14
   697       1.3688        657.95
   698       1.6269        601.11
   699       1.5891        601.44
   700       1.3884        635.66
   701       1.1767        678.20
   702       1.0324        713.91
   703       0.9357        737.84
   704       0.8752        752.66
   705       0.8426        760.92
   706       0.8431        758.12
   707       0.8954        744.47
   708       0.9339        735.05
   709       0.9061        739.28
   710       0.8340        751.16
   711       0.7589        763.69
   712       0.6942        777.92
   713       0.6373        791.80
   714       0.6038        800.45
   715       0.6016        802.68
   716       0.6313        798.81
   717       0.6891        789.00
   718       0.7609        776.24
   719       0.7623        773.46
   720       0.6481        788.34
   721       0.5186        800.19
   722       0.4650        796.22
   723       0.5499        780.90
   724       0.6428        765.83
   725       0.6864        760.61
   726       0.6708        767.17
   727       0.6241        777.01
   728       0.5707        785.01
   729       0.5125        792.66
   730       0.4514        800.83
   731       0.3993        807.43
   732       0.3888        804.59
   733       0.4077        784.75
   734       0.4365        749.47
   735       0.4356        702.37
   736       2.1865        293.13
   737       3.6070        269.25
   738       0.3636        687.36
   739       0.3101        736.88
   740       0.3082        766.95
   741       0.3668        780.71
   742       0.4326        780.80
   743       0.4865        776.07
   744       0.5178        773.23
   745       0.5151        773.69
   746       0.4851        776.41
   747       0.4499        778.65
   748       0.4284        778.99
   749       0.4407        778.38
   750       0.4471        778.93
   751       0.4118        781.97
   752       0.3366        786.71
   753       0.2843        790.34
   754       0.3222        789.33
   755       0.4782        779.63
   756       0.7171        757.45
   757       0.8608        741.14
   758       0.6648        766.29
   759       0.3891        790.63
   760       0.3701        786.01
   761       0.7114        746.54
   762       1.1542        674.71
   763       1.4726        612.53
   764       1.5549        591.76
   765       1.4431        608.15
   766       1.2457        643.35
   767       1.0504        680.81
   768       0.9019        711.12
   769       0.7988        731.68
   770       0.7444        742.56
   771       0.7434        743.72
   772       0.7763        738.01
   773       0.8030        732.91
   774       0.7910        733.89
   775       0.7418        740.25
   776       0.6825        748.63
   777       0.6392        756.52
   778       0.6155        761.61
   779       0.6204        762.28
   780       0.6535        758.34
   781       0.7047        750.25
   782       0.7590        739.48
   783       0.7943        730.45
   784       0.7699        731.93
   785       0.6571        748.05
   786       0.5166        764.88
   787       0.4490        768.17
   788       0.4905        757.69
   789       0.5901        742.95
   790       0.6526        733.90
   791       0.6598        734.20
   792       0.6220        741.03
   793       0.5596        750.29
   794       0.4896        759.62
   795       0.4283        767.54
   796       0.4040        766.31
   797       0.4111        749.67
   798       0.4292        718.07
   799       0.4611        667.22
   800       2.9975        219.61
   801       3.0407        323.84
   802       0.2509        651.57
   803       0.2520        696.34
   804       0.2915        722.51
   805       0.3450        735.64
   806       0.3889        737.96
   807       0.4110        736.80
   808       0.4062        737.38
   809       0.3806        739.02
   810       0.3476        740.44
   811       0.3215        741.01
   812       0.3209        741.00
   813       0.3173        740.93
   814       0.3071        740.97
   815       0.3139        740.62
   816       0.3494        738.92
   817       0.4153        735.06
   818       0.5093        729.16
   819       0.5990        723.69
   820       0.5918        726.32
   821       0.4475        738.58
   822       0.3062        746.31
   823       0.3359        741.77
   824       0.5913        719.06
   825       0.9443        675.25
   826       1.2384        628.61
   827       1.3732        603.67
   828       1.3389        606.71
   829       1.1985        628.67
   830       1.0246        656.84
   831       0.8694        681.82
   832       0.7593        699.44
   833       0.7030        709.12
   834       0.6917        711.97
   835       0.7037        710.52
   836       0.7152        708.54
   837       0.7061        708.85
   838       0.6739        711.65
   839       0.6346        715.30
   840       0.6185        717.73
   841       0.6271        717.28
   842       0.6650        713.09
   843       0.7263        705.28
   844       0.7956        695.15
   845       0.8487        685.67
   846       0.8561        682.14
   847       0.7902        689.76
   848       0.6542        707.00
   849       0.5011        723.39
   850       0.4231        729.58
   851       0.4251        724.91
   852       0.5015        714.94
   853       0.5690        706.36
   854       0.5907        703.90
   855       0.5670        707.40
   856       0.5150        714.00
   857       0.4535        716.86
   858       0.4072        707.61
   859       0.4025        685.49
   860       0.4182        641.92
   861       3.9873        160.62
   862       2.1386        424.13
   863       0.1928        607.78
   864       0.2133        649.35
   865       0.2504        673.95
   866       0.2797        687.93
   867       0.2947        692.31
   868       0.2908        692.61
   869       0.2737        693.18
   870       0.2565        693.45
   871       0.2580        693.13
   872       0.2680        692.24
   873       0.2864        690.89
   874       0.3204        689.03
   875       0.3669        686.55
   876       0.4187        683.61
   877       0.4656        680.90
   878       0.4958        679.70
   879       0.4912        681.47
   880       0.4298        686.78
   881       0.3287        692.77
   882       0.2620        695.38
   883       0.3037        692.43
   884       0.4768        681.18
   885       0.7296        659.79
   886       0.9583        634.24
   887       1.0954        616.26
   888       1.1178        612.54
   889       1.0516        621.02
   890       0.9426        635.29
   891       0.8332        649.40
   892       0.7491        660.04
   893       0.6989        666.34
   894       0.6777        668.88
   895       0.6725        669.10
   896       0.6689        668.74
   897       0.6564        669.01
   898       0.6325        670.01
   899       0.6081        670.86
   900       0.6105        670.41
   901       0.6390        667.67
   902       0.6911        662.24
   903       0.7569        654.66
   904       0.8185        646.77
   905       0.8508        641.71
   906       0.8291        643.10
   907       0.7415        652.50
   908       0.6046        666.54
   909       0.4664        678.59
   910       0.3865        683.95
   911       0.3746        682.55
   912       0.4094        677.34
   913       0.4595        672.30
   914       0.4851        665.44
   915       0.4780        652.48
   916       0.4464        634.57
   917       0.4098        601.49
   918       4.5479        146.35
   919       1.6548        410.71
   920       0.1734        564.06
   921       0.1862        601.96
   922       0.1972        622.88
   923       0.1998        636.80
   924       0.2030        641.41
   925       0.2108        641.08
   926       0.2253        640.30
   927       0.2522        638.99
   928       0.2940        637.15
   929       0.3420        634.93
   930       0.3913        632.60
   931       0.4309        630.70
   932       0.4510        629.95
   933       0.4438        630.99
   934       0.4052        633.84
   935       0.3400        637.54
   936       0.2725        640.49
   937       0.2373        641.55
   938       0.2692        640.13
   939       0.3758        635.37
   940       0.5411        626.67
   941       0.7031        615.64
   942       0.8205        606.16
   943       0.8738        601.54
   944       0.8692        602.28
   945       0.8282        606.51
   946       0.7748        611.77
   947       0.7268        616.30
   948       0.6921        619.32
   949       0.6698        620.87
   950       0.6544        621.48
   951       0.6397        621.77
   952       0.6217        622.14
   953       0.6002        622.50
   954       0.5808        622.42
   955       0.5874        621.34
   956       0.6154        618.84
   957       0.6598        614.95
   958       0.7088        610.33
   959       0.7456        606.48
   960       0.7512        605.40
   961       0.7114        608.62
   962       0.6260        615.77
   963       0.5146        624.26
   964       0.4144        630.91
   965       0.3524        634.04
   966       0.3327        633.95
   967       0.3367        632.03
   968       0.3570        625.31
   969       0.3741        610.73
   970       0.3729        588.49
   971       0.3548        552.47
   972       3.7901        198.71
   973       1.4799        414.28
   974       0.1518        516.19
   975       0.1607        550.92
   976       0.1721        570.10
   977       0.1875        582.45
   978       0.2106        586.11
   979       0.2449        585.02
   980       0.2870        583.61
   981       0.3294        582.10
   982       0.3658        580.81
   983       0.3880        580.14
   984       0.3901        580.39
   985       0.3705        581.58
   986       0.3319        583.42
   987       0.2835        585.32
   988       0.2405        586.68
   989       0.2202        587.16
   990       0.2401        586.57
   991       0.3038        584.66
   992       0.4077        581.33
   993       0.5189        576.96
   994       0.6125        572.61
   995       0.6750        569.43
   996       0.7046        567.98
   997       0.7083        568.06
   998       0.6964        569.02
   999       0.6781        570.22
  1000       0.6587        571.25
  1001       0.6399        571.99
  1002       0.6207        572.53
  1003       0.6002        572.99
  1004       0.5786        573.41
  1005       0.5572        573.69
  1006       0.5386        573.61
  1007       0.5357        572.98
  1008       0.5512        571.71
  1009       0.5755        569.95
  1010       0.5995        568.21
  1011       0.6102        567.28
  1012       0.5968        567.95
  1013       0.5551        570.45
  1014       0.4913        574.18
  1015       0.4207        578.02
  1016       0.3598        580.95
  1017       0.3165        582.50
  1018       0.2922        582.79
  1019       0.2835        577.97
  1020       0.2803        564.81
  1021       0.2795        543.66
  1022       0.2726        509.27
  1023       2.9021        267.95
  1024       1.5771        438.47
  1025       0.1459        467.15
  1026       0.1563        498.95
  1027       0.1721        517.77
  1028       0.1945        528.94
  1029       0.2239        532.43
  1030       0.2554        531.70
  1031       0.2838        531.03
  1032       0.3050        530.57
  1033       0.3157        530.46
  1034       0.3125        530.77
  1035       0.2951        531.46
  1036       0.2678        532.33
  1037       0.2375        533.14
  1038       0.2130        533.69
  1039       0.2042        533.87
  1040       0.2182        533.58
  1041       0.2597        532.77
  1042       0.3276        531.39
  1043       0.4040        529.56
  1044       0.4757        527.57
  1045       0.5336        525.75
  1046       0.5739        524.40
  1047       0.5969        523.61
  1048       0.6057        523.30
  1049       0.6040        523.32
  1050       0.5947        523.53
  1051       0.5802        523.83
  1052       0.5618        524.20
  1053       0.5409        524.61
  1054       0.5192        524.99
  1055       0.4982        525.28
  1056       0.4799        525.38
  1057       0.4661        525.27
  1058       0.4649        524.94
  1059       0.4693        524.55
  1060       0.4710        524.31
  1061       0.4650        524.46
  1062       0.4475        525.15
  1063       0.4184        526.35
  1064       0.3805        527.87
  1065       0.3407        529.37
  1066       0.3047        530.53
  1067       0.2754        531.21
  1068       0.2534        527.37
  1069       0.2373        515.86
  1070       0.2252        496.92
  1071       0.2136        465.36
  1072       2.2218        336.53
  1073       1.8725        351.15
  1074       0.1495        424.23
  1075       0.1629        452.30
  1076       0.1813        467.98
  1077       0.2018        478.19
  1078       0.2195        481.78
  1079       0.2313        481.65
  1080       0.2360        481.67
  1081       0.2334        481.83
  1082       0.2244        482.08
  1083       0.2110        482.38
  1084       0.1964        482.66
  1085       0.1864        482.83
  1086       0.1856        482.86
  1087       0.1995        482.69
  1088       0.2301        482.29
  1089       0.2773        481.67
  1090       0.3305        480.84
  1091       0.3827        479.89
  1092       0.4294        478.95
  1093       0.4666        478.11
  1094       0.4927        477.47
  1095       0.5076        477.05
  1096       0.5123        476.86
  1097       0.5086        476.84
  1098       0.4983        476.96
  1099       0.4833        477.17
  1100       0.4653        477.43
  1101       0.4463        477.70
  1102       0.4277        477.94
  1103       0.4105        478.11
  1104       0.3951        478.23
  1105       0.3818        478.29
  1106       0.3726        478.36
  1107       0.3646        478.48
  1108       0.3544        478.71
  1109       0.3398        479.10
  1110       0.3205        479.62
  1111       0.2984        480.19
  1112       0.2756        480.72
  1113       0.2536        477.34
  1114       0.2327        467.19
  1115       0.2157        451.49
  1116       0.1974        423.52
  1117       1.9327        330.73
  1118       1.9620        338.18
  1119       0.1311        382.60
  1120       0.1410        407.71
  1121       0.1502        421.91
  1122       0.1584        431.27
  1123       0.1645        434.75
  1124       0.1663        434.78
  1125       0.1644        434.84
  1126       0.1614        434.91
  1127       0.1594        434.96
  1128       0.1599        434.98
  1129       0.1661        434.94
  1130       0.1797        434.83
  1131       0.2037        434.63
  1132       0.2363        434.34
  1133       0.2723        433.96
  1134       0.3087        433.53
  1135       0.3421        433.08
  1136       0.3704        432.66
  1137       0.3923        432.31
  1138       0.4070        432.04
  1139       0.4140        431.87
  1140       0.4139        431.81
  1141       0.4078        431.84
  1142       0.3971        431.93
  1143       0.3838        432.07
  1144       0.3693        432.22
  1145       0.3545        432.37
  1146       0.3402        432.50
  1147       0.3274        432.61
  1148       0.3160        432.70
  1149       0.3053        432.79
  1150       0.2942        432.91
  1151       0.2822        433.07
  1152       0.2693        433.27
  1153       0.2558        433.48
  1154       0.2422        430.21
  1155       0.2275        421.05
  1156       0.2152        406.97
  1157       0.1959        382.06
  1158       1.8238        332.24
  1159       1.7586        357.95
  1160       0.1034        359.25
  1161       0.1089        382.68
  1162       0.1157        395.97
  1163       0.1184        404.75
  1164       0.1224        408.03
  1165       0.1264        408.02
  1166       0.1307        408.01
  1167       0.1363        407.99
  1168       0.1439        407.95
  1169       0.1570        407.88
  1170       0.1749        407.76
  1171       0.1973        407.61
  1172       0.2205        407.44
  1173       0.2437        407.24
  1174       0.2661        407.02
  1175       0.2856        406.82
  1176       0.3009        406.65
  1177       0.3121        406.50
  1178       0.3191        406.40
  1179       0.3215        406.33
  1180       0.3194        406.32
  1181       0.3141        406.34
  1182       0.3068        406.39
  1183       0.2980        406.45
  1184       0.2888        406.51
  1185       0.2802        406.57
  1186       0.2722        406.62
  1187       0.2648        406.67
  1188       0.2577        406.72
  1189       0.2505        406.78
  1190       0.2416        406.87
  1191       0.2316        403.71
  1192       0.2215        395.07
  1193       0.2147        381.87
  1194       0.1995        358.64
  1195       1.9505        320.60
  1196       1.6095        338.19
  1197       0.0951        343.97
  1198       0.1015        365.53
  1199       0.1062        378.09
  1200       0.1103        386.37
  1201       0.1151        389.45
  1202       0.1210        389.42
  1203       0.1304        389.38
  1204       0.1430        389.32
  1205       0.1581        389.25
  1206       0.1738        389.16
  1207       0.1887        389.06
  1208       0.2030        388.96
  1209       0.2170        388.86
  1210       0.2288        388.76
  1211       0.2368        388.69
  1212       0.2417        388.64
  1213       0.2446        388.60
  1214       0.2458        388.57
  1215       0.2453        388.55
  1216       0.2433        388.55
  1217       0.2405        388.55
  1218       0.2372        388.56
  1219       0.2333        388.57
  1220       0.2298        388.58
  1221       0.2271        388.58
  1222       0.2250        388.59
  1223       0.2258        385.48
  1224       0.2209        377.26
  1225       0.2133        364.80
  1226       0.2034        342.82
  1227       2.2622        295.21
  1228       1.9292        276.29
  1229       0.0961        328.25
  1230       0.1037        348.52
  1231       0.1120        360.32
  1232       0.1220        368.07
  1233       0.1323        370.94
  1234       0.1431        370.89
  1235       0.1536        370.84
  1236       0.1636        370.78
  1237       0.1734        370.73
  1238       0.1818        370.67
  1239       0.1872        370.64
  1240       0.1907        370.61
  1241       0.1926        370.58
  1242       0.1933        370.57
  1243       0.1938        370.56
  1244       0.1943        370.54
  1245       0.1952        370.52
  1246       0.1961        367.61
  1247       0.1967        359.83
  1248       0.1977        348.03
  1249       0.1966        327.80
  1250       3.1243        221.39
  1251       1.9367        331.10
  1252       0.0864        312.97
  1253       0.0926        332.56
  1254       0.0995        343.67
  1255       0.1073        350.96
  1256       0.1163        353.67
  1257       0.1275        353.62
  1258       0.1377        353.58
  1259       0.1455        353.55
  1260       0.1509        353.52
  1261       0.1532        353.50
  1262       0.1543        353.49
  1263       0.1553        353.48
  1264       0.1567        353.47
  1265       0.1589        350.73
  1266       0.1605        343.40
  1267       0.1622        332.29
  1268       0.1636        312.72
  1269       3.0252        245.28
  1270       1.8060        297.76
  1271       0.0828        299.52
  1272       0.0934        317.50
  1273       0.1066        327.94
  1274       0.1191        334.78
  1275       0.1276        337.32
  1276       0.1324        337.31
  1277       0.1316        337.31
  1278       0.1276        334.75
  1279       0.1228        327.88
  1280       0.1213        317.42
  1281       0.1225        299.42
  1282       2.7338        239.81
  1283      10.1070        87.92
  1284       0.4024        312.21
  1285       0.4935        330.90
  1286       0.5598        340.82
  1287       0.5956        344.39
  1288       0.6011        339.97
  1289       0.5714        329.53
  1290       0.5159        310.72
  1291       8.8916        82.36
Average Sensitivity 3.7325
Model inversion constraint
0
Data inversion constraint
0

Inversion settings
Initial damping factor (0.01 to 1.00)
0.1500
Minimum damping factor (0.001 to 0.75)
0.0200
Line search option (0=Never, 1=Sometimes, 2=Always)
2
Convergence limit for relative change in RMS error in percent (0.1 to 20)
5.0000
Minimum change in RMS error for line search in percent (0.5 to 100)
0.5000
Number of iterations (1 to 30)
7
Vertical to horizontal flatness filter ratio (0.25 to 4.0)
1.0000
Model for increase in thickness of layers(0=default 10, 1=default 25, 2=user defined)
2
Number of nodes between adjacent electrodes (2 or 4)
4
Flatness filter type, Include smoothing of model resistivity (0=model changes only,1=directly on model)
1
Reduce number of topographical datum points? (0=No,1=Yes. Recommend leave at 0)
0
Carry out topography modeling? (0=No,1=Yes)
1
Type of topography trend removal (0=Average,1=Least-squares,2=End to end)
2
Type of Jacobian matrix calculation (0=Quasi-Newton, 1=Gauss-Newton, 2=Mixed)
1
Increase of damping factor with depth (1.0 to 2.0)
1.0500
Type of topographical modeling (0=None, 1=No longer supported so do not use, 2=uniform distorted FEM, 3=underwater, 4=damped FEM, 5=FEM with inverse Swartz-Christoffel)
0
Robust data constrain? (0=No, 1=Yes)
0
Cutoff factor for data constrain (0.0001 to 0.1))
0.0500
Robust model constrain? (0=No, 1=Yes)
0
Cutoff factor for model constrain (0.0001 to 1.0)
0.0050
Allow number of model parameters to exceed datum points?  (0=No, 1=Yes)
1
Use extended model? (0=No, 1=Yes)
0
Reduce effect of side blocks? (0=No, 1=Slight, 2=Severe, 3=Very Severe)
1
Type of mesh (0=Normal,1=Fine,2=Finest)
0
Optimise damping factor? (0=No, 1=Yes)
1
Time-lapse inversion constrain (0=None,1=Least-squares,2=Smooth,3=Robust)
3
Type of time-lapse inversion method (0=Simultaneous,1=Sequential)
0
Thickness of first layer (0.25 to 1.0)
0.3750
Factor to increase thickness layer with depth (1.0 to 1.25)
1.1000
USE FINITE ELEMENT METHOD (YES=1,NO=0)
0
WIDTH OF BLOCKS (1=NORMAL WIDTH, 2=DOUBLE, 3=TRIPLE, 4=QUADRAPLE, 5=QUINTIPLE)
1
MAKE SURE BLOCKS HAVE THE SAME WIDTH (YES=1,NO=0)
1
RMS CONVERGENCE LIMIT (IN PERCENT)
0.050
USE LOGARITHM OF APPARENT RESISTIVITY (0=USE LOG OF APPARENT RESISTIVITY, 1=USE RESISTANCE VALUES, 2=USE APPARENT RESISTIVITY)
0
TYPE OF IP INVERSION METHOD (0=CONCURRENT,1=SEQUENTIAL)
0
PROCEED AUTOMATICALLY FOR SEQUENTIAL METHOD (1=YES,0=NO)
0
IP DAMPING FACTOR (0.01 to 1.0)
0.250
USE AUTOMATIC IP DAMPING FACTOR (YES=1,NO=0)
0
CUTOFF FACTOR FOR BOREHOLE DATA (0.0005 to 0.02)
0.00010
TYPE OF CROSS-BOREHOLE MODEL (0=normal,1=halfsize)
0
LIMIT RESISTIVITY VALUES(0=No,1=Yes)
0
Upper limit factor (10-50)
50.000
Lower limit factor (0.02 to 0.1)
0.020
Type of reference resistivity (0=average,1=first iteration)
0
Model refinement (1.0=Normal,0.5=Half-width cells)
1.00
Combined Combined Marquardt and Occam inversion (0=Not used,1=used)
0
Type of optimisation method (0=Gauss-Newton,2=Incomplete GN)
2
Convergence limit for Incomplete Gauss-Newton method (0.005 to 0.05)
0.005
Use data compression with Incomplete Gauss-Newton (0=No,1=Yes)
0
Use reference model in inversion (0=No,1=Yes)
1
Damping factor for reference model (0.0 to 0.3)
0.01000
Use fast method to calculate Jacobian matrix. (0=No,1=Yes)
0
Use higher damping for first layer? (0=No,1=Yes)
1
Extra damping factor for first layer (1.0 to 100.0)
5.00000
Type of finite-element method (0=Triangular,1=Trapezoidal elements)
1
Factor to increase model depth range (1.0 to 5.0)
1.050
Reduce model variations near borehole (0=No, 1=Yes)
0
Factor to control the degree variations near the boreholes are reduced (2 to 100)
5.0
Factor to control variation of borehole damping factor with distance (0.5 to 5.0)
1.0
Floating electrodes survey inversion method (0=use fixed water layer, 1=Incorporate water layer into the model)
1
Resistivity variation within water layer (0=allow resistivity to vary freely,1=minimise variation)
1
Use sparse inversion method for very long survey lines (0=No, 1=Yes)
0
Optimize Jacobian matrix calculation (0=No, 1=Yes)
0
Automatically switch electrodes for negative geometric factor (0=No, 1=Yes)
1
Force resistance value to be consistant with the geometric factor (0=No, 1=Yes)
0
Shift the electrodes to round up positions of electrodes (0=No, 1=Yes)
0
Use difference of measurements in time-lapse inversion (0=No,1=Yes)
1
Use active constraint balancing (0=No,1=Yes)
0
Type of active constraints (0=Normal,1=Reverse)
0
Lower damping factor limit for active constraints 
0.4000
Upper damping factor limit for active constraints 
2.5000
Water resistivity variation damping factor
8.0000

Mean Error 0.1733
Average absolute error 0.5671
Standard deviation of error distribution 0.9677
Error Distribution
    105.0000,      5.0000,  1.00000,    19.15,    14.08,  0.3075
    110.0000,      5.0000,  1.00000,    14.97,    12.34,  0.1936
    115.0000,      5.0000,  1.00000,    16.29,    11.74,  0.3274
    120.0000,      5.0000,  1.00000,    17.58,    12.87,  0.3118
    125.0000,      5.0000,  1.00000,    19.81,    12.61,  0.4515
    130.0000,      5.0000,  1.00000,    18.67,     9.88,  0.6365
    135.0000,      5.0000,  1.00000,   117.97,    12.87,  2.2153
    140.0000,      5.0000,  1.00000,    19.82,    10.96,  0.5924
    145.0000,      5.0000,  1.00000,    21.96,    11.30,  0.6639
    150.0000,      5.0000,  1.00000,    18.50,     9.86,  0.6291
    155.0000,      5.0000,  1.00000,    18.49,     8.04,  0.8327
    160.0000,      5.0000,  1.00000,    23.95,    10.60,  0.8149
    165.0000,      5.0000,  1.00000,    10.80,     9.47,  0.1322
    170.0000,      5.0000,  1.00000,    17.96,    10.84,  0.5054
    175.0000,      5.0000,  1.00000,    10.02,     8.37,  0.1792
    180.0000,      5.0000,  1.00000,    21.31,    11.84,  0.5880
    185.0000,      5.0000,  1.00000,    19.71,     8.60,  0.8298
    190.0000,      5.0000,  1.00000,    13.31,     7.71,  0.5452
    195.0000,      5.0000,  1.00000,    19.10,    10.40,  0.6082
    200.0000,      5.0000,  1.00000,    12.37,     7.63,  0.4842
    205.0000,      5.0000,  1.00000,    17.51,    11.19,  0.4476
    210.0000,      5.0000,  1.00000,    16.41,     6.72,  0.8930
    215.0000,      5.0000,  1.00000,    17.81,     7.62,  0.8487
    220.0000,      5.0000,  1.00000,    14.77,     6.71,  0.7886
    225.0000,      5.0000,  1.00000,    15.22,     8.49,  0.5841
    230.0000,      5.0000,  1.00000,    17.63,     8.98,  0.6740
    235.0000,      5.0000,  1.00000,    13.58,     9.63,  0.3434
    240.0000,      5.0000,  1.00000,    14.54,     9.03,  0.4759
    245.0000,      5.0000,  1.00000,    13.13,    10.73,  0.2013
    250.0000,      5.0000,  1.00000,    21.59,     5.77,  1.3201
    255.0000,      5.0000,  1.00000,    22.45,     9.13,  0.8999
    260.0000,      5.0000,  1.00000,    30.63,     6.55,  1.5431
    100.0000,      5.0000,  2.00000,     7.67,     8.30, -0.0782
    105.0000,      5.0000,  2.00000,     6.92,     8.37, -0.1902
    110.0000,      5.0000,  2.00000,     6.60,     7.70, -0.1548
    115.0000,      5.0000,  2.00000,     8.73,     9.10, -0.0419
    120.0000,      5.0000,  2.00000,     8.50,     8.07,  0.0522
    125.0000,      5.0000,  2.00000,    10.10,     5.14,  0.6746
    130.0000,      5.0000,  2.00000,    10.18,    10.20, -0.0020
[truncated: 117,002 more chars]
