# Supplementary material for: Electrical resistivity survey data for potential aquifer in Banggi Island, Sabah, Malaysia
Source: Data Brief. 2020 Aug 18;32:106194. doi: 10.1016/j.dib.2020.106194 (PMC7452430; doi:10.1016/j.dib.2020.106194)
Supplement: Supplementary file 2 [file mmc2.zip › Laksian 2.dat]

C:\DOCUME~1\GEOLOG~1\Desktop\GEOPHY~1\80SCHO~1\15A9CF~1.SKL\lrlaks2.s4k
  5.0000
6
805
0
0
    105.0000,      5.0000,    1.000000,     15.4385
    110.0000,      5.0000,    1.000000,     10.1816
    115.0000,      5.0000,    1.000000,      6.7572
    120.0000,      5.0000,    1.000000,    241.0444
    130.0000,      5.0000,    1.000000,    413.8170
    135.0000,      5.0000,    1.000000,     61.2943
    140.0000,      5.0000,    1.000000,     11.1615
    145.0000,      5.0000,    1.000000,     13.6490
    150.0000,      5.0000,    1.000000,     13.2289
    155.0000,      5.0000,    1.000000,     19.4508
    160.0000,      5.0000,    1.000000,     20.0866
    165.0000,      5.0000,    1.000000,     19.2547
    170.0000,      5.0000,    1.000000,      8.6794
    175.0000,      5.0000,    1.000000,     12.2601
    180.0000,      5.0000,    1.000000,     12.9103
    185.0000,      5.0000,    1.000000,      7.5238
    190.0000,      5.0000,    1.000000,     16.0000
    195.0000,      5.0000,    1.000000,     17.7914
    200.0000,      5.0000,    1.000000,     18.4534
    205.0000,      5.0000,    1.000000,     17.3225
    210.0000,      5.0000,    1.000000,     13.2826
    215.0000,      5.0000,    1.000000,     17.6076
    220.0000,      5.0000,    1.000000,     12.8647
    225.0000,      5.0000,    1.000000,     14.1276
    230.0000,      5.0000,    1.000000,     27.9613
    235.0000,      5.0000,    1.000000,     28.0984
    240.0000,      5.0000,    1.000000,     21.6557
    245.0000,      5.0000,    1.000000,     21.5885
    250.0000,      5.0000,    1.000000,     18.6207
    255.0000,      5.0000,    1.000000,     14.4759
    260.0000,      5.0000,    1.000000,     11.5054
    100.0000,      5.0000,    2.000000,      7.5911
    105.0000,      5.0000,    2.000000,      4.4730
    110.0000,      5.0000,    2.000000,      0.3269
    115.0000,      5.0000,    2.000000,     41.5515
    130.0000,      5.0000,    2.000000,    145.5892
    155.0000,      5.0000,    2.000000,      0.2096
    185.0000,      5.0000,    2.000000,      6.8621
    190.0000,      5.0000,    2.000000,      6.0667
    195.0000,      5.0000,    2.000000,      7.6907
    200.0000,      5.0000,    2.000000,      9.6568
    205.0000,      5.0000,    2.000000,      7.6549
    210.0000,      5.0000,    2.000000,      6.1756
    215.0000,      5.0000,    2.000000,     20.5256
    220.0000,      5.0000,    2.000000,      4.2001
    225.0000,      5.0000,    2.000000,      5.9007
    230.0000,      5.0000,    2.000000,      9.0640
    235.0000,      5.0000,    2.000000,      8.1304
    240.0000,      5.0000,    2.000000,      7.1909
    245.0000,      5.0000,    2.000000,      5.5919
    250.0000,      5.0000,    2.000000,      3.6292
    255.0000,      5.0000,    2.000000,      3.9918
    260.0000,      5.0000,    2.000000,      1.7235
    265.0000,      5.0000,    2.000000,      3.1700
    270.0000,      5.0000,    2.000000,      1.7499
    275.0000,      5.0000,    2.000000,      1.4087
    280.0000,      5.0000,    2.000000,      2.2461
    285.0000,      5.0000,    2.000000,      1.7598
     10.0000,     10.0000,    1.000000,    304.9315
     20.0000,     10.0000,    1.000000,      3.5577
     30.0000,     10.0000,    1.000000,      4.2721
     40.0000,     10.0000,    1.000000,      4.9968
     50.0000,     10.0000,    1.000000,      4.4832
     60.0000,     10.0000,    1.000000,      2.6238
     70.0000,     10.0000,    1.000000,      2.9855
     80.0000,     10.0000,    1.000000,      3.5066
     90.0000,     10.0000,    1.000000,      7.3572
    100.0000,     10.0000,    1.000000,      6.1669
    105.0000,     10.0000,    1.000000,      0.3359
    110.0000,     10.0000,    1.000000,      3.8292
    115.0000,     10.0000,    1.000000,     25.6735
    120.0000,     10.0000,    1.000000,     70.5221
    130.0000,     10.0000,    1.000000,    232.7667
    140.0000,     10.0000,    1.000000,      2.7041
    155.0000,     10.0000,    1.000000,      0.6626
    160.0000,     10.0000,    1.000000,      3.0696
    165.0000,     10.0000,    1.000000,      1.2653
    170.0000,     10.0000,    1.000000,      0.9232
    180.0000,     10.0000,    1.000000,      3.0547
    185.0000,     10.0000,    1.000000,      4.0747
    190.0000,     10.0000,    1.000000,      4.9419
    195.0000,     10.0000,    1.000000,      6.9217
    200.0000,     10.0000,    1.000000,      7.8507
    205.0000,     10.0000,    1.000000,      6.0938
    210.0000,     10.0000,    1.000000,      6.9891
    215.0000,     10.0000,    1.000000,     15.3887
    220.0000,     10.0000,    1.000000,      5.1667
    225.0000,     10.0000,    1.000000,      5.2793
    230.0000,     10.0000,    1.000000,      7.9850
    235.0000,     10.0000,    1.000000,      7.4506
    240.0000,     10.0000,    1.000000,      6.1246
    245.0000,     10.0000,    1.000000,      5.6355
    250.0000,     10.0000,    1.000000,      3.6826
    255.0000,     10.0000,    1.000000,      2.5737
    260.0000,     10.0000,    1.000000,      2.3225
    265.0000,     10.0000,    1.000000,      2.6517
    270.0000,     10.0000,    1.000000,      2.0566
    275.0000,     10.0000,    1.000000,      2.2149
    280.0000,     10.0000,    1.000000,      2.5834
    290.0000,     10.0000,    1.000000,      2.5844
    300.0000,     10.0000,    1.000000,      2.5516
    310.0000,     10.0000,    1.000000,      4.0836
    320.0000,     10.0000,    1.000000,      3.4211
    100.0000,      5.0000,    3.000000,      2.5824
    110.0000,      5.0000,    3.000000,     32.1067
    115.0000,      5.0000,    3.000000,      1.7265
    120.0000,      5.0000,    3.000000,    586.5564
    195.0000,      5.0000,    3.000000,      4.2142
    205.0000,      5.0000,    3.000000,      1.8718
    210.0000,      5.0000,    3.000000,      7.0839
    215.0000,      5.0000,    3.000000,      3.3805
    220.0000,      5.0000,    3.000000,      0.8141
    230.0000,      5.0000,    3.000000,      3.5589
    235.0000,      5.0000,    3.000000,      2.5661
    240.0000,      5.0000,    3.000000,      2.4265
    245.0000,      5.0000,    3.000000,      2.0742
    250.0000,      5.0000,    3.000000,      2.1465
    260.0000,      5.0000,    3.000000,      1.1699
    105.0000,      5.0000,    4.000000,     34.5945
    115.0000,      5.0000,    4.000000,      0.3105
    120.0000,      5.0000,    4.000000,     66.9207
    205.0000,      5.0000,    4.000000,      5.2462
    210.0000,      5.0000,    4.000000,      3.4806
    215.0000,      5.0000,    4.000000,      1.2692
    225.0000,      5.0000,    4.000000,      1.3086
    230.0000,      5.0000,    4.000000,      1.9502
    235.0000,      5.0000,    4.000000,      0.6987
    240.0000,      5.0000,    4.000000,      1.6343
    245.0000,      5.0000,    4.000000,      2.3481
    255.0000,      5.0000,    4.000000,      2.9743
    275.0000,      5.0000,    4.000000,      0.7372
      0.0000,     10.0000,    2.000000,      2.1620
     10.0000,     10.0000,    2.000000,      1.4436
     20.0000,     10.0000,    2.000000,      2.2353
     30.0000,     10.0000,    2.000000,      0.6066
     40.0000,     10.0000,    2.000000,      3.2404
     50.0000,     10.0000,    2.000000,      2.0961
     70.0000,     10.0000,    2.000000,      0.5133
     80.0000,     10.0000,    2.000000,      2.3798
     90.0000,     10.0000,    2.000000,      2.8137
    100.0000,     10.0000,    2.000000,      2.4446
    105.0000,     10.0000,    2.000000,     22.0700
    110.0000,     10.0000,    2.000000,      1.3651
    115.0000,     10.0000,    2.000000,      0.7913
    120.0000,     10.0000,    2.000000,    114.8827
    180.0000,     10.0000,    2.000000,      1.4357
    200.0000,     10.0000,    2.000000,      2.2114
    205.0000,     10.0000,    2.000000,      5.9661
    210.0000,     10.0000,    2.000000,      5.1648
    215.0000,     10.0000,    2.000000,      3.0954
    220.0000,     10.0000,    2.000000,      0.7919
    225.0000,     10.0000,    2.000000,      1.1231
    230.0000,     10.0000,    2.000000,      2.8610
    235.0000,     10.0000,    2.000000,      1.2634
    240.0000,     10.0000,    2.000000,      2.0837
    245.0000,     10.0000,    2.000000,      1.5028
    250.0000,     10.0000,    2.000000,      1.8521
    255.0000,     10.0000,    2.000000,      2.7609
    260.0000,     10.0000,    2.000000,      1.1645
    265.0000,     10.0000,    2.000000,      1.4506
    270.0000,     10.0000,    2.000000,      1.4316
    280.0000,     10.0000,    2.000000,      2.4865
    290.0000,     10.0000,    2.000000,      1.4906
    300.0000,     10.0000,    2.000000,      3.3538
    310.0000,     10.0000,    2.000000,      2.5010
    320.0000,     10.0000,    2.000000,      2.4222
    330.0000,     10.0000,    2.000000,      2.4451
    340.0000,     10.0000,    2.000000,      2.3623
    350.0000,     10.0000,    2.000000,      1.6769
    360.0000,     10.0000,    2.000000,      4.6326
    370.0000,     10.0000,    2.000000,      1.4732
      0.0000,     20.0000,    1.000000,    371.9767
     10.0000,     20.0000,    1.000000,      1.9934
     20.0000,     20.0000,    1.000000,      2.5377
     30.0000,     20.0000,    1.000000,      2.8079
     40.0000,     20.0000,    1.000000,      2.5775
     50.0000,     20.0000,    1.000000,      1.9599
     60.0000,     20.0000,    1.000000,      0.7799
     70.0000,     20.0000,    1.000000,      1.6845
     80.0000,     20.0000,    1.000000,      1.8976
     90.0000,     20.0000,    1.000000,      3.0321
    100.0000,     20.0000,    1.000000,      2.2464
    105.0000,     20.0000,    1.000000,     16.4846
    110.0000,     20.0000,    1.000000,      2.9099
    115.0000,     20.0000,    1.000000,      2.5205
    120.0000,     20.0000,    1.000000,     83.5706
    175.0000,     20.0000,    1.000000,      0.0686
    190.0000,     20.0000,    1.000000,      1.2946
    195.0000,     20.0000,    1.000000,      2.1040
    200.0000,     20.0000,    1.000000,      2.5070
    205.0000,     20.0000,    1.000000,      5.8435
    210.0000,     20.0000,    1.000000,      4.6541
    215.0000,     20.0000,    1.000000,      3.6086
    220.0000,     20.0000,    1.000000,      0.3271
    225.0000,     20.0000,    1.000000,      2.5594
    230.0000,     20.0000,    1.000000,      2.9726
    235.0000,     20.0000,    1.000000,      1.6769
    240.0000,     20.0000,    1.000000,      2.5297
    245.0000,     20.0000,    1.000000,      2.5986
    250.0000,     20.0000,    1.000000,      1.9035
    255.0000,     20.0000,    1.000000,      3.1508
    260.0000,     20.0000,    1.000000,      1.8869
    270.0000,     20.0000,    1.000000,      1.2790
    280.0000,     20.0000,    1.000000,      1.4662
    290.0000,     20.0000,    1.000000,      2.3411
    300.0000,     20.0000,    1.000000,      3.4004
    310.0000,     20.0000,    1.000000,      2.1873
    320.0000,     20.0000,    1.000000,      2.9553
    330.0000,     20.0000,    1.000000,      1.2876
    340.0000,     20.0000,    1.000000,      2.5509
    350.0000,     20.0000,    1.000000,      3.4628
    360.0000,     20.0000,    1.000000,      5.1033
    100.0000,      5.0000,    5.000000,     50.6356
    210.0000,      5.0000,    5.000000,      0.2575
    230.0000,      5.0000,    5.000000,      0.7019
    250.0000,      5.0000,    5.000000,      3.9775
    255.0000,      5.0000,    5.000000,      0.2333
    230.0000,      5.0000,    6.000000,      0.0737
    245.0000,      5.0000,    6.000000,      4.0830
    100.0000,     25.0000,    1.000000,     16.1766
    105.0000,     25.0000,    1.000000,      1.9443
    110.0000,     25.0000,    1.000000,      2.0221
    115.0000,     25.0000,    1.000000,      1.4388
    195.0000,     25.0000,    1.000000,      2.0668
    200.0000,     25.0000,    1.000000,      3.0026
    205.0000,     25.0000,    1.000000,      4.3441
    210.0000,     25.0000,    1.000000,      3.9004
    215.0000,     25.0000,    1.000000,      1.5166
    220.0000,     25.0000,    1.000000,      0.3522
    225.0000,     25.0000,    1.000000,      0.5833
    230.0000,     25.0000,    1.000000,      2.8569
    235.0000,     25.0000,    1.000000,      1.8250
    240.0000,     25.0000,    1.000000,      2.0610
    245.0000,     25.0000,    1.000000,      2.5347
    250.0000,     25.0000,    1.000000,      3.2366
      0.0000,     10.0000,    3.000000,      0.0444
     10.0000,     10.0000,    3.000000,      0.0070
     20.0000,     10.0000,    3.000000,      0.2856
     30.0000,     10.0000,    3.000000,      3.9197
     50.0000,     10.0000,    3.000000,      1.0839
     60.0000,     10.0000,    3.000000,      2.6677
     80.0000,     10.0000,    3.000000,      1.1213
     90.0000,     10.0000,    3.000000,      2.2068
    110.0000,     10.0000,    3.000000,      3.9197
    210.0000,     10.0000,    3.000000,      0.3733
    230.0000,     10.0000,    3.000000,      2.1280
    240.0000,     10.0000,    3.000000,      2.7238
    250.0000,     10.0000,    3.000000,      1.0266
    270.0000,     10.0000,    3.000000,      0.5770
    280.0000,     10.0000,    3.000000,      1.0248
    290.0000,     10.0000,    3.000000,      3.4470
    300.0000,     10.0000,    3.000000,      0.9762
    310.0000,     10.0000,    3.000000,      2.4265
    320.0000,     10.0000,    3.000000,      0.9762
    100.0000,     15.0000,    2.000000,      0.3494
    105.0000,     15.0000,    2.000000,      0.4891
    110.0000,     15.0000,    2.000000,      0.0699
    115.0000,     15.0000,    2.000000,      0.3494
    205.0000,     15.0000,    2.000000,      1.3094
    210.0000,     15.0000,    2.000000,      0.9108
    230.0000,     15.0000,    2.000000,      0.9862
    235.0000,     15.0000,    2.000000,      1.2680
    240.0000,     15.0000,    2.000000,      1.3848
    245.0000,     15.0000,    2.000000,      2.3098
    250.0000,     15.0000,    2.000000,      1.4734
    255.0000,     15.0000,    2.000000,      1.4740
    240.0000,      5.0000,    7.000000,      4.3832
      0.0000,     30.0000,    1.000000,      4.5599
     10.0000,     30.0000,    1.000000,      2.4034
     20.0000,     30.0000,    1.000000,      1.6434
     30.0000,     30.0000,    1.000000,      7.2063
     40.0000,     30.0000,    1.000000,      2.5153
     50.0000,     30.0000,    1.000000,      2.3865
     70.0000,     30.0000,    1.000000,      2.1603
     80.0000,     30.0000,    1.000000,      0.3395
     90.0000,     30.0000,    1.000000,      2.3865
    100.0000,     30.0000,    1.000000,      2.3856
    105.0000,     30.0000,    1.000000,      1.0763
    110.0000,     30.0000,    1.000000,      3.1972
    115.0000,     30.0000,    1.000000,      2.4675
    120.0000,     30.0000,    1.000000,      0.2487
    195.0000,     30.0000,    1.000000,      1.6846
    200.0000,     30.0000,    1.000000,      0.0070
    205.0000,     30.0000,    1.000000,      2.2355
    210.0000,     30.0000,    1.000000,      2.0101
    225.0000,     30.0000,    1.000000,      1.4070
    230.0000,     30.0000,    1.000000,      2.3397
    235.0000,     30.0000,    1.000000,      1.2167
    240.0000,     30.0000,    1.000000,      1.8424
      0.0000,     10.0000,    4.000000,      0.9478
     20.0000,     10.0000,    4.000000,      0.7762
     30.0000,     10.0000,    4.000000,      0.9712
     40.0000,     10.0000,    4.000000,      1.9619
     50.0000,     10.0000,    4.000000,      1.0869
     80.0000,     10.0000,    4.000000,      0.5011
    100.0000,     10.0000,    4.000000,      4.1997
    230.0000,     10.0000,    4.000000,      2.1148
    235.0000,     10.0000,    4.000000,      2.1776
    240.0000,     10.0000,    4.000000,      0.4679
    245.0000,     10.0000,    4.000000,      0.7799
    280.0000,     10.0000,    4.000000,      2.1837
    310.0000,     10.0000,    4.000000,      1.1266
    320.0000,     10.0000,    4.000000,      1.4119
    330.0000,     10.0000,    4.000000,      1.8665
    340.0000,     10.0000,    4.000000,      5.2885
    100.0000,     35.0000,    1.000000,      1.4673
    105.0000,     35.0000,    1.000000,      2.6299
    110.0000,     35.0000,    1.000000,      1.0325
    115.0000,     35.0000,    1.000000,      2.3475
    195.0000,     35.0000,    1.000000,      0.9092
    200.0000,     35.0000,    1.000000,      0.6027
    205.0000,     35.0000,    1.000000,      0.8766
    210.0000,     35.0000,    1.000000,      1.9724
    225.0000,     35.0000,    1.000000,      1.1977
    230.0000,     35.0000,    1.000000,      2.4567
      0.0000,     20.0000,    2.000000,      0.7726
     20.0000,     20.0000,    2.000000,      0.6317
     30.0000,     20.0000,    2.000000,      1.4725
     50.0000,     20.0000,    2.000000,      6.7384
     60.0000,     20.0000,    2.000000,      1.1271
     90.0000,     20.0000,    2.000000,      1.1231
    100.0000,     20.0000,    2.000000,      5.4282
    110.0000,     20.0000,    2.000000,      1.1963
    210.0000,     20.0000,    2.000000,      1.3555
    230.0000,     20.0000,    2.000000,      2.1140
    240.0000,     20.0000,    2.000000,      1.0270
    250.0000,     20.0000,    2.000000,      2.0323
    260.0000,     20.0000,    2.000000,      0.6551
    280.0000,     20.0000,    2.000000,      3.8371
    290.0000,     20.0000,    2.000000,      2.2006
    300.0000,     20.0000,    2.000000,      2.5269
    330.0000,     20.0000,    2.000000,      4.3863
    340.0000,     20.0000,    2.000000,      4.8444
    120.0000,     15.0000,    3.000000,     10.2480
    230.0000,     15.0000,    3.000000,      3.3598
    115.0000,      5.0000,   10.000000,     10.3318
      0.0000,     40.0000,    1.000000,      2.3340
     10.0000,     40.0000,    1.000000,     10.7985
     20.0000,     40.0000,    1.000000,      1.5654
     30.0000,     40.0000,    1.000000,      2.1258
     40.0000,     40.0000,    1.000000,      2.8208
     60.0000,     40.0000,    1.000000,      1.9411
     70.0000,     40.0000,    1.000000,      1.6538
     80.0000,     40.0000,    1.000000,      0.1872
     90.0000,     40.0000,    1.000000,      2.4614
    100.0000,     40.0000,    1.000000,      2.6037
    105.0000,     40.0000,    1.000000,      1.4717
    110.0000,     40.0000,    1.000000,      2.1743
    115.0000,     40.0000,    1.000000,      2.0664
    120.0000,     40.0000,    1.000000,      0.1089
    200.0000,     40.0000,    1.000000,      0.3744
    205.0000,     40.0000,    1.000000,      0.2538
    210.0000,     40.0000,    1.000000,      1.1398
    230.0000,     40.0000,    1.000000,      2.8701
    240.0000,     40.0000,    1.000000,      2.6205
    250.0000,     40.0000,    1.000000,      2.8748
    260.0000,     40.0000,    1.000000,      2.3536
    270.0000,     40.0000,    1.000000,      1.9342
    280.0000,     40.0000,    1.000000,      4.3675
    290.0000,     40.0000,    1.000000,      1.4350
    300.0000,     40.0000,    1.000000,      2.1213
    310.0000,     40.0000,    1.000000,      3.0572
    320.0000,     40.0000,    1.000000,      3.4445
     30.0000,     10.0000,    5.000000,      0.0644
     40.0000,     10.0000,    5.000000,      2.3397
     50.0000,     10.0000,    5.000000,      2.3332
     90.0000,     10.0000,    5.000000,      7.0192
    230.0000,     10.0000,    5.000000,      0.2333
    270.0000,     10.0000,    5.000000,      4.9134
    290.0000,     10.0000,    5.000000,      0.9333
    300.0000,     10.0000,    5.000000,      1.7903
    320.0000,     10.0000,    5.000000,      4.4455
    105.0000,     25.0000,    2.000000,      1.2915
    115.0000,     25.0000,    2.000000,      5.0163
    225.0000,     25.0000,    2.000000,      2.4567
    100.0000,     45.0000,    1.000000,      1.8260
    105.0000,     45.0000,    1.000000,      1.9654
    110.0000,     45.0000,    1.000000,      2.0430
    115.0000,     45.0000,    1.000000,      2.3951
    120.0000,     45.0000,    1.000000,      3.7797
    210.0000,     45.0000,    1.000000,      0.7497
    105.0000,      5.0000,   12.000000,      0.6055
     30.0000,     10.0000,    6.000000,      0.6575
     40.0000,     10.0000,    6.000000,      0.9782
     80.0000,     10.0000,    6.000000,     40.5447
    105.0000,     10.0000,    6.000000,     11.4646
    230.0000,     10.0000,    6.000000,      1.5071
    260.0000,     10.0000,    6.000000,      3.2664
    310.0000,     10.0000,    6.000000,      2.9398
    320.0000,     10.0000,    6.000000,     10.4526
      0.0000,     50.0000,    1.000000,      1.8665
     10.0000,     50.0000,    1.000000,      1.0103
     20.0000,     50.0000,    1.000000,      1.6118
     30.0000,     50.0000,    1.000000,      2.5190
     40.0000,     50.0000,    1.000000,      1.2751
     50.0000,     50.0000,    1.000000,      3.2091
     60.0000,     50.0000,    1.000000,      1.1583
     70.0000,     50.0000,    1.000000,      0.7608
     80.0000,     50.0000,    1.000000,      2.9916
     90.0000,     50.0000,    1.000000,      3.1224
    100.0000,     50.0000,    1.000000,      1.7938
    105.0000,     50.0000,    1.000000,      1.0100
    110.0000,     50.0000,    1.000000,      1.4476
    115.0000,     50.0000,    1.000000,      4.7441
    320.0000,     20.0000,    3.000000,      7.8615
     30.0000,     30.0000,    2.000000,      1.9160
     40.0000,     30.0000,    2.000000,      3.6333
     50.0000,     30.0000,    2.000000,      1.1573
     80.0000,     30.0000,    2.000000,      3.9128
     90.0000,     30.0000,    2.000000,      1.1433
    100.0000,     30.0000,    2.000000,      1.1818
    105.0000,     30.0000,    2.000000,      8.7038
    110.0000,     30.0000,    2.000000,      1.8851
    115.0000,     30.0000,    2.000000,      0.4353
    230.0000,     30.0000,    2.000000,      1.2680
    240.0000,     30.0000,    2.000000,      1.4615
    250.0000,     30.0000,    2.000000,      2.4502
    260.0000,     30.0000,    2.000000,      2.6769
    290.0000,     30.0000,    2.000000,      1.1199
    300.0000,     30.0000,    2.000000,      3.2141
    310.0000,     30.0000,    2.000000,      5.7590
    100.0000,     55.0000,    1.000000,      1.0266
    105.0000,     55.0000,    1.000000,      1.1777
    110.0000,     55.0000,    1.000000,      7.8069
    115.0000,     55.0000,    1.000000,      1.6202
     30.0000,     10.0000,    7.000000,      0.8766
     40.0000,     10.0000,    7.000000,      2.7084
     50.0000,     10.0000,    7.000000,      0.0437
    250.0000,     10.0000,    7.000000,      8.7350
    300.0000,     10.0000,    7.000000,      3.4940
    310.0000,     10.0000,    7.000000,     10.0170
    320.0000,     10.0000,    7.000000,      0.6553
      0.0000,     60.0000,    1.000000,      7.9690
     10.0000,     60.0000,    1.000000,      0.5899
     30.0000,     60.0000,    1.000000,      2.7859
     40.0000,     60.0000,    1.000000,      3.2756
     50.0000,     60.0000,    1.000000,      2.2823
     60.0000,     60.0000,    1.000000,      0.9786
     80.0000,     60.0000,    1.000000,      1.2167
     90.0000,     60.0000,    1.000000,      3.0106
    100.0000,     60.0000,    1.000000,      2.0419
    105.0000,     60.0000,    1.000000,      7.0192
    110.0000,     60.0000,    1.000000,      1.8189
    115.0000,     60.0000,    1.000000,      0.5590
    120.0000,     60.0000,    1.000000,      0.3418
    210.0000,     60.0000,    1.000000,      1.5709
    230.0000,     60.0000,    1.000000,      3.3969
    240.0000,     60.0000,    1.000000,      3.1935
    250.0000,     60.0000,    1.000000,      0.9333
    260.0000,     60.0000,    1.000000,      1.6769
    270.0000,     60.0000,    1.000000,      1.6715
    280.0000,     60.0000,    1.000000,      3.0995
    100.0000,     35.0000,    2.000000,      0.8218
    105.0000,     35.0000,    2.000000,      0.4931
    100.0000,     65.0000,    1.000000,      7.2999
    105.0000,     65.0000,    1.000000,      2.1524
    110.0000,     65.0000,    1.000000,      0.2018
    115.0000,     65.0000,    1.000000,      1.9902
     30.0000,     20.0000,    4.000000,      1.2225
     50.0000,     20.0000,    4.000000,      2.5047
     60.0000,     20.0000,    4.000000,      6.2617
    230.0000,     20.0000,    4.000000,      1.0123
    240.0000,     20.0000,    4.000000,      5.0094
    250.0000,     20.0000,    4.000000,      0.6007
    290.0000,     20.0000,    4.000000,      8.4230
    300.0000,     20.0000,    4.000000,      6.8879
     20.0000,     70.0000,    1.000000,      1.3053
     30.0000,     70.0000,    1.000000,      3.5931
     40.0000,     70.0000,    1.000000,      3.3475
     50.0000,     70.0000,    1.000000,      2.6487
     70.0000,     70.0000,    1.000000,      3.0433
     80.0000,     70.0000,    1.000000,      3.4920
     90.0000,     70.0000,    1.000000,      2.5317
    100.0000,     70.0000,    1.000000,      2.4699
    105.0000,     70.0000,    1.000000,      0.9827
    110.0000,     70.0000,    1.000000,      2.0687
    115.0000,     70.0000,    1.000000,      0.2178
    210.0000,     70.0000,    1.000000,      2.6299
    230.0000,     70.0000,    1.000000,      1.8477
    240.0000,     70.0000,    1.000000,      0.1089
    250.0000,     70.0000,    1.000000,      4.9134
    260.0000,     70.0000,    1.000000,      1.8764
    280.0000,     40.0000,    2.000000,      2.8140
    100.0000,     75.0000,    1.000000,      0.3494
    105.0000,     75.0000,    1.000000,      1.9190
    110.0000,     75.0000,    1.000000,      0.5870
     30.0000,     30.0000,    3.000000,      1.6846
     40.0000,     30.0000,    3.000000,      2.3738
     50.0000,     30.0000,    3.000000,      7.0080
     90.0000,     30.0000,    3.000000,      0.8849
    100.0000,     30.0000,    3.000000,      1.6846
    110.0000,     30.0000,    3.000000,      0.2739
     40.0000,     10.0000,   10.000000,     13.7758
    220.0000,     10.0000,   10.000000,      4.2699
    280.0000,     10.0000,   10.000000,     20.5318
      0.0000,     80.0000,    1.000000,      1.8691
     10.0000,     80.0000,    1.000000,      1.4197
     20.0000,     80.0000,    1.000000,      2.2542
     30.0000,     80.0000,    1.000000,      2.8033
     40.0000,     80.0000,    1.000000,      3.7288
     50.0000,     80.0000,    1.000000,      2.6131
     60.0000,     80.0000,    1.000000,      4.6337
     70.0000,     80.0000,    1.000000,      1.0235
     80.0000,     80.0000,    1.000000,      3.4729
     90.0000,     80.0000,    1.000000,      3.1309
    100.0000,     80.0000,    1.000000,      1.0818
    105.0000,     80.0000,    1.000000,      0.0218
    110.0000,     80.0000,    1.000000,      1.3719
    200.0000,     80.0000,    1.000000,      3.2444
    230.0000,     80.0000,    1.000000,      3.5647
    240.0000,     80.0000,    1.000000,      4.1327
    280.0000,     20.0000,    5.000000,     13.1024
    100.0000,     85.0000,    1.000000,      1.8629
     20.0000,     50.0000,    2.000000,      0.0351
     30.0000,     50.0000,    2.000000,      2.4464
     40.0000,     50.0000,    2.000000,     10.2656
     50.0000,     50.0000,    2.000000,      2.1713
     80.0000,     50.0000,    2.000000,      1.5627
     90.0000,     50.0000,    2.000000,      4.2115
    220.0000,     50.0000,    2.000000,      2.8087
    230.0000,     50.0000,    2.000000,      1.6437
    240.0000,     50.0000,    2.000000,      0.2622
    250.0000,     50.0000,    2.000000,      1.6212
    100.0000,     90.0000,    1.000000,      2.8178
     20.0000,     10.0000,   12.000000,     25.4781
    260.0000,     10.0000,   12.000000,     13.3457
    100.0000,     95.0000,    1.000000,      1.6359
     20.0000,     20.0000,    6.000000,     16.0413
     40.0000,     20.0000,    6.000000,      1.0956
    250.0000,     20.0000,    6.000000,      5.2263
    260.0000,     20.0000,    6.000000,     26.2049
    250.0000,     30.0000,    4.000000,      9.1068
    250.0000,     10.0000,   13.000000,      1.4154
     20.0000,    100.0000,    1.000000,      2.1916
     30.0000,    100.0000,    1.000000,      3.5079
     40.0000,    100.0000,    1.000000,      9.2029
     50.0000,    100.0000,    1.000000,      3.8628
     80.0000,    100.0000,    1.000000,      3.1196
     90.0000,    100.0000,    1.000000,      3.5876
    100.0000,    100.0000,    1.000000,      1.4296
    110.0000,    100.0000,    1.000000,      2.6612
    230.0000,     40.0000,    3.000000,      2.2461
    240.0000,     40.0000,    3.000000,      0.1030
     20.0000,     60.0000,    2.000000,      9.2926
     30.0000,     60.0000,    2.000000,      3.3067
     40.0000,     60.0000,    2.000000,      4.0173
     50.0000,     60.0000,    2.000000,      2.5649
     80.0000,     60.0000,    2.000000,      1.7450
     90.0000,     60.0000,    2.000000,      1.1237
    100.0000,     60.0000,    2.000000,      5.0307
      0.0000,    110.0000,    1.000000,      2.7552
     10.0000,    110.0000,    1.000000,      0.9507
     20.0000,    110.0000,    1.000000,      2.2698
     30.0000,    110.0000,    1.000000,     11.8390
     40.0000,    110.0000,    1.000000,      4.6809
     50.0000,    110.0000,    1.000000,      4.3162
     60.0000,    110.0000,    1.000000,      0.3422
     80.0000,    110.0000,    1.000000,      4.3049
     90.0000,    110.0000,    1.000000,      2.5619
    100.0000,    110.0000,    1.000000,      1.5372
    110.0000,    110.0000,    1.000000,      1.4518
    240.0000,     20.0000,    7.000000,     22.7109
    230.0000,     10.0000,   15.000000,     33.6920
      0.0000,    120.0000,    1.000000,      1.5651
     10.0000,    120.0000,    1.000000,      2.4333
     20.0000,    120.0000,    1.000000,     11.6050
     30.0000,    120.0000,    1.000000,      3.7108
     40.0000,    120.0000,    1.000000,      6.5748
     50.0000,    120.0000,    1.000000,      4.1064
     60.0000,    120.0000,    1.000000,      1.3102
     80.0000,    120.0000,    1.000000,      2.9812
     90.0000,    120.0000,    1.000000,      2.8077
    100.0000,    120.0000,    1.000000,      4.3206
    110.0000,    120.0000,    1.000000,      0.5967
     30.0000,     30.0000,    5.000000,      1.4217
     40.0000,     30.0000,    5.000000,      2.7998
     50.0000,     30.0000,    5.000000,      0.3687
    220.0000,     10.0000,   16.000000,     44.7086
      0.0000,     70.0000,    2.000000,      5.4007
     30.0000,     70.0000,    2.000000,      2.9434
     40.0000,     70.0000,    2.000000,      4.5730
     50.0000,     70.0000,    2.000000,      2.2435
     90.0000,     70.0000,    2.000000,      0.3261
    100.0000,     70.0000,    2.000000,      1.3066
    210.0000,     20.0000,    8.000000,      1.1231
    220.0000,     20.0000,    8.000000,     78.6146
     30.0000,     50.0000,    3.000000,      3.0306
     40.0000,     50.0000,    3.000000,      3.6944
     50.0000,     50.0000,    3.000000,      2.3397
     80.0000,     50.0000,    3.000000,      3.7436
    100.0000,     50.0000,    3.000000,      0.4329
      0.0000,    130.0000,    1.000000,      0.1010
     10.0000,    130.0000,    1.000000,     15.4110
     20.0000,    130.0000,    1.000000,      5.0462
     30.0000,    130.0000,    1.000000,      4.4486
     40.0000,    130.0000,    1.000000,      5.4596
     50.0000,    130.0000,    1.000000,      4.4486
     60.0000,    130.0000,    1.000000,      0.2028
     80.0000,    130.0000,    1.000000,      3.2296
     90.0000,    130.0000,    1.000000,      2.0807
    100.0000,    130.0000,    1.000000,      2.0453
    110.0000,    130.0000,    1.000000,      1.1104
    200.0000,     10.0000,   18.000000,     10.6392
    100.0000,     25.0000,    7.000000,      3.2756
    200.0000,     20.0000,    9.000000,     87.0376
      0.0000,    140.0000,    1.000000,     10.6703
     10.0000,    140.0000,    1.000000,      1.0193
     20.0000,    140.0000,    1.000000,      4.8215
     30.0000,    140.0000,    1.000000,      4.7908
     40.0000,    140.0000,    1.000000,      6.0865
     50.0000,    140.0000,    1.000000,      5.4790
     60.0000,    140.0000,    1.000000,      1.9724
     70.0000,    140.0000,    1.000000,      0.1365
     80.0000,    140.0000,    1.000000,      3.2813
    100.0000,    140.0000,    1.000000,      3.5266
    110.0000,    140.0000,    1.000000,      1.3492
    120.0000,     20.0000,   10.000000,    358.1696
    180.0000,     20.0000,   10.000000,    199.0322
    170.0000,     10.0000,   21.000000,    634.1577
      0.0000,    160.0000,    1.000000,      1.2421
     20.0000,    160.0000,    1.000000,      3.2296
     30.0000,    160.0000,    1.000000,      6.2219
     50.0000,    160.0000,    1.000000,      3.2508
     60.0000,    160.0000,    1.000000,      4.5947
     80.0000,    160.0000,    1.000000,      3.3961
      0.0000,     90.0000,    2.000000,      0.6108
     10.0000,     90.0000,    2.000000,      7.6080
     30.0000,     90.0000,    2.000000,      5.4946
     40.0000,     90.0000,    2.000000,      4.6115
     50.0000,     90.0000,    2.000000,      3.3538
     80.0000,     90.0000,    2.000000,      2.6222
     90.0000,     90.0000,    2.000000,      1.7060
     50.0000,     10.0000,   22.000000,     19.8026
    160.0000,     10.0000,   22.000000,     19.6763
     30.0000,     50.0000,    4.000000,     14.8716
     40.0000,     50.0000,    4.000000,      2.0395
     40.0000,     30.0000,    7.000000,      3.9197
    160.0000,     20.0000,   11.000000,    397.3780
      0.0000,    170.0000,    1.000000,      5.3225
     10.0000,    170.0000,    1.000000,      3.3352
     20.0000,    170.0000,    1.000000,      2.7077
     30.0000,    170.0000,    1.000000,      5.2382
     40.0000,    170.0000,    1.000000,      8.7300
     50.0000,    170.0000,    1.000000,      4.9375
      0.0000,     70.0000,    3.000000,      0.6533
     20.0000,     70.0000,    3.000000,      5.2598
     30.0000,     70.0000,    3.000000,      1.9564
     40.0000,     70.0000,    3.000000,      6.4380
     80.0000,     70.0000,    3.000000,      0.4587
    100.0000,     70.0000,    3.000000,      2.6131
     20.0000,    100.0000,    2.000000,      2.3332
     30.0000,    100.0000,    2.000000,      4.6963
     40.0000,    100.0000,    2.000000,      7.5140
     50.0000,    100.0000,    2.000000,      3.2892
     90.0000,    100.0000,    2.000000,      0.5267
    100.0000,    100.0000,    2.000000,      2.3397
      0.0000,    180.0000,    1.000000,      2.5089
     20.0000,    180.0000,    1.000000,      6.1874
     30.0000,    180.0000,    1.000000,      7.2999
     40.0000,    180.0000,    1.000000,      6.8827
    140.0000,     20.0000,   12.000000,      4.8666
      0.0000,    190.0000,    1.000000,      3.6461
     10.0000,    190.0000,    1.000000,      2.9553
     20.0000,    190.0000,    1.000000,      3.9365
     20.0000,    110.0000,    2.000000,      3.2822
     30.0000,    110.0000,    2.000000,      2.9870
     40.0000,    110.0000,    2.000000,      4.4148
     50.0000,    110.0000,    2.000000,      9.3059
    100.0000,     10.0000,   27.000000,     70.2040
      0.0000,    200.0000,    1.000000,      2.9810
     40.0000,     50.0000,    5.000000,      2.3332
     50.0000,     50.0000,    5.000000,      2.3397
     60.0000,     80.0000,    3.000000,      0.7514
     90.0000,     20.0000,   14.000000,     45.8585
     20.0000,    120.0000,    2.000000,     13.2317
     30.0000,    120.0000,    2.000000,      4.9584
     40.0000,    120.0000,    2.000000,      5.0538
     10.0000,     90.0000,    3.000000,     10.1440
     30.0000,     90.0000,    3.000000,      3.5818
     40.0000,     90.0000,    3.000000,      6.7384
     40.0000,     70.0000,    4.000000,      4.9328
     70.0000,     30.0000,   10.000000,      9.5282
     40.0000,     10.0000,   33.000000,    329.5887
     50.0000,     20.0000,   16.000000,     59.3977
     40.0000,     10.0000,   34.000000,     74.0389
     20.0000,     30.0000,   11.000000,    420.3594
     40.0000,     30.0000,   11.000000,     57.8642
     10.0000,     10.0000,   36.000000,     88.4196
     10.0000,     20.0000,   18.000000,     80.0184
     20.0000,     20.0000,   18.000000,     55.7783
     10.0000,     30.0000,   12.000000,     51.3116
    100.0000,      5.0000,   -1.000000,     14.2345
    105.0000,      5.0000,   -1.000000,     10.6529
    110.0000,      5.0000,   -1.000000,     13.6869
    125.0000,      5.0000,   -1.000000,   2071.4351
    130.0000,      5.0000,   -1.000000,     23.4316
    135.0000,      5.0000,   -1.000000,     11.7299
    140.0000,      5.0000,   -1.000000,     16.0710
    145.0000,      5.0000,   -1.000000,     14.9198
    150.0000,      5.0000,   -1.000000,     20.9531
    155.0000,      5.0000,   -1.000000,     20.5518
    160.0000,      5.0000,   -1.000000,     17.7062
    165.0000,      5.0000,   -1.000000,     13.5642
    170.0000,      5.0000,   -1.000000,     12.6326
    175.0000,      5.0000,   -1.000000,     13.5119
    180.0000,      5.0000,   -1.000000,      3.6312
    185.0000,      5.0000,   -1.000000,      8.5915
    190.0000,      5.0000,   -1.000000,      8.1856
    195.0000,      5.0000,   -1.000000,      4.3955
    200.0000,      5.0000,   -1.000000,      6.1432
    205.0000,      5.0000,   -1.000000,      7.4196
    210.0000,      5.0000,   -1.000000,      9.5092
    215.0000,      5.0000,   -1.000000,      5.4091
    220.0000,      5.0000,   -1.000000,      9.6548
    225.0000,      5.0000,   -1.000000,      5.9011
    230.0000,      5.0000,   -1.000000,      3.4874
    235.0000,      5.0000,   -1.000000,      9.0823
    240.0000,      5.0000,   -1.000000,      3.6619
    245.0000,      5.0000,   -1.000000,      2.8975
    250.0000,      5.0000,   -1.000000,      5.3332
    255.0000,      5.0000,   -1.000000,      1.6678
    260.0000,      5.0000,   -1.000000,      2.1012
    265.0000,      5.0000,   -1.000000,      4.1235
    270.0000,      5.0000,   -1.000000,      3.7036
    275.0000,      5.0000,   -1.000000,      3.0018
    280.0000,      5.0000,   -1.000000,      2.6499
    285.0000,      5.0000,   -1.000000,      2.1732
    290.0000,      5.0000,   -1.000000,      2.1573
      0.0000,     10.0000,   -1.000000,      3.2954
     20.0000,     10.0000,   -1.000000,      3.3594
     30.0000,     10.0000,   -1.000000,     26.4170
     40.0000,     10.0000,   -1.000000,      4.1699
     50.0000,     10.0000,   -1.000000,     43.1126
     60.0000,     10.0000,   -1.000000,      6.2814
     70.0000,     10.0000,   -1.000000,      2.6053
     80.0000,     10.0000,   -1.000000,      9.1486
     90.0000,     10.0000,   -1.000000,      2.8698
    100.0000,     10.0000,   -1.000000,      4.0782
    110.0000,     10.0000,   -1.000000,    135.2695
    120.0000,     10.0000,   -1.000000,     74.1562
    130.0000,     10.0000,   -1.000000,      1.6670
    140.0000,     10.0000,   -1.000000,      2.7763
    150.0000,     10.0000,   -1.000000,      2.2373
    160.0000,     10.0000,   -1.000000,      3.5161
    170.0000,     10.0000,   -1.000000,      6.2430
    180.0000,     10.0000,   -1.000000,      2.5762
    190.0000,     10.0000,   -1.000000,      3.9474
    200.0000,     10.0000,   -1.000000,      6.4629
    210.0000,     10.0000,   -1.000000,      1.5052
    220.0000,     10.0000,   -1.000000,      2.0401
    230.0000,     10.0000,   -1.000000,      1.3916
    240.0000,     10.0000,   -1.000000,      1.6196
    250.0000,     10.0000,   -1.000000,      1.9172
    260.0000,     10.0000,   -1.000000,      1.1750
    270.0000,     10.0000,   -1.000000,      2.0515
    280.0000,     10.0000,   -1.000000,      1.6701
    290.0000,     10.0000,   -1.000000,      1.9301
    300.0000,     10.0000,   -1.000000,      2.2991
    310.0000,     10.0000,   -1.000000,      2.5772
    320.0000,     10.0000,   -1.000000,      2.6481
    330.0000,     10.0000,   -1.000000,      3.6921
    340.0000,     10.0000,   -1.000000,      0.9809
    350.0000,     10.0000,   -1.000000,      6.0227
    360.0000,     10.0000,   -1.000000,      2.1234
    370.0000,     10.0000,   -1.000000,      5.6388
    380.0000,     10.0000,   -1.000000,      2.8398
      0.0000,     30.0000,   -1.000000,      0.9316
     10.0000,     30.0000,   -1.000000,      0.3671
     20.0000,     30.0000,   -1.000000,      5.4633
     30.0000,     30.0000,   -1.000000,      2.5045
     40.0000,     30.0000,   -1.000000,      2.7936
     50.0000,     30.0000,   -1.000000,      2.2540
     60.0000,     30.0000,   -1.000000,      0.3170
    130.0000,     30.0000,   -1.000000,      1.5212
    140.0000,     30.0000,   -1.000000,      1.4218
    150.0000,     30.0000,   -1.000000,      3.1511
    160.0000,     30.0000,   -1.000000,      1.4065
    170.0000,     30.0000,   -1.000000,      1.5397
    180.0000,     30.0000,   -1.000000,      3.7888
    190.0000,     30.0000,   -1.000000,      3.1935
    200.0000,     30.0000,   -1.000000,      2.4245
    210.0000,     30.0000,   -1.000000,      2.2747
    220.0000,     30.0000,   -1.000000,      2.6281
    230.0000,     30.0000,   -1.000000,      1.8288
    240.0000,     30.0000,   -1.000000,      1.8697
    250.0000,     30.0000,   -1.000000,      3.0526
    260.0000,     30.0000,   -1.000000,      1.2145
    270.0000,     30.0000,   -1.000000,      1.9127
    280.0000,     30.0000,   -1.000000,      2.1057
    290.0000,     30.0000,   -1.000000,      2.5619
    300.0000,     30.0000,   -1.000000,      2.4812
    320.0000,     30.0000,   -1.000000,      1.4440
    330.0000,     30.0000,   -1.000000,      1.7703
    340.0000,     30.0000,   -1.000000,      0.4144
    200.0000,     50.0000,   -1.000000,      0.4789
    210.0000,     50.0000,   -1.000000,      2.3379
    220.0000,     50.0000,   -1.000000,      2.5793
    230.0000,     50.0000,   -1.000000,      1.9443
    240.0000,     50.0000,   -1.000000,      1.2264
    250.0000,     50.0000,   -1.000000,      0.1947
    260.0000,     50.0000,   -1.000000,      1.5710
    270.0000,     50.0000,   -1.000000,      1.7888
    280.0000,     50.0000,   -1.000000,      1.6332
    290.0000,     50.0000,   -1.000000,      0.5373
    300.0000,     50.0000,   -1.000000,      1.4002
0
0
0
0
0
0
0
