# Supplementary material for: Electrical resistivity survey data for potential aquifer in Banggi Island, Sabah, Malaysia
Source: Data Brief. 2020 Aug 18;32:106194. doi: 10.1016/j.dib.2020.106194 (PMC7452430; doi:10.1016/j.dib.2020.106194)
Supplement: Supplementary file 2 [file mmc2.zip › Laksian 2.INV]

C:\DOCUME~1\GEOLOG~1\Desktop\GEOPHY~1\80SCHO~1\15A9CF~1.SKL\lrlaks2.s4k
      5.0000
6
805
1
0
    110.0000,       5.0000,   1.00000,      15.439
    115.0000,       5.0000,   1.00000,      10.182
    120.0000,       5.0000,   1.00000,      6.7572
    125.0000,       5.0000,   1.00000,      241.04
    135.0000,       5.0000,   1.00000,      413.82
    140.0000,       5.0000,   1.00000,      61.294
    145.0000,       5.0000,   1.00000,      11.161
    150.0000,       5.0000,   1.00000,      13.649
    155.0000,       5.0000,   1.00000,      13.229
    160.0000,       5.0000,   1.00000,      19.451
    165.0000,       5.0000,   1.00000,      20.087
    170.0000,       5.0000,   1.00000,      19.255
    175.0000,       5.0000,   1.00000,      8.6794
    180.0000,       5.0000,   1.00000,      12.260
    185.0000,       5.0000,   1.00000,      12.910
    190.0000,       5.0000,   1.00000,      7.5238
    195.0000,       5.0000,   1.00000,      16.000
    200.0000,       5.0000,   1.00000,      17.791
    205.0000,       5.0000,   1.00000,      18.453
    210.0000,       5.0000,   1.00000,      17.323
    215.0000,       5.0000,   1.00000,      13.283
    220.0000,       5.0000,   1.00000,      17.608
    225.0000,       5.0000,   1.00000,      12.865
    230.0000,       5.0000,   1.00000,      14.128
    235.0000,       5.0000,   1.00000,      27.961
    240.0000,       5.0000,   1.00000,      28.098
    245.0000,       5.0000,   1.00000,      21.656
    250.0000,       5.0000,   1.00000,      21.588
    255.0000,       5.0000,   1.00000,      18.621
    260.0000,       5.0000,   1.00000,      14.476
    265.0000,       5.0000,   1.00000,      11.505
    107.5000,       5.0000,   2.00000,      7.5911
    112.5000,       5.0000,   2.00000,      4.4730
    117.5000,       5.0000,   2.00000,     0.32690
    122.5000,       5.0000,   2.00000,      41.551
    137.5000,       5.0000,   2.00000,      145.59
    162.5000,       5.0000,   2.00000,     0.20960
    192.5000,       5.0000,   2.00000,      6.8621
    197.5000,       5.0000,   2.00000,      6.0667
    202.5000,       5.0000,   2.00000,      7.6907
    207.5000,       5.0000,   2.00000,      9.6568
    212.5000,       5.0000,   2.00000,      7.6549
    217.5000,       5.0000,   2.00000,      6.1756
    222.5000,       5.0000,   2.00000,      20.526
    227.5000,       5.0000,   2.00000,      4.2001
    232.5000,       5.0000,   2.00000,      5.9007
    237.5000,       5.0000,   2.00000,      9.0640
    242.5000,       5.0000,   2.00000,      8.1304
    247.5000,       5.0000,   2.00000,      7.1909
    252.5000,       5.0000,   2.00000,      5.5919
    257.5000,       5.0000,   2.00000,      3.6292
    262.5000,       5.0000,   2.00000,      3.9918
    267.5000,       5.0000,   2.00000,      1.7235
    272.5000,       5.0000,   2.00000,      3.1700
    277.5000,       5.0000,   2.00000,      1.7499
    282.5000,       5.0000,   2.00000,      1.4087
    287.5000,       5.0000,   2.00000,      2.2461
    292.5000,       5.0000,   2.00000,      1.7598
     20.0000,      10.0000,   1.00000,      304.93
     30.0000,      10.0000,   1.00000,      3.5577
     40.0000,      10.0000,   1.00000,      4.2721
     50.0000,      10.0000,   1.00000,      4.9968
     60.0000,      10.0000,   1.00000,      4.4832
     70.0000,      10.0000,   1.00000,      2.6238
     80.0000,      10.0000,   1.00000,      2.9855
     90.0000,      10.0000,   1.00000,      3.5066
    100.0000,      10.0000,   1.00000,      7.3572
    110.0000,      10.0000,   1.00000,      6.1669
    115.0000,      10.0000,   1.00000,     0.33590
    120.0000,      10.0000,   1.00000,      3.8292
    125.0000,      10.0000,   1.00000,      25.674
    130.0000,      10.0000,   1.00000,      70.522
    140.0000,      10.0000,   1.00000,      232.77
    150.0000,      10.0000,   1.00000,      2.7041
    165.0000,      10.0000,   1.00000,     0.66260
    170.0000,      10.0000,   1.00000,      3.0696
    175.0000,      10.0000,   1.00000,      1.2653
    180.0000,      10.0000,   1.00000,     0.92320
    190.0000,      10.0000,   1.00000,      3.0547
    195.0000,      10.0000,   1.00000,      4.0747
    200.0000,      10.0000,   1.00000,      4.9419
    205.0000,      10.0000,   1.00000,      6.9217
    210.0000,      10.0000,   1.00000,      7.8507
    215.0000,      10.0000,   1.00000,      6.0938
    220.0000,      10.0000,   1.00000,      6.9891
    225.0000,      10.0000,   1.00000,      15.389
    230.0000,      10.0000,   1.00000,      5.1667
    235.0000,      10.0000,   1.00000,      5.2793
    240.0000,      10.0000,   1.00000,      7.9850
    245.0000,      10.0000,   1.00000,      7.4506
    250.0000,      10.0000,   1.00000,      6.1246
    255.0000,      10.0000,   1.00000,      5.6355
    260.0000,      10.0000,   1.00000,      3.6826
    265.0000,      10.0000,   1.00000,      2.5737
    270.0000,      10.0000,   1.00000,      2.3225
    275.0000,      10.0000,   1.00000,      2.6517
    280.0000,      10.0000,   1.00000,      2.0566
    285.0000,      10.0000,   1.00000,      2.2149
    290.0000,      10.0000,   1.00000,      2.5834
    300.0000,      10.0000,   1.00000,      2.5844
    310.0000,      10.0000,   1.00000,      2.5516
    320.0000,      10.0000,   1.00000,      4.0836
    330.0000,      10.0000,   1.00000,      3.4211
    110.0000,       5.0000,   3.00000,      2.5824
    120.0000,       5.0000,   3.00000,      32.107
    125.0000,       5.0000,   3.00000,      1.7265
    130.0000,       5.0000,   3.00000,      586.56
    205.0000,       5.0000,   3.00000,      4.2142
    215.0000,       5.0000,   3.00000,      1.8718
    220.0000,       5.0000,   3.00000,      7.0839
    225.0000,       5.0000,   3.00000,      3.3805
    230.0000,       5.0000,   3.00000,     0.81410
    240.0000,       5.0000,   3.00000,      3.5589
    245.0000,       5.0000,   3.00000,      2.5661
    250.0000,       5.0000,   3.00000,      2.4265
    255.0000,       5.0000,   3.00000,      2.0742
    260.0000,       5.0000,   3.00000,      2.1465
    270.0000,       5.0000,   3.00000,      1.1699
    117.5000,       5.0000,   4.00000,      34.595
    127.5000,       5.0000,   4.00000,     0.31050
    132.5000,       5.0000,   4.00000,      66.921
    217.5000,       5.0000,   4.00000,      5.2462
    222.5000,       5.0000,   4.00000,      3.4806
    227.5000,       5.0000,   4.00000,      1.2692
    237.5000,       5.0000,   4.00000,      1.3086
    242.5000,       5.0000,   4.00000,      1.9502
    247.5000,       5.0000,   4.00000,     0.69870
    252.5000,       5.0000,   4.00000,      1.6343
    257.5000,       5.0000,   4.00000,      2.3481
    267.5000,       5.0000,   4.00000,      2.9743
    287.5000,       5.0000,   4.00000,     0.73720
     15.0000,      10.0000,   2.00000,      2.1620
     25.0000,      10.0000,   2.00000,      1.4436
     35.0000,      10.0000,   2.00000,      2.2353
     45.0000,      10.0000,   2.00000,     0.60660
     55.0000,      10.0000,   2.00000,      3.2404
     65.0000,      10.0000,   2.00000,      2.0961
     85.0000,      10.0000,   2.00000,     0.51330
     95.0000,      10.0000,   2.00000,      2.3798
    105.0000,      10.0000,   2.00000,      2.8137
    115.0000,      10.0000,   2.00000,      2.4446
    120.0000,      10.0000,   2.00000,      22.070
    125.0000,      10.0000,   2.00000,      1.3651
    130.0000,      10.0000,   2.00000,     0.79130
    135.0000,      10.0000,   2.00000,      114.88
    195.0000,      10.0000,   2.00000,      1.4357
    215.0000,      10.0000,   2.00000,      2.2114
    220.0000,      10.0000,   2.00000,      5.9661
    225.0000,      10.0000,   2.00000,      5.1648
    230.0000,      10.0000,   2.00000,      3.0954
    235.0000,      10.0000,   2.00000,     0.79190
    240.0000,      10.0000,   2.00000,      1.1231
    245.0000,      10.0000,   2.00000,      2.8610
    250.0000,      10.0000,   2.00000,      1.2634
    255.0000,      10.0000,   2.00000,      2.0837
    260.0000,      10.0000,   2.00000,      1.5028
    265.0000,      10.0000,   2.00000,      1.8521
    270.0000,      10.0000,   2.00000,      2.7609
    275.0000,      10.0000,   2.00000,      1.1645
    280.0000,      10.0000,   2.00000,      1.4506
    285.0000,      10.0000,   2.00000,      1.4316
    295.0000,      10.0000,   2.00000,      2.4865
    305.0000,      10.0000,   2.00000,      1.4906
    315.0000,      10.0000,   2.00000,      3.3538
    325.0000,      10.0000,   2.00000,      2.5010
    335.0000,      10.0000,   2.00000,      2.4222
    345.0000,      10.0000,   2.00000,      2.4451
    355.0000,      10.0000,   2.00000,      2.3623
    365.0000,      10.0000,   2.00000,      1.6769
    375.0000,      10.0000,   2.00000,      4.6326
    385.0000,      10.0000,   2.00000,      1.4732
     20.0000,      20.0000,   1.00000,      371.98
     30.0000,      20.0000,   1.00000,      1.9934
     40.0000,      20.0000,   1.00000,      2.5377
     50.0000,      20.0000,   1.00000,      2.8079
     60.0000,      20.0000,   1.00000,      2.5775
     70.0000,      20.0000,   1.00000,      1.9599
     80.0000,      20.0000,   1.00000,     0.77990
     90.0000,      20.0000,   1.00000,      1.6845
    100.0000,      20.0000,   1.00000,      1.8976
    110.0000,      20.0000,   1.00000,      3.0321
    120.0000,      20.0000,   1.00000,      2.2464
    125.0000,      20.0000,   1.00000,      16.485
    130.0000,      20.0000,   1.00000,      2.9099
    135.0000,      20.0000,   1.00000,      2.5205
    140.0000,      20.0000,   1.00000,      83.571
    195.0000,      20.0000,   1.00000,    0.068600
    210.0000,      20.0000,   1.00000,      1.2946
    215.0000,      20.0000,   1.00000,      2.1040
    220.0000,      20.0000,   1.00000,      2.5070
    225.0000,      20.0000,   1.00000,      5.8435
    230.0000,      20.0000,   1.00000,      4.6541
    235.0000,      20.0000,   1.00000,      3.6086
    240.0000,      20.0000,   1.00000,     0.32710
    245.0000,      20.0000,   1.00000,      2.5594
    250.0000,      20.0000,   1.00000,      2.9726
    255.0000,      20.0000,   1.00000,      1.6769
    260.0000,      20.0000,   1.00000,      2.5297
    265.0000,      20.0000,   1.00000,      2.5986
    270.0000,      20.0000,   1.00000,      1.9035
    275.0000,      20.0000,   1.00000,      3.1508
    280.0000,      20.0000,   1.00000,      1.8869
    290.0000,      20.0000,   1.00000,      1.2790
    300.0000,      20.0000,   1.00000,      1.4662
    310.0000,      20.0000,   1.00000,      2.3411
    320.0000,      20.0000,   1.00000,      3.4004
    330.0000,      20.0000,   1.00000,      2.1873
    340.0000,      20.0000,   1.00000,      2.9553
    350.0000,      20.0000,   1.00000,      1.2876
    360.0000,      20.0000,   1.00000,      2.5509
    370.0000,      20.0000,   1.00000,      3.4628
    380.0000,      20.0000,   1.00000,      5.1033
    115.0000,       5.0000,   5.00000,      50.636
    225.0000,       5.0000,   5.00000,     0.25750
    245.0000,       5.0000,   5.00000,     0.70190
    265.0000,       5.0000,   5.00000,      3.9775
    270.0000,       5.0000,   5.00000,     0.23330
    247.5000,       5.0000,   6.00000,    0.073700
    262.5000,       5.0000,   6.00000,      4.0830
    125.0000,      25.0000,   1.00000,      16.177
    130.0000,      25.0000,   1.00000,      1.9443
    135.0000,      25.0000,   1.00000,      2.0221
    140.0000,      25.0000,   1.00000,      1.4388
    220.0000,      25.0000,   1.00000,      2.0668
    225.0000,      25.0000,   1.00000,      3.0026
    230.0000,      25.0000,   1.00000,      4.3441
    235.0000,      25.0000,   1.00000,      3.9004
    240.0000,      25.0000,   1.00000,      1.5166
    245.0000,      25.0000,   1.00000,     0.35220
    250.0000,      25.0000,   1.00000,     0.58330
    255.0000,      25.0000,   1.00000,      2.8569
    260.0000,      25.0000,   1.00000,      1.8250
    265.0000,      25.0000,   1.00000,      2.0610
    270.0000,      25.0000,   1.00000,      2.5347
    275.0000,      25.0000,   1.00000,      3.2366
     20.0000,      10.0000,   3.00000,    0.044400
     30.0000,      10.0000,   3.00000,  7.0000e-03
     40.0000,      10.0000,   3.00000,     0.28560
     50.0000,      10.0000,   3.00000,      3.9197
     70.0000,      10.0000,   3.00000,      1.0839
     80.0000,      10.0000,   3.00000,      2.6677
    100.0000,      10.0000,   3.00000,      1.1213
    110.0000,      10.0000,   3.00000,      2.2068
    130.0000,      10.0000,   3.00000,      3.9197
    230.0000,      10.0000,   3.00000,     0.37330
    250.0000,      10.0000,   3.00000,      2.1280
    260.0000,      10.0000,   3.00000,      2.7238
    270.0000,      10.0000,   3.00000,      1.0266
    290.0000,      10.0000,   3.00000,     0.57700
    300.0000,      10.0000,   3.00000,      1.0248
    310.0000,      10.0000,   3.00000,      3.4470
    320.0000,      10.0000,   3.00000,     0.97620
    330.0000,      10.0000,   3.00000,      2.4265
    340.0000,      10.0000,   3.00000,     0.97620
    122.5000,      15.0000,   2.00000,     0.34940
    127.5000,      15.0000,   2.00000,     0.48910
    132.5000,      15.0000,   2.00000,    0.069900
    137.5000,      15.0000,   2.00000,     0.34940
    227.5000,      15.0000,   2.00000,      1.3094
    232.5000,      15.0000,   2.00000,     0.91080
    252.5000,      15.0000,   2.00000,     0.98620
    257.5000,      15.0000,   2.00000,      1.2680
    262.5000,      15.0000,   2.00000,      1.3848
    267.5000,      15.0000,   2.00000,      2.3098
    272.5000,      15.0000,   2.00000,      1.4734
    277.5000,      15.0000,   2.00000,      1.4740
    260.0000,       5.0000,   7.00000,      4.3832
     30.0000,      30.0000,   1.00000,      4.5599
     40.0000,      30.0000,   1.00000,      2.4034
     50.0000,      30.0000,   1.00000,      1.6434
     60.0000,      30.0000,   1.00000,      7.2063
     70.0000,      30.0000,   1.00000,      2.5153
     80.0000,      30.0000,   1.00000,      2.3865
    100.0000,      30.0000,   1.00000,      2.1603
    110.0000,      30.0000,   1.00000,     0.33950
    120.0000,      30.0000,   1.00000,      2.3865
    130.0000,      30.0000,   1.00000,      2.3856
    135.0000,      30.0000,   1.00000,      1.0763
    140.0000,      30.0000,   1.00000,      3.1972
    145.0000,      30.0000,   1.00000,      2.4675
    150.0000,      30.0000,   1.00000,     0.24870
    225.0000,      30.0000,   1.00000,      1.6846
    230.0000,      30.0000,   1.00000,  7.0000e-03
    235.0000,      30.0000,   1.00000,      2.2355
    240.0000,      30.0000,   1.00000,      2.0101
    255.0000,      30.0000,   1.00000,      1.4070
    260.0000,      30.0000,   1.00000,      2.3397
    265.0000,      30.0000,   1.00000,      1.2167
    270.0000,      30.0000,   1.00000,      1.8424
     25.0000,      10.0000,   4.00000,     0.94780
     45.0000,      10.0000,   4.00000,     0.77620
     55.0000,      10.0000,   4.00000,     0.97120
     65.0000,      10.0000,   4.00000,      1.9619
     75.0000,      10.0000,   4.00000,      1.0869
    105.0000,      10.0000,   4.00000,     0.50110
    125.0000,      10.0000,   4.00000,      4.1997
    255.0000,      10.0000,   4.00000,      2.1148
    260.0000,      10.0000,   4.00000,      2.1776
    265.0000,      10.0000,   4.00000,     0.46790
    270.0000,      10.0000,   4.00000,     0.77990
    305.0000,      10.0000,   4.00000,      2.1837
    335.0000,      10.0000,   4.00000,      1.1266
    345.0000,      10.0000,   4.00000,      1.4119
    355.0000,      10.0000,   4.00000,      1.8665
    365.0000,      10.0000,   4.00000,      5.2885
    135.0000,      35.0000,   1.00000,      1.4673
    140.0000,      35.0000,   1.00000,      2.6299
    145.0000,      35.0000,   1.00000,      1.0325
    150.0000,      35.0000,   1.00000,      2.3475
    230.0000,      35.0000,   1.00000,     0.90920
    235.0000,      35.0000,   1.00000,     0.60270
    240.0000,      35.0000,   1.00000,     0.87660
    245.0000,      35.0000,   1.00000,      1.9724
    260.0000,      35.0000,   1.00000,      1.1977
    265.0000,      35.0000,   1.00000,      2.4567
     30.0000,      20.0000,   2.00000,     0.77260
     50.0000,      20.0000,   2.00000,     0.63170
     60.0000,      20.0000,   2.00000,      1.4725
     80.0000,      20.0000,   2.00000,      6.7384
     90.0000,      20.0000,   2.00000,      1.1271
    120.0000,      20.0000,   2.00000,      1.1231
    130.0000,      20.0000,   2.00000,      5.4282
    140.0000,      20.0000,   2.00000,      1.1963
    240.0000,      20.0000,   2.00000,      1.3555
    260.0000,      20.0000,   2.00000,      2.1140
    270.0000,      20.0000,   2.00000,      1.0270
    280.0000,      20.0000,   2.00000,      2.0323
    290.0000,      20.0000,   2.00000,     0.65510
    310.0000,      20.0000,   2.00000,      3.8371
    320.0000,      20.0000,   2.00000,      2.2006
    330.0000,      20.0000,   2.00000,      2.5269
    360.0000,      20.0000,   2.00000,      4.3863
    370.0000,      20.0000,   2.00000,      4.8444
    150.0000,      15.0000,   3.00000,      10.248
    260.0000,      15.0000,   3.00000,      3.3598
    142.5000,       5.0000,  10.00000,      10.332
     40.0000,      40.0000,   1.00000,      2.3340
     50.0000,      40.0000,   1.00000,      10.799
     60.0000,      40.0000,   1.00000,      1.5654
     70.0000,      40.0000,   1.00000,      2.1258
     80.0000,      40.0000,   1.00000,      2.8208
    100.0000,      40.0000,   1.00000,      1.9411
    110.0000,      40.0000,   1.00000,      1.6538
    120.0000,      40.0000,   1.00000,     0.18720
    130.0000,      40.0000,   1.00000,      2.4614
    140.0000,      40.0000,   1.00000,      2.6037
    145.0000,      40.0000,   1.00000,      1.4717
    150.0000,      40.0000,   1.00000,      2.1743
    155.0000,      40.0000,   1.00000,      2.0664
    160.0000,      40.0000,   1.00000,     0.10890
    240.0000,      40.0000,   1.00000,     0.37440
    245.0000,      40.0000,   1.00000,     0.25380
    250.0000,      40.0000,   1.00000,      1.1398
    270.0000,      40.0000,   1.00000,      2.8701
    280.0000,      40.0000,   1.00000,      2.6205
    290.0000,      40.0000,   1.00000,      2.8748
    300.0000,      40.0000,   1.00000,      2.3536
    310.0000,      40.0000,   1.00000,      1.9342
    320.0000,      40.0000,   1.00000,      4.3675
    330.0000,      40.0000,   1.00000,      1.4350
    340.0000,      40.0000,   1.00000,      2.1213
    350.0000,      40.0000,   1.00000,      3.0572
    360.0000,      40.0000,   1.00000,      3.4445
     60.0000,      10.0000,   5.00000,    0.064400
     70.0000,      10.0000,   5.00000,      2.3397
     80.0000,      10.0000,   5.00000,      2.3332
    120.0000,      10.0000,   5.00000,      7.0192
    260.0000,      10.0000,   5.00000,     0.23330
    300.0000,      10.0000,   5.00000,      4.9134
    320.0000,      10.0000,   5.00000,     0.93330
    330.0000,      10.0000,   5.00000,      1.7903
    350.0000,      10.0000,   5.00000,      4.4455
    142.5000,      25.0000,   2.00000,      1.2915
    152.5000,      25.0000,   2.00000,      5.0163
    262.5000,      25.0000,   2.00000,      2.4567
    145.0000,      45.0000,   1.00000,      1.8260
    150.0000,      45.0000,   1.00000,      1.9654
    155.0000,      45.0000,   1.00000,      2.0430
    160.0000,      45.0000,   1.00000,      2.3951
    165.0000,      45.0000,   1.00000,      3.7797
    255.0000,      45.0000,   1.00000,     0.74970
    137.5000,       5.0000,  12.00000,     0.60550
     65.0000,      10.0000,   6.00000,     0.65750
     75.0000,      10.0000,   6.00000,     0.97820
    115.0000,      10.0000,   6.00000,      40.545
    140.0000,      10.0000,   6.00000,      11.465
    265.0000,      10.0000,   6.00000,      1.5071
    295.0000,      10.0000,   6.00000,      3.2664
    345.0000,      10.0000,   6.00000,      2.9398
    355.0000,      10.0000,   6.00000,      10.453
     50.0000,      50.0000,   1.00000,      1.8665
     60.0000,      50.0000,   1.00000,      1.0103
     70.0000,      50.0000,   1.00000,      1.6118
     80.0000,      50.0000,   1.00000,      2.5190
     90.0000,      50.0000,   1.00000,      1.2751
    100.0000,      50.0000,   1.00000,      3.2091
    110.0000,      50.0000,   1.00000,      1.1583
    120.0000,      50.0000,   1.00000,     0.76080
    130.0000,      50.0000,   1.00000,      2.9916
    140.0000,      50.0000,   1.00000,      3.1224
    150.0000,      50.0000,   1.00000,      1.7938
    155.0000,      50.0000,   1.00000,      1.0100
    160.0000,      50.0000,   1.00000,      1.4476
    165.0000,      50.0000,   1.00000,      4.7441
    360.0000,      20.0000,   3.00000,      7.8615
     75.0000,      30.0000,   2.00000,      1.9160
     85.0000,      30.0000,   2.00000,      3.6333
     95.0000,      30.0000,   2.00000,      1.1573
    125.0000,      30.0000,   2.00000,      3.9128
    135.0000,      30.0000,   2.00000,      1.1433
    145.0000,      30.0000,   2.00000,      1.1818
    150.0000,      30.0000,   2.00000,      8.7038
    155.0000,      30.0000,   2.00000,      1.8851
    160.0000,      30.0000,   2.00000,     0.43530
    275.0000,      30.0000,   2.00000,      1.2680
    285.0000,      30.0000,   2.00000,      1.4615
    295.0000,      30.0000,   2.00000,      2.4502
    305.0000,      30.0000,   2.00000,      2.6769
    335.0000,      30.0000,   2.00000,      1.1199
    345.0000,      30.0000,   2.00000,      3.2141
    355.0000,      30.0000,   2.00000,      5.7590
    155.0000,      55.0000,   1.00000,      1.0266
    160.0000,      55.0000,   1.00000,      1.1777
    165.0000,      55.0000,   1.00000,      7.8069
    170.0000,      55.0000,   1.00000,      1.6202
     70.0000,      10.0000,   7.00000,     0.87660
     80.0000,      10.0000,   7.00000,      2.7084
     90.0000,      10.0000,   7.00000,    0.043700
    290.0000,      10.0000,   7.00000,      8.7350
    340.0000,      10.0000,   7.00000,      3.4940
    350.0000,      10.0000,   7.00000,      10.017
    360.0000,      10.0000,   7.00000,     0.65530
     60.0000,      60.0000,   1.00000,      7.9690
     70.0000,      60.0000,   1.00000,     0.58990
     90.0000,      60.0000,   1.00000,      2.7859
    100.0000,      60.0000,   1.00000,      3.2756
    110.0000,      60.0000,   1.00000,      2.2823
    120.0000,      60.0000,   1.00000,     0.97860
    140.0000,      60.0000,   1.00000,      1.2167
    150.0000,      60.0000,   1.00000,      3.0106
    160.0000,      60.0000,   1.00000,      2.0419
    165.0000,      60.0000,   1.00000,      7.0192
    170.0000,      60.0000,   1.00000,      1.8189
    175.0000,      60.0000,   1.00000,     0.55900
    180.0000,      60.0000,   1.00000,     0.34180
    270.0000,      60.0000,   1.00000,      1.5709
    290.0000,      60.0000,   1.00000,      3.3969
    300.0000,      60.0000,   1.00000,      3.1935
    310.0000,      60.0000,   1.00000,     0.93330
    320.0000,      60.0000,   1.00000,      1.6769
    330.0000,      60.0000,   1.00000,      1.6715
    340.0000,      60.0000,   1.00000,      3.0995
    152.5000,      35.0000,   2.00000,     0.82180
    157.5000,      35.0000,   2.00000,     0.49310
    165.0000,      65.0000,   1.00000,      7.2999
    170.0000,      65.0000,   1.00000,      2.1524
    175.0000,      65.0000,   1.00000,     0.20180
    180.0000,      65.0000,   1.00000,      1.9902
     80.0000,      20.0000,   4.00000,      1.2225
    100.0000,      20.0000,   4.00000,      2.5047
    110.0000,      20.0000,   4.00000,      6.2617
    280.0000,      20.0000,   4.00000,      1.0123
    290.0000,      20.0000,   4.00000,      5.0094
    300.0000,      20.0000,   4.00000,     0.60070
    340.0000,      20.0000,   4.00000,      8.4230
    350.0000,      20.0000,   4.00000,      6.8879
     90.0000,      70.0000,   1.00000,      1.3053
    100.0000,      70.0000,   1.00000,      3.5931
    110.0000,      70.0000,   1.00000,      3.3475
    120.0000,      70.0000,   1.00000,      2.6487
    140.0000,      70.0000,   1.00000,      3.0433
    150.0000,      70.0000,   1.00000,      3.4920
    160.0000,      70.0000,   1.00000,      2.5317
    170.0000,      70.0000,   1.00000,      2.4699
    175.0000,      70.0000,   1.00000,     0.98270
    180.0000,      70.0000,   1.00000,      2.0687
    185.0000,      70.0000,   1.00000,     0.21780
    280.0000,      70.0000,   1.00000,      2.6299
    300.0000,      70.0000,   1.00000,      1.8477
    310.0000,      70.0000,   1.00000,     0.10890
    320.0000,      70.0000,   1.00000,      4.9134
    330.0000,      70.0000,   1.00000,      1.8764
    340.0000,      40.0000,   2.00000,      2.8140
    175.0000,      75.0000,   1.00000,     0.34940
    180.0000,      75.0000,   1.00000,      1.9190
    185.0000,      75.0000,   1.00000,     0.58700
     90.0000,      30.0000,   3.00000,      1.6846
    100.0000,      30.0000,   3.00000,      2.3738
    110.0000,      30.0000,   3.00000,      7.0080
    150.0000,      30.0000,   3.00000,     0.88490
    160.0000,      30.0000,   3.00000,      1.6846
    170.0000,      30.0000,   3.00000,     0.27390
     95.0000,      10.0000,  10.00000,      13.776
    275.0000,      10.0000,  10.00000,      4.2699
    335.0000,      10.0000,  10.00000,      20.532
     80.0000,      80.0000,   1.00000,      1.8691
     90.0000,      80.0000,   1.00000,      1.4197
    100.0000,      80.0000,   1.00000,      2.2542
    110.0000,      80.0000,   1.00000,      2.8033
    120.0000,      80.0000,   1.00000,      3.7288
    130.0000,      80.0000,   1.00000,      2.6131
    140.0000,      80.0000,   1.00000,      4.6337
    150.0000,      80.0000,   1.00000,      1.0235
    160.0000,      80.0000,   1.00000,      3.4729
    170.0000,      80.0000,   1.00000,      3.1309
    180.0000,      80.0000,   1.00000,      1.0818
    185.0000,      80.0000,   1.00000,    0.021800
    190.0000,      80.0000,   1.00000,      1.3719
    280.0000,      80.0000,   1.00000,      3.2444
    310.0000,      80.0000,   1.00000,      3.5647
    320.0000,      80.0000,   1.00000,      4.1327
    340.0000,      20.0000,   5.00000,      13.102
    185.0000,      85.0000,   1.00000,      1.8629
     95.0000,      50.0000,   2.00000,    0.035100
    105.0000,      50.0000,   2.00000,      2.4464
    115.0000,      50.0000,   2.00000,      10.266
    125.0000,      50.0000,   2.00000,      2.1713
    155.0000,      50.0000,   2.00000,      1.5627
    165.0000,      50.0000,   2.00000,      4.2115
    295.0000,      50.0000,   2.00000,      2.8087
    305.0000,      50.0000,   2.00000,      1.6437
    315.0000,      50.0000,   2.00000,     0.26220
    325.0000,      50.0000,   2.00000,      1.6212
    190.0000,      90.0000,   1.00000,      2.8178
     85.0000,      10.0000,  12.00000,      25.478
    325.0000,      10.0000,  12.00000,      13.346
    195.0000,      95.0000,   1.00000,      1.6359
     90.0000,      20.0000,   6.00000,      16.041
    110.0000,      20.0000,   6.00000,      1.0956
    320.0000,      20.0000,   6.00000,      5.2263
    330.0000,      20.0000,   6.00000,      26.205
    325.0000,      30.0000,   4.00000,      9.1068
    320.0000,      10.0000,  13.00000,      1.4154
    120.0000,     100.0000,   1.00000,      2.1916
    130.0000,     100.0000,   1.00000,      3.5079
    140.0000,     100.0000,   1.00000,      9.2029
    150.0000,     100.0000,   1.00000,      3.8628
    180.0000,     100.0000,   1.00000,      3.1196
    190.0000,     100.0000,   1.00000,      3.5876
    200.0000,     100.0000,   1.00000,      1.4296
    210.0000,     100.0000,   1.00000,      2.6612
    310.0000,      40.0000,   3.00000,      2.2461
    320.0000,      40.0000,   3.00000,     0.10300
    110.0000,      60.0000,   2.00000,      9.2926
    120.0000,      60.0000,   2.00000,      3.3067
    130.0000,      60.0000,   2.00000,      4.0173
    140.0000,      60.0000,   2.00000,      2.5649
    170.0000,      60.0000,   2.00000,      1.7450
    180.0000,      60.0000,   2.00000,      1.1237
    190.0000,      60.0000,   2.00000,      5.0307
    110.0000,     110.0000,   1.00000,      2.7552
    120.0000,     110.0000,   1.00000,     0.95070
    130.0000,     110.0000,   1.00000,      2.2698
    140.0000,     110.0000,   1.00000,      11.839
    150.0000,     110.0000,   1.00000,      4.6809
    160.0000,     110.0000,   1.00000,      4.3162
    170.0000,     110.0000,   1.00000,     0.34220
    190.0000,     110.0000,   1.00000,      4.3049
    200.0000,     110.0000,   1.00000,      2.5619
    210.0000,     110.0000,   1.00000,      1.5372
    220.0000,     110.0000,   1.00000,      1.4518
    320.0000,      20.0000,   7.00000,      22.711
    310.0000,      10.0000,  15.00000,      33.692
    120.0000,     120.0000,   1.00000,      1.5651
    130.0000,     120.0000,   1.00000,      2.4333
    140.0000,     120.0000,   1.00000,      11.605
    150.0000,     120.0000,   1.00000,      3.7108
    160.0000,     120.0000,   1.00000,      6.5748
    170.0000,     120.0000,   1.00000,      4.1064
    180.0000,     120.0000,   1.00000,      1.3102
    200.0000,     120.0000,   1.00000,      2.9812
    210.0000,     120.0000,   1.00000,      2.8077
    220.0000,     120.0000,   1.00000,      4.3206
    230.0000,     120.0000,   1.00000,     0.59670
    120.0000,      30.0000,   5.00000,      1.4217
    130.0000,      30.0000,   5.00000,      2.7998
    140.0000,      30.0000,   5.00000,     0.36870
    305.0000,      10.0000,  16.00000,      44.709
    105.0000,      70.0000,   2.00000,      5.4007
    135.0000,      70.0000,   2.00000,      2.9434
    145.0000,      70.0000,   2.00000,      4.5730
    155.0000,      70.0000,   2.00000,      2.2435
    195.0000,      70.0000,   2.00000,     0.32610
    205.0000,      70.0000,   2.00000,      1.3066
    300.0000,      20.0000,   8.00000,      1.1231
    310.0000,      20.0000,   8.00000,      78.615
    130.0000,      50.0000,   3.00000,      3.0306
    140.0000,      50.0000,   3.00000,      3.6944
    150.0000,      50.0000,   3.00000,      2.3397
    180.0000,      50.0000,   3.00000,      3.7436
    200.0000,      50.0000,   3.00000,     0.43290
    130.0000,     130.0000,   1.00000,     0.10100
    140.0000,     130.0000,   1.00000,      15.411
    150.0000,     130.0000,   1.00000,      5.0462
    160.0000,     130.0000,   1.00000,      4.4486
    170.0000,     130.0000,   1.00000,      5.4596
    180.0000,     130.0000,   1.00000,      4.4486
    190.0000,     130.0000,   1.00000,     0.20280
    210.0000,     130.0000,   1.00000,      3.2296
    220.0000,     130.0000,   1.00000,      2.0807
    230.0000,     130.0000,   1.00000,      2.0453
    240.0000,     130.0000,   1.00000,      1.1104
    295.0000,      10.0000,  18.00000,      10.639
    200.0000,      25.0000,   7.00000,      3.2756
    300.0000,      20.0000,   9.00000,      87.038
    140.0000,     140.0000,   1.00000,      10.670
    150.0000,     140.0000,   1.00000,      1.0193
    160.0000,     140.0000,   1.00000,      4.8215
    170.0000,     140.0000,   1.00000,      4.7908
    180.0000,     140.0000,   1.00000,      6.0865
    190.0000,     140.0000,   1.00000,      5.4790
    200.0000,     140.0000,   1.00000,      1.9724
    210.0000,     140.0000,   1.00000,     0.13650
    220.0000,     140.0000,   1.00000,      3.2813
    240.0000,     140.0000,   1.00000,      3.5266
    250.0000,     140.0000,   1.00000,      1.3492
    230.0000,      20.0000,  10.00000,      358.17
    290.0000,      20.0000,  10.00000,      199.03
    280.0000,      10.0000,  21.00000,      634.16
    160.0000,     160.0000,   1.00000,      1.2421
    180.0000,     160.0000,   1.00000,      3.2296
    190.0000,     160.0000,   1.00000,      6.2219
    210.0000,     160.0000,   1.00000,      3.2508
    220.0000,     160.0000,   1.00000,      4.5947
    240.0000,     160.0000,   1.00000,      3.3961
    135.0000,      90.0000,   2.00000,     0.61080
    145.0000,      90.0000,   2.00000,      7.6080
    165.0000,      90.0000,   2.00000,      5.4946
    175.0000,      90.0000,   2.00000,      4.6115
    185.0000,      90.0000,   2.00000,      3.3538
    215.0000,      90.0000,   2.00000,      2.6222
    225.0000,      90.0000,   2.00000,      1.7060
    165.0000,      10.0000,  22.00000,      19.803
    275.0000,      10.0000,  22.00000,      19.676
    155.0000,      50.0000,   4.00000,      14.872
    165.0000,      50.0000,   4.00000,      2.0395
    160.0000,      30.0000,   7.00000,      3.9197
    280.0000,      20.0000,  11.00000,      397.38
    170.0000,     170.0000,   1.00000,      5.3225
    180.0000,     170.0000,   1.00000,      3.3352
    190.0000,     170.0000,   1.00000,      2.7077
    200.0000,     170.0000,   1.00000,      5.2382
    210.0000,     170.0000,   1.00000,      8.7300
    220.0000,     170.0000,   1.00000,      4.9375
    140.0000,      70.0000,   3.00000,     0.65330
    160.0000,      70.0000,   3.00000,      5.2598
    170.0000,      70.0000,   3.00000,      1.9564
    180.0000,      70.0000,   3.00000,      6.4380
    220.0000,      70.0000,   3.00000,     0.45870
    240.0000,      70.0000,   3.00000,      2.6131
    170.0000,     100.0000,   2.00000,      2.3332
    180.0000,     100.0000,   2.00000,      4.6963
    190.0000,     100.0000,   2.00000,      7.5140
    200.0000,     100.0000,   2.00000,      3.2892
    240.0000,     100.0000,   2.00000,     0.52670
    250.0000,     100.0000,   2.00000,      2.3397
    180.0000,     180.0000,   1.00000,      2.5089
    200.0000,     180.0000,   1.00000,      6.1874
    210.0000,     180.0000,   1.00000,      7.2999
    220.0000,     180.0000,   1.00000,      6.8827
    270.0000,      20.0000,  12.00000,      4.8666
    190.0000,     190.0000,   1.00000,      3.6461
    200.0000,     190.0000,   1.00000,      2.9553
    210.0000,     190.0000,   1.00000,      3.9365
    185.0000,     110.0000,   2.00000,      3.2822
    195.0000,     110.0000,   2.00000,      2.9870
    205.0000,     110.0000,   2.00000,      4.4148
    215.0000,     110.0000,   2.00000,      9.3059
    240.0000,      10.0000,  27.00000,      70.204
    200.0000,     200.0000,   1.00000,      2.9810
    190.0000,      50.0000,   5.00000,      2.3332
    200.0000,      50.0000,   5.00000,      2.3397
    220.0000,      80.0000,   3.00000,     0.75140
    240.0000,      20.0000,  14.00000,      45.859
    200.0000,     120.0000,   2.00000,      13.232
    210.0000,     120.0000,   2.00000,      4.9584
    220.0000,     120.0000,   2.00000,      5.0538
    190.0000,      90.0000,   3.00000,      10.144
    210.0000,      90.0000,   3.00000,      3.5818
    220.0000,      90.0000,   3.00000,      6.7384
    215.0000,      70.0000,   4.00000,      4.9328
    235.0000,      30.0000,  10.00000,      9.5282
    210.0000,      10.0000,  33.00000,      329.59
    220.0000,      20.0000,  16.00000,      59.398
    215.0000,      10.0000,  34.00000,      74.039
    200.0000,      30.0000,  11.00000,      420.36
    220.0000,      30.0000,  11.00000,      57.864
    195.0000,      10.0000,  36.00000,      88.420
    200.0000,      20.0000,  18.00000,      80.018
    210.0000,      20.0000,  18.00000,      55.778
    205.0000,      30.0000,  12.00000,      51.312
    105.0000,       5.0000,  -1.00000,      14.234
    110.0000,       5.0000,  -1.00000,      10.653
    115.0000,       5.0000,  -1.00000,      13.687
    130.0000,       5.0000,  -1.00000,      2071.4
    135.0000,       5.0000,  -1.00000,      23.432
    140.0000,       5.0000,  -1.00000,      11.730
    145.0000,       5.0000,  -1.00000,      16.071
    150.0000,       5.0000,  -1.00000,      14.920
    155.0000,       5.0000,  -1.00000,      20.953
    160.0000,       5.0000,  -1.00000,      20.552
    165.0000,       5.0000,  -1.00000,      17.706
    170.0000,       5.0000,  -1.00000,      13.564
    175.0000,       5.0000,  -1.00000,      12.633
    180.0000,       5.0000,  -1.00000,      13.512
    185.0000,       5.0000,  -1.00000,      3.6312
    190.0000,       5.0000,  -1.00000,      8.5915
    195.0000,       5.0000,  -1.00000,      8.1856
    200.0000,       5.0000,  -1.00000,      4.3955
    205.0000,       5.0000,  -1.00000,      6.1432
    210.0000,       5.0000,  -1.00000,      7.4196
    215.0000,       5.0000,  -1.00000,      9.5092
    220.0000,       5.0000,  -1.00000,      5.4091
    225.0000,       5.0000,  -1.00000,      9.6548
    230.0000,       5.0000,  -1.00000,      5.9011
    235.0000,       5.0000,  -1.00000,      3.4874
    240.0000,       5.0000,  -1.00000,      9.0823
    245.0000,       5.0000,  -1.00000,      3.6619
    250.0000,       5.0000,  -1.00000,      2.8975
    255.0000,       5.0000,  -1.00000,      5.3332
    260.0000,       5.0000,  -1.00000,      1.6678
    265.0000,       5.0000,  -1.00000,      2.1012
    270.0000,       5.0000,  -1.00000,      4.1235
    275.0000,       5.0000,  -1.00000,      3.7036
    280.0000,       5.0000,  -1.00000,      3.0018
    285.0000,       5.0000,  -1.00000,      2.6499
    290.0000,       5.0000,  -1.00000,      2.1732
    295.0000,       5.0000,  -1.00000,      2.1573
     10.0000,      10.0000,  -1.00000,      3.2954
     30.0000,      10.0000,  -1.00000,      3.3594
     40.0000,      10.0000,  -1.00000,      26.417
     50.0000,      10.0000,  -1.00000,      4.1699
     60.0000,      10.0000,  -1.00000,      43.113
     70.0000,      10.0000,  -1.00000,      6.2814
     80.0000,      10.0000,  -1.00000,      2.6053
     90.0000,      10.0000,  -1.00000,      9.1486
    100.0000,      10.0000,  -1.00000,      2.8698
    110.0000,      10.0000,  -1.00000,      4.0782
    120.0000,      10.0000,  -1.00000,      135.27
    130.0000,      10.0000,  -1.00000,      74.156
    140.0000,      10.0000,  -1.00000,      1.6670
    150.0000,      10.0000,  -1.00000,      2.7763
    160.0000,      10.0000,  -1.00000,      2.2373
    170.0000,      10.0000,  -1.00000,      3.5161
    180.0000,      10.0000,  -1.00000,      6.2430
    190.0000,      10.0000,  -1.00000,      2.5762
    200.0000,      10.0000,  -1.00000,      3.9474
    210.0000,      10.0000,  -1.00000,      6.4629
    220.0000,      10.0000,  -1.00000,      1.5052
    230.0000,      10.0000,  -1.00000,      2.0401
    240.0000,      10.0000,  -1.00000,      1.3916
    250.0000,      10.0000,  -1.00000,      1.6196
    260.0000,      10.0000,  -1.00000,      1.9172
    270.0000,      10.0000,  -1.00000,      1.1750
    280.0000,      10.0000,  -1.00000,      2.0515
    290.0000,      10.0000,  -1.00000,      1.6701
    300.0000,      10.0000,  -1.00000,      1.9301
    310.0000,      10.0000,  -1.00000,      2.2991
    320.0000,      10.0000,  -1.00000,      2.5772
    330.0000,      10.0000,  -1.00000,      2.6481
    340.0000,      10.0000,  -1.00000,      3.6921
    350.0000,      10.0000,  -1.00000,     0.98090
    360.0000,      10.0000,  -1.00000,      6.0227
    370.0000,      10.0000,  -1.00000,      2.1234
    380.0000,      10.0000,  -1.00000,      5.6388
    390.0000,      10.0000,  -1.00000,      2.8398
     30.0000,      30.0000,  -1.00000,     0.93160
     40.0000,      30.0000,  -1.00000,     0.36710
     50.0000,      30.0000,  -1.00000,      5.4633
     60.0000,      30.0000,  -1.00000,      2.5045
     70.0000,      30.0000,  -1.00000,      2.7936
     80.0000,      30.0000,  -1.00000,      2.2540
     90.0000,      30.0000,  -1.00000,     0.31700
    160.0000,      30.0000,  -1.00000,      1.5212
    170.0000,      30.0000,  -1.00000,      1.4218
    180.0000,      30.0000,  -1.00000,      3.1511
    190.0000,      30.0000,  -1.00000,      1.4065
    200.0000,      30.0000,  -1.00000,      1.5397
    210.0000,      30.0000,  -1.00000,      3.7888
    220.0000,      30.0000,  -1.00000,      3.1935
    230.0000,      30.0000,  -1.00000,      2.4245
    240.0000,      30.0000,  -1.00000,      2.2747
    250.0000,      30.0000,  -1.00000,      2.6281
    260.0000,      30.0000,  -1.00000,      1.8288
    270.0000,      30.0000,  -1.00000,      1.8697
    280.0000,      30.0000,  -1.00000,      3.0526
    290.0000,      30.0000,  -1.00000,      1.2145
    300.0000,      30.0000,  -1.00000,      1.9127
    310.0000,      30.0000,  -1.00000,      2.1057
    320.0000,      30.0000,  -1.00000,      2.5619
    330.0000,      30.0000,  -1.00000,      2.4812
    350.0000,      30.0000,  -1.00000,      1.4440
    360.0000,      30.0000,  -1.00000,      1.7703
    370.0000,      30.0000,  -1.00000,     0.41440
    250.0000,      50.0000,  -1.00000,     0.47890
    260.0000,      50.0000,  -1.00000,      2.3379
    270.0000,      50.0000,  -1.00000,      2.5793
    280.0000,      50.0000,  -1.00000,      1.9443
    290.0000,      50.0000,  -1.00000,      1.2264
    300.0000,      50.0000,  -1.00000,     0.19470
    310.0000,      50.0000,  -1.00000,      1.5710
    320.0000,      50.0000,  -1.00000,      1.7888
    330.0000,      50.0000,  -1.00000,      1.6332
    340.0000,      50.0000,  -1.00000,     0.53730
    350.0000,      50.0000,  -1.00000,      1.4002
INVERSION RESULTS
INITIAL RMS ERROR
137.13
NUMBER OF LAYERS
24
NUMBER OF BLOCKS
1232
ITERATION 1
MODEL RESISTIVITY
LAYER 1
78,       1.8750
     10.0000,      10.125
     15.0000,      11.221
     20.0000,      14.255
     25.0000,      30.723
     30.0000,      19.465
     35.0000,      9.5524
     40.0000,      8.0573
     45.0000,      3.5217
     50.0000,      3.4114
     55.0000,      4.4317
     60.0000,      5.3882
     65.0000,      5.4526
     70.0000,      4.7023
     75.0000,      4.6683
     80.0000,      3.7230
     85.0000,      3.8175
     90.0000,      4.3983
     95.0000,      4.6990
    100.0000,      5.5221
    105.0000,      9.0221
    110.0000,      10.648
    115.0000,      24.879
    120.0000,      35.523
    125.0000,      8.2997
    130.0000,      145.56
    135.0000,      23.747
    140.0000,      26.063
    145.0000,      75.377
    150.0000,      19.713
    155.0000,      5.0656
    160.0000,      8.1376
    165.0000,      8.7341
    170.0000,      9.1171
    175.0000,      15.420
    180.0000,      10.803
    185.0000,      7.6882
    190.0000,      9.8299
    195.0000,      10.317
    200.0000,      8.4978
    205.0000,      9.5994
    210.0000,      10.857
    215.0000,      10.322
    220.0000,      7.4440
    225.0000,      11.018
    230.0000,      19.342
    235.0000,      12.508
    240.0000,      9.0007
    245.0000,      8.8190
    250.0000,      6.7732
    255.0000,      6.0374
    260.0000,      3.6792
    265.0000,      3.2108
    270.0000,      4.1385
    275.0000,      3.8314
    280.0000,      4.7298
    285.0000,      1.8723
    290.0000,      1.9931
    295.0000,      2.2717
    300.0000,      1.9644
    305.0000,      1.8504
    310.0000,      1.7891
    315.0000,      1.6464
    320.0000,      2.1665
    325.0000,      4.1425
    330.0000,      4.0034
    335.0000,      2.9125
    340.0000,      2.4048
    345.0000,      1.7684
    350.0000,      1.4191
    355.0000,      2.0627
    360.0000,      2.1033
    365.0000,      1.7345
    370.0000,      1.9696
    375.0000,      5.2435
    380.0000,      9.1896
    385.0000,      14.632
    390.0000,      8.8945
                   3.5800
LAYER 2
78,       3.9375
     10.0000,      10.199
     15.0000,      11.313
     20.0000,      15.072
     25.0000,      30.485
     30.0000,      18.174
     35.0000,      8.8393
     40.0000,      7.5999
     45.0000,      3.5445
     50.0000,      3.4026
     55.0000,      4.4259
     60.0000,      5.5154
     65.0000,      5.7214
     70.0000,      4.8494
     75.0000,      4.5860
     80.0000,      3.6016
     85.0000,      3.6243
     90.0000,      4.2904
     95.0000,      4.8297
    100.0000,      5.7857
    105.0000,      8.8406
    110.0000,      9.6086
    115.0000,      19.105
    120.0000,      29.324
    125.0000,      10.603
    130.0000,      145.68
    135.0000,      32.244
    140.0000,      26.859
    145.0000,      66.355
    150.0000,      17.612
    155.0000,      4.5483
    160.0000,      7.1375
    165.0000,      7.5450
    170.0000,      8.6694
    175.0000,      14.130
    180.0000,      10.011
    185.0000,      7.5179
    190.0000,      8.9900
    195.0000,      10.020
    200.0000,      8.2542
    205.0000,      9.3009
    210.0000,      11.062
    215.0000,      10.517
    220.0000,      7.3589
    225.0000,      10.241
    230.0000,      18.300
    235.0000,      11.573
    240.0000,      8.4743
    245.0000,      9.0014
    250.0000,      6.8079
    255.0000,      6.0113
    260.0000,      3.6642
    265.0000,      2.9776
    270.0000,      3.7025
    275.0000,      3.7503
    280.0000,      4.5151
    285.0000,      1.7959
    290.0000,      1.9668
    295.0000,      2.2835
    300.0000,      1.9977
    305.0000,      1.8660
    310.0000,      1.7814
    315.0000,      1.6294
    320.0000,      2.2121
    325.0000,      4.3481
    330.0000,      4.1525
    335.0000,      2.9460
    340.0000,      2.4395
    345.0000,      1.7880
    350.0000,      1.4144
    355.0000,      2.0129
    360.0000,      2.0837
    365.0000,      1.7014
    370.0000,      1.9100
    375.0000,      5.0873
    380.0000,      9.6405
    385.0000,      15.664
    390.0000,      8.8036
                   3.2707
LAYER 3
78,       6.2063
     10.0000,      10.479
     15.0000,      11.356
     20.0000,      15.909
     25.0000,      27.564
     30.0000,      14.401
     35.0000,      6.8784
     40.0000,      6.1783
     45.0000,      3.3294
     50.0000,      3.2627
     55.0000,      4.3494
     60.0000,      5.7163
     65.0000,      6.1539
     70.0000,      5.0008
     75.0000,      4.2733
     80.0000,      3.1970
     85.0000,      3.1134
     90.0000,      3.9531
     95.0000,      5.0380
    100.0000,      6.3061
    105.0000,      8.2541
    110.0000,      7.1135
    115.0000,      10.712
    120.0000,      18.975
    125.0000,      13.837
    130.0000,      134.69
    135.0000,      40.726
    140.0000,      27.178
    145.0000,      54.427
    150.0000,      13.940
    155.0000,      3.3543
    160.0000,      4.4487
    165.0000,      4.8776
    170.0000,      7.0631
    175.0000,      11.148
    180.0000,      7.8539
    185.0000,      6.2124
    190.0000,      7.0526
    195.0000,      7.9888
    200.0000,      6.6920
    205.0000,      8.0112
    210.0000,      10.597
    215.0000,      10.127
    220.0000,      6.7367
    225.0000,      8.5014
    230.0000,      14.323
    235.0000,      8.6892
    240.0000,      6.5816
    245.0000,      7.7142
    250.0000,      6.0765
    255.0000,      5.1154
    260.0000,      3.0714
    265.0000,      2.3530
    270.0000,      2.9821
    275.0000,      3.4929
    280.0000,      4.0278
    285.0000,      1.6168
    290.0000,      1.8292
    295.0000,      2.2468
    300.0000,      2.0294
    305.0000,      1.8739
    310.0000,      1.7480
    315.0000,      1.5993
    320.0000,      2.3562
    325.0000,      4.9370
    330.0000,      4.6134
    335.0000,      3.0827
    340.0000,      2.5244
    345.0000,      1.8229
    350.0000,      1.3818
    355.0000,      1.8736
    360.0000,      1.9786
    365.0000,      1.5782
    370.0000,      1.7689
    375.0000,      4.8415
    380.0000,      10.892
    385.0000,      18.233
    390.0000,      7.7308
                   2.9924
LAYER 4
76,       8.7019
     15.0000,      10.599
     20.0000,      14.484
     25.0000,      20.570
     30.0000,      9.0353
     35.0000,      4.1925
     40.0000,      4.0562
     45.0000,      2.6398
     50.0000,      2.8189
     55.0000,      4.0160
     60.0000,      5.6586
     65.0000,      6.2956
     70.0000,      4.7931
     75.0000,      3.6114
     80.0000,      2.5099
     85.0000,      2.3817
     90.0000,      3.3682
     95.0000,      5.0564
    100.0000,      6.6238
    105.0000,      7.1130
    110.0000,      4.4630
    115.0000,      4.9420
    120.0000,      9.5456
    125.0000,      12.082
    130.0000,      95.422
    135.0000,      34.532
    140.0000,      23.872
    145.0000,      43.926
    150.0000,      10.657
    155.0000,      2.2941
    160.0000,      2.5055
    165.0000,      3.0121
    170.0000,      5.4708
    175.0000,      8.1346
    180.0000,      5.3288
    185.0000,      4.1753
    190.0000,      4.4333
    195.0000,      4.8677
    200.0000,      4.1882
    205.0000,      5.5907
    210.0000,      8.6751
    215.0000,      8.6470
    220.0000,      5.4415
    225.0000,      6.0756
    230.0000,      8.9828
    235.0000,      5.0862
    240.0000,      3.9676
    245.0000,      5.1273
    250.0000,      4.3242
    255.0000,      3.5979
    260.0000,      2.1553
    265.0000,      1.7185
    270.0000,      2.3859
    275.0000,      3.2377
    280.0000,      3.5506
    285.0000,      1.4128
    290.0000,      1.6272
    295.0000,      2.1149
    300.0000,      1.9735
    305.0000,      1.8002
    310.0000,      1.6492
    315.0000,      1.5597
    320.0000,      2.5936
    325.0000,      5.9567
    330.0000,      5.4376
    335.0000,      3.3651
    340.0000,      2.6428
    345.0000,      1.7946
    350.0000,      1.2579
    355.0000,      1.6100
    360.0000,      1.7119
    365.0000,      1.3600
    370.0000,      1.5592
    375.0000,      4.7239
    380.0000,      12.859
    385.0000,      21.840
                   4.1954
LAYER 5
76,      11.4471
     15.0000,      6.8152
     20.0000,      7.1677
     25.0000,      5.7571
     30.0000,      2.2579
     35.0000,      1.1115
     40.0000,      1.1350
     45.0000,      1.1772
     50.0000,      1.6416
     55.0000,      2.7440
     60.0000,      4.2461
     65.0000,      4.7259
     70.0000,      3.3863
     75.0000,      2.1317
     80.0000,      1.3732
     85.0000,      1.3037
     90.0000,      2.0610
     95.0000,      3.6828
    100.0000,      4.8043
    105.0000,      3.4887
    110.0000,      1.4381
    115.0000,     0.92429
    120.0000,      1.3733
    125.0000,      2.8869
    130.0000,      11.875
    135.0000,      10.284
    140.0000,      12.158
    145.0000,      20.034
    150.0000,      7.1945
    155.0000,      1.9348
    160.0000,      1.5224
    165.0000,      2.0081
    170.0000,      3.7182
    175.0000,      4.0703
    180.0000,      2.2371
    185.0000,      1.4156
    190.0000,      1.1717
    195.0000,      1.1118
    200.0000,      1.1045
    205.0000,      1.7413
    210.0000,      3.2577
    215.0000,      3.8270
    220.0000,      2.7077
    225.0000,      2.2999
    230.0000,      2.1395
    235.0000,      1.2389
    240.0000,      1.0355
    245.0000,      1.3730
    250.0000,      1.4628
    255.0000,      1.3685
    260.0000,      1.0803
    265.0000,      1.1508
    270.0000,      1.8860
    275.0000,      2.8642
    280.0000,      2.6871
    285.0000,      1.3223
    290.0000,      1.3167
    295.0000,      1.5932
    300.0000,      1.5438
    305.0000,      1.4147
    310.0000,      1.3744
    315.0000,      1.6228
    320.0000,      3.2309
    325.0000,      7.2028
    330.0000,      6.7679
    335.0000,      3.9462
    340.0000,      2.5065
    345.0000,      1.4520
    350.0000,     0.92764
    355.0000,     0.96365
    360.0000,      1.0256
    365.0000,     0.99138
    370.0000,      1.5012
    375.0000,      5.1083
    380.0000,      14.441
    385.0000,      19.934
                   4.5566
LAYER 6
73,      14.4668
     20.0000,      3.5360
     25.0000,      2.0685
     30.0000,     0.87278
     35.0000,     0.48474
     40.0000,     0.50568
     45.0000,     0.66750
     50.0000,      1.0868
     55.0000,      1.8945
     60.0000,      2.9041
     65.0000,      3.1763
     70.0000,      2.3684
     75.0000,      1.5096
     80.0000,      1.0276
     85.0000,     0.99323
     90.0000,      1.4671
     95.0000,      2.3754
    100.0000,      2.6736
    105.0000,      1.6358
    110.0000,     0.62338
    115.0000,     0.31859
    120.0000,     0.34229
    125.0000,     0.66258
    130.0000,      1.9270
    135.0000,      3.2438
    140.0000,      6.2403
    145.0000,      11.173
    150.0000,      6.9562
    155.0000,      2.9717
    160.0000,      2.2511
    165.0000,      2.7129
    170.0000,      3.6976
    175.0000,      3.0192
    180.0000,      1.4730
    185.0000,     0.77217
    190.0000,     0.52365
    195.0000,     0.44306
    200.0000,     0.46649
    205.0000,     0.73485
    210.0000,      1.3422
    215.0000,      1.7241
    220.0000,      1.4285
    225.0000,      1.1059
    230.0000,     0.83318
    235.0000,     0.53639
    240.0000,     0.47355
    245.0000,     0.60305
    250.0000,     0.74303
    255.0000,     0.83753
    260.0000,     0.89986
    265.0000,      1.2052
    270.0000,      2.0243
    275.0000,      2.8914
    280.0000,      2.5257
    285.0000,      1.4887
    290.0000,      1.2579
    295.0000,      1.2803
    300.0000,      1.2029
    305.0000,      1.1296
    310.0000,      1.2037
    315.0000,      1.6571
    320.0000,      3.2911
    325.0000,      6.2754
    330.0000,      6.0915
    335.0000,      3.6665
    340.0000,      2.0593
    345.0000,      1.1158
    350.0000,     0.71030
    355.0000,     0.66486
    360.0000,     0.73431
    365.0000,     0.91684
    370.0000,      1.8142
    375.0000,      5.8437
                   10.303
LAYER 7
71,      17.7884
     25.0000,      1.1311
     30.0000,     0.52378
     35.0000,     0.33199
     40.0000,     0.34526
     45.0000,     0.49200
     50.0000,     0.82980
     55.0000,      1.4149
     60.0000,      2.0415
     65.0000,      2.2185
     70.0000,      1.7879
     75.0000,      1.2606
     80.0000,     0.94423
     85.0000,     0.91346
     90.0000,      1.1650
     95.0000,      1.5237
    100.0000,      1.4413
    105.0000,     0.83055
    110.0000,     0.34150
    115.0000,     0.16849
    120.0000,     0.14853
    125.0000,     0.23925
    130.0000,     0.59231
    135.0000,      1.4378
    140.0000,      3.7619
    145.0000,      7.8662
    150.0000,      7.8105
    155.0000,      5.2741
    160.0000,      4.3021
    165.0000,      4.3890
    170.0000,      4.2982
    175.0000,      2.8016
    180.0000,      1.2875
    185.0000,     0.61487
    190.0000,     0.36967
    195.0000,     0.28901
    200.0000,     0.29852
    205.0000,     0.42591
    210.0000,     0.68613
    215.0000,     0.88636
    220.0000,     0.82670
    225.0000,     0.65979
    230.0000,     0.49169
    235.0000,     0.36014
    240.0000,     0.33667
    245.0000,     0.41727
    250.0000,     0.55451
    255.0000,     0.73336
    260.0000,     0.98349
    265.0000,      1.4835
    270.0000,      2.3561
    275.0000,      3.0276
    280.0000,      2.6030
    285.0000,      1.7098
    290.0000,      1.2996
    295.0000,      1.1316
    300.0000,      1.0082
    305.0000,     0.95983
    310.0000,      1.0821
    315.0000,      1.5575
    320.0000,      2.8112
    325.0000,      4.5346
    330.0000,      4.4124
    335.0000,      2.8299
    340.0000,      1.5770
    345.0000,     0.88219
    350.0000,     0.59433
    355.0000,     0.55416
    360.0000,     0.67460
    365.0000,      1.0502
    370.0000,      2.4304
                   7.4624
LAYER 8
70,      21.4423
     30.0000,     0.42874
     35.0000,     0.30607
     40.0000,     0.31234
     45.0000,     0.43920
     50.0000,     0.71051
     55.0000,      1.1353
     60.0000,      1.5698
     65.0000,      1.7189
     70.0000,      1.5035
     75.0000,      1.1774
     80.0000,     0.96094
     85.0000,     0.90898
     90.0000,      1.0003
     95.0000,      1.0529
    100.0000,     0.85997
    105.0000,     0.49452
    110.0000,     0.23185
    115.0000,     0.12558
    120.0000,     0.10583
    125.0000,     0.15545
    130.0000,     0.35486
    135.0000,     0.98690
    140.0000,      2.9058
    145.0000,      6.6927
    150.0000,      9.1445
    155.0000,      8.6361
    160.0000,      7.6272
    165.0000,      6.7826
    170.0000,      5.2473
    175.0000,      2.9914
    180.0000,      1.3681
    185.0000,     0.64157
    190.0000,     0.36510
    195.0000,     0.26733
    200.0000,     0.25701
    205.0000,     0.32066
    210.0000,     0.44555
    215.0000,     0.54940
    220.0000,     0.54670
    225.0000,     0.46934
    230.0000,     0.37718
    235.0000,     0.31274
    240.0000,     0.31078
    245.0000,     0.38218
    250.0000,     0.52761
    255.0000,     0.76240
    260.0000,      1.1405
    265.0000,      1.7649
    270.0000,      2.5846
    275.0000,      3.0439
    280.0000,      2.6186
    285.0000,      1.8439
    290.0000,      1.3342
    295.0000,      1.0542
    300.0000,     0.89599
    305.0000,     0.85255
    310.0000,     0.96794
    315.0000,      1.3479
    320.0000,      2.1170
    325.0000,      2.9400
    330.0000,      2.8658
    335.0000,      2.0120
    340.0000,      1.2207
    345.0000,     0.75448
    350.0000,     0.56046
    355.0000,     0.56953
    360.0000,     0.77545
    365.0000,      1.3757
    370.0000,      3.0789
                   6.2518
LAYER 9
67,      25.4615
     40.0000,     0.31676
     45.0000,     0.43835
     50.0000,     0.66757
     55.0000,     0.96756
     60.0000,      1.2765
     65.0000,      1.4168
     70.0000,      1.3451
     75.0000,      1.1631
     80.0000,      1.0134
     85.0000,     0.93944
     90.0000,     0.91288
     95.0000,     0.82960
    100.0000,     0.62223
    105.0000,     0.37395
    110.0000,     0.20506
    115.0000,     0.12918
    120.0000,     0.11494
    125.0000,     0.16359
    130.0000,     0.35073
    135.0000,     0.95834
    140.0000,      2.7339
    145.0000,      6.4195
    150.0000,      10.311
    155.0000,      11.767
    160.0000,      11.100
    165.0000,      9.1058
    170.0000,      6.1914
    175.0000,      3.3779
    180.0000,      1.6039
    185.0000,     0.77916
    190.0000,     0.44273
    195.0000,     0.31184
    200.0000,     0.27692
    205.0000,     0.30242
    210.0000,     0.36550
    215.0000,     0.42221
    220.0000,     0.43166
    225.0000,     0.39901
    230.0000,     0.35402
    235.0000,     0.32634
    240.0000,     0.34285
    245.0000,     0.42168
    250.0000,     0.58348
    255.0000,     0.85928
    260.0000,      1.3019
    265.0000,      1.9366
    270.0000,      2.6064
    275.0000,      2.8778
    280.0000,      2.4916
    285.0000,      1.8359
    290.0000,      1.3224
    295.0000,      1.0064
    300.0000,     0.83328
    305.0000,     0.78614
    310.0000,     0.87276
    315.0000,      1.1229
    320.0000,      1.5365
    325.0000,      1.9081
    330.0000,      1.8693
    335.0000,      1.4522
    340.0000,      1.0157
    345.0000,     0.73207
    350.0000,     0.62944
    355.0000,     0.71333
    360.0000,      1.0665
    365.0000,      1.9942
                   4.1317
LAYER 10
65,      29.8827
     45.0000,     0.45880
     50.0000,     0.67651
     55.0000,     0.87486
     60.0000,      1.1112
     65.0000,      1.2457
     70.0000,      1.2431
     75.0000,      1.1664
     80.0000,      1.0613
     85.0000,     0.97386
     90.0000,     0.87704
     95.0000,     0.73710
    100.0000,     0.54961
    105.0000,     0.36130
    110.0000,     0.23123
    115.0000,     0.17005
    120.0000,     0.16584
    125.0000,     0.23371
    130.0000,     0.46583
    135.0000,      1.1490
    140.0000,      2.9378
    145.0000,      6.4897
    150.0000,      10.784
    155.0000,      13.365
    160.0000,      13.108
    165.0000,      10.461
    170.0000,      6.8815
    175.0000,      3.8388
    180.0000,      1.9521
    185.0000,      1.0118
    190.0000,     0.59019
    195.0000,     0.40929
    200.0000,     0.34201
    205.0000,     0.33535
    210.0000,     0.36065
    215.0000,     0.39029
    220.0000,     0.40190
    225.0000,     0.39367
    230.0000,     0.38025
    235.0000,     0.38092
    240.0000,     0.41771
    245.0000,     0.51100
    250.0000,     0.68613
    255.0000,     0.97680
    260.0000,      1.4112
    265.0000,      1.9536
    270.0000,      2.4242
    275.0000,      2.5457
    280.0000,      2.2318
    285.0000,      1.7203
    290.0000,      1.2735
    295.0000,     0.96924
    300.0000,     0.79667
    305.0000,     0.74082
    310.0000,     0.79173
    315.0000,     0.94490
    320.0000,      1.1753
    325.0000,      1.3636
    330.0000,      1.3568
    335.0000,      1.1831
    340.0000,     0.97318
    345.0000,     0.83579
    350.0000,     0.83047
    355.0000,      1.0213
    360.0000,      1.5989
                   2.9385
LAYER 11
62,      34.7459
     55.0000,     0.79130
     60.0000,      1.0502
     65.0000,      1.1704
     70.0000,      1.1984
     75.0000,      1.1720
     80.0000,      1.0989
     85.0000,     0.99968
     90.0000,     0.88295
     95.0000,     0.73030
    100.0000,     0.56196
    105.0000,     0.41206
    110.0000,     0.30626
    115.0000,     0.25786
    120.0000,     0.27325
    125.0000,     0.38244
    130.0000,     0.69481
    135.0000,      1.4881
    140.0000,      3.2763
    145.0000,      6.4445
    150.0000,      10.245
    155.0000,      12.804
    160.0000,      12.748
    165.0000,      10.329
    170.0000,      7.0249
    175.0000,      4.1836
    180.0000,      2.3226
    185.0000,      1.3023
    190.0000,     0.79368
    195.0000,     0.55183
    200.0000,     0.44357
    205.0000,     0.40391
    210.0000,     0.39917
    215.0000,     0.40757
    220.0000,     0.41467
    225.0000,     0.41717
    230.0000,     0.42247
    235.0000,     0.44345
    240.0000,     0.49623
    245.0000,     0.59819
    250.0000,     0.76987
    255.0000,      1.0329
    260.0000,      1.3883
    265.0000,      1.7788
    270.0000,      2.0675
    275.0000,      2.1073
    280.0000,      1.8815
    285.0000,      1.5211
    290.0000,      1.1787
    295.0000,     0.92626
    300.0000,     0.77638
    305.0000,     0.72066
    310.0000,     0.74801
    315.0000,     0.84726
    320.0000,     0.98857
    325.0000,      1.1088
    330.0000,      1.1614
    335.0000,      1.1383
    340.0000,      1.0931
    345.0000,      1.1036
    350.0000,      1.2350
    355.0000,      1.5269
                   2.4023
LAYER 12
57,      40.0955
     70.0000,      1.1712
     75.0000,      1.2248
     80.0000,      1.1686
     85.0000,      1.0663
     90.0000,     0.94248
     95.0000,     0.80284
    100.0000,     0.65752
    105.0000,     0.53245
    110.0000,     0.45041
    115.0000,     0.42477
    120.0000,     0.47573
    125.0000,     0.65157
    130.0000,      1.0642
    135.0000,      1.9368
    140.0000,      3.5866
    145.0000,      6.1251
    150.0000,      8.9571
    155.0000,      10.850
    160.0000,      10.857
    165.0000,      9.1166
    170.0000,      6.6089
    175.0000,      4.2991
    180.0000,      2.6407
    185.0000,      1.6237
    190.0000,      1.0547
    195.0000,     0.75160
    200.0000,     0.59556
    205.0000,     0.51923
    210.0000,     0.48566
    215.0000,     0.47362
    220.0000,     0.47116
    225.0000,     0.47451
    230.0000,     0.48731
    235.0000,     0.51793
    240.0000,     0.57729
    245.0000,     0.67740
    250.0000,     0.83008
    255.0000,      1.0416
    260.0000,      1.2982
    265.0000,      1.5498
    270.0000,      1.7140
    275.0000,      1.7203
    280.0000,      1.5694
    285.0000,      1.3324
    290.0000,      1.0955
    295.0000,     0.91158
    300.0000,     0.79788
    305.0000,     0.75313
    310.0000,     0.77153
    315.0000,     0.84414
    320.0000,     0.95308
    325.0000,      1.0790
    330.0000,      1.1950
    335.0000,      1.3012
    340.0000,      1.4359
    345.0000,      1.6713
                   2.1174
LAYER 13
55,      45.9801
     75.0000,      1.4096
     80.0000,      1.3127
     85.0000,      1.1960
     90.0000,      1.0763
     95.0000,     0.95560
    100.0000,     0.83835
    105.0000,     0.74535
    110.0000,     0.69341
    115.0000,     0.70563
    120.0000,     0.81094
    125.0000,      1.0653
    130.0000,      1.5706
    135.0000,      2.4615
    140.0000,      3.8539
    145.0000,      5.6908
    150.0000,      7.5394
    155.0000,      8.6957
    160.0000,      8.6726
    165.0000,      7.5568
    170.0000,      5.8757
    175.0000,      4.2004
    180.0000,      2.8670
    185.0000,      1.9469
    190.0000,      1.3658
    195.0000,      1.0171
    200.0000,     0.81401
    205.0000,     0.69826
    210.0000,     0.63407
    215.0000,     0.60017
    220.0000,     0.58475
    225.0000,     0.58313
    230.0000,     0.59616
    235.0000,     0.62844
    240.0000,     0.68635
    245.0000,     0.77633
    250.0000,     0.90231
    255.0000,      1.0610
    260.0000,      1.2348
    265.0000,      1.3888
    270.0000,      1.4784
    275.0000,      1.4734
    280.0000,      1.3798
    285.0000,      1.2355
    290.0000,      1.0862
    295.0000,     0.96440
    300.0000,     0.88686
    305.0000,     0.86128
    310.0000,     0.89066
    315.0000,     0.97226
    320.0000,      1.0993
    325.0000,      1.2682
    330.0000,      1.4761
    335.0000,      1.7288
    340.0000,      2.1086
                   2.6897
LAYER 14
53,      52.4531
     80.0000,      1.4898
     85.0000,      1.3596
     90.0000,      1.2635
     95.0000,      1.1785
    100.0000,      1.0998
    105.0000,      1.0443
    110.0000,      1.0345
    115.0000,      1.0938
    120.0000,      1.2562
    125.0000,      1.5671
    130.0000,      2.0915
    135.0000,      2.8983
    140.0000,      3.9804
    145.0000,      5.2032
    150.0000,      6.2991
    155.0000,      6.9179
    160.0000,      6.8398
    165.0000,      6.1328
    170.0000,      5.0695
    175.0000,      3.9475
    180.0000,      2.9694
    185.0000,      2.2160
    190.0000,      1.6815
    195.0000,      1.3216
    200.0000,      1.0872
    205.0000,     0.93785
    210.0000,     0.84466
    215.0000,     0.78857
    220.0000,     0.75811
    225.0000,     0.74763
    230.0000,     0.75576
    235.0000,     0.78390
    240.0000,     0.83454
    245.0000,     0.90939
    250.0000,      1.0070
    255.0000,      1.1203
    260.0000,      1.2344
    265.0000,      1.3286
    270.0000,      1.3826
    275.0000,      1.3851
    280.0000,      1.3397
    285.0000,      1.2628
    290.0000,      1.1786
    295.0000,      1.1119
    300.0000,      1.0828
    305.0000,      1.1012
    310.0000,      1.1725
    315.0000,      1.2965
    320.0000,      1.4908
    325.0000,      1.7487
    330.0000,      2.0995
    335.0000,      2.5120
                   3.2759
LAYER 15
48,      59.5734
     95.0000,      1.4505
    100.0000,      1.4116
    105.0000,      1.3984
    110.0000,      1.4265
    115.0000,      1.5167
    120.0000,      1.7085
    125.0000,      2.0223
    130.0000,      2.4872
    135.0000,      3.1073
    140.0000,      3.8522
    145.0000,      4.6129
    150.0000,      5.2286
    155.0000,      5.5512
    160.0000,      5.4842
    165.0000,      5.0510
    170.0000,      4.3879
    175.0000,      3.6565
    180.0000,      2.9754
    185.0000,      2.4043
    190.0000,      1.9579
    195.0000,      1.6257
    200.0000,      1.3868
    205.0000,      1.2199
    210.0000,      1.1067
    215.0000,      1.0329
    220.0000,     0.98874
    225.0000,     0.96861
    230.0000,     0.96975
    235.0000,     0.99101
    240.0000,      1.0316
    245.0000,      1.0899
    250.0000,      1.1622
    255.0000,      1.2428
    260.0000,      1.3233
    265.0000,      1.3935
    270.0000,      1.4425
    275.0000,      1.4630
    280.0000,      1.4568
    285.0000,      1.4378
    290.0000,      1.4250
    295.0000,      1.4354
    300.0000,      1.4775
    305.0000,      1.5674
    310.0000,      1.7204
    315.0000,      1.9548
    320.0000,      2.2803
    325.0000,      2.7052
                   3.4011
LAYER 16
45,      67.4058
    100.0000,      1.6923
    105.0000,      1.7230
    110.0000,      1.7708
    115.0000,      1.8694
    120.0000,      2.0512
    125.0000,      2.3287
    130.0000,      2.6809
    135.0000,      3.1132
    140.0000,      3.5785
    145.0000,      4.0159
    150.0000,      4.3492
    155.0000,      4.5157
    160.0000,      4.4832
    165.0000,      4.2554
    170.0000,      3.8781
    175.0000,      3.4258
    180.0000,      2.9693
    185.0000,      2.5561
    190.0000,      2.2083
    195.0000,      1.9291
    200.0000,      1.7126
    205.0000,      1.5489
    210.0000,      1.4292
    215.0000,      1.3461
    220.0000,      1.2937
    225.0000,      1.2670
    230.0000,      1.2621
    235.0000,      1.2759
    240.0000,      1.3066
    245.0000,      1.3528
    250.0000,      1.4127
    255.0000,      1.4827
    260.0000,      1.5560
    265.0000,      1.6250
    270.0000,      1.6861
    275.0000,      1.7419
    280.0000,      1.8004
    285.0000,      1.8659
    290.0000,      1.9441
    295.0000,      2.0538
    300.0000,      2.2107
    305.0000,      2.4492
    310.0000,      2.7576
    315.0000,      3.1873
                   3.8493
LAYER 17
40,      76.0213
    115.0000,      2.0050
    120.0000,      2.2301
    125.0000,      2.4444
    130.0000,      2.7135
    135.0000,      2.9977
    140.0000,      3.2888
    145.0000,      3.5396
    150.0000,      3.7248
    155.0000,      3.8153
    160.0000,      3.8099
    165.0000,      3.7034
    170.0000,      3.5146
    175.0000,      3.2706
    180.0000,      3.0052
    185.0000,      2.7428
    190.0000,      2.5020
    195.0000,      2.2940
    200.0000,      2.1217
    205.0000,      1.9843
    210.0000,      1.8768
    215.0000,      1.7965
    220.0000,      1.7422
    225.0000,      1.7104
    230.0000,      1.6991
    235.0000,      1.7090
    240.0000,      1.7398
    245.0000,      1.7895
    250.0000,      1.8538
    255.0000,      1.9285
    260.0000,      2.0145
    265.0000,      2.1168
    270.0000,      2.2360
    275.0000,      2.3693
    280.0000,      2.5210
    285.0000,      2.6985
    290.0000,      2.9399
    295.0000,      3.2202
    300.0000,      3.6011
    305.0000,      4.0625
                   4.7691
LAYER 18
36,      85.4985
    125.0000,      2.4512
    130.0000,      2.6719
    135.0000,      2.8682
    140.0000,      3.0658
    145.0000,      3.2292
    150.0000,      3.3501
    155.0000,      3.4209
    160.0000,      3.4362
    165.0000,      3.4175
    170.0000,      3.3570
    175.0000,      3.2687
    180.0000,      3.1502
    185.0000,      3.0274
    190.0000,      2.9091
    195.0000,      2.8009
    200.0000,      2.7023
    205.0000,      2.6170
    210.0000,      2.5540
    215.0000,      2.5071
    220.0000,      2.4696
    225.0000,      2.4477
    230.0000,      2.4496
    235.0000,      2.4713
    240.0000,      2.5098
    245.0000,      2.5687
    250.0000,      2.6535
    255.0000,      2.7723
    260.0000,      2.9227
    265.0000,      3.0989
    270.0000,      3.3098
    275.0000,      3.5829
    280.0000,      3.9189
    285.0000,      4.3075
    290.0000,      4.8343
    295.0000,      5.4166
                   6.2755
LAYER 19
32,      95.9233
    135.0000,      2.7775
    140.0000,      2.9566
    145.0000,      3.0900
    150.0000,      3.1741
    155.0000,      3.2422
    160.0000,      3.2931
    165.0000,      3.3610
    170.0000,      3.4092
    175.0000,      3.4338
    180.0000,      3.4719
    185.0000,      3.4861
    190.0000,      3.4982
    195.0000,      3.5035
    200.0000,      3.5245
    205.0000,      3.5569
    210.0000,      3.5913
    215.0000,      3.6323
    220.0000,      3.6832
    225.0000,      3.7525
    230.0000,      3.8224
    235.0000,      3.8917
    240.0000,      3.9875
    245.0000,      4.1090
    250.0000,      4.2541
    255.0000,      4.4303
    260.0000,      4.6685
    265.0000,      4.9928
    270.0000,      5.3775
    275.0000,      5.9073
    280.0000,      6.5900
    285.0000,      7.3880
                   8.5219
LAYER 20
25,     107.3907
    160.0000,      3.1748
    165.0000,      3.4048
    170.0000,      3.5699
    175.0000,      3.7077
    180.0000,      3.8868
    185.0000,      4.0914
    190.0000,      4.2891
    195.0000,      4.5184
    200.0000,      4.7491
    205.0000,      4.9841
    210.0000,      5.2161
    215.0000,      5.4653
    220.0000,      5.7263
    225.0000,      5.9597
    230.0000,      6.1834
    235.0000,      6.4503
    240.0000,      6.7046
    245.0000,      6.9504
    250.0000,      7.2492
    255.0000,      7.5682
    260.0000,      7.8899
    265.0000,      8.3623
    270.0000,      8.9569
    275.0000,      9.8857
                   11.330
LAYER 21
18,     120.0047
    175.0000,      4.0322
    180.0000,      4.5816
    185.0000,      5.0787
    190.0000,      5.6306
    195.0000,      6.2235
    200.0000,      6.8515
    205.0000,      7.5259
    210.0000,      8.2133
    215.0000,      8.8597
    220.0000,      9.5117
    225.0000,      10.102
    230.0000,      10.607
    235.0000,      11.063
    240.0000,      11.581
    245.0000,      12.161
    250.0000,      12.761
    255.0000,      13.362
                   13.909
LAYER 22
14,     133.8802
    185.0000,      6.4604
    190.0000,      7.7535
    195.0000,      9.1604
    200.0000,      10.676
    205.0000,      12.280
    210.0000,      14.059
    215.0000,      15.909
    220.0000,      17.590
    225.0000,      18.808
    230.0000,      19.701
    235.0000,      20.535
    240.0000,      21.368
    245.0000,      22.392
                   23.736
LAYER 23
9,     149.1432
    190.0000,      12.749
    195.0000,      15.093
    200.0000,      17.873
    205.0000,      21.397
    210.0000,      26.203
    215.0000,      32.590
    220.0000,      39.530
    225.0000,      41.940
                   39.882
LAYER 24
6, 
    195.0000,      28.581
    200.0000,      30.045
    205.0000,      36.060
    210.0000,      51.079
    215.0000,      80.947
                   149.68
CALCULATED APPARENT RESISTIVITY
    110.0000,       5.0000,   1.00000,      10.273
    115.0000,       5.0000,   1.00000,      12.758
    120.0000,       5.0000,   1.00000,      6.4786
    125.0000,       5.0000,   1.00000,      33.768
    135.0000,       5.0000,   1.00000,      40.270
    140.0000,       5.0000,   1.00000,      47.246
    145.0000,       5.0000,   1.00000,      16.177
    150.0000,       5.0000,   1.00000,      9.3385
    155.0000,       5.0000,   1.00000,      8.0229
    160.0000,       5.0000,   1.00000,      5.3025
    165.0000,       5.0000,   1.00000,      6.3037
    170.0000,       5.0000,   1.00000,      9.7175
    175.0000,       5.0000,   1.00000,      8.0990
    180.0000,       5.0000,   1.00000,      8.2335
    185.0000,       5.0000,   1.00000,      8.2832
    190.0000,       5.0000,   1.00000,      7.3336
    195.0000,       5.0000,   1.00000,      7.0893
    200.0000,       5.0000,   1.00000,      7.8202
    205.0000,       5.0000,   1.00000,      8.0652
    210.0000,       5.0000,   1.00000,      8.9616
    215.0000,       5.0000,   1.00000,      7.5520
    220.0000,       5.0000,   1.00000,      8.6197
    225.0000,       5.0000,   1.00000,      10.314
    230.0000,       5.0000,   1.00000,      9.0043
    235.0000,       5.0000,   1.00000,      9.6811
    240.0000,       5.0000,   1.00000,      8.5110
    245.0000,       5.0000,   1.00000,      6.6214
    250.0000,       5.0000,   1.00000,      6.5278
    255.0000,       5.0000,   1.00000,      4.2203
    260.0000,       5.0000,   1.00000,      3.5005
    265.0000,       5.0000,   1.00000,      3.2779
    107.5000,       5.0000,   2.00000,      6.3605
    112.5000,       5.0000,   2.00000,      8.1339
    117.5000,       5.0000,   2.00000,      2.2495
    122.5000,       5.0000,   2.00000,      18.388
    137.5000,       5.0000,   2.00000,      66.531
    162.5000,       5.0000,   2.00000,      4.6429
    192.5000,       5.0000,   2.00000,      4.4861
    197.5000,       5.0000,   2.00000,      5.1778
    202.5000,       5.0000,   2.00000,      6.1950
    207.5000,       5.0000,   2.00000,      6.2963
    212.5000,       5.0000,   2.00000,      5.3172
    217.5000,       5.0000,   2.00000,      6.8197
    222.5000,       5.0000,   2.00000,      9.5356
    227.5000,       5.0000,   2.00000,      5.7202
    232.5000,       5.0000,   2.00000,      4.8931
    237.5000,       5.0000,   2.00000,      6.7723
    242.5000,       5.0000,   2.00000,      5.2827
    247.5000,       5.0000,   2.00000,      4.8439
    252.5000,       5.0000,   2.00000,      3.5305
    257.5000,       5.0000,   2.00000,      2.8037
    262.5000,       5.0000,   2.00000,      3.1622
    267.5000,       5.0000,   2.00000,      2.6962
    272.5000,       5.0000,   2.00000,      3.4698
    277.5000,       5.0000,   2.00000,      1.8923
    282.5000,       5.0000,   2.00000,      2.0315
    287.5000,       5.0000,   2.00000,      2.5599
    292.5000,       5.0000,   2.00000,      1.8581
     20.0000,      10.0000,   1.00000,      12.952
     30.0000,      10.0000,   1.00000,      5.5446
     40.0000,      10.0000,   1.00000,      3.5365
     50.0000,      10.0000,   1.00000,      3.6181
     60.0000,      10.0000,   1.00000,      3.5417
     70.0000,      10.0000,   1.00000,      4.0404
     80.0000,      10.0000,   1.00000,      3.0239
     90.0000,      10.0000,   1.00000,      2.9857
    100.0000,      10.0000,   1.00000,      4.6902
    110.0000,      10.0000,   1.00000,      5.8126
    115.0000,      10.0000,   1.00000,      5.8465
    120.0000,      10.0000,   1.00000,      3.8499
    125.0000,      10.0000,   1.00000,      13.356
    130.0000,      10.0000,   1.00000,      6.6654
    140.0000,      10.0000,   1.00000,      50.377
    150.0000,      10.0000,   1.00000,      4.3574
    165.0000,      10.0000,   1.00000,      5.4567
    170.0000,      10.0000,   1.00000,      6.9179
    175.0000,      10.0000,   1.00000,      5.4438
    180.0000,      10.0000,   1.00000,      4.5539
    190.0000,      10.0000,   1.00000,      5.2709
    195.0000,      10.0000,   1.00000,      4.0194
    200.0000,      10.0000,   1.00000,      4.7305
    205.0000,      10.0000,   1.00000,      5.6007
    210.0000,      10.0000,   1.00000,      5.3091
    215.0000,      10.0000,   1.00000,      5.0059
    220.0000,      10.0000,   1.00000,      6.8816
    225.0000,      10.0000,   1.00000,      7.9165
    230.0000,      10.0000,   1.00000,      4.7700
    235.0000,      10.0000,   1.00000,      4.3377
    240.0000,      10.0000,   1.00000,      5.7766
    245.0000,      10.0000,   1.00000,      4.6918
    250.0000,      10.0000,   1.00000,      4.0169
    255.0000,      10.0000,   1.00000,      3.0771
    260.0000,      10.0000,   1.00000,      2.7109
    265.0000,      10.0000,   1.00000,      2.9750
    270.0000,      10.0000,   1.00000,      2.8838
    275.0000,      10.0000,   1.00000,      2.8036
    280.0000,      10.0000,   1.00000,      1.8556
    285.0000,      10.0000,   1.00000,      2.0708
    290.0000,      10.0000,   1.00000,      2.4239
    300.0000,      10.0000,   1.00000,      1.6770
    310.0000,      10.0000,   1.00000,      1.4921
    320.0000,      10.0000,   1.00000,      2.7893
    330.0000,      10.0000,   1.00000,      2.5343
    110.0000,       5.0000,   3.00000,      4.7167
    120.0000,       5.0000,   3.00000,      7.0506
    125.0000,       5.0000,   3.00000,      3.2920
    130.0000,       5.0000,   3.00000,      5.3907
    205.0000,       5.0000,   3.00000,      4.4119
    215.0000,       5.0000,   3.00000,      4.3834
    220.0000,       5.0000,   3.00000,      7.0053
    225.0000,       5.0000,   3.00000,      4.6783
    230.0000,       5.0000,   3.00000,      2.8695
    240.0000,       5.0000,   3.00000,      3.7852
    245.0000,       5.0000,   3.00000,      3.5100
    250.0000,       5.0000,   3.00000,      2.3629
    255.0000,       5.0000,   3.00000,      2.1702
    260.0000,       5.0000,   3.00000,      2.5253
    270.0000,       5.0000,   3.00000,      3.2592
    117.5000,       5.0000,   4.00000,      4.4088
    127.5000,       5.0000,   4.00000,      2.3815
    132.5000,       5.0000,   4.00000,      8.6340
    217.5000,       5.0000,   4.00000,      4.3479
    222.5000,       5.0000,   4.00000,      3.2256
    227.5000,       5.0000,   4.00000,      2.2379
    237.5000,       5.0000,   4.00000,      1.8254
    242.5000,       5.0000,   4.00000,      2.4655
    247.5000,       5.0000,   4.00000,      1.6842
    252.5000,       5.0000,   4.00000,      1.4739
    257.5000,       5.0000,   4.00000,      2.0350
    267.5000,       5.0000,   4.00000,      3.1703
    287.5000,       5.0000,   4.00000,      1.8034
     15.0000,      10.0000,   2.00000,      7.5275
     25.0000,      10.0000,   2.00000,      2.4919
     35.0000,      10.0000,   2.00000,      1.2383
     45.0000,      10.0000,   2.00000,      2.3086
     55.0000,      10.0000,   2.00000,      2.7954
     65.0000,      10.0000,   2.00000,      2.1534
     85.0000,      10.0000,   2.00000,      2.3726
     95.0000,      10.0000,   2.00000,      2.7838
    105.0000,      10.0000,   2.00000,      2.8821
    115.0000,      10.0000,   2.00000,      1.5696
    120.0000,      10.0000,   2.00000,      2.9888
    125.0000,      10.0000,   2.00000,      1.2126
    130.0000,      10.0000,   2.00000,      3.2180
    135.0000,      10.0000,   2.00000,      6.1016
    195.0000,      10.0000,   2.00000,      2.1981
    215.0000,      10.0000,   2.00000,      2.6688
    220.0000,      10.0000,   2.00000,      3.3990
    225.0000,      10.0000,   2.00000,      2.5524
    230.0000,      10.0000,   2.00000,      1.9593
    235.0000,      10.0000,   2.00000,      1.6238
    240.0000,      10.0000,   2.00000,      1.6211
    245.0000,      10.0000,   2.00000,      1.9741
    250.0000,      10.0000,   2.00000,      1.4627
    255.0000,      10.0000,   2.00000,      1.4988
    260.0000,      10.0000,   2.00000,      1.9629
    265.0000,      10.0000,   2.00000,      2.3935
    270.0000,      10.0000,   2.00000,      2.4209
    275.0000,      10.0000,   2.00000,      1.3497
    280.0000,      10.0000,   2.00000,      1.4884
    285.0000,      10.0000,   2.00000,      1.7725
    295.0000,      10.0000,   2.00000,      1.7459
    305.0000,      10.0000,   2.00000,      1.2637
    315.0000,      10.0000,   2.00000,      2.7502
    325.0000,      10.0000,   2.00000,      2.1238
    335.0000,      10.0000,   2.00000,      1.4388
    345.0000,      10.0000,   2.00000,      1.8624
    355.0000,      10.0000,   2.00000,      1.0517
    365.0000,      10.0000,   2.00000,      1.9687
    375.0000,      10.0000,   2.00000,      4.1399
    385.0000,      10.0000,   2.00000,      1.4887
     20.0000,      20.0000,   1.00000,      5.4721
     30.0000,      20.0000,   1.00000,      1.8902
     40.0000,      20.0000,   1.00000,      1.2330
     50.0000,      20.0000,   1.00000,      2.2060
     60.0000,      20.0000,   1.00000,      2.4122
     70.0000,      20.0000,   1.00000,      1.8414
     80.0000,      20.0000,   1.00000,      2.0285
     90.0000,      20.0000,   1.00000,      2.3126
    100.0000,      20.0000,   1.00000,      2.3846
    110.0000,      20.0000,   1.00000,      2.2778
    120.0000,      20.0000,   1.00000,      1.3057
    125.0000,      20.0000,   1.00000,      2.6364
    130.0000,      20.0000,   1.00000,      1.5552
    135.0000,      20.0000,   1.00000,      2.4676
    140.0000,      20.0000,   1.00000,      4.3020
    195.0000,      20.0000,   1.00000,      2.0591
    210.0000,      20.0000,   1.00000,      1.9135
    215.0000,      20.0000,   1.00000,      1.8816
    220.0000,      20.0000,   1.00000,      2.1213
    225.0000,      20.0000,   1.00000,      2.5761
    230.0000,      20.0000,   1.00000,      2.0383
    235.0000,      20.0000,   1.00000,      1.6305
    240.0000,      20.0000,   1.00000,      1.3620
    245.0000,      20.0000,   1.00000,      1.3291
    250.0000,      20.0000,   1.00000,      1.6699
    255.0000,      20.0000,   1.00000,      1.4323
    260.0000,      20.0000,   1.00000,      1.5806
    265.0000,      20.0000,   1.00000,      1.9035
    270.0000,      20.0000,   1.00000,      1.9705
    275.0000,      20.0000,   1.00000,      2.0639
    280.0000,      20.0000,   1.00000,      1.3582
    290.0000,      20.0000,   1.00000,      1.6110
    300.0000,      20.0000,   1.00000,      1.6147
    310.0000,      20.0000,   1.00000,      1.7076
    320.0000,      20.0000,   1.00000,      2.4738
    330.0000,      20.0000,   1.00000,      1.7821
    340.0000,      20.0000,   1.00000,      1.3246
    350.0000,      20.0000,   1.00000,      1.5788
    360.0000,      20.0000,   1.00000,      1.5088
    370.0000,      20.0000,   1.00000,      2.6061
    380.0000,      20.0000,   1.00000,      3.2278
    115.0000,       5.0000,   5.00000,      2.8774
    225.0000,       5.0000,   5.00000,      1.5426
    245.0000,       5.0000,   5.00000,      1.2370
    265.0000,       5.0000,   5.00000,      2.7227
    270.0000,       5.0000,   5.00000,      1.2967
    247.5000,       5.0000,   6.00000,     0.93036
    262.5000,       5.0000,   6.00000,      2.3846
    125.0000,      25.0000,   1.00000,      1.9048
    130.0000,      25.0000,   1.00000,      1.3117
    135.0000,      25.0000,   1.00000,      1.4586
    140.0000,      25.0000,   1.00000,      2.1063
    220.0000,      25.0000,   1.00000,      1.3995
    225.0000,      25.0000,   1.00000,      1.4946
    230.0000,      25.0000,   1.00000,      1.2311
    235.0000,      25.0000,   1.00000,      1.1240
    240.0000,      25.0000,   1.00000,      1.0930
    245.0000,      25.0000,   1.00000,     0.96034
    250.0000,      25.0000,   1.00000,      1.0418
    255.0000,      25.0000,   1.00000,      1.2608
    260.0000,      25.0000,   1.00000,      1.3094
    265.0000,      25.0000,   1.00000,      1.4583
    270.0000,      25.0000,   1.00000,      1.6309
    275.0000,      25.0000,   1.00000,      1.6699
     20.0000,      10.0000,   3.00000,      1.3612
     30.0000,      10.0000,   3.00000,     0.68677
     40.0000,      10.0000,   3.00000,      1.2226
     50.0000,      10.0000,   3.00000,      2.0007
     70.0000,      10.0000,   3.00000,      1.2175
     80.0000,      10.0000,   3.00000,      1.7888
    100.0000,      10.0000,   3.00000,      1.5863
    110.0000,      10.0000,   3.00000,      1.0694
    130.0000,      10.0000,   3.00000,      2.2405
    230.0000,      10.0000,   3.00000,      1.0101
    250.0000,      10.0000,   3.00000,      1.0615
    260.0000,      10.0000,   3.00000,      1.7443
    270.0000,      10.0000,   3.00000,      1.1246
    290.0000,      10.0000,   3.00000,      1.2880
    300.0000,      10.0000,   3.00000,      1.3523
    310.0000,      10.0000,   3.00000,      2.5955
    320.0000,      10.0000,   3.00000,      1.9210
    330.0000,      10.0000,   3.00000,      1.0987
    340.0000,      10.0000,   3.00000,      1.0964
    122.5000,      15.0000,   2.00000,      1.4380
    127.5000,      15.0000,   2.00000,      1.7539
    132.5000,      15.0000,   2.00000,      1.7827
    137.5000,      15.0000,   2.00000,     0.91568
    227.5000,      15.0000,   2.00000,     0.87405
    232.5000,      15.0000,   2.00000,     0.96645
    252.5000,      15.0000,   2.00000,      1.1431
    257.5000,      15.0000,   2.00000,      1.5142
    262.5000,      15.0000,   2.00000,      1.5218
    267.5000,      15.0000,   2.00000,      1.5933
    272.5000,      15.0000,   2.00000,      1.1590
    277.5000,      15.0000,   2.00000,      1.3110
    260.0000,       5.0000,   7.00000,      2.0357
     30.0000,      30.0000,   1.00000,      1.0726
     40.0000,      30.0000,   1.00000,     0.94718
     50.0000,      30.0000,   1.00000,      1.2420
     60.0000,      30.0000,   1.00000,      1.5858
     70.0000,      30.0000,   1.00000,      1.3566
     80.0000,      30.0000,   1.00000,      1.1852
    100.0000,      30.0000,   1.00000,      1.6882
    110.0000,      30.0000,   1.00000,      1.2879
    120.0000,      30.0000,   1.00000,      1.3772
    130.0000,      30.0000,   1.00000,      1.2795
    135.0000,      30.0000,   1.00000,      1.4353
    140.0000,      30.0000,   1.00000,      1.5256
    145.0000,      30.0000,   1.00000,      1.0466
    150.0000,      30.0000,   1.00000,      1.0064
    225.0000,      30.0000,   1.00000,      1.1104
    230.0000,      30.0000,   1.00000,     0.87039
    235.0000,      30.0000,   1.00000,     0.82835
    240.0000,      30.0000,   1.00000,     0.92711
    255.0000,      30.0000,   1.00000,     0.99124
    260.0000,      30.0000,   1.00000,      1.1882
    265.0000,      30.0000,   1.00000,      1.3088
    270.0000,      30.0000,   1.00000,      1.3303
     25.0000,      10.0000,   4.00000,     0.55069
     45.0000,      10.0000,   4.00000,      1.4057
     55.0000,      10.0000,   4.00000,      1.3090
     65.0000,      10.0000,   4.00000,      1.0411
     75.0000,      10.0000,   4.00000,      1.1763
    105.0000,      10.0000,   4.00000,      1.0002
    125.0000,      10.0000,   4.00000,      2.4862
    255.0000,      10.0000,   4.00000,      1.6249
    260.0000,      10.0000,   4.00000,      1.4445
    265.0000,      10.0000,   4.00000,     0.87775
    270.0000,      10.0000,   4.00000,      1.0761
    305.0000,      10.0000,   4.00000,      2.8723
    335.0000,      10.0000,   4.00000,     0.88561
    345.0000,      10.0000,   4.00000,     0.67480
    355.0000,      10.0000,   4.00000,      2.7038
    365.0000,      10.0000,   4.00000,      4.6569
    135.0000,      35.0000,   1.00000,      1.5052
    140.0000,      35.0000,   1.00000,      1.6559
    145.0000,      35.0000,   1.00000,      1.0438
    150.0000,      35.0000,   1.00000,     0.92821
    230.0000,      35.0000,   1.00000,     0.79012
    235.0000,      35.0000,   1.00000,     0.77726
    240.0000,      35.0000,   1.00000,     0.87237
    245.0000,      35.0000,   1.00000,     0.99673
    260.0000,      35.0000,   1.00000,      1.0523
    265.0000,      35.0000,   1.00000,      1.2381
     30.0000,      20.0000,   2.00000,     0.78396
     50.0000,      20.0000,   2.00000,      1.2614
     60.0000,      20.0000,   2.00000,      1.1710
     80.0000,      20.0000,   2.00000,      1.1530
     90.0000,      20.0000,   2.00000,      1.3599
    120.0000,      20.0000,   2.00000,      1.6851
    130.0000,      20.0000,   2.00000,      1.7811
    140.0000,      20.0000,   2.00000,     0.81071
    240.0000,      20.0000,   2.00000,     0.84415
    260.0000,      20.0000,   2.00000,      1.3148
    270.0000,      20.0000,   2.00000,     0.91623
    280.0000,      20.0000,   2.00000,      1.0670
    290.0000,      20.0000,   2.00000,     0.99640
    310.0000,      20.0000,   2.00000,      2.4804
    320.0000,      20.0000,   2.00000,      1.4190
    330.0000,      20.0000,   2.00000,     0.91625
    360.0000,      20.0000,   2.00000,      3.6403
    370.0000,      20.0000,   2.00000,      3.4556
    150.0000,      15.0000,   3.00000,      1.4661
    260.0000,      15.0000,   3.00000,      1.2782
    142.5000,       5.0000,  10.00000,      1.1911
     40.0000,      40.0000,   1.00000,     0.96839
     50.0000,      40.0000,   1.00000,      1.1376
     60.0000,      40.0000,   1.00000,      1.1545
     70.0000,      40.0000,   1.00000,      1.1416
     80.0000,      40.0000,   1.00000,      1.0030
    100.0000,      40.0000,   1.00000,      1.3009
    110.0000,      40.0000,   1.00000,      1.5998
    120.0000,      40.0000,   1.00000,      1.4852
    130.0000,      40.0000,   1.00000,      1.5159
    140.0000,      40.0000,   1.00000,      1.7419
    145.0000,      40.0000,   1.00000,      1.1403
    150.0000,      40.0000,   1.00000,     0.97152
    155.0000,      40.0000,   1.00000,      1.0174
    160.0000,      40.0000,   1.00000,      1.0592
    240.0000,      40.0000,   1.00000,     0.96779
    245.0000,      40.0000,   1.00000,     0.98325
    250.0000,      40.0000,   1.00000,      1.0336
    270.0000,      40.0000,   1.00000,      1.1792
    280.0000,      40.0000,   1.00000,     0.88658
    290.0000,      40.0000,   1.00000,      1.1933
    300.0000,      40.0000,   1.00000,      1.2962
    310.0000,      40.0000,   1.00000,      1.5020
    320.0000,      40.0000,   1.00000,      1.9643
    330.0000,      40.0000,   1.00000,      1.2049
    340.0000,      40.0000,   1.00000,      1.1115
    350.0000,      40.0000,   1.00000,      1.6013
    360.0000,      40.0000,   1.00000,      1.8978
     60.0000,      10.0000,   5.00000,     0.96391
     70.0000,      10.0000,   5.00000,      1.1065
     80.0000,      10.0000,   5.00000,      1.1181
    120.0000,      10.0000,   5.00000,      2.9822
    260.0000,      10.0000,   5.00000,     0.84979
    300.0000,      10.0000,   5.00000,      2.4297
    320.0000,      10.0000,   5.00000,     0.89564
    330.0000,      10.0000,   5.00000,     0.83932
    350.0000,      10.0000,   5.00000,      2.2496
    142.5000,      25.0000,   2.00000,      1.3762
    152.5000,      25.0000,   2.00000,      1.2095
    262.5000,      25.0000,   2.00000,      1.1221
    145.0000,      45.0000,   1.00000,      1.2035
    150.0000,      45.0000,   1.00000,      1.0558
    155.0000,      45.0000,   1.00000,      1.0457
    160.0000,      45.0000,   1.00000,     0.99937
    165.0000,      45.0000,   1.00000,     0.99599
    255.0000,      45.0000,   1.00000,      1.0892
    137.5000,       5.0000,  12.00000,      1.4345
     65.0000,      10.0000,   6.00000,      1.1048
     75.0000,      10.0000,   6.00000,      1.0558
    115.0000,      10.0000,   6.00000,      3.5785
    140.0000,      10.0000,   6.00000,      1.8447
    265.0000,      10.0000,   6.00000,     0.97239
    295.0000,      10.0000,   6.00000,      2.2211
    345.0000,      10.0000,   6.00000,      2.3651
    355.0000,      10.0000,   6.00000,      4.2317
     50.0000,      50.0000,   1.00000,      1.1976
     60.0000,      50.0000,   1.00000,      1.1450
     70.0000,      50.0000,   1.00000,     0.94514
     80.0000,      50.0000,   1.00000,      1.0288
     90.0000,      50.0000,   1.00000,      1.0793
    100.0000,      50.0000,   1.00000,      1.4115
    110.0000,      50.0000,   1.00000,      1.5374
    120.0000,      50.0000,   1.00000,      1.7671
    130.0000,      50.0000,   1.00000,      1.8918
    140.0000,      50.0000,   1.00000,      1.8957
    150.0000,      50.0000,   1.00000,      1.0983
    155.0000,      50.0000,   1.00000,      1.1169
    160.0000,      50.0000,   1.00000,      1.0358
    165.0000,      50.0000,   1.00000,     0.95485
    360.0000,      20.0000,   3.00000,      3.0840
     75.0000,      30.0000,   2.00000,     0.97236
     85.0000,      30.0000,   2.00000,     0.98637
     95.0000,      30.0000,   2.00000,     0.97486
    125.0000,      30.0000,   2.00000,      2.3148
    135.0000,      30.0000,   2.00000,      1.4504
    145.0000,      30.0000,   2.00000,      1.4444
    150.0000,      30.0000,   2.00000,      1.3134
    155.0000,      30.0000,   2.00000,      1.0800
    160.0000,      30.0000,   2.00000,     0.69045
    275.0000,      30.0000,   2.00000,     0.91542
    285.0000,      30.0000,   2.00000,      1.1640
    295.0000,      30.0000,   2.00000,      1.4429
    305.0000,      30.0000,   2.00000,      1.6125
    335.0000,      30.0000,   2.00000,      1.3095
    345.0000,      30.0000,   2.00000,      2.3359
    355.0000,      30.0000,   2.00000,      2.8402
    155.0000,      55.0000,   1.00000,      1.1606
    160.0000,      55.0000,   1.00000,      1.1058
    165.0000,      55.0000,   1.00000,     0.98062
    170.0000,      55.0000,   1.00000,     0.85299
     70.0000,      10.0000,   7.00000,      1.0536
     80.0000,      10.0000,   7.00000,     0.63251
     90.0000,      10.0000,   7.00000,      1.1586
    290.0000,      10.0000,   7.00000,      2.1764
    340.0000,      10.0000,   7.00000,      2.6330
    350.0000,      10.0000,   7.00000,      4.4095
    360.0000,      10.0000,   7.00000,      1.5537
     60.0000,      60.0000,   1.00000,      1.1598
     70.0000,      60.0000,   1.00000,      1.0462
     90.0000,      60.0000,   1.00000,      1.5384
    100.0000,      60.0000,   1.00000,      1.5209
    110.0000,      60.0000,   1.00000,      1.5677
    120.0000,      60.0000,   1.00000,      1.9511
    140.0000,      60.0000,   1.00000,      2.0368
    150.0000,      60.0000,   1.00000,      1.1923
    160.0000,      60.0000,   1.00000,      1.1347
    165.0000,      60.0000,   1.00000,      1.0364
    170.0000,      60.0000,   1.00000,     0.88926
    175.0000,      60.0000,   1.00000,     0.62590
    180.0000,      60.0000,   1.00000,     0.50621
    270.0000,      60.0000,   1.00000,      1.3928
    290.0000,      60.0000,   1.00000,      1.1722
    300.0000,      60.0000,   1.00000,      1.1314
    310.0000,      60.0000,   1.00000,      1.2266
    320.0000,      60.0000,   1.00000,      1.5672
    330.0000,      60.0000,   1.00000,      1.7379
    340.0000,      60.0000,   1.00000,      1.8601
    152.5000,      35.0000,   2.00000,      1.1510
    157.5000,      35.0000,   2.00000,     0.76353
    165.0000,      65.0000,   1.00000,      1.0735
    170.0000,      65.0000,   1.00000,     0.93678
    175.0000,      65.0000,   1.00000,     0.65058
    180.0000,      65.0000,   1.00000,     0.51538
     80.0000,      20.0000,   4.00000,      1.0251
    100.0000,      20.0000,   4.00000,      2.7021
    110.0000,      20.0000,   4.00000,      2.9411
    280.0000,      20.0000,   4.00000,      1.5740
    290.0000,      20.0000,   4.00000,      1.8469
    300.0000,      20.0000,   4.00000,      1.1338
    340.0000,      20.0000,   4.00000,      3.9578
    350.0000,      20.0000,   4.00000,      3.4855
     90.0000,      70.0000,   1.00000,      1.5874
    100.0000,      70.0000,   1.00000,      1.7504
    110.0000,      70.0000,   1.00000,      1.8573
    120.0000,      70.0000,   1.00000,      1.9350
    140.0000,      70.0000,   1.00000,      2.1351
    150.0000,      70.0000,   1.00000,      1.2877
    160.0000,      70.0000,   1.00000,      1.2109
    170.0000,      70.0000,   1.00000,     0.95806
    175.0000,      70.0000,   1.00000,     0.69558
    180.0000,      70.0000,   1.00000,     0.55105
    185.0000,      70.0000,   1.00000,     0.50765
    280.0000,      70.0000,   1.00000,      1.2745
    300.0000,      70.0000,   1.00000,      1.2005
    310.0000,      70.0000,   1.00000,      1.4185
    320.0000,      70.0000,   1.00000,      1.9191
    330.0000,      70.0000,   1.00000,      1.7781
    340.0000,      40.0000,   2.00000,      2.7881
    175.0000,      75.0000,   1.00000,     0.72677
    180.0000,      75.0000,   1.00000,     0.60190
    185.0000,      75.0000,   1.00000,     0.54697
     90.0000,      30.0000,   3.00000,      2.6705
    100.0000,      30.0000,   3.00000,      2.5899
    110.0000,      30.0000,   3.00000,      2.7535
    150.0000,      30.0000,   3.00000,     0.67612
    160.0000,      30.0000,   3.00000,     0.51535
    170.0000,      30.0000,   3.00000,     0.50782
     95.0000,      10.0000,  10.00000,      5.0153
    275.0000,      10.0000,  10.00000,      2.5553
    335.0000,      10.0000,  10.00000,      5.8228
     80.0000,      80.0000,   1.00000,      1.6799
     90.0000,      80.0000,   1.00000,      1.7993
    100.0000,      80.0000,   1.00000,      1.9370
    110.0000,      80.0000,   1.00000,      2.0226
    120.0000,      80.0000,   1.00000,      2.0674
    130.0000,      80.0000,   1.00000,      1.9720
    140.0000,      80.0000,   1.00000,      2.0667
    150.0000,      80.0000,   1.00000,      1.3621
    160.0000,      80.0000,   1.00000,      1.2812
    170.0000,      80.0000,   1.00000,      1.0222
    180.0000,      80.0000,   1.00000,     0.63624
    185.0000,      80.0000,   1.00000,     0.59744
    190.0000,      80.0000,   1.00000,     0.58314
    280.0000,      80.0000,   1.00000,      1.4057
    310.0000,      80.0000,   1.00000,      1.9232
    320.0000,      80.0000,   1.00000,      2.0303
    340.0000,      20.0000,   5.00000,      4.1488
    185.0000,      85.0000,   1.00000,     0.65771
     95.0000,      50.0000,   2.00000,      2.6008
    105.0000,      50.0000,   2.00000,      2.8795
    115.0000,      50.0000,   2.00000,      2.7559
    125.0000,      50.0000,   2.00000,      1.5868
    155.0000,      50.0000,   2.00000,     0.72225
    165.0000,      50.0000,   2.00000,     0.58212
    295.0000,      50.0000,   2.00000,      1.5633
    305.0000,      50.0000,   2.00000,      1.5385
    315.0000,      50.0000,   2.00000,      2.1209
    325.0000,      50.0000,   2.00000,      2.4204
    190.0000,      90.0000,   1.00000,     0.74657
     85.0000,      10.0000,  12.00000,      5.9064
    325.0000,      10.0000,  12.00000,      5.8389
    195.0000,      95.0000,   1.00000,     0.78685
     90.0000,      20.0000,   6.00000,      3.8912
    110.0000,      20.0000,   6.00000,      2.6091
    320.0000,      20.0000,   6.00000,      4.7245
    330.0000,      20.0000,   6.00000,      4.1404
    325.0000,      30.0000,   4.00000,      4.0232
    320.0000,      10.0000,  13.00000,      6.1433
    120.0000,     100.0000,   1.00000,      2.2334
    130.0000,     100.0000,   1.00000,      2.2121
    140.0000,     100.0000,   1.00000,      2.0798
    150.0000,     100.0000,   1.00000,      1.3062
    180.0000,     100.0000,   1.00000,     0.89705
    190.0000,     100.0000,   1.00000,     0.83427
    200.0000,     100.0000,   1.00000,     0.85292
    210.0000,     100.0000,   1.00000,     0.85260
    310.0000,      40.0000,   3.00000,      2.8966
    320.0000,      40.0000,   3.00000,      3.2200
    110.0000,      60.0000,   2.00000,      2.8526
    120.0000,      60.0000,   2.00000,      1.7436
    130.0000,      60.0000,   2.00000,      1.5811
    140.0000,      60.0000,   2.00000,      1.2285
    170.0000,      60.0000,   2.00000,     0.73215
    180.0000,      60.0000,   2.00000,     0.79968
    190.0000,      60.0000,   2.00000,     0.97779
    110.0000,     110.0000,   1.00000,      2.2402
    120.0000,     110.0000,   1.00000,      2.3279
    130.0000,     110.0000,   1.00000,      2.2208
    140.0000,     110.0000,   1.00000,      2.1922
    150.0000,     110.0000,   1.00000,      1.3991
    160.0000,     110.0000,   1.00000,      1.3418
    170.0000,     110.0000,   1.00000,      1.2729
    190.0000,     110.0000,   1.00000,     0.93161
    200.0000,     110.0000,   1.00000,     0.93807
    210.0000,     110.0000,   1.00000,     0.95844
    220.0000,     110.0000,   1.00000,      1.0636
    320.0000,      20.0000,   7.00000,      4.6007
    310.0000,      10.0000,  15.00000,      7.0968
    120.0000,     120.0000,   1.00000,      2.4088
    130.0000,     120.0000,   1.00000,      2.3055
    140.0000,     120.0000,   1.00000,      2.2149
    150.0000,     120.0000,   1.00000,      1.5225
    160.0000,     120.0000,   1.00000,      1.5004
    170.0000,     120.0000,   1.00000,      1.2768
    180.0000,     120.0000,   1.00000,      1.0141
    200.0000,     120.0000,   1.00000,      1.0373
    210.0000,     120.0000,   1.00000,      1.1454
    220.0000,     120.0000,   1.00000,      1.2036
    230.0000,     120.0000,   1.00000,      1.1954
    120.0000,      30.0000,   5.00000,     0.89117
    130.0000,      30.0000,   5.00000,     0.69710
    140.0000,      30.0000,   5.00000,     0.71936
    305.0000,      10.0000,  16.00000,      7.6352
    105.0000,      70.0000,   2.00000,      2.9808
    135.0000,      70.0000,   2.00000,      1.3339
    145.0000,      70.0000,   2.00000,     0.82649
    155.0000,      70.0000,   2.00000,     0.76461
    195.0000,      70.0000,   2.00000,      1.1815
    205.0000,      70.0000,   2.00000,      1.2397
    300.0000,      20.0000,   8.00000,      6.4634
    310.0000,      20.0000,   8.00000,      5.3584
    130.0000,      50.0000,   3.00000,     0.87732
    140.0000,      50.0000,   3.00000,     0.72760
    150.0000,      50.0000,   3.00000,     0.74509
    180.0000,      50.0000,   3.00000,      1.2467
    200.0000,      50.0000,   3.00000,      1.3948
    130.0000,     130.0000,   1.00000,      2.3997
    140.0000,     130.0000,   1.00000,      2.3214
    150.0000,     130.0000,   1.00000,      1.6298
    160.0000,     130.0000,   1.00000,      1.5999
    170.0000,     130.0000,   1.00000,      1.3707
    180.0000,     130.0000,   1.00000,      1.0424
    190.0000,     130.0000,   1.00000,      1.0527
    210.0000,     130.0000,   1.00000,      1.2774
    220.0000,     130.0000,   1.00000,      1.2884
    230.0000,     130.0000,   1.00000,      1.2971
    240.0000,     130.0000,   1.00000,      1.3218
    295.0000,      10.0000,  18.00000,      8.9469
    200.0000,      25.0000,   7.00000,      1.5130
    300.0000,      20.0000,   9.00000,      6.2495
    140.0000,     140.0000,   1.00000,      2.4752
    150.0000,     140.0000,   1.00000,      1.7088
    160.0000,     140.0000,   1.00000,      1.6428
    170.0000,     140.0000,   1.00000,      1.4607
    180.0000,     140.0000,   1.00000,      1.1364
    190.0000,     140.0000,   1.00000,      1.1836
    200.0000,     140.0000,   1.00000,      1.2881
    210.0000,     140.0000,   1.00000,      1.3501
    220.0000,     140.0000,   1.00000,      1.3816
    240.0000,     140.0000,   1.00000,      1.5823
    250.0000,     140.0000,   1.00000,      1.8695
    230.0000,      20.0000,  10.00000,      2.4857
    290.0000,      20.0000,  10.00000,      7.2559
    280.0000,      10.0000,  21.00000,      10.526
    160.0000,     160.0000,   1.00000,      1.7965
    180.0000,     160.0000,   1.00000,      1.4085
    190.0000,     160.0000,   1.00000,      1.3946
    210.0000,     160.0000,   1.00000,      1.4161
    220.0000,     160.0000,   1.00000,      1.6460
    240.0000,     160.0000,   1.00000,      2.1376
    135.0000,      90.0000,   2.00000,      1.1242
    145.0000,      90.0000,   2.00000,      1.2185
    165.0000,      90.0000,   2.00000,      1.3459
    175.0000,      90.0000,   2.00000,      1.3737
    185.0000,      90.0000,   2.00000,      1.4058
    215.0000,      90.0000,   2.00000,      1.8658
    225.0000,      90.0000,   2.00000,      1.7835
    165.0000,      10.0000,  22.00000,      2.8193
    275.0000,      10.0000,  22.00000,      10.652
    155.0000,      50.0000,   4.00000,      1.5506
    165.0000,      50.0000,   4.00000,      1.6593
    160.0000,      30.0000,   7.00000,      1.9788
    280.0000,      20.0000,  11.00000,      7.3883
    170.0000,     170.0000,   1.00000,      1.7846
    180.0000,     170.0000,   1.00000,      1.4762
    190.0000,     170.0000,   1.00000,      1.4462
    200.0000,     170.0000,   1.00000,      1.4960
    210.0000,     170.0000,   1.00000,      1.6609
    220.0000,     170.0000,   1.00000,      1.9562
    140.0000,      70.0000,   3.00000,      1.4641
    160.0000,      70.0000,   3.00000,      1.6017
    170.0000,      70.0000,   3.00000,      1.7143
    180.0000,      70.0000,   3.00000,      1.7562
    220.0000,      70.0000,   3.00000,      1.8428
    240.0000,      70.0000,   3.00000,      2.2675
    170.0000,     100.0000,   2.00000,      1.5199
    180.0000,     100.0000,   2.00000,      1.7657
    190.0000,     100.0000,   2.00000,      1.8903
    200.0000,     100.0000,   2.00000,      1.8896
    240.0000,     100.0000,   2.00000,      2.5888
    250.0000,     100.0000,   2.00000,      2.7137
    180.0000,     180.0000,   1.00000,      1.5495
    200.0000,     180.0000,   1.00000,      1.7018
    210.0000,     180.0000,   1.00000,      2.0370
    220.0000,     180.0000,   1.00000,      2.1240
    270.0000,      20.0000,  12.00000,      6.3759
    190.0000,     190.0000,   1.00000,      1.7454
    200.0000,     190.0000,   1.00000,      2.0544
    210.0000,     190.0000,   1.00000,      2.1562
    185.0000,     110.0000,   2.00000,      2.0045
    195.0000,     110.0000,   2.00000,      2.0609
    205.0000,     110.0000,   2.00000,      2.0353
    215.0000,     110.0000,   2.00000,      2.2584
    240.0000,      10.0000,  27.00000,      5.7166
    200.0000,     200.0000,   1.00000,      2.2005
    190.0000,      50.0000,   5.00000,      2.2369
    200.0000,      50.0000,   5.00000,      2.1453
    220.0000,      80.0000,   3.00000,      2.4047
    240.0000,      20.0000,  14.00000,      7.8234
    200.0000,     120.0000,   2.00000,      2.4641
    210.0000,     120.0000,   2.00000,      2.9936
    220.0000,     120.0000,   2.00000,      2.9089
    190.0000,      90.0000,   3.00000,      2.1156
    210.0000,      90.0000,   3.00000,      3.4193
    220.0000,      90.0000,   3.00000,      3.6246
    215.0000,      70.0000,   4.00000,      3.9362
    235.0000,      30.0000,  10.00000,      6.9510
    210.0000,      10.0000,  33.00000,      6.8042
    220.0000,      20.0000,  16.00000,      8.5811
    215.0000,      10.0000,  34.00000,      11.137
    200.0000,      30.0000,  11.00000,      3.3990
    220.0000,      30.0000,  11.00000,      7.3579
    195.0000,      10.0000,  36.00000,      7.3881
    200.0000,      20.0000,  18.00000,      9.6541
    210.0000,      20.0000,  18.00000,      8.0613
    205.0000,      30.0000,  12.00000,      7.9604
    105.0000,       5.0000,  -1.00000,      10.546
    110.0000,       5.0000,  -1.00000,      11.466
    115.0000,       5.0000,  -1.00000,      11.465
    130.0000,       5.0000,  -1.00000,      63.157
    135.0000,       5.0000,  -1.00000,      27.876
    140.0000,       5.0000,  -1.00000,      12.590
    145.0000,       5.0000,  -1.00000,      12.232
    150.0000,       5.0000,  -1.00000,      6.7188
    155.0000,       5.0000,  -1.00000,      4.1195
    160.0000,       5.0000,  -1.00000,      6.7669
    165.0000,       5.0000,  -1.00000,      8.9208
    170.0000,       5.0000,  -1.00000,      7.5897
    175.0000,       5.0000,  -1.00000,      9.0523
    180.0000,       5.0000,  -1.00000,      7.8160
    185.0000,       5.0000,  -1.00000,      6.6648
    190.0000,       5.0000,  -1.00000,      7.4597
    195.0000,       5.0000,  -1.00000,      8.2416
    200.0000,       5.0000,  -1.00000,      7.9778
    205.0000,       5.0000,  -1.00000,      8.9244
    210.0000,       5.0000,  -1.00000,      8.3623
    215.0000,       5.0000,  -1.00000,      9.0380
    220.0000,       5.0000,  -1.00000,      8.6736
    225.0000,       5.0000,  -1.00000,      8.7874
    230.0000,       5.0000,  -1.00000,      10.499
    235.0000,       5.0000,  -1.00000,      7.9026
    240.0000,       5.0000,  -1.00000,      6.2950
    245.0000,       5.0000,  -1.00000,      6.1558
    250.0000,       5.0000,  -1.00000,      4.0686
    255.0000,       5.0000,  -1.00000,      3.6691
    260.0000,       5.0000,  -1.00000,      3.0618
    265.0000,       5.0000,  -1.00000,      2.9318
    270.0000,       5.0000,  -1.00000,      3.9191
    275.0000,       5.0000,  -1.00000,      2.2888
    280.0000,       5.0000,  -1.00000,      2.7126
    285.0000,       5.0000,  -1.00000,      1.6914
    290.0000,       5.0000,  -1.00000,      1.8667
    295.0000,       5.0000,  -1.00000,      2.0354
     10.0000,      10.0000,  -1.00000,      11.210
     30.0000,      10.0000,  -1.00000,      4.0381
     40.0000,      10.0000,  -1.00000,      3.6958
     50.0000,      10.0000,  -1.00000,      3.2624
     60.0000,      10.0000,  -1.00000,      4.2218
     70.0000,      10.0000,  -1.00000,      3.1692
     80.0000,      10.0000,  -1.00000,      2.9933
     90.0000,      10.0000,  -1.00000,      4.6177
    100.0000,      10.0000,  -1.00000,      5.3403
    110.0000,      10.0000,  -1.00000,      3.7759
    120.0000,      10.0000,  -1.00000,      8.0623
    130.0000,      10.0000,  -1.00000,      50.563
    140.0000,      10.0000,  -1.00000,      4.4624
    150.0000,      10.0000,  -1.00000,      7.5362
    160.0000,      10.0000,  -1.00000,      4.8476
    170.0000,      10.0000,  -1.00000,      4.3057
    180.0000,      10.0000,  -1.00000,      5.2572
    190.0000,      10.0000,  -1.00000,      4.6740
    200.0000,      10.0000,  -1.00000,      5.3986
    210.0000,      10.0000,  -1.00000,      6.8554
    220.0000,      10.0000,  -1.00000,      4.4383
    230.0000,      10.0000,  -1.00000,      5.9711
    240.0000,      10.0000,  -1.00000,      3.9071
    250.0000,      10.0000,  -1.00000,      2.9695
    260.0000,      10.0000,  -1.00000,      2.6160
    270.0000,      10.0000,  -1.00000,      2.0852
    280.0000,      10.0000,  -1.00000,      2.6289
    290.0000,      10.0000,  -1.00000,      1.5676
    300.0000,      10.0000,  -1.00000,      1.8332
    310.0000,      10.0000,  -1.00000,      2.4782
    320.0000,      10.0000,  -1.00000,      2.3942
    330.0000,      10.0000,  -1.00000,      2.8873
    340.0000,      10.0000,  -1.00000,      1.8455
    350.0000,      10.0000,  -1.00000,      1.2870
    360.0000,      10.0000,  -1.00000,      2.6500
    370.0000,      10.0000,  -1.00000,      3.6457
    380.0000,      10.0000,  -1.00000,      5.6629
    390.0000,      10.0000,  -1.00000,      6.5945
     30.0000,      30.0000,  -1.00000,      1.6050
     40.0000,      30.0000,  -1.00000,      1.4178
     50.0000,      30.0000,  -1.00000,      1.2268
     60.0000,      30.0000,  -1.00000,      1.6854
     70.0000,      30.0000,  -1.00000,      1.9216
     80.0000,      30.0000,  -1.00000,      1.5577
     90.0000,      30.0000,  -1.00000,      1.0820
    160.0000,      30.0000,  -1.00000,      2.2927
    170.0000,      30.0000,  -1.00000,      1.9505
    180.0000,      30.0000,  -1.00000,      1.3978
    190.0000,      30.0000,  -1.00000,      1.2477
    200.0000,      30.0000,  -1.00000,     0.97467
    210.0000,      30.0000,  -1.00000,     0.84392
    220.0000,      30.0000,  -1.00000,     0.80167
    230.0000,      30.0000,  -1.00000,      1.0751
    240.0000,      30.0000,  -1.00000,      1.2395
    250.0000,      30.0000,  -1.00000,      1.2567
    260.0000,      30.0000,  -1.00000,      1.4551
    270.0000,      30.0000,  -1.00000,      1.7175
    280.0000,      30.0000,  -1.00000,      2.2436
    290.0000,      30.0000,  -1.00000,      2.2474
    300.0000,      30.0000,  -1.00000,      1.7875
    310.0000,      30.0000,  -1.00000,      1.3004
    320.0000,      30.0000,  -1.00000,      1.5018
    330.0000,      30.0000,  -1.00000,      2.4505
    350.0000,      30.0000,  -1.00000,      2.6108
    360.0000,      30.0000,  -1.00000,      1.4985
    370.0000,      30.0000,  -1.00000,      1.6242
    250.0000,      50.0000,  -1.00000,      1.2007
    260.0000,      50.0000,  -1.00000,      1.4505
    270.0000,      50.0000,  -1.00000,      1.9291
    280.0000,      50.0000,  -1.00000,      2.1464
    290.0000,      50.0000,  -1.00000,      1.9479
    300.0000,      50.0000,  -1.00000,      2.0256
    310.0000,      50.0000,  -1.00000,      2.0902
    320.0000,      50.0000,  -1.00000,      2.3815
    330.0000,      50.0000,  -1.00000,      3.0624
    340.0000,      50.0000,  -1.00000,      2.3905
    350.0000,      50.0000,  -1.00000,      2.2099
 110.13
ITERATION 2
MODEL RESISTIVITY
LAYER 1
78,       1.8750
     10.0000,      10.257
     15.0000,      24.821
     20.0000,      79.846
     25.0000,      331.27
     30.0000,      91.328
     35.0000,      28.252
     40.0000,      44.389
     45.0000,      8.4360
     50.0000,      6.0721
     55.0000,      6.2220
     60.0000,      8.5263
     65.0000,      6.7070
     70.0000,      5.5580
     75.0000,      5.3324
     80.0000,      3.9602
     85.0000,      4.7931
     90.0000,      5.7646
     95.0000,      5.6231
    100.0000,      4.9451
    105.0000,      6.4469
    110.0000,      5.2164
    115.0000,      17.223
    120.0000,      235.66
    125.0000,      54.962
    130.0000,      513.74
    135.0000,      38.935
    140.0000,      84.817
    145.0000,      537.95
    150.0000,      56.139
    155.0000,      12.610
    160.0000,      28.460
    165.0000,      24.172
    170.0000,      25.030
    175.0000,      50.680
    180.0000,      17.204
    185.0000,      11.284
    190.0000,      14.322
    195.0000,      16.727
    200.0000,      9.8456
    205.0000,      14.428
    210.0000,      14.518
    215.0000,      12.479
    220.0000,      5.8956
    225.0000,      13.786
    230.0000,      33.412
    235.0000,      18.659
    240.0000,      15.507
    245.0000,      13.999
    250.0000,      12.061
    255.0000,      9.0175
    260.0000,      4.5780
    265.0000,      3.8708
    270.0000,      7.2695
    275.0000,      4.8217
    280.0000,      6.6177
    285.0000,      1.8174
    290.0000,      2.5180
    295.0000,      3.5534
    300.0000,      2.1991
    305.0000,      2.1481
    310.0000,      2.1146
    315.0000,      1.8767
    320.0000,      2.2537
    325.0000,      4.9099
    330.0000,      3.8359
    335.0000,      2.2417
    340.0000,      3.0302
    345.0000,      2.0371
    350.0000,      1.3822
    355.0000,      3.1239
    360.0000,      4.6500
    365.0000,      3.6984
    370.0000,      1.7786
    375.0000,      7.6039
    380.0000,      18.220
    385.0000,      27.322
    390.0000,      10.603
                   4.5649
LAYER 2
78,       3.9375
     10.0000,      10.584
     15.0000,      23.500
     20.0000,      87.489
     25.0000,      344.38
     30.0000,      65.853
     35.0000,      18.307
     40.0000,      36.764
     45.0000,      8.7188
     50.0000,      5.8893
     55.0000,      5.9061
     60.0000,      8.4714
     65.0000,      7.6667
     70.0000,      6.0818
     75.0000,      5.3380
     80.0000,      3.9180
     85.0000,      4.1914
     90.0000,      5.3785
     95.0000,      6.2056
    100.0000,      5.5924
    105.0000,      6.4724
    110.0000,      5.7787
    115.0000,      4.1563
    120.0000,      69.803
    125.0000,      158.75
    130.0000,      622.29
    135.0000,      100.48
    140.0000,      59.842
    145.0000,      441.20
    150.0000,      42.385
    155.0000,      9.2138
    160.0000,      25.398
    165.0000,      13.128
    170.0000,      17.953
    175.0000,      39.393
    180.0000,      11.126
    185.0000,      12.088
    190.0000,      10.739
    195.0000,      17.750
    200.0000,      8.6973
    205.0000,      12.124
    210.0000,      14.439
    215.0000,      14.003
    220.0000,      5.3850
    225.0000,      10.623
    230.0000,      35.937
    235.0000,      13.673
    240.0000,      11.357
    245.0000,      14.741
    250.0000,      10.971
    255.0000,      8.7834
    260.0000,      5.7155
    265.0000,      3.2423
    270.0000,      5.0220
    275.0000,      4.0893
    280.0000,      6.8956
    285.0000,      1.5099
    290.0000,      2.4435
    295.0000,      3.5902
    300.0000,      2.1670
    305.0000,      2.2385
    310.0000,      2.1684
    315.0000,      1.7961
    320.0000,      2.1969
    325.0000,      5.3434
    330.0000,      3.9275
    335.0000,      2.1088
    340.0000,      3.2048
    345.0000,      2.3203
    350.0000,      1.4522
    355.0000,      3.0414
    360.0000,      5.1904
    365.0000,      3.9572
    370.0000,      1.6253
    375.0000,      6.5063
    380.0000,      18.783
    385.0000,      30.661
    390.0000,      9.7642
                   3.7792
LAYER 3
78,       6.2063
     10.0000,      12.537
     15.0000,      21.032
     20.0000,      85.994
     25.0000,      255.10
     30.0000,      24.965
     35.0000,      5.2503
     40.0000,      17.975
     45.0000,      6.9472
     50.0000,      4.9780
     55.0000,      5.3198
     60.0000,      8.1926
     65.0000,      9.2872
     70.0000,      6.9226
     75.0000,      5.1201
     80.0000,      3.3211
     85.0000,      2.7054
     90.0000,      3.9925
     95.0000,      7.0404
    100.0000,      7.3932
    105.0000,      6.9793
    110.0000,      3.9673
    115.0000,     0.42056
    120.0000,      13.894
    125.0000,      1037.8
    130.0000,      843.01
    135.0000,      212.17
    140.0000,      33.559
    145.0000,      395.15
    150.0000,      36.871
    155.0000,      4.0325
    160.0000,      6.4712
    165.0000,      2.2318
    170.0000,      8.5105
    175.0000,      19.845
    180.0000,      3.3147
    185.0000,      6.5591
    190.0000,      6.2613
    195.0000,      12.759
    200.0000,      5.6807
    205.0000,      8.2430
    210.0000,      14.851
    215.0000,      14.976
    220.0000,      4.5421
    225.0000,      6.8047
    230.0000,      24.098
    235.0000,      5.8560
    240.0000,      5.3330
    245.0000,      11.605
    250.0000,      8.9157
    255.0000,      6.8910
    260.0000,      4.6230
    265.0000,      1.7027
    270.0000,      2.3570
    275.0000,      3.1736
    280.0000,      6.2241
    285.0000,     0.95640
    290.0000,      1.8941
    295.0000,      3.5240
    300.0000,      2.2669
    305.0000,      2.3555
    310.0000,      2.1810
    315.0000,      1.5955
    320.0000,      2.1426
    325.0000,      6.5548
    330.0000,      4.4466
    335.0000,      2.0702
    340.0000,      3.6902
    345.0000,      3.1059
    350.0000,      1.7157
    355.0000,      3.1206
    360.0000,      6.4147
    365.0000,      4.1412
    370.0000,      1.2535
    375.0000,      4.7716
    380.0000,      21.011
    385.0000,      40.400
    390.0000,      7.3878
                   2.8683
LAYER 4
76,       8.7019
     15.0000,      16.540
     20.0000,      52.230
     25.0000,      106.26
     30.0000,      5.4073
     35.0000,     0.89380
     40.0000,      5.1596
     45.0000,      3.7111
     50.0000,      3.4900
     55.0000,      4.6511
     60.0000,      7.7764
     65.0000,      10.017
     70.0000,      7.2155
     75.0000,      4.4188
     80.0000,      2.2887
     85.0000,      1.3076
     90.0000,      2.2413
     95.0000,      7.1096
    100.0000,      10.384
    105.0000,      9.9415
    110.0000,      4.0087
    115.0000,     0.16005
    120.0000,      7.6083
    125.0000,      906.18
    130.0000,      624.89
    135.0000,      130.99
    140.0000,      8.0335
    145.0000,      292.70
    150.0000,      34.213
    155.0000,      1.3443
    160.0000,     0.78870
    165.0000,     0.28206
    170.0000,      4.1969
    175.0000,      9.2281
    180.0000,     0.64440
    185.0000,      1.7053
    190.0000,      2.3819
    195.0000,      6.1317
    200.0000,      2.9930
    205.0000,      4.8829
    210.0000,      14.226
    215.0000,      15.966
    220.0000,      4.4490
    225.0000,      4.2633
    230.0000,      10.202
    235.0000,      1.9529
    240.0000,      2.1969
    245.0000,      7.2646
    250.0000,      6.4395
    255.0000,      4.2935
    260.0000,      2.3194
    265.0000,     0.66070
    270.0000,      1.0927
    275.0000,      2.7499
    280.0000,      5.3675
    285.0000,     0.53787
    290.0000,      1.2410
    295.0000,      3.2072
    300.0000,      2.2186
    305.0000,      2.2166
    310.0000,      1.9418
    315.0000,      1.3736
    320.0000,      2.2952
    325.0000,      9.6497
    330.0000,      6.3632
    335.0000,      2.5003
    340.0000,      4.7195
    345.0000,      4.1056
    350.0000,      1.9845
    355.0000,      3.1645
    360.0000,      6.8345
    365.0000,      3.3120
    370.0000,     0.78201
    375.0000,      3.5964
    380.0000,      25.589
    385.0000,      59.230
                   3.6564
LAYER 5
76,      11.4471
     15.0000,      8.6371
     20.0000,      9.3594
     25.0000,      9.3900
     30.0000,     0.80346
     35.0000,     0.15484
     40.0000,     0.59933
     45.0000,     0.86209
     50.0000,      1.5452
     55.0000,      2.9818
     60.0000,      4.8338
     65.0000,      5.9639
     70.0000,      4.3452
     75.0000,      2.1892
     80.0000,     0.82073
     85.0000,     0.35977
     90.0000,     0.77919
     95.0000,      4.7928
    100.0000,      15.502
    105.0000,      21.769
    110.0000,      11.332
    115.0000,      1.5829
    120.0000,      9.6202
    125.0000,      191.24
    130.0000,      23.961
    135.0000,      1.2257
    140.0000,     0.16211
    145.0000,      19.651
    150.0000,      14.739
    155.0000,     0.30228
    160.0000,    0.031083
    165.0000,    0.034011
    170.0000,      1.6163
    175.0000,      2.4073
    180.0000,    0.098284
    185.0000,     0.12649
    190.0000,     0.33603
    195.0000,      1.0810
    200.0000,      1.0130
    205.0000,      1.9676
    210.0000,      7.6739
    215.0000,      11.532
    220.0000,      4.7246
    225.0000,      2.0820
    230.0000,      1.6393
    235.0000,     0.62339
    240.0000,     0.85317
    245.0000,      2.0969
    250.0000,      1.8322
    255.0000,     0.79308
    260.0000,     0.32478
    265.0000,     0.19998
    270.0000,     0.68665
    275.0000,      3.4990
    280.0000,      3.9550
    285.0000,     0.46711
    290.0000,     0.70846
    295.0000,      1.8566
    300.0000,      1.6195
    305.0000,      1.4248
    310.0000,      1.3137
    315.0000,      1.5217
    320.0000,      4.6579
    325.0000,      22.870
    330.0000,      19.333
    335.0000,      7.4329
    340.0000,      6.2910
    345.0000,      3.1728
    350.0000,      1.2146
    355.0000,      1.2914
    360.0000,      1.8601
    365.0000,     0.79917
    370.0000,     0.45962
    375.0000,      4.0121
    380.0000,      30.153
    385.0000,      56.086
                   5.6242
LAYER 6
73,      14.4668
     20.0000,      3.1235
     25.0000,      1.9695
     30.0000,     0.36601
     35.0000,     0.11259
     40.0000,     0.24355
     45.0000,     0.46065
     50.0000,     0.99748
     55.0000,      1.9895
     60.0000,      2.7702
     65.0000,      2.9626
     70.0000,      2.3347
     75.0000,      1.3111
     80.0000,     0.56562
     85.0000,     0.31003
     90.0000,     0.65239
     95.0000,      3.6531
    100.0000,      13.737
    105.0000,      23.372
    110.0000,      17.160
    115.0000,      4.7943
    120.0000,      5.3925
    125.0000,      8.2869
    130.0000,     0.91130
    135.0000,    0.043251
    140.0000,    0.083204
    145.0000,     0.78714
    150.0000,      2.7155
    155.0000,     0.22009
    160.0000,    0.034312
    165.0000,    0.063340
    170.0000,      1.2707
    175.0000,      1.1884
    180.0000,    0.076249
    185.0000,    0.049742
    190.0000,     0.11108
    195.0000,     0.31268
    200.0000,     0.42805
    205.0000,     0.91271
    210.0000,      3.3039
    215.0000,      6.1191
    220.0000,      3.6629
    225.0000,      1.4180
    230.0000,     0.75745
    235.0000,     0.49118
    240.0000,     0.66635
    245.0000,      1.0124
    250.0000,     0.78058
    255.0000,     0.35348
    260.0000,     0.22145
    265.0000,     0.31586
    270.0000,      1.3975
    275.0000,      5.9383
    280.0000,      4.7681
    285.0000,     0.95684
    290.0000,     0.85977
    295.0000,      1.3565
    300.0000,      1.1725
    305.0000,      1.0136
    310.0000,      1.1506
    315.0000,      2.2256
    320.0000,      8.9616
    325.0000,      37.794
    330.0000,      36.030
    335.0000,      12.787
    340.0000,      4.6154
    345.0000,      1.1653
    350.0000,     0.32320
    355.0000,     0.25346
    360.0000,     0.32640
    365.0000,     0.30577
    370.0000,     0.69821
    375.0000,      7.4796
                   19.967
LAYER 7
71,      17.7884
     25.0000,      1.2140
     30.0000,     0.42637
     35.0000,     0.19922
     40.0000,     0.28671
     45.0000,     0.50914
     50.0000,     0.90879
     55.0000,      1.4626
     60.0000,      1.6971
     65.0000,      1.6245
     70.0000,      1.3721
     75.0000,     0.96846
     80.0000,     0.58182
     85.0000,     0.44438
     90.0000,     0.81974
     95.0000,      3.0129
    100.0000,      9.1695
    105.0000,      13.974
    110.0000,      10.141
    115.0000,      3.3467
    120.0000,      1.4033
    125.0000,     0.58883
    130.0000,    0.076323
    135.0000,    0.019171
    140.0000,    0.050158
    145.0000,     0.10488
    150.0000,     0.54505
    155.0000,     0.26037
    160.0000,     0.11894
    165.0000,     0.23090
    170.0000,      1.3043
    175.0000,     0.92163
    180.0000,     0.12095
    185.0000,    0.055165
    190.0000,    0.073807
    195.0000,     0.14174
    200.0000,     0.21707
    205.0000,     0.44826
    210.0000,      1.2945
    215.0000,      2.5670
    220.0000,      2.2020
    225.0000,      1.1387
    230.0000,     0.69260
    235.0000,     0.62351
    240.0000,     0.78666
    245.0000,     0.86352
    250.0000,     0.65007
    255.0000,     0.41645
    260.0000,     0.43617
    265.0000,     0.96344
    270.0000,      3.8532
    275.0000,      10.685
    280.0000,      7.6653
    285.0000,      2.2734
    290.0000,      1.3841
    295.0000,      1.2564
    300.0000,     0.97119
    305.0000,     0.86840
    310.0000,      1.2218
    315.0000,      3.1719
    320.0000,      12.855
    325.0000,      40.623
    330.0000,      36.730
    335.0000,      11.134
    340.0000,      2.1329
    345.0000,     0.33396
    350.0000,    0.078479
    355.0000,    0.058162
    360.0000,     0.10702
    365.0000,     0.31878
    370.0000,      1.9549
                   16.349
LAYER 8
70,      21.4423
     30.0000,      1.3375
     35.0000,     0.70897
     40.0000,     0.74967
     45.0000,     0.91907
     50.0000,      1.1065
     55.0000,      1.2070
     60.0000,      1.1256
     65.0000,     0.99429
     70.0000,     0.87548
     75.0000,     0.73705
     80.0000,     0.59302
     85.0000,     0.57348
     90.0000,     0.90407
     95.0000,      2.1313
    100.0000,      4.5259
    105.0000,      5.5394
    110.0000,      3.3877
    115.0000,      1.1155
    120.0000,     0.30546
    125.0000,    0.092197
    130.0000,    0.022255
    135.0000,    0.013159
    140.0000,    0.038744
    145.0000,    0.089237
    150.0000,     0.29893
    155.0000,     0.45388
    160.0000,     0.44070
    165.0000,     0.74389
    170.0000,      1.5352
    175.0000,     0.94280
    180.0000,     0.23439
    185.0000,    0.094428
    190.0000,    0.078137
    195.0000,    0.097539
    200.0000,     0.13586
    205.0000,     0.24054
    210.0000,     0.53446
    215.0000,      1.0203
    220.0000,      1.1946
    225.0000,     0.95563
    230.0000,     0.81742
    235.0000,     0.93793
    240.0000,      1.1578
    245.0000,      1.1527
    250.0000,     0.95133
    255.0000,     0.84170
    260.0000,      1.1740
    265.0000,      2.8009
    270.0000,      8.2852
    275.0000,      15.277
    280.0000,      10.727
    285.0000,      4.2139
    290.0000,      2.0829
    295.0000,      1.3143
    300.0000,     0.92192
    305.0000,     0.85851
    310.0000,      1.3427
    315.0000,      3.6525
    320.0000,      12.576
    325.0000,      29.023
    330.0000,      22.719
    335.0000,      6.0810
    340.0000,     0.89013
    345.0000,     0.12277
    350.0000,    0.033070
    355.0000,    0.033393
    360.0000,     0.11504
    365.0000,     0.79075
    370.0000,      6.3456
                   21.701
LAYER 9
67,      25.4615
     40.0000,      3.4576
     45.0000,      2.5081
     50.0000,      1.6976
     55.0000,      1.2775
     60.0000,     0.88309
     65.0000,     0.68002
     70.0000,     0.59492
     75.0000,     0.53840
     80.0000,     0.49998
     85.0000,     0.52701
     90.0000,     0.71658
     95.0000,      1.2009
    100.0000,      1.8455
    105.0000,      1.8612
    110.0000,      1.0354
    115.0000,     0.35920
    120.0000,     0.11186
    125.0000,    0.043748
    130.0000,    0.020352
    135.0000,    0.012778
    140.0000,    0.036452
    145.0000,    0.086520
    150.0000,     0.45577
    155.0000,      1.0442
    160.0000,      1.4177
    165.0000,      1.9655
    170.0000,      2.2852
    175.0000,      1.2961
    180.0000,     0.44623
    185.0000,     0.17873
    190.0000,     0.11125
    195.0000,    0.099181
    200.0000,     0.11023
    205.0000,     0.15403
    210.0000,     0.26596
    215.0000,     0.46305
    220.0000,     0.65720
    225.0000,     0.77213
    230.0000,     0.92891
    235.0000,      1.2667
    240.0000,      1.6411
    245.0000,      1.7439
    250.0000,      1.6473
    255.0000,      1.7362
    260.0000,      2.5412
    265.0000,      5.1587
    270.0000,      10.818
    275.0000,      14.972
    280.0000,      10.653
    285.0000,      4.9926
    290.0000,      2.3501
    295.0000,      1.2916
    300.0000,     0.87269
    305.0000,     0.83522
    310.0000,      1.2971
    315.0000,      3.0993
    320.0000,      8.2264
    325.0000,      14.266
    330.0000,      9.8925
    335.0000,      2.7203
    340.0000,     0.45326
    345.0000,    0.084879
    350.0000,    0.037316
    355.0000,    0.064507
    360.0000,     0.38056
    365.0000,      3.8652
                   25.159
LAYER 10
65,      29.8827
     45.0000,      8.7346
     50.0000,      3.0088
     55.0000,      1.8380
     60.0000,     0.94433
     65.0000,     0.61570
     70.0000,     0.49763
     75.0000,     0.43241
     80.0000,     0.40012
     85.0000,     0.41056
     90.0000,     0.48101
     95.0000,     0.62009
    100.0000,     0.74223
    105.0000,     0.66885
    110.0000,     0.40441
    115.0000,     0.18461
    120.0000,    0.086678
    125.0000,    0.052387
    130.0000,    0.040879
    135.0000,    0.043943
    140.0000,    0.085035
    145.0000,     0.30142
    150.0000,      1.1461
    155.0000,      2.6710
    160.0000,      3.9329
    165.0000,      4.5844
    170.0000,      3.9672
    175.0000,      2.1575
    180.0000,     0.86396
    185.0000,     0.36208
    190.0000,     0.19663
    195.0000,     0.13923
    200.0000,     0.12222
    205.0000,     0.13323
    210.0000,     0.17973
    215.0000,     0.27245
    220.0000,     0.41142
    225.0000,     0.60298
    230.0000,     0.90182
    235.0000,      1.3715
    240.0000,      1.8965
    245.0000,      2.2199
    250.0000,      2.3531
    255.0000,      2.6548
    260.0000,      3.6137
    265.0000,      5.7818
    270.0000,      8.8864
    275.0000,      9.9988
    280.0000,      7.1991
    285.0000,      3.8122
    290.0000,      1.9024
    295.0000,      1.0563
    300.0000,     0.72808
    305.0000,     0.70110
    310.0000,      1.0047
    315.0000,      1.9539
    320.0000,      3.9054
    325.0000,      5.3771
    330.0000,      3.6850
    335.0000,      1.3040
    340.0000,     0.35388
    345.0000,     0.13117
    350.0000,     0.11853
    355.0000,     0.32323
    360.0000,      2.6177
                   27.302
LAYER 11
62,      34.7459
     55.0000,      4.2959
     60.0000,      1.3477
     65.0000,     0.83535
     70.0000,     0.64939
     75.0000,     0.48139
     80.0000,     0.38636
     85.0000,     0.34854
     90.0000,     0.35236
     95.0000,     0.37821
    100.0000,     0.39122
    105.0000,     0.34907
    110.0000,     0.25678
    115.0000,     0.17057
    120.0000,     0.12370
    125.0000,     0.11109
    130.0000,     0.12558
    135.0000,     0.18552
    140.0000,     0.38781
    145.0000,      1.0783
    150.0000,      2.9769
    155.0000,      5.9897
    160.0000,      8.2915
    165.0000,      8.4416
    170.0000,      6.3328
    175.0000,      3.4648
    180.0000,      1.5619
    185.0000,     0.70952
    190.0000,     0.37228
    195.0000,     0.23347
    200.0000,     0.17430
    205.0000,     0.15681
    210.0000,     0.17174
    215.0000,     0.22165
    220.0000,     0.31780
    225.0000,     0.48565
    230.0000,     0.76944
    235.0000,      1.1987
    240.0000,      1.6966
    245.0000,      2.0976
    250.0000,      2.3668
    255.0000,      2.6847
    260.0000,      3.2785
    265.0000,      4.2131
    270.0000,      5.0620
    275.0000,      4.9031
    280.0000,      3.5820
    285.0000,      2.1300
    290.0000,      1.1981
    295.0000,     0.72981
    300.0000,     0.53642
    305.0000,     0.51873
    310.0000,     0.67417
    315.0000,      1.0732
    320.0000,      1.6969
    325.0000,      2.0535
    330.0000,      1.6148
    335.0000,     0.89839
    340.0000,     0.49636
    345.0000,     0.43324
    350.0000,     0.79027
    355.0000,      2.3669
                   21.406
LAYER 12
57,      40.0955
     70.0000,      1.6355
     75.0000,     0.84515
     80.0000,     0.54465
     85.0000,     0.40324
     90.0000,     0.34583
     95.0000,     0.32922
    100.0000,     0.32170
    105.0000,     0.30483
    110.0000,     0.27547
    115.0000,     0.25093
    120.0000,     0.25279
    125.0000,     0.29762
    130.0000,     0.41403
    135.0000,     0.68663
    140.0000,      1.3567
    145.0000,      2.9743
    150.0000,      6.1439
    155.0000,      10.108
    160.0000,      12.407
    165.0000,      11.498
    170.0000,      8.2472
    175.0000,      4.7708
    180.0000,      2.4377
    185.0000,      1.2347
    190.0000,     0.67431
    195.0000,     0.41227
    200.0000,     0.28672
    205.0000,     0.23102
    210.0000,     0.21926
    215.0000,     0.24443
    220.0000,     0.31210
    225.0000,     0.43957
    230.0000,     0.65065
    235.0000,     0.95154
    240.0000,      1.2933
    245.0000,      1.5876
    250.0000,      1.7961
    255.0000,      1.9667
    260.0000,      2.1586
    265.0000,      2.3470
    270.0000,      2.3849
    275.0000,      2.1147
    280.0000,      1.5956
    285.0000,      1.0714
    290.0000,     0.70008
    295.0000,     0.48923
    300.0000,     0.39610
    305.0000,     0.39175
    310.0000,     0.47409
    315.0000,     0.65528
    320.0000,     0.90918
    325.0000,      1.1063
    330.0000,      1.1150
    335.0000,      1.0370
    340.0000,      1.2018
    345.0000,      2.3572
                   9.7161
LAYER 13
55,      45.9801
     75.0000,      1.8561
     80.0000,     0.99609
     85.0000,     0.64403
     90.0000,     0.49133
     95.0000,     0.43021
    100.0000,     0.41254
    105.0000,     0.41261
    110.0000,     0.43051
    115.0000,     0.47410
    120.0000,     0.57149
    125.0000,     0.76771
    130.0000,      1.1381
    135.0000,      1.8458
    140.0000,      3.2056
    145.0000,      5.6254
    150.0000,      9.0962
    155.0000,      12.389
    160.0000,      13.578
    165.0000,      11.986
    170.0000,      8.7567
    175.0000,      5.5402
    180.0000,      3.2322
    185.0000,      1.8584
    190.0000,      1.1085
    195.0000,     0.70769
    200.0000,     0.49344
    205.0000,     0.38290
    210.0000,     0.33625
    215.0000,     0.33634
    220.0000,     0.37945
    225.0000,     0.46989
    230.0000,     0.61229
    235.0000,     0.79786
    240.0000,     0.99303
    245.0000,      1.1521
    250.0000,      1.2503
    255.0000,      1.2958
    260.0000,      1.3046
    265.0000,      1.2736
    270.0000,      1.1811
    275.0000,      1.0174
    280.0000,     0.81222
    285.0000,     0.61865
    290.0000,     0.47292
    295.0000,     0.38341
    300.0000,     0.34579
    305.0000,     0.35781
    310.0000,     0.42555
    315.0000,     0.56041
    320.0000,     0.76442
    325.0000,      1.0190
    330.0000,      1.3199
    335.0000,      1.8449
    340.0000,      3.3438
                   8.9926
LAYER 14
53,      52.4531
     80.0000,      1.9717
     85.0000,      1.1492
     90.0000,     0.87656
     95.0000,     0.76678
    100.0000,     0.72401
    105.0000,     0.73526
    110.0000,     0.79415
    115.0000,     0.93431
    120.0000,      1.1789
    125.0000,      1.5967
    130.0000,      2.2921
    135.0000,      3.3896
    140.0000,      5.0520
    145.0000,      7.3198
    150.0000,      9.7945
    155.0000,      11.558
    160.0000,      11.742
    165.0000,      10.281
    170.0000,      7.9244
    175.0000,      5.5617
    180.0000,      3.6995
    185.0000,      2.4243
    190.0000,      1.6147
    195.0000,      1.1179
    200.0000,     0.81857
    205.0000,     0.64388
    210.0000,     0.55138
    215.0000,     0.51765
    220.0000,     0.53066
    225.0000,     0.58385
    230.0000,     0.66971
    235.0000,     0.77342
    240.0000,     0.87125
    245.0000,     0.93889
    250.0000,     0.96404
    255.0000,     0.94987
    260.0000,     0.90666
    265.0000,     0.84256
    270.0000,     0.76198
    275.0000,     0.67027
    280.0000,     0.57714
    285.0000,     0.49480
    290.0000,     0.43360
    295.0000,     0.40078
    300.0000,     0.40295
    305.0000,     0.44974
    310.0000,     0.55704
    315.0000,     0.75163
    320.0000,      1.0776
    325.0000,      1.5989
    330.0000,      2.4610
    335.0000,      3.8266
                   7.6455
LAYER 15
48,      59.5734
     95.0000,      1.6346
    100.0000,      1.4497
    105.0000,      1.4256
    110.0000,      1.4968
    115.0000,      1.6727
    120.0000,      2.0330
    125.0000,      2.5738
    130.0000,      3.3607
    135.0000,      4.4454
    140.0000,      5.7719
    145.0000,      7.2138
    150.0000,      8.4731
    155.0000,      9.1345
    160.0000,      8.9370
    165.0000,      7.9619
    170.0000,      6.5532
    175.0000,      5.0902
    180.0000,      3.8196
    185.0000,      2.8304
    190.0000,      2.1095
    195.0000,      1.6048
    200.0000,      1.2617
    205.0000,      1.0365
    210.0000,     0.89770
    215.0000,     0.82374
    220.0000,     0.79930
    225.0000,     0.81188
    230.0000,     0.84848
    235.0000,     0.89339
    240.0000,     0.92952
    245.0000,     0.94324
    250.0000,     0.92950
    255.0000,     0.89225
    260.0000,     0.84022
    265.0000,     0.78168
    270.0000,     0.72223
    275.0000,     0.66568
    280.0000,     0.61657
    285.0000,     0.58187
    290.0000,     0.57075
    295.0000,     0.59380
    300.0000,     0.66490
    305.0000,     0.80767
    310.0000,      1.0741
    315.0000,      1.5439
    320.0000,      2.3735
    325.0000,      3.6123
                   6.4819
LAYER 16
45,      67.4058
    100.0000,      2.6574
    105.0000,      2.4554
    110.0000,      2.4671
    115.0000,      2.6207
    120.0000,      2.9043
    125.0000,      3.3770
    130.0000,      3.9586
    135.0000,      4.6756
    140.0000,      5.4741
    145.0000,      6.1930
    150.0000,      6.7017
    155.0000,      6.8885
    160.0000,      6.6913
    165.0000,      6.1537
    170.0000,      5.4003
    175.0000,      4.5790
    180.0000,      3.8026
    185.0000,      3.1307
    190.0000,      2.5815
    195.0000,      2.1490
    200.0000,      1.8198
    205.0000,      1.5789
    210.0000,      1.4112
    215.0000,      1.3033
    220.0000,      1.2424
    225.0000,      1.2159
    230.0000,      1.2104
    235.0000,      1.2121
    240.0000,      1.2089
    245.0000,      1.1933
    250.0000,      1.1636
    255.0000,      1.1228
    260.0000,      1.0757
    265.0000,      1.0274
    270.0000,     0.98366
    275.0000,     0.95330
    280.0000,     0.94736
    285.0000,     0.97752
    290.0000,      1.0565
    295.0000,      1.2073
    300.0000,      1.4820
    305.0000,      1.9575
    310.0000,      2.7643
    315.0000,      3.9993
                   6.6389
LAYER 17
40,      76.0213
    115.0000,      3.4035
    120.0000,      3.6469
    125.0000,      3.8926
    130.0000,      4.2338
    135.0000,      4.5542
    140.0000,      4.9059
    145.0000,      5.2311
    150.0000,      5.4574
    155.0000,      5.5096
    160.0000,      5.3873
    165.0000,      5.1230
    170.0000,      4.7688
    175.0000,      4.3537
    180.0000,      3.9216
    185.0000,      3.5052
    190.0000,      3.1311
    195.0000,      2.8105
    200.0000,      2.5411
    205.0000,      2.3226
    210.0000,      2.1541
    215.0000,      2.0323
    220.0000,      1.9510
    225.0000,      1.9015
    230.0000,      1.8728
    235.0000,      1.8550
    240.0000,      1.8414
    245.0000,      1.8259
    250.0000,      1.8038
    255.0000,      1.7737
    260.0000,      1.7407
    265.0000,      1.7193
    270.0000,      1.7287
    275.0000,      1.7841
    280.0000,      1.8991
    285.0000,      2.1047
    290.0000,      2.4562
    295.0000,      3.0408
    300.0000,      3.9053
    305.0000,      5.2623
                   7.7468
LAYER 18
36,      85.4985
    125.0000,      4.2794
    130.0000,      4.4138
    135.0000,      4.5155
    140.0000,      4.6667
    145.0000,      4.7836
    150.0000,      4.8590
    155.0000,      4.9228
    160.0000,      4.9451
    165.0000,      4.8910
    170.0000,      4.7587
    175.0000,      4.6106
    180.0000,      4.4343
    185.0000,      4.2461
    190.0000,      4.0267
    195.0000,      3.8110
    200.0000,      3.6204
    205.0000,      3.4512
    210.0000,      3.3089
    215.0000,      3.1982
    220.0000,      3.1186
    225.0000,      3.0676
    230.0000,      3.0446
    235.0000,      3.0490
    240.0000,      3.0679
    245.0000,      3.0834
    250.0000,      3.0974
    255.0000,      3.1263
    260.0000,      3.1940
    265.0000,      3.3164
    270.0000,      3.5076
    275.0000,      3.8163
    280.0000,      4.3344
    285.0000,      5.1040
    290.0000,      6.1308
    295.0000,      7.7565
                   10.240
LAYER 19
32,      95.9233
    135.0000,      4.6300
    140.0000,      4.8257
    145.0000,      4.9471
    150.0000,      4.9982
    155.0000,      5.1058
    160.0000,      5.1542
    165.0000,      5.3728
    170.0000,      5.5551
    175.0000,      5.6881
    180.0000,      5.7858
    185.0000,      5.8417
    190.0000,      5.8951
    195.0000,      5.8184
    200.0000,      5.6908
    205.0000,      5.5533
    210.0000,      5.4161
    215.0000,      5.2963
    220.0000,      5.1889
    225.0000,      5.1033
    230.0000,      5.0780
    235.0000,      5.1165
    240.0000,      5.1890
    245.0000,      5.3313
    250.0000,      5.5629
    255.0000,      5.8434
    260.0000,      6.1875
    265.0000,      6.6767
    270.0000,      7.4348
    275.0000,      8.4389
    280.0000,      9.7763
    285.0000,      11.794
                   14.605
LAYER 20
25,     107.3907
    160.0000,      5.7053
    165.0000,      6.6447
    170.0000,      7.4613
    175.0000,      7.9348
    180.0000,      8.6944
    185.0000,      9.2653
    190.0000,      9.7172
    195.0000,      10.025
    200.0000,      10.044
    205.0000,      9.9305
    210.0000,      9.6342
    215.0000,      9.2328
    220.0000,      8.9036
    225.0000,      8.7357
    230.0000,      8.6676
    235.0000,      8.6569
    240.0000,      8.8885
    245.0000,      9.4051
    250.0000,      9.9653
    255.0000,      10.763
    260.0000,      11.861
    265.0000,      12.864
    270.0000,      14.198
    275.0000,      16.495
                   20.024
LAYER 21
18,     120.0047
    175.0000,      11.353
    180.0000,      14.420
    185.0000,      16.774
    190.0000,      18.520
    195.0000,      19.645
    200.0000,      19.652
    205.0000,      19.072
    210.0000,      18.212
    215.0000,      17.346
    220.0000,      16.526
    225.0000,      15.930
    230.0000,      15.730
    235.0000,      15.873
    240.0000,      16.313
    245.0000,      16.995
    250.0000,      18.438
    255.0000,      20.458
                   23.217
LAYER 22
14,     133.8802
    185.0000,      37.549
    190.0000,      47.076
    195.0000,      51.771
    200.0000,      50.483
    205.0000,      45.934
    210.0000,      40.581
    215.0000,      35.299
    220.0000,      31.956
    225.0000,      29.910
    230.0000,      28.759
    235.0000,      28.691
    240.0000,      29.569
    245.0000,      31.031
                   33.684
LAYER 23
9,     149.1432
    190.0000,      232.32
    195.0000,      242.94
    200.0000,      194.06
    205.0000,      142.23
    210.0000,      104.91
    215.0000,      81.476
    220.0000,      67.690
    225.0000,      60.549
                   53.115
LAYER 24
6, 
    195.0000,      2143.6
    200.0000,      1123.8
    205.0000,      472.49
    210.0000,      256.34
    215.0000,      177.55
                   148.56
CALCULATED APPARENT RESISTIVITY
    110.0000,       5.0000,   1.00000,      6.0648
    115.0000,       5.0000,   1.00000,      5.4550
    120.0000,       5.0000,   1.00000,      3.7048
    125.0000,       5.0000,   1.00000,      248.94
    135.0000,       5.0000,   1.00000,      126.49
    140.0000,       5.0000,   1.00000,      96.875
    145.0000,       5.0000,   1.00000,      19.924
    150.0000,       5.0000,   1.00000,      22.407
    155.0000,       5.0000,   1.00000,      16.889
    160.0000,       5.0000,   1.00000,      8.4998
    165.0000,       5.0000,   1.00000,      10.809
    170.0000,       5.0000,   1.00000,      17.837
    175.0000,       5.0000,   1.00000,      9.3346
    180.0000,       5.0000,   1.00000,      10.341
    185.0000,       5.0000,   1.00000,      9.5514
    190.0000,       5.0000,   1.00000,      9.4803
    195.0000,       5.0000,   1.00000,      7.7958
    200.0000,       5.0000,   1.00000,      10.405
    205.0000,       5.0000,   1.00000,      8.7932
    210.0000,       5.0000,   1.00000,      12.235
    215.0000,       5.0000,   1.00000,      7.2847
    220.0000,       5.0000,   1.00000,      8.9618
    225.0000,       5.0000,   1.00000,      10.479
    230.0000,       5.0000,   1.00000,      9.6488
    235.0000,       5.0000,   1.00000,      12.625
    240.0000,       5.0000,   1.00000,      9.9997
    245.0000,       5.0000,   1.00000,      10.347
    250.0000,       5.0000,   1.00000,      9.4427
    255.0000,       5.0000,   1.00000,      6.0261
    260.0000,       5.0000,   1.00000,      4.4736
    265.0000,       5.0000,   1.00000,      3.9687
    107.5000,       5.0000,   2.00000,      4.6895
    112.5000,       5.0000,   2.00000,      4.5113
    117.5000,       5.0000,   2.00000,      1.4346
    122.5000,       5.0000,   2.00000,      13.834
    137.5000,       5.0000,   2.00000,      154.37
    162.5000,       5.0000,   2.00000,      2.6470
    192.5000,       5.0000,   2.00000,      3.7048
    197.5000,       5.0000,   2.00000,      5.3523
    202.5000,       5.0000,   2.00000,      6.9251
    207.5000,       5.0000,   2.00000,      7.0035
    212.5000,       5.0000,   2.00000,      5.0495
    217.5000,       5.0000,   2.00000,      7.6671
    222.5000,       5.0000,   2.00000,      12.027
    227.5000,       5.0000,   2.00000,      4.4610
    232.5000,       5.0000,   2.00000,      4.1211
    237.5000,       5.0000,   2.00000,      6.7106
    242.5000,       5.0000,   2.00000,      6.0572
    247.5000,       5.0000,   2.00000,      6.1431
    252.5000,       5.0000,   2.00000,      4.5003
    257.5000,       5.0000,   2.00000,      3.3255
    262.5000,       5.0000,   2.00000,      3.5488
    267.5000,       5.0000,   2.00000,      2.0569
    272.5000,       5.0000,   2.00000,      3.2511
    277.5000,       5.0000,   2.00000,      1.4678
    282.5000,       5.0000,   2.00000,      1.6277
    287.5000,       5.0000,   2.00000,      2.8196
    292.5000,       5.0000,   2.00000,      1.5661
     20.0000,      10.0000,   1.00000,      25.328
     30.0000,      10.0000,   1.00000,      6.1130
     40.0000,      10.0000,   1.00000,      3.5283
     50.0000,      10.0000,   1.00000,      6.0424
     60.0000,      10.0000,   1.00000,      4.8156
     70.0000,      10.0000,   1.00000,      5.4224
     80.0000,      10.0000,   1.00000,      3.1654
     90.0000,      10.0000,   1.00000,      2.5126
    100.0000,      10.0000,   1.00000,      5.1009
    110.0000,      10.0000,   1.00000,      4.4320
    115.0000,      10.0000,   1.00000,      3.6017
    120.0000,      10.0000,   1.00000,      4.3946
    125.0000,      10.0000,   1.00000,      9.7044
    130.0000,      10.0000,   1.00000,      30.561
    140.0000,      10.0000,   1.00000,      107.39
    150.0000,      10.0000,   1.00000,      2.9349
    165.0000,      10.0000,   1.00000,      2.4771
    170.0000,      10.0000,   1.00000,      4.9112
    175.0000,      10.0000,   1.00000,      2.7056
    180.0000,      10.0000,   1.00000,      2.4251
    190.0000,      10.0000,   1.00000,      4.3738
    195.0000,      10.0000,   1.00000,      3.2413
    200.0000,      10.0000,   1.00000,      4.6650
    205.0000,      10.0000,   1.00000,      6.3174
    210.0000,      10.0000,   1.00000,      5.5109
    215.0000,      10.0000,   1.00000,      4.9774
    220.0000,      10.0000,   1.00000,      8.3821
    225.0000,      10.0000,   1.00000,      9.5050
    230.0000,      10.0000,   1.00000,      3.6440
    235.0000,      10.0000,   1.00000,      3.5663
    240.0000,      10.0000,   1.00000,      5.8116
    245.0000,      10.0000,   1.00000,      5.1668
    250.0000,      10.0000,   1.00000,      4.9611
    255.0000,      10.0000,   1.00000,      3.7306
    260.0000,      10.0000,   1.00000,      3.0994
    265.0000,      10.0000,   1.00000,      3.0486
    270.0000,      10.0000,   1.00000,      2.4472
    275.0000,      10.0000,   1.00000,      2.4473
    280.0000,      10.0000,   1.00000,      1.4199
    285.0000,      10.0000,   1.00000,      1.7868
    290.0000,      10.0000,   1.00000,      2.4912
    300.0000,      10.0000,   1.00000,      1.7593
    310.0000,      10.0000,   1.00000,      1.6107
    320.0000,      10.0000,   1.00000,      3.4329
    330.0000,      10.0000,   1.00000,      2.6471
    110.0000,       5.0000,   3.00000,      3.9168
    120.0000,       5.0000,   3.00000,      10.315
    125.0000,       5.0000,   3.00000,      1.4457
    130.0000,       5.0000,   3.00000,      29.411
    205.0000,       5.0000,   3.00000,      5.1019
    215.0000,       5.0000,   3.00000,      4.8334
    220.0000,       5.0000,   3.00000,      9.8122
    225.0000,       5.0000,   3.00000,      4.4605
    230.0000,       5.0000,   3.00000,      2.0100
    240.0000,       5.0000,   3.00000,      4.0136
    245.0000,       5.0000,   3.00000,      3.3860
    250.0000,       5.0000,   3.00000,      2.5970
    255.0000,       5.0000,   3.00000,      2.1913
    260.0000,       5.0000,   3.00000,      2.6471
    270.0000,       5.0000,   3.00000,      3.2278
    117.5000,       5.0000,   4.00000,      12.586
    127.5000,       5.0000,   4.00000,      1.2741
    132.5000,       5.0000,   4.00000,      26.485
    217.5000,       5.0000,   4.00000,      5.9128
    222.5000,       5.0000,   4.00000,      3.3449
    227.5000,       5.0000,   4.00000,      2.0063
    237.5000,       5.0000,   4.00000,      1.7307
    242.5000,       5.0000,   4.00000,      2.3157
    247.5000,       5.0000,   4.00000,      1.4371
    252.5000,       5.0000,   4.00000,      1.2508
    257.5000,       5.0000,   4.00000,      2.0104
    267.5000,       5.0000,   4.00000,      3.6032
    287.5000,       5.0000,   4.00000,      1.3886
     15.0000,      10.0000,   2.00000,      16.793
     25.0000,      10.0000,   2.00000,      1.1513
     35.0000,      10.0000,   2.00000,     0.86280
     45.0000,      10.0000,   2.00000,      2.1571
     55.0000,      10.0000,   2.00000,      3.8984
     65.0000,      10.0000,   2.00000,      2.6204
     85.0000,      10.0000,   2.00000,      2.0087
     95.0000,      10.0000,   2.00000,      2.3759
    105.0000,      10.0000,   2.00000,      2.5609
    115.0000,      10.0000,   2.00000,      5.6091
    120.0000,      10.0000,   2.00000,      8.0094
    125.0000,      10.0000,   2.00000,     0.96680
    130.0000,      10.0000,   2.00000,      1.3847
    135.0000,      10.0000,   2.00000,      16.680
    195.0000,      10.0000,   2.00000,      1.0635
    215.0000,      10.0000,   2.00000,      2.5392
    220.0000,      10.0000,   2.00000,      4.3200
    225.0000,      10.0000,   2.00000,      2.6159
    230.0000,      10.0000,   2.00000,      1.8876
    235.0000,      10.0000,   2.00000,      1.4820
    240.0000,      10.0000,   2.00000,      1.5024
    245.0000,      10.0000,   2.00000,      1.8028
    250.0000,      10.0000,   2.00000,      1.1708
    255.0000,      10.0000,   2.00000,      1.3539
    260.0000,      10.0000,   2.00000,      1.9393
    265.0000,      10.0000,   2.00000,      2.6457
    270.0000,      10.0000,   2.00000,      2.5192
    275.0000,      10.0000,   2.00000,     0.85980
    280.0000,      10.0000,   2.00000,      1.0612
    285.0000,      10.0000,   2.00000,      1.5598
    295.0000,      10.0000,   2.00000,      1.6447
    305.0000,      10.0000,   2.00000,      1.2317
    315.0000,      10.0000,   2.00000,      3.5910
    325.0000,      10.0000,   2.00000,      2.5495
    335.0000,      10.0000,   2.00000,      2.1790
    345.0000,      10.0000,   2.00000,      2.7426
    355.0000,      10.0000,   2.00000,      1.4458
    365.0000,      10.0000,   2.00000,      1.2849
    375.0000,      10.0000,   2.00000,      3.7224
    385.0000,      10.0000,   2.00000,     0.92181
     20.0000,      20.0000,   1.00000,      11.559
     30.0000,      20.0000,   1.00000,      1.0341
     40.0000,      20.0000,   1.00000,      1.1632
     50.0000,      20.0000,   1.00000,      2.2202
     60.0000,      20.0000,   1.00000,      3.2665
     70.0000,      20.0000,   1.00000,      2.1188
     80.0000,      20.0000,   1.00000,      2.0171
     90.0000,      20.0000,   1.00000,      2.0663
    100.0000,      20.0000,   1.00000,      1.9603
    110.0000,      20.0000,   1.00000,      2.7820
    120.0000,      20.0000,   1.00000,      4.0408
    125.0000,      20.0000,   1.00000,      5.7402
    130.0000,      20.0000,   1.00000,     0.93776
    135.0000,      20.0000,   1.00000,     0.97312
    140.0000,      20.0000,   1.00000,      11.198
    195.0000,      20.0000,   1.00000,     0.79663
    210.0000,      20.0000,   1.00000,      1.4576
    215.0000,      20.0000,   1.00000,      1.5605
    220.0000,      20.0000,   1.00000,      1.9523
    225.0000,      20.0000,   1.00000,      3.1918
    230.0000,      20.0000,   1.00000,      2.1748
    235.0000,      20.0000,   1.00000,      1.6829
    240.0000,      20.0000,   1.00000,      1.2496
    245.0000,      20.0000,   1.00000,      1.1788
    250.0000,      20.0000,   1.00000,      1.5166
    255.0000,      20.0000,   1.00000,      1.2727
    260.0000,      20.0000,   1.00000,      1.7184
    265.0000,      20.0000,   1.00000,      2.1267
    270.0000,      20.0000,   1.00000,      2.0840
    275.0000,      20.0000,   1.00000,      2.0888
    280.0000,      20.0000,   1.00000,     0.97007
    290.0000,      20.0000,   1.00000,      1.3951
    300.0000,      20.0000,   1.00000,      1.5400
    310.0000,      20.0000,   1.00000,      1.9342
    320.0000,      20.0000,   1.00000,      3.1748
    330.0000,      20.0000,   1.00000,      2.2710
    340.0000,      20.0000,   1.00000,      1.9692
    350.0000,      20.0000,   1.00000,      2.2166
    360.0000,      20.0000,   1.00000,      1.5142
    370.0000,      20.0000,   1.00000,      1.7661
    380.0000,      20.0000,   1.00000,      2.7791
    115.0000,       5.0000,   5.00000,      11.476
    225.0000,       5.0000,   5.00000,      1.5225
    245.0000,       5.0000,   5.00000,      1.0334
    265.0000,       5.0000,   5.00000,      3.7274
    270.0000,       5.0000,   5.00000,     0.89326
    247.5000,       5.0000,   6.00000,     0.63557
    262.5000,       5.0000,   6.00000,      3.7130
    125.0000,      25.0000,   1.00000,      4.4512
    130.0000,      25.0000,   1.00000,     0.92988
    135.0000,      25.0000,   1.00000,     0.68854
    140.0000,      25.0000,   1.00000,     0.62755
    220.0000,      25.0000,   1.00000,      1.2330
    225.0000,      25.0000,   1.00000,      1.4371
    230.0000,      25.0000,   1.00000,      1.2196
    235.0000,      25.0000,   1.00000,      1.2208
    240.0000,      25.0000,   1.00000,      1.2330
    245.0000,      25.0000,   1.00000,     0.96029
    250.0000,      25.0000,   1.00000,     0.94360
    255.0000,      25.0000,   1.00000,      1.3887
    260.0000,      25.0000,   1.00000,      1.4440
    265.0000,      25.0000,   1.00000,      1.7391
    270.0000,      25.0000,   1.00000,      1.9602
    275.0000,      25.0000,   1.00000,      1.9679
     20.0000,      10.0000,   3.00000,      1.0917
     30.0000,      10.0000,   3.00000,     0.79960
     40.0000,      10.0000,   3.00000,      1.7641
     50.0000,      10.0000,   3.00000,      2.3465
     70.0000,      10.0000,   3.00000,      1.1154
     80.0000,      10.0000,   3.00000,      1.7240
    100.0000,      10.0000,   3.00000,      1.1291
    110.0000,      10.0000,   3.00000,      3.2242
    130.0000,      10.0000,   3.00000,     0.87968
    230.0000,      10.0000,   3.00000,      1.2925
    250.0000,      10.0000,   3.00000,     0.94411
    260.0000,      10.0000,   3.00000,      2.4475
    270.0000,      10.0000,   3.00000,     0.96067
    290.0000,      10.0000,   3.00000,      1.0657
    300.0000,      10.0000,   3.00000,      1.3305
    310.0000,      10.0000,   3.00000,      3.3392
    320.0000,      10.0000,   3.00000,      2.3425
    330.0000,      10.0000,   3.00000,      1.7138
    340.0000,      10.0000,   3.00000,      1.5497
    122.5000,      15.0000,   2.00000,      1.0666
    127.5000,      15.0000,   2.00000,     0.97023
    132.5000,      15.0000,   2.00000,     0.67735
    137.5000,      15.0000,   2.00000,     0.14587
    227.5000,      15.0000,   2.00000,     0.90927
    232.5000,      15.0000,   2.00000,      1.1873
    252.5000,      15.0000,   2.00000,      1.1525
    257.5000,      15.0000,   2.00000,      1.9758
    262.5000,      15.0000,   2.00000,      2.0396
    267.5000,      15.0000,   2.00000,      2.1282
    272.5000,      15.0000,   2.00000,      1.1080
    277.5000,      15.0000,   2.00000,      1.1667
    260.0000,       5.0000,   7.00000,      3.4731
     30.0000,      30.0000,   1.00000,      1.3481
     40.0000,      30.0000,   1.00000,      1.4905
     50.0000,      30.0000,   1.00000,      1.8095
     60.0000,      30.0000,   1.00000,      1.7979
     70.0000,      30.0000,   1.00000,      1.6156
     80.0000,      30.0000,   1.00000,      1.3234
    100.0000,      30.0000,   1.00000,      1.6992
    110.0000,      30.0000,   1.00000,      1.1034
    120.0000,      30.0000,   1.00000,      1.9540
    130.0000,      30.0000,   1.00000,     0.78011
    135.0000,      30.0000,   1.00000,     0.71236
    140.0000,      30.0000,   1.00000,     0.59357
    145.0000,      30.0000,   1.00000,     0.40173
    150.0000,      30.0000,   1.00000,     0.47438
    225.0000,      30.0000,   1.00000,     0.97364
    230.0000,      30.0000,   1.00000,     0.66526
    235.0000,      30.0000,   1.00000,     0.76265
    240.0000,      30.0000,   1.00000,      1.0079
    255.0000,      30.0000,   1.00000,      1.0796
    260.0000,      30.0000,   1.00000,      1.4280
    265.0000,      30.0000,   1.00000,      1.6463
    270.0000,      30.0000,   1.00000,      1.7135
     25.0000,      10.0000,   4.00000,      1.0270
     45.0000,      10.0000,   4.00000,      2.1918
     55.0000,      10.0000,   4.00000,      1.4543
     65.0000,      10.0000,   4.00000,     0.99408
     75.0000,      10.0000,   4.00000,      1.4031
    105.0000,      10.0000,   4.00000,      1.6294
    125.0000,      10.0000,   4.00000,     0.99601
    255.0000,      10.0000,   4.00000,      2.6033
    260.0000,      10.0000,   4.00000,      2.2866
    265.0000,      10.0000,   4.00000,     0.86609
    270.0000,      10.0000,   4.00000,      1.2281
    305.0000,      10.0000,   4.00000,      3.8752
    335.0000,      10.0000,   4.00000,      1.1208
    345.0000,      10.0000,   4.00000,     0.62363
    355.0000,      10.0000,   4.00000,      2.0138
    365.0000,      10.0000,   4.00000,      3.5915
    135.0000,      35.0000,   1.00000,     0.70931
    140.0000,      35.0000,   1.00000,     0.81616
    145.0000,      35.0000,   1.00000,     0.48452
    150.0000,      35.0000,   1.00000,     0.44840
    230.0000,      35.0000,   1.00000,     0.54134
    235.0000,      35.0000,   1.00000,     0.55995
    240.0000,      35.0000,   1.00000,     0.77225
    245.0000,      35.0000,   1.00000,      1.0894
    260.0000,      35.0000,   1.00000,      1.2260
    265.0000,      35.0000,   1.00000,      1.6432
     30.0000,      20.0000,   2.00000,      1.6046
     50.0000,      20.0000,   2.00000,      1.8549
     60.0000,      20.0000,   2.00000,      1.2492
     80.0000,      20.0000,   2.00000,      1.5314
     90.0000,      20.0000,   2.00000,      1.5467
    120.0000,      20.0000,   2.00000,     0.68385
    130.0000,      20.0000,   2.00000,     0.65606
    140.0000,      20.0000,   2.00000,     0.30747
    240.0000,      20.0000,   2.00000,     0.72342
    260.0000,      20.0000,   2.00000,      1.9120
    270.0000,      20.0000,   2.00000,     0.97939
    280.0000,      20.0000,   2.00000,      1.1375
    290.0000,      20.0000,   2.00000,     0.83553
    310.0000,      20.0000,   2.00000,      3.2219
    320.0000,      20.0000,   2.00000,      1.6909
    330.0000,      20.0000,   2.00000,      1.2035
    360.0000,      20.0000,   2.00000,      2.9309
    370.0000,      20.0000,   2.00000,      2.5536
    150.0000,      15.0000,   3.00000,     0.94951
    260.0000,      15.0000,   3.00000,      1.9792
    142.5000,       5.0000,  10.00000,     0.79713
     40.0000,      40.0000,   1.00000,      1.8258
     50.0000,      40.0000,   1.00000,      1.8693
     60.0000,      40.0000,   1.00000,      1.6748
     70.0000,      40.0000,   1.00000,      1.4811
     80.0000,      40.0000,   1.00000,      1.3089
    100.0000,      40.0000,   1.00000,      1.3356
    110.0000,      40.0000,   1.00000,      1.0687
    120.0000,      40.0000,   1.00000,     0.97738
    130.0000,      40.0000,   1.00000,     0.62270
    140.0000,      40.0000,   1.00000,     0.84103
    145.0000,      40.0000,   1.00000,     0.54681
    150.0000,      40.0000,   1.00000,     0.51536
    155.0000,      40.0000,   1.00000,     0.52548
    160.0000,      40.0000,   1.00000,     0.53444
    240.0000,      40.0000,   1.00000,     0.74146
    245.0000,      40.0000,   1.00000,     0.85183
    250.0000,      40.0000,   1.00000,      1.0098
    270.0000,      40.0000,   1.00000,      1.6050
    280.0000,      40.0000,   1.00000,     0.93133
    290.0000,      40.0000,   1.00000,      1.3333
    300.0000,      40.0000,   1.00000,      1.2506
    310.0000,      40.0000,   1.00000,      1.5570
    320.0000,      40.0000,   1.00000,      2.4864
    330.0000,      40.0000,   1.00000,      1.3207
    340.0000,      40.0000,   1.00000,      1.2211
    350.0000,      40.0000,   1.00000,      1.5693
    360.0000,      40.0000,   1.00000,      1.6236
     60.0000,      10.0000,   5.00000,     0.94167
     70.0000,      10.0000,   5.00000,      1.5801
     80.0000,      10.0000,   5.00000,      1.7238
    120.0000,      10.0000,   5.00000,      1.0082
    260.0000,      10.0000,   5.00000,     0.87501
    300.0000,      10.0000,   5.00000,      2.8426
    320.0000,      10.0000,   5.00000,      1.1562
    330.0000,      10.0000,   5.00000,     0.89430
    350.0000,      10.0000,   5.00000,      1.8220
    142.5000,      25.0000,   2.00000,     0.85497
    152.5000,      25.0000,   2.00000,     0.80913
    262.5000,      25.0000,   2.00000,      1.4878
    145.0000,      45.0000,   1.00000,     0.58709
    150.0000,      45.0000,   1.00000,     0.57875
    155.0000,      45.0000,   1.00000,     0.59203
    160.0000,      45.0000,   1.00000,     0.59003
    165.0000,      45.0000,   1.00000,     0.59354
    255.0000,      45.0000,   1.00000,      1.0328
    137.5000,       5.0000,  12.00000,      1.0761
     65.0000,      10.0000,   6.00000,      1.7888
     75.0000,      10.0000,   6.00000,      1.9260
    115.0000,      10.0000,   6.00000,      1.1911
    140.0000,      10.0000,   6.00000,      1.7920
    265.0000,      10.0000,   6.00000,      1.1341
    295.0000,      10.0000,   6.00000,      2.5807
    345.0000,      10.0000,   6.00000,      2.0469
    355.0000,      10.0000,   6.00000,      3.8665
     50.0000,      50.0000,   1.00000,      2.1723
     60.0000,      50.0000,   1.00000,      1.8509
     70.0000,      50.0000,   1.00000,      1.4012
     80.0000,      50.0000,   1.00000,      1.4333
     90.0000,      50.0000,   1.00000,      1.3690
    100.0000,      50.0000,   1.00000,      1.2398
    110.0000,      50.0000,   1.00000,     0.95164
    120.0000,      50.0000,   1.00000,      1.0226
    130.0000,      50.0000,   1.00000,     0.84454
    140.0000,      50.0000,   1.00000,     0.86650
    150.0000,      50.0000,   1.00000,     0.61662
    155.0000,      50.0000,   1.00000,     0.65917
    160.0000,      50.0000,   1.00000,     0.67918
    165.0000,      50.0000,   1.00000,     0.66761
    360.0000,      20.0000,   3.00000,      2.6649
     75.0000,      30.0000,   2.00000,      1.6962
     85.0000,      30.0000,   2.00000,      1.4628
     95.0000,      30.0000,   2.00000,     0.81578
    125.0000,      30.0000,   2.00000,     0.86773
    135.0000,      30.0000,   2.00000,     0.90113
    145.0000,      30.0000,   2.00000,     0.96700
    150.0000,      30.0000,   2.00000,     0.96087
    155.0000,      30.0000,   2.00000,     0.75802
    160.0000,      30.0000,   2.00000,     0.26662
    275.0000,      30.0000,   2.00000,     0.97607
    285.0000,      30.0000,   2.00000,      1.3159
    295.0000,      30.0000,   2.00000,      1.6693
    305.0000,      30.0000,   2.00000,      1.7408
    335.0000,      30.0000,   2.00000,      1.1284
    345.0000,      30.0000,   2.00000,      2.1604
    355.0000,      30.0000,   2.00000,      2.5352
    155.0000,      55.0000,   1.00000,     0.71911
    160.0000,      55.0000,   1.00000,     0.76318
    165.0000,      55.0000,   1.00000,     0.73791
    170.0000,      55.0000,   1.00000,     0.61105
     70.0000,      10.0000,   7.00000,      2.1530
     80.0000,      10.0000,   7.00000,     0.86147
     90.0000,      10.0000,   7.00000,      1.3071
    290.0000,      10.0000,   7.00000,      2.8126
    340.0000,      10.0000,   7.00000,      2.3983
    350.0000,      10.0000,   7.00000,      4.2529
    360.0000,      10.0000,   7.00000,      1.0628
     60.0000,      60.0000,   1.00000,      1.9919
     70.0000,      60.0000,   1.00000,      1.5195
     90.0000,      60.0000,   1.00000,      1.6043
    100.0000,      60.0000,   1.00000,      1.2874
    110.0000,      60.0000,   1.00000,     0.99176
    120.0000,      60.0000,   1.00000,      1.2508
    140.0000,      60.0000,   1.00000,     0.98043
    150.0000,      60.0000,   1.00000,     0.73105
    160.0000,      60.0000,   1.00000,     0.80260
    165.0000,      60.0000,   1.00000,     0.80325
    170.0000,      60.0000,   1.00000,     0.69941
    175.0000,      60.0000,   1.00000,     0.36615
    180.0000,      60.0000,   1.00000,     0.33185
    270.0000,      60.0000,   1.00000,      1.4140
    290.0000,      60.0000,   1.00000,      1.2700
    300.0000,      60.0000,   1.00000,      1.1966
    310.0000,      60.0000,   1.00000,      1.3064
    320.0000,      60.0000,   1.00000,      1.5913
    330.0000,      60.0000,   1.00000,      1.6983
    340.0000,      60.0000,   1.00000,      1.8560
    152.5000,      35.0000,   2.00000,     0.85356
    157.5000,      35.0000,   2.00000,     0.36824
    165.0000,      65.0000,   1.00000,     0.86804
    170.0000,      65.0000,   1.00000,     0.75774
    175.0000,      65.0000,   1.00000,     0.41673
    180.0000,      65.0000,   1.00000,     0.38673
     80.0000,      20.0000,   4.00000,      1.2362
    100.0000,      20.0000,   4.00000,     0.97949
    110.0000,      20.0000,   4.00000,      1.0891
    280.0000,      20.0000,   4.00000,      1.8123
    290.0000,      20.0000,   4.00000,      2.1758
    300.0000,      20.0000,   4.00000,      1.1674
    340.0000,      20.0000,   4.00000,      3.9946
    350.0000,      20.0000,   4.00000,      3.2940
     90.0000,      70.0000,   1.00000,      1.5275
    100.0000,      70.0000,   1.00000,      1.4829
    110.0000,      70.0000,   1.00000,      1.3412
    120.0000,      70.0000,   1.00000,      1.2489
    140.0000,      70.0000,   1.00000,      1.1526
    150.0000,      70.0000,   1.00000,     0.87556
    160.0000,      70.0000,   1.00000,     0.92419
    170.0000,      70.0000,   1.00000,     0.80084
    175.0000,      70.0000,   1.00000,     0.47681
    180.0000,      70.0000,   1.00000,     0.44678
    185.0000,      70.0000,   1.00000,     0.45100
    280.0000,      70.0000,   1.00000,      1.0949
    300.0000,      70.0000,   1.00000,      1.1880
    310.0000,      70.0000,   1.00000,      1.5047
    320.0000,      70.0000,   1.00000,      2.1693
    330.0000,      70.0000,   1.00000,      1.7463
    340.0000,      40.0000,   2.00000,      2.6966
    175.0000,      75.0000,   1.00000,     0.52578
    180.0000,      75.0000,   1.00000,     0.49695
    185.0000,      75.0000,   1.00000,     0.49563
     90.0000,      30.0000,   3.00000,      1.4205
    100.0000,      30.0000,   3.00000,     0.93678
    110.0000,      30.0000,   3.00000,      1.3437
    150.0000,      30.0000,   3.00000,     0.39088
    160.0000,      30.0000,   3.00000,     0.47382
    170.0000,      30.0000,   3.00000,     0.58219
     95.0000,      10.0000,  10.00000,      2.2044
    275.0000,      10.0000,  10.00000,      2.8962
    335.0000,      10.0000,  10.00000,      6.3616
     80.0000,      80.0000,   1.00000,      1.6318
     90.0000,      80.0000,   1.00000,      1.6780
    100.0000,      80.0000,   1.00000,      1.7001
    110.0000,      80.0000,   1.00000,      1.4521
    120.0000,      80.0000,   1.00000,      1.3583
    130.0000,      80.0000,   1.00000,      1.1578
    140.0000,      80.0000,   1.00000,      1.2743
    150.0000,      80.0000,   1.00000,      1.0368
    160.0000,      80.0000,   1.00000,      1.0645
    170.0000,      80.0000,   1.00000,     0.92079
    180.0000,      80.0000,   1.00000,     0.52855
    185.0000,      80.0000,   1.00000,     0.53698
    190.0000,      80.0000,   1.00000,     0.57539
    280.0000,      80.0000,   1.00000,      1.0093
    310.0000,      80.0000,   1.00000,      2.1029
    320.0000,      80.0000,   1.00000,      2.2373
    340.0000,      20.0000,   5.00000,      4.2361
    185.0000,      85.0000,   1.00000,     0.60651
     95.0000,      50.0000,   2.00000,      1.4060
    105.0000,      50.0000,   2.00000,      1.7301
    115.0000,      50.0000,   2.00000,      1.7909
    125.0000,      50.0000,   2.00000,      1.3101
    155.0000,      50.0000,   2.00000,     0.58732
    165.0000,      50.0000,   2.00000,     0.61523
    295.0000,      50.0000,   2.00000,      1.4243
    305.0000,      50.0000,   2.00000,      1.4548
    315.0000,      50.0000,   2.00000,      2.2959
    325.0000,      50.0000,   2.00000,      2.5502
    190.0000,      90.0000,   1.00000,     0.80483
     85.0000,      10.0000,  12.00000,      2.6275
    325.0000,      10.0000,  12.00000,      6.8189
    195.0000,      95.0000,   1.00000,     0.86548
     90.0000,      20.0000,   6.00000,      1.6314
    110.0000,      20.0000,   6.00000,      2.8868
    320.0000,      20.0000,   6.00000,      5.6898
    330.0000,      20.0000,   6.00000,      4.5001
    325.0000,      30.0000,   4.00000,      4.6322
    320.0000,      10.0000,  13.00000,      7.6148
    120.0000,     100.0000,   1.00000,      1.5337
    130.0000,     100.0000,   1.00000,      1.4689
    140.0000,     100.0000,   1.00000,      1.5290
    150.0000,     100.0000,   1.00000,      1.2572
    180.0000,     100.0000,   1.00000,     0.88905
    190.0000,     100.0000,   1.00000,     0.90504
    200.0000,     100.0000,   1.00000,     0.95273
    210.0000,     100.0000,   1.00000,     0.93201
    310.0000,      40.0000,   3.00000,      3.2109
    320.0000,      40.0000,   3.00000,      3.5959
    110.0000,      60.0000,   2.00000,      1.9124
    120.0000,      60.0000,   2.00000,      1.5911
    130.0000,      60.0000,   2.00000,      1.6756
    140.0000,      60.0000,   2.00000,      1.4287
    170.0000,      60.0000,   2.00000,     0.88930
    180.0000,      60.0000,   2.00000,     0.88345
    190.0000,      60.0000,   2.00000,      1.1358
    110.0000,     110.0000,   1.00000,      1.6512
    120.0000,     110.0000,   1.00000,      1.6336
    130.0000,     110.0000,   1.00000,      1.5064
    140.0000,     110.0000,   1.00000,      1.7033
    150.0000,     110.0000,   1.00000,      1.3844
    160.0000,     110.0000,   1.00000,      1.4501
    170.0000,     110.0000,   1.00000,      1.4549
    190.0000,     110.0000,   1.00000,      1.0406
    200.0000,     110.0000,   1.00000,      1.0561
    210.0000,     110.0000,   1.00000,      1.0591
    220.0000,     110.0000,   1.00000,      1.2033
    320.0000,      20.0000,   7.00000,      5.3877
    310.0000,      10.0000,  15.00000,      9.0320
    120.0000,     120.0000,   1.00000,      1.7420
    130.0000,     120.0000,   1.00000,      1.6220
    140.0000,     120.0000,   1.00000,      1.7301
    150.0000,     120.0000,   1.00000,      1.5441
    160.0000,     120.0000,   1.00000,      1.7379
    170.0000,     120.0000,   1.00000,      1.5444
    180.0000,     120.0000,   1.00000,      1.1199
    200.0000,     120.0000,   1.00000,      1.2052
    210.0000,     120.0000,   1.00000,      1.3285
    220.0000,     120.0000,   1.00000,      1.3656
    230.0000,     120.0000,   1.00000,      1.3257
    120.0000,      30.0000,   5.00000,     0.74485
    130.0000,      30.0000,   5.00000,     0.89179
    140.0000,      30.0000,   5.00000,      1.0932
    305.0000,      10.0000,  16.00000,      9.7015
    105.0000,      70.0000,   2.00000,      2.1200
    135.0000,      70.0000,   2.00000,      1.6615
    145.0000,      70.0000,   2.00000,     0.97154
    155.0000,      70.0000,   2.00000,      1.0059
    195.0000,      70.0000,   2.00000,      1.3088
    205.0000,      70.0000,   2.00000,      1.3207
    300.0000,      20.0000,   8.00000,      7.9698
    310.0000,      20.0000,   8.00000,      6.3093
    130.0000,      50.0000,   3.00000,     0.94649
    140.0000,      50.0000,   3.00000,      1.0052
    150.0000,      50.0000,   3.00000,      1.1515
    180.0000,      50.0000,   3.00000,      1.4925
    200.0000,      50.0000,   3.00000,      1.4321
    130.0000,     130.0000,   1.00000,      1.7295
    140.0000,     130.0000,   1.00000,      1.8413
    150.0000,     130.0000,   1.00000,      1.7343
    160.0000,     130.0000,   1.00000,      1.8815
    170.0000,     130.0000,   1.00000,      1.6915
    180.0000,     130.0000,   1.00000,      1.2082
    190.0000,     130.0000,   1.00000,      1.2861
    210.0000,     130.0000,   1.00000,      1.5145
    220.0000,     130.0000,   1.00000,      1.4718
    230.0000,     130.0000,   1.00000,      1.4298
    240.0000,     130.0000,   1.00000,      1.4194
    295.0000,      10.0000,  18.00000,      11.222
    200.0000,      25.0000,   7.00000,      1.7714
    300.0000,      20.0000,   9.00000,      7.2605
    140.0000,     140.0000,   1.00000,      2.1067
    150.0000,     140.0000,   1.00000,      1.8211
    160.0000,     140.0000,   1.00000,      1.9260
    170.0000,     140.0000,   1.00000,      1.8266
    180.0000,     140.0000,   1.00000,      1.3489
    190.0000,     140.0000,   1.00000,      1.5492
    200.0000,     140.0000,   1.00000,      1.6606
    210.0000,     140.0000,   1.00000,      1.6439
    220.0000,     140.0000,   1.00000,      1.5989
    240.0000,     140.0000,   1.00000,      1.9025
    250.0000,     140.0000,   1.00000,      2.5027
    230.0000,      20.0000,  10.00000,      3.0831
    290.0000,      20.0000,  10.00000,      8.6292
    280.0000,      10.0000,  21.00000,      13.422
    160.0000,     160.0000,   1.00000,      2.1416
    180.0000,     160.0000,   1.00000,      1.7436
    190.0000,     160.0000,   1.00000,      1.8477
    210.0000,     160.0000,   1.00000,      1.8121
    220.0000,     160.0000,   1.00000,      2.2223
    240.0000,     160.0000,   1.00000,      3.0263
    135.0000,      90.0000,   2.00000,      1.2997
    145.0000,      90.0000,   2.00000,      1.6669
    165.0000,      90.0000,   2.00000,      1.8225
    175.0000,      90.0000,   2.00000,      1.7867
    185.0000,      90.0000,   2.00000,      1.7623
    215.0000,      90.0000,   2.00000,      2.1660
    225.0000,      90.0000,   2.00000,      2.0522
    165.0000,      10.0000,  22.00000,      4.5691
    275.0000,      10.0000,  22.00000,      13.900
    155.0000,      50.0000,   4.00000,      2.1286
    165.0000,      50.0000,   4.00000,      2.1337
    160.0000,      30.0000,   7.00000,      2.5053
    280.0000,      20.0000,  11.00000,      8.9235
    170.0000,     170.0000,   1.00000,      2.2932
    180.0000,     170.0000,   1.00000,      1.8179
    190.0000,     170.0000,   1.00000,      1.8770
    200.0000,     170.0000,   1.00000,      1.9780
    210.0000,     170.0000,   1.00000,      2.3532
    220.0000,     170.0000,   1.00000,      3.0473
    140.0000,      70.0000,   3.00000,      2.0799
    160.0000,      70.0000,   3.00000,      2.0605
    170.0000,      70.0000,   3.00000,      2.1569
    180.0000,      70.0000,   3.00000,      2.1036
    220.0000,      70.0000,   3.00000,      2.0846
    240.0000,      70.0000,   3.00000,      3.0660
    170.0000,     100.0000,   2.00000,      1.9737
    180.0000,     100.0000,   2.00000,      2.3504
    190.0000,     100.0000,   2.00000,      2.4482
    200.0000,     100.0000,   2.00000,      2.3401
    240.0000,     100.0000,   2.00000,      3.9252
    250.0000,     100.0000,   2.00000,      4.1482
    180.0000,     180.0000,   1.00000,      1.9080
    200.0000,     180.0000,   1.00000,      2.4332
    210.0000,     180.0000,   1.00000,      3.2456
    220.0000,     180.0000,   1.00000,      3.3590
    270.0000,      20.0000,  12.00000,      9.7938
    190.0000,     190.0000,   1.00000,      2.4683
    200.0000,     190.0000,   1.00000,      3.2652
    210.0000,     190.0000,   1.00000,      3.4331
    185.0000,     110.0000,   2.00000,      2.5690
    195.0000,     110.0000,   2.00000,      2.5611
    205.0000,     110.0000,   2.00000,      2.5351
    215.0000,     110.0000,   2.00000,      3.2601
    240.0000,      10.0000,  27.00000,      11.361
    200.0000,     200.0000,   1.00000,      3.5398
    190.0000,      50.0000,   5.00000,      2.9201
    200.0000,      50.0000,   5.00000,      2.7861
    220.0000,      80.0000,   3.00000,      3.4803
    240.0000,      20.0000,  14.00000,      16.345
    200.0000,     120.0000,   2.00000,      3.5010
    210.0000,     120.0000,   2.00000,      5.0413
    220.0000,     120.0000,   2.00000,      4.8556
    190.0000,      90.0000,   3.00000,      2.4988
    210.0000,      90.0000,   3.00000,      6.0920
    220.0000,      90.0000,   3.00000,      6.5037
    215.0000,      70.0000,   4.00000,      7.2944
    235.0000,      30.0000,  10.00000,      14.430
    210.0000,      10.0000,  33.00000,      15.506
    220.0000,      20.0000,  16.00000,      19.982
    215.0000,      10.0000,  34.00000,      26.787
    200.0000,      30.0000,  11.00000,      6.1845
    220.0000,      30.0000,  11.00000,      16.448
    195.0000,      10.0000,  36.00000,      17.100
    200.0000,      20.0000,  18.00000,      23.087
    210.0000,      20.0000,  18.00000,      18.050
    205.0000,      30.0000,  12.00000,      18.061
    105.0000,       5.0000,  -1.00000,      6.0407
    110.0000,       5.0000,  -1.00000,      4.6479
    115.0000,       5.0000,  -1.00000,      6.3691
    130.0000,       5.0000,  -1.00000,      162.51
    135.0000,       5.0000,  -1.00000,      46.871
    140.0000,       5.0000,  -1.00000,      17.532
    145.0000,       5.0000,  -1.00000,      27.234
    150.0000,       5.0000,  -1.00000,      12.951
    155.0000,       5.0000,  -1.00000,      7.3420
    160.0000,       5.0000,  -1.00000,      12.022
    165.0000,       5.0000,  -1.00000,      16.766
    170.0000,       5.0000,  -1.00000,      9.2617
    175.0000,       5.0000,  -1.00000,      11.553
    180.0000,       5.0000,  -1.00000,      9.4666
    185.0000,       5.0000,  -1.00000,      8.9466
    190.0000,       5.0000,  -1.00000,      8.6015
    195.0000,       5.0000,  -1.00000,      11.264
    200.0000,       5.0000,  -1.00000,      8.4919
    205.0000,       5.0000,  -1.00000,      12.297
    210.0000,       5.0000,  -1.00000,      8.7628
    215.0000,       5.0000,  -1.00000,      9.4279
    220.0000,       5.0000,  -1.00000,      7.4460
    225.0000,       5.0000,  -1.00000,      9.6162
    230.0000,       5.0000,  -1.00000,      13.873
    235.0000,       5.0000,  -1.00000,      9.6037
    240.0000,       5.0000,  -1.00000,      10.291
    245.0000,       5.0000,  -1.00000,      8.9527
    250.0000,       5.0000,  -1.00000,      5.7128
    255.0000,       5.0000,  -1.00000,      4.4374
    260.0000,       5.0000,  -1.00000,      3.3828
    265.0000,       5.0000,  -1.00000,      2.5788
    270.0000,       5.0000,  -1.00000,      5.2857
    275.0000,       5.0000,  -1.00000,      2.0786
    280.0000,       5.0000,  -1.00000,      2.9569
    285.0000,       5.0000,  -1.00000,      1.7754
    290.0000,       5.0000,  -1.00000,      2.1758
    295.0000,       5.0000,  -1.00000,      2.8232
     10.0000,      10.0000,  -1.00000,      20.078
     30.0000,      10.0000,  -1.00000,      4.0044
     40.0000,      10.0000,  -1.00000,      6.5155
     50.0000,      10.0000,  -1.00000,      4.2295
     60.0000,      10.0000,  -1.00000,      5.3905
     70.0000,      10.0000,  -1.00000,      3.1001
     80.0000,      10.0000,  -1.00000,      2.4416
     90.0000,      10.0000,  -1.00000,      5.4016
    100.0000,      10.0000,  -1.00000,      5.0727
    110.0000,      10.0000,  -1.00000,      2.7696
    120.0000,      10.0000,  -1.00000,      35.696
    130.0000,      10.0000,  -1.00000,      102.33
    140.0000,      10.0000,  -1.00000,      2.5988
    150.0000,      10.0000,  -1.00000,      4.7150
    160.0000,      10.0000,  -1.00000,      4.5441
    170.0000,      10.0000,  -1.00000,      2.6235
    180.0000,      10.0000,  -1.00000,      4.6792
    190.0000,      10.0000,  -1.00000,      4.9178
    200.0000,      10.0000,  -1.00000,      5.7800
    210.0000,      10.0000,  -1.00000,      8.5920
    220.0000,      10.0000,  -1.00000,      3.2473
    230.0000,      10.0000,  -1.00000,      6.0747
    240.0000,      10.0000,  -1.00000,      4.9077
    250.0000,      10.0000,  -1.00000,      3.3546
    260.0000,      10.0000,  -1.00000,      1.8553
    270.0000,      10.0000,  -1.00000,      1.7375
    280.0000,      10.0000,  -1.00000,      2.8935
    290.0000,      10.0000,  -1.00000,      1.6879
    300.0000,      10.0000,  -1.00000,      2.1735
    310.0000,      10.0000,  -1.00000,      2.9642
    320.0000,      10.0000,  -1.00000,      2.5239
    330.0000,      10.0000,  -1.00000,      3.5847
    340.0000,      10.0000,  -1.00000,      2.4243
    350.0000,      10.0000,  -1.00000,      1.4721
    360.0000,      10.0000,  -1.00000,      3.1022
    370.0000,      10.0000,  -1.00000,      3.1300
    380.0000,      10.0000,  -1.00000,      8.9353
    390.0000,      10.0000,  -1.00000,      9.8774
     30.0000,      30.0000,  -1.00000,      1.6716
     40.0000,      30.0000,  -1.00000,      1.5988
     50.0000,      30.0000,  -1.00000,      1.1415
     60.0000,      30.0000,  -1.00000,      1.3566
     70.0000,      30.0000,  -1.00000,      1.4553
     80.0000,      30.0000,  -1.00000,      1.0631
     90.0000,      30.0000,  -1.00000,      1.7311
    160.0000,      30.0000,  -1.00000,     0.40245
    170.0000,      30.0000,  -1.00000,     0.69290
    180.0000,      30.0000,  -1.00000,     0.94620
    190.0000,      30.0000,  -1.00000,      1.0476
    200.0000,      30.0000,  -1.00000,     0.92245
    210.0000,      30.0000,  -1.00000,      1.1984
    220.0000,      30.0000,  -1.00000,      1.1949
    230.0000,      30.0000,  -1.00000,      1.6304
    240.0000,      30.0000,  -1.00000,      1.7088
    250.0000,      30.0000,  -1.00000,      1.3215
    260.0000,      30.0000,  -1.00000,      1.2008
    270.0000,      30.0000,  -1.00000,      1.4504
    280.0000,      30.0000,  -1.00000,      2.4342
    290.0000,      30.0000,  -1.00000,      2.5867
    300.0000,      30.0000,  -1.00000,      2.0341
    310.0000,      30.0000,  -1.00000,      1.4397
    320.0000,      30.0000,  -1.00000,      1.4804
    330.0000,      30.0000,  -1.00000,      2.0445
    350.0000,      30.0000,  -1.00000,      1.6901
    360.0000,      30.0000,  -1.00000,      1.1291
    370.0000,      30.0000,  -1.00000,      1.4497
    250.0000,      50.0000,  -1.00000,      1.5023
    260.0000,      50.0000,  -1.00000,      1.4415
    270.0000,      50.0000,  -1.00000,      1.8396
    280.0000,      50.0000,  -1.00000,      2.1124
    290.0000,      50.0000,  -1.00000,      1.7043
    300.0000,      50.0000,  -1.00000,      1.6241
    310.0000,      50.0000,  -1.00000,      1.6208
    320.0000,      50.0000,  -1.00000,      1.8234
    330.0000,      50.0000,  -1.00000,      2.3227
    340.0000,      50.0000,  -1.00000,      1.7569
    350.0000,      50.0000,  -1.00000,      1.6400
 103.13
REFERENCE MODEL USED
CONSTANT REFERENCE MODEL METHOD
Reference resistivity is
2.957
Blocks sensitivity and uncertainity values (with smoothness constrain)
                     Resistivity      
Block No.  Sensitivity  % Uncertainity
     1       1.4476        90.08
     2       1.1264        87.68
     3       1.7956        86.29
     4       2.3208        83.09
     5       2.1228        85.84
     6       2.3217        84.25
     7       2.5386        85.08
     8       2.5032        83.99
     9       2.6250        87.38
    10       2.7294        87.80
    11       3.0871        85.89
    12       3.1441        84.96
    13       2.5727        88.33
    14       2.6860        86.05
    15       2.2640        89.78
    16       2.4198        88.27
    17       2.9230        86.09
    18       3.1590        85.25
    19       3.9928        80.39
    20       5.3992        71.35
    21       5.3998        67.45
    22       7.0611        58.50
    23       7.2810        54.88
    24       2.3522        73.49
    25       5.8907        62.01
    26       4.0568        69.89
    27       5.3251        64.92
    28       6.1652        65.05
    29       3.3063        75.17
    30       2.8624        73.75
    31       3.3164        76.39
    32       3.8887        74.56
    33       5.0080        65.07
    34       5.0033        69.90
    35       4.2224        72.70
    36       3.7671        72.92
    37       3.8940        70.67
    38       4.6100        66.68
    39       5.1371        64.28
    40       5.9473        62.91
    41       7.0407        60.26
    42       7.3711        59.20
    43       6.1765        63.30
    44       7.3556        59.42
    45       9.9175        51.20
    46       9.4973        52.76
    47       9.0951        53.95
    48       9.1209        56.56
    49       8.7456        56.10
    50       9.0439        55.51
    51       7.8757        56.43
    52       6.9944        60.01
    53       7.1142        64.20
    54       6.8251        67.90
    55       8.1782        59.25
    56       5.3726        66.45
    57       4.7901        73.15
    58       4.4889        74.59
    59       3.7646        77.16
    60       2.8994        86.80
    61       2.2381        91.58
    62       2.1314        91.25
    63       3.0127        86.86
    64       3.7726        85.20
    65       3.3201        87.06
    66       2.9494        86.32
    67       2.1311        91.69
    68       2.1012        88.51
    69       1.5045        93.38
    70       1.7225        91.80
    71       1.5077        93.15
    72       1.4111        92.92
    73       1.3429        92.93
    74       1.9942        93.22
    75       4.5641        77.13
    76       5.0229        74.77
    77       2.0003        87.76
    78       2.1196        89.52
    79       0.7114        87.32
    80       0.4025        90.24
    81       0.6989        92.26
    82       1.0885        92.68
    83       0.6946        96.08
    84       0.8521        93.78
    85       0.9903        95.71
    86       1.0495        93.69
    87       1.2587        94.47
    88       1.2164        95.20
    89       1.5024        94.57
    90       1.5942        93.90
    91       1.1724        95.53
    92       1.3632        94.05
    93       0.9775        95.59
    94       1.1253        94.86
    95       1.3608        94.55
    96       1.5797        93.94
    97       1.7180        93.52
    98       2.3589        90.98
    99       2.1880        87.86
   100       2.6989        87.08
   101       2.4343        89.28
   102       2.3658        85.81
   103       3.4985        81.62
   104       1.7644        89.31
   105       2.4686        87.75
   106       3.2110        90.32
   107       1.6231        91.89
   108       1.6089        87.84
   109       1.5695        92.09
   110       1.7794        91.64
   111       2.3539        88.47
   112       2.2048        92.56
   113       1.8454        91.19
   114       1.7982        89.82
   115       1.5743        91.25
   116       1.6914        91.04
   117       2.1098        88.07
   118       2.2939        88.55
   119       2.4388        89.41
   120       2.6528        88.63
   121       2.5960        87.07
   122       2.7640        87.55
   123       3.3606        87.27
   124       3.2067        85.13
   125       3.4547        84.11
   126       3.1180        88.35
   127       3.2640        86.86
   128       3.2078        87.69
   129       3.1260        85.56
   130       2.9818        86.44
   131       3.2565        88.69
   132       2.8460        91.01
   133       3.8090        86.59
   134       2.4867        88.23
   135       2.2677        90.86
   136       2.0546        92.28
   137       1.7495        92.63
   138       1.4485        94.39
   139       1.1870        95.59
   140       1.1242        95.18
   141       1.4866        94.29
   142       2.1419        93.39
   143       1.8240        94.47
   144       1.5974        93.70
   145       1.0681        95.87
   146       1.1313        94.13
   147       0.6349        96.12
   148       0.8977        95.30
   149       0.7000        96.17
   150       0.6934        95.67
   151       0.6676        95.61
   152       1.2213        95.50
   153       2.1595        90.69
   154       2.7333        87.41
   155       1.1418        89.49
   156       1.5076        85.74
   157       0.6173        165.02
   158       0.4018        169.84
   159       0.5166        174.92
   160       0.4566        182.62
   161       0.6328        179.99
   162       0.9873        172.58
   163       0.6870        182.20
   164       1.0152        175.66
   165       0.9336        178.68
   166       0.7979        182.94
   167       0.9417        183.32
   168       1.0075        182.10
   169       0.8762        183.15
   170       0.9157        180.78
   171       0.8035        181.66
   172       0.8939        180.12
   173       0.9002        181.67
   174       1.0896        180.08
   175       1.0565        180.67
   176       1.5109        173.79
   177       2.2870        151.30
   178       2.2356        154.62
   179       1.5403        167.02
   180       3.2866        122.01
   181       1.4917        175.78
   182       1.7992        161.06
   183       1.7499        163.04
   184       2.3160        173.20
   185       1.2484        178.94
   186       0.9554        175.17
   187       1.1880        179.97
   188       1.3651        176.65
   189       1.6828        172.68
   190       1.6592        178.45
   191       1.2428        175.65
   192       1.2971        171.45
   193       1.1786        171.71
   194       1.3549        168.90
   195       1.8441        157.48
   196       1.9120        160.85
   197       1.7582        167.46
   198       1.6207        170.18
   199       2.4627        151.69
   200       2.3510        155.85
   201       1.8364        170.76
   202       2.9793        146.35
   203       3.1930        144.94
   204       2.2774        162.26
   205       2.4504        158.29
   206       2.0934        165.26
   207       2.3206        159.74
   208       2.1576        163.45
   209       2.1798        171.65
   210       2.0879        174.38
   211       2.6414        165.88
   212       1.8339        167.39
   213       1.5856        174.40
   214       1.4125        178.23
   215       1.1773        179.92
   216       1.0078        181.88
   217       0.9263        183.23
   218       0.9146        182.20
   219       0.9605        182.42
   220       1.4530        179.85
   221       1.2547        182.53
   222       1.0375        181.42
   223       0.8186        184.69
   224       0.7581        181.20
   225       0.6394        183.39
   226       0.6233        183.51
   227       0.5544        185.44
   228       0.5642        183.98
   229       0.5566        184.14
   230       0.9407        182.90
   231       1.2169        177.08
   232       1.8011        166.81
   233       0.8252        170.51
   234       1.3023        159.68
   235       1.1691        187.18
   236       0.5626        377.93
   237       0.4086        419.26
   238       0.6671        392.22
   239       0.9709        371.33
   240       0.7566        409.71
   241       1.0720        381.60
   242       0.9262        398.02
   243       0.6940        422.46
   244       0.6594        433.42
   245       0.6926        432.94
   246       0.6984        426.62
   247       0.7243        422.08
   248       0.7525        415.01
   249       0.8047        408.56
   250       0.7681        420.23
   251       0.7939        418.65
   252       0.9092        410.59
   253       1.3153        379.64
   254       1.9876        294.31
   255       1.9129        300.42
   256       1.7379        311.80
   257       2.8780        204.55
   258       0.5370        441.83
   259       1.8834        317.85
   260       1.5701        354.00
   261       1.6642        408.63
   262       1.2151        425.09
   263       0.7414        427.21
   264       1.0327        425.51
   265       1.2147        416.28
   266       1.4820        399.53
   267       1.3770        412.59
   268       1.0195        412.26
   269       1.0026        399.32
   270       0.8830        396.40
   271       0.8989        392.04
   272       1.2664        347.49
   273       1.4779        338.15
   274       1.5014        354.15
   275       1.5529        352.39
   276       2.3271        274.02
   277       2.2592        284.23
   278       1.5817        361.15
   279       2.4006        289.38
   280       2.5915        278.08
   281       1.9764        334.95
   282       2.0806        328.65
   283       1.7235        363.29
   284       1.8821        354.27
   285       1.7708        367.17
   286       1.6338        398.06
   287       1.7085        399.00
   288       1.9780        376.71
   289       1.4222        379.70
   290       1.2537        400.47
   291       1.0295        418.47
   292       0.8716        424.81
   293       0.7911        427.31
   294       0.7625        428.45
   295       0.7811        424.02
   296       0.7023        434.21
   297       0.9609        428.34
   298       0.8591        435.31
   299       0.7263        430.17
   300       0.6779        430.41
   301       0.6519        421.82
   302       0.6669        417.39
   303       0.5211        431.54
   304       0.4750        438.19
   305       0.5092        432.43
   306       0.5171        434.03
   307       0.6897        430.84
   308       0.6550        422.87
   309       1.1433        384.28
   310       1.3854        218.66
   311       0.8694        533.37
   312       0.3113        894.77
   313       0.2573        1007.68
   314       0.3054        1034.34
   315       0.4779        1023.77
   316       0.5064        1038.86
   317       0.7261        954.71
   318       0.6928        957.19
   319       0.5672        1010.86
   320       0.5559        1042.87
   321       0.5896        1040.84
   322       0.6119        1024.68
   323       0.6289        1009.63
   324       0.6635        982.14
   325       0.6953        958.22
   326       0.6526        997.54
   327       0.6349        1001.03
   328       0.6997        975.99
   329       0.8192        935.03
   330       0.8289        900.84
   331       0.7502        959.98
   332       0.5542        1022.68
   333       0.6756        946.83
   334       0.3636        1089.26
   335       0.9528        930.54
   336       1.0993        950.52
   337       2.2236        753.17
   338       1.9366        817.19
   339       0.8664        1020.61
   340       1.2257        914.40
   341       1.5282        840.87
   342       2.0319        702.12
   343       1.7927        770.59
   344       1.0344        953.41
   345       0.7768        1000.16
   346       0.5763        1049.09
   347       0.4842        1067.28
   348       0.5644        1026.79
   349       0.6505        995.29
   350       0.7182        988.25
   351       0.8125        952.40
   352       1.1485        797.73
   353       1.0742        848.75
   354       0.7671        1003.32
   355       0.9543        948.61
   356       1.0852        916.53
   357       0.9767        972.70
   358       1.1485        937.43
   359       1.2932        915.49
   360       1.5446        833.39
   361       1.4939        845.50
   362       1.4006        917.14
   363       1.5640        882.75
   364       1.7227        815.79
   365       1.1502        877.24
   366       1.1150        891.52
   367       0.9034        965.86
   368       0.7420        1002.89
   369       0.6939        1004.54
   370       0.7082        994.67
   371       0.6883        985.62
   372       0.5386        1043.40
   373       0.6183        1048.40
   374       0.5733        1057.54
   375       0.5601        1022.77
   376       0.5824        994.18
   377       0.5785        977.89
   378       0.6250        959.61
   379       0.5247        1008.65
   380       0.4929        1031.29
   381       0.5037        1013.42
   382       0.4427        1036.66
   383       0.4870        1020.69
   384       0.5484        983.83
   385       0.7805        854.08
   386       1.1244        746.63
   387       0.7752        537.26
   388       0.2387        976.70
   389       0.3240        1029.58
   390       0.5344        1036.61
   391       0.5824        1046.88
   392       0.6290        1024.98
   393       0.5432        1036.17
   394       0.4761        1063.61
   395       0.5162        1072.78
   396       0.5721        1066.24
   397       0.5818        1061.95
   398       0.5876        1049.29
   399       0.6280        1018.86
   400       0.6679        996.71
   401       0.6361        1019.40
   402       0.6134        1030.75
   403       0.5943        1031.60
   404       0.5205        1043.37
   405       0.5749        1048.61
   406       0.8535        1033.33
   407       0.7111        1064.25
   408       0.4117        1092.34
   409       0.3069        1097.16
   410       0.7288        1031.20
   411       1.1571        986.36
   412       2.8048        627.07
   413       2.6212        666.51
   414       1.0713        1010.51
   415       0.8369        1024.84
   416       1.4102        871.58
   417       2.1644        674.30
   418       1.9243        742.92
   419       1.1175        945.21
   420       0.8599        1001.03
   421       0.7387        1040.76
   422       0.6513        1066.18
   423       0.6136        1070.30
   424       0.5340        1075.31
   425       0.5109        1076.65
   426       0.5696        1064.44
   427       0.6913        1027.92
   428       0.7295        1030.74
   429       0.7083        1056.91
   430       0.8766        1023.83
   431       1.0108        998.44
   432       0.9745        1009.89
   433       1.1386        978.64
   434       1.3273        932.88
   435       1.3912        903.94
   436       1.1956        950.81
   437       1.1256        992.66
   438       1.3233        949.99
   439       1.3087        941.35
   440       0.9134        978.62
   441       0.9441        960.56
   442       0.8162        1002.79
   443       0.6759        1034.37
   444       0.6541        1034.96
   445       0.6604        1025.35
   446       0.6061        1030.02
   447       0.4888        1066.48
   448       0.5170        1071.66
   449       0.4872        1077.19
   450       0.4515        1065.02
   451       0.4730        1047.19
   452       0.5030        1034.47
   453       0.5832        1017.83
   454       0.5569        1034.20
   455       0.5195        1041.87
   456       0.4521        1028.51
   457       0.3568        1025.86
   458       0.4992        956.19
   459       2.2034        367.63
   460       1.1036        647.78
   461       0.4799        944.69
   462       0.6669        979.79
   463       0.6877        1010.48
   464       0.5907        1036.91
   465       0.4628        1058.56
   466       0.4396        1071.50
   467       0.5202        1069.41
   468       0.5905        1062.16
   469       0.5779        1062.05
   470       0.5626        1055.94
   471       0.5877        1033.11
   472       0.6452        1009.36
   473       0.6786        1006.48
   474       0.6785        1011.47
   475       0.5879        1030.82
   476       0.4285        1061.58
   477       0.7103        1055.37
   478       1.3405        975.25
   479       1.4551        958.58
   480       0.8579        1047.13
   481       0.2842        1086.97
   482       0.6114        1053.27
   483       1.2489        958.43
   484       2.8644        617.89
   485       2.7252        645.28
   486       1.2210        970.68
   487       0.5336        1072.73
   488       1.1332        939.65
   489       1.8061        766.65
   490       1.6033        825.47
   491       0.9994        972.05
   492       0.8352        1009.51
   493       0.8599        1020.02
   494       0.8702        1030.17
   495       0.8126        1041.97
   496       0.6707        1057.62
   497       0.5742        1064.72
   498       0.5859        1063.74
   499       0.6263        1060.25
   500       0.6931        1055.61
   501       0.7987        1045.97
   502       0.9909        1011.93
   503       1.1021        991.37
   504       1.0635        998.91
   505       1.1018        985.80
   506       1.1668        967.23
   507       1.0898        975.56
   508       0.9130        1012.49
   509       0.9039        1024.85
   510       1.0471        1000.32
   511       0.9557        1011.93
   512       0.7272        1026.56
   513       0.7642        1010.49
   514       0.7218        1024.68
   515       0.6506        1040.58
   516       0.6413        1039.42
   517       0.6252        1035.64
   518       0.5568        1045.72
   519       0.4807        1065.16
   520       0.4986        1066.58
   521       0.4761        1071.64
   522       0.4223        1073.89
   523       0.4170        1067.17
   524       0.4617        1055.00
   525       0.5539        1038.18
   526       0.5663        1035.23
   527       0.4912        1028.58
   528       0.3896        1004.92
   529       0.3842        950.12
   530       2.2971        450.89
   531       2.8646        499.21
   532       0.7104        900.23
   533       0.6986        956.78
   534       0.5496        1009.37
   535       0.4225        1044.04
   536       0.4305        1054.33
   537       0.5219        1050.29
   538       0.5801        1045.39
   539       0.5607        1046.50
   540       0.5286        1044.66
   541       0.5448        1031.04
   542       0.6045        1009.41
   543       0.6803        992.85
   544       0.7163        989.15
   545       0.6104        1012.26
   546       0.5138        1039.77
   547       0.9730        1009.17
   548       1.8064        880.54
   549       2.1365        821.24
   550       1.4050        949.51
   551       0.5041        1055.40
   552       0.4464        1054.24
   553       1.0881        973.94
   554       2.2216        746.00
   555       2.1783        756.81
   556       1.1060        977.29
   557       0.4225        1063.51
   558       0.8274        993.76
   559       1.2416        901.48
   560       1.0993        937.50
   561       0.7446        1009.02
   562       0.6760        1025.51
   563       0.7942        1017.77
   564       0.9143        1007.28
   565       0.9307        1006.72
   566       0.8323        1016.49
   567       0.7336        1023.45
   568       0.7027        1026.93
   569       0.7167        1030.88
   570       0.7773        1028.83
   571       0.8926        1016.34
   572       1.0323        993.16
   573       1.0845        982.48
   574       1.0285        991.89
   575       0.9691        997.57
   576       0.9141        1000.85
   577       0.8126        1013.15
   578       0.7247        1027.48
   579       0.7655        1026.34
   580       0.8368        1016.54
   581       0.7428        1027.35
   582       0.6004        1035.55
   583       0.6135        1027.85
   584       0.6327        1027.79
   585       0.6231        1029.83
   586       0.6256        1026.94
   587       0.6026        1027.37
   588       0.5349        1036.60
   589       0.5025        1044.63
   590       0.5339        1041.66
   591       0.5240        1043.84
   592       0.4777        1049.85
   593       0.4494        1050.13
   594       0.4607        1043.12
   595       0.5214        1031.30
   596       0.5193        1028.08
   597       0.4395        1012.53
   598       0.3865        978.52
   599       0.5010        899.32
   600       2.0112        644.75
   601       5.1778        285.69
   602       0.4914        897.39
   603       0.4025        963.33
   604       0.4244        996.41
   605       0.5054        1014.23
   606       0.5479        1017.38
   607       0.5283        1019.11
   608       0.4917        1018.93
   609       0.5017        1011.60
   610       0.5486        996.99
   611       0.6242        981.43
   612       0.6623        976.66
   613       0.5931        990.70
   614       0.6450        1001.49
   615       1.1317        957.53
   616       1.8428        848.41
   617       2.0979        805.21
   618       1.4494        913.41
   619       0.6069        1015.87
   620       0.3093        1032.39
   621       0.7676        994.92
   622       1.4037        897.45
   623       1.4419        894.30
   624       0.8442        990.52
   625       0.3968        1031.33
   626       0.5895        1004.96
   627       0.7810        973.60
   628       0.6890        989.24
   629       0.5000        1014.32
   630       0.4849        1019.71
   631       0.6168        1010.91
   632       0.7825        995.60
   633       0.8809        984.02
   634       0.8775        981.24
   635       0.8328        982.35
   636       0.8022        985.47
   637       0.7984        990.56
   638       0.8297        992.10
   639       0.8941        986.88
   640       0.9521        977.59
   641       0.9477        975.57
   642       0.8793        984.13
   643       0.7884        993.89
   644       0.7025        1001.23
   645       0.6329        1007.58
   646       0.6156        1010.20
   647       0.6622        1006.35
   648       0.6898        1003.38
   649       0.6122        1010.80
   650       0.5181        1016.89
   651       0.5030        1014.59
   652       0.5447        1010.68
   653       0.5758        1006.45
   654       0.5948        1002.82
   655       0.5786        1004.04
   656       0.5327        1008.96
   657       0.5393        1009.15
   658       0.5951        1001.88
   659       0.6125        999.40
   660       0.5779        1004.55
   661       0.5237        1010.66
   662       0.4736        1012.73
   663       0.4571        1005.98
   664       0.4367        989.38
   665       0.3993        957.31
   666       0.4644        890.22
   667       2.6998        429.87
   668       4.1553        391.07
   669       0.3907        855.97
   670       0.4046        917.15
   671       0.4724        952.81
   672       0.4983        972.95
   673       0.4821        979.80
   674       0.4634        979.82
   675       0.4648        976.06
   676       0.4924        968.64
   677       0.5380        960.10
   678       0.5655        957.12
   679       0.5487        962.08
   680       0.6949        959.83
   681       1.0648        925.97
   682       1.4855        870.30
   683       1.5533        861.33
   684       1.0976        923.61
   685       0.5199        978.25
   686       0.2275        991.33
   687       0.4891        980.44
   688       0.8214        952.41
   689       0.8802        947.62
   690       0.6026        974.00
   691       0.4018        986.54
   692       0.4517        979.15
   693       0.5015        972.50
   694       0.4335        978.53
   695       0.3293        986.36
   696       0.3254        988.04
   697       0.4352        983.17
   698       0.5919        972.86
   699       0.7232        961.26
   700       0.7909        952.91
   701       0.8080        949.00
   702       0.8019        949.57
   703       0.7933        953.38
   704       0.7938        956.57
   705       0.8036        956.84
   706       0.8026        955.50
   707       0.7703        956.78
   708       0.7095        961.90
   709       0.6374        967.83
   710       0.5741        972.18
   711       0.5424        974.18
   712       0.5560        973.16
   713       0.5927        969.96
   714       0.6010        969.30
   715       0.5435        974.21
   716       0.4703        979.01
   717       0.4416        979.39
   718       0.4720        976.41
   719       0.5173        971.89
   720       0.5500        968.52
   721       0.5512        968.37
   722       0.5336        968.88
   723       0.5624        964.77
   724       0.6303        955.55
   725       0.6702        949.75
   726       0.6389        954.09
   727       0.5543        964.71
   728       0.4484        968.70
   729       0.3777        952.84
   730       0.3691        917.24
   731       0.4230        854.28
   732       3.4284        357.75
   733       3.1249        405.30
   734       0.4274        817.85
   735       0.4376        874.10
   736       0.4311        904.75
   737       0.4312        924.13
   738       0.4289        928.24
   739       0.4425        925.08
   740       0.4637        921.92
   741       0.4764        920.43
   742       0.5070        920.25
   743       0.6482        915.14
   744       0.8632        898.60
   745       1.0482        880.41
   746       1.0143        884.82
   747       0.7325        910.90
   748       0.3990        931.73
   749       0.2177        938.11
   750       0.3356        935.58
   751       0.5087        928.15
   752       0.5622        925.13
   753       0.4749        929.65
   754       0.4274        932.42
   755       0.4118        931.50
   756       0.3804        931.72
   757       0.3157        934.80
   758       0.2438        937.85
   759       0.2191        938.74
   760       0.3000        936.78
   761       0.4258        931.60
   762       0.5531        924.25
   763       0.6477        917.09
   764       0.7020        912.21
   765       0.7222        910.80
   766       0.7211        912.42
   767       0.7106        914.95
   768       0.6956        916.69
   769       0.6720        917.73
   770       0.6345        919.26
   771       0.5892        921.68
   772       0.5449        924.10
   773       0.5121        925.44
   774       0.5090        925.05
   775       0.5345        922.93
   776       0.5637        920.41
   777       0.5639        920.32
   778       0.5201        923.68
   779       0.4607        927.66
   780       0.4233        929.43
   781       0.4306        928.57
   782       0.4632        926.05
   783       0.4969        923.64
   784       0.5139        922.31
   785       0.5188        920.52
   786       0.5536        915.53
   787       0.6117        907.84
   788       0.6381        904.05
   789       0.5971        908.78
   790       0.4959        913.64
   791       0.3737        903.14
   792       0.3194        871.00
   793       0.3543        811.13
   794       3.8912        321.31
   795       3.0173        362.03
   796       0.3775        769.96
   797       0.3765        818.47
   798       0.3818        846.35
   799       0.3919        864.37
   800       0.4038        869.44
   801       0.4470        868.21
   802       0.5413        864.80
   803       0.6402        859.13
   804       0.6964        855.52
   805       0.6452        859.24
   806       0.4892        867.98
   807       0.3159        874.74
   808       0.2569        877.17
   809       0.3038        876.30
   810       0.3912        873.53
   811       0.4522        871.38
   812       0.4681        871.25
   813       0.4565        871.92
   814       0.4217        872.86
   815       0.3655        874.53
   816       0.2964        876.72
   817       0.2291        878.54
   818       0.1829        879.39
   819       0.2090        878.94
   820       0.2959        876.87
   821       0.3989        873.30
   822       0.4901        869.15
   823       0.5558        865.65
   824       0.5928        863.81
   825       0.6052        863.80
   826       0.6008        864.83
   827       0.5856        865.99
   828       0.5631        866.95
   829       0.5351        867.83
   830       0.5084        868.63
   831       0.4896        869.02
   832       0.4827        868.54
   833       0.4986        866.93
   834       0.5298        864.50
   835       0.5558        862.43
   836       0.5545        862.35
   837       0.5211        864.67
   838       0.4708        867.92
   839       0.4291        870.34
   840       0.4112        871.18
   841       0.4178        870.67
   842       0.4364        869.57
   843       0.4549        868.34
   844       0.4702        866.44
   845       0.4936        863.18
   846       0.5207        859.79
   847       0.5187        853.55
   848       0.4647        838.94
   849       0.3730        816.25
   850       0.2984        767.20
   851       4.3559        268.91
   852       2.8149        501.36
   853       0.3048        705.26
   854       0.3097        755.80
   855       0.3183        786.35
   856       0.3374        803.87
   857       0.3786        808.76
   858       0.4274        807.25
   859       0.4679        805.55
   860       0.4800        805.02
   861       0.4436        806.49
   862       0.3655        809.07
   863       0.3015        811.12
   864       0.3035        811.78
   865       0.3455        811.08
   866       0.4065        809.51
   867       0.4593        807.99
   868       0.4828        807.37
   869       0.4735        807.80
   870       0.4366        809.02
   871       0.3808        810.69
   872       0.3172        812.39
   873       0.2548        813.78
   874       0.2009        814.63
   875       0.1705        814.82
   876       0.2105        814.20
   877       0.2802        812.78
   878       0.3532        810.87
   879       0.4133        809.01
   880       0.4543        807.70
   881       0.4760        807.18
   882       0.4820        807.27
   883       0.4773        807.61
   884       0.4666        807.94
   885       0.4542        808.13
   886       0.4460        808.07
   887       0.4462        807.57
   888       0.4561        806.43
   889       0.4810        804.61
   890       0.5132        802.46
   891       0.5368        800.82
   892       0.5384        800.62
   893       0.5134        802.14
   894       0.4716        804.66
   895       0.4259        807.06
   896       0.3910        808.61
   897       0.3745        809.20
   898       0.3730        809.12
   899       0.3788        808.66
   900       0.3861        807.87
   901       0.3914        806.80
   902       0.3889        800.39
   903       0.3676        783.12
   904       0.3209        754.37
   905       0.2796        705.31
   906       3.3375        379.39
   907       2.8083        521.50
   908       0.2522        648.36
   909       0.2657        694.95
   910       0.2865        723.04
   911       0.3125        739.42
   912       0.3385        744.39
   913       0.3569        743.76
   914       0.3621        743.52
   915       0.3442        743.83
   916       0.3171        744.43
   917       0.3169        744.87
   918       0.3356        744.86
   919       0.3723        744.29
   920       0.4177        743.35
   921       0.4564        742.47
   922       0.4754        742.07
   923       0.4686        742.39
   924       0.4378        743.31
   925       0.3909        744.56
   926       0.3360        745.82
   927       0.2800        746.89
   928       0.2283        747.65
   929       0.1873        748.03
   930       0.1752        747.98
   931       0.2068        747.52
   932       0.2550        746.76
   933       0.3015        745.93
   934       0.3380        745.23
   935       0.3621        744.79
   936       0.3750        744.61
   937       0.3800        744.56
   938       0.3807        744.52
   939       0.3816        744.38
   940       0.3861        744.04
   941       0.3971        743.38
   942       0.4150        742.33
   943       0.4403        740.93
   944       0.4687        739.44
   945       0.4885        738.36
   946       0.4902        738.24
   947       0.4707        739.21
   948       0.4351        740.88
   949       0.3919        742.64
   950       0.3519        744.02
   951       0.3207        744.90
   952       0.3013        745.32
   953       0.2916        745.42
   954       0.2882        745.31
   955       0.2847        739.54
   956       0.2771        722.74
   957       0.2679        694.56
   958       0.2414        648.42
   959       2.7102        447.88
   960       3.3811        383.42
   961       0.2559        595.98
   962       0.2722        635.52
   963       0.2855        658.57
   964       0.2936        673.76
   965       0.2910        679.03
   966       0.2994        679.02
   967       0.3155        678.97
   968       0.3396        678.74
   969       0.3701        678.34
   970       0.4026        677.83
   971       0.4291        677.39
   972       0.4427        677.21
   973       0.4392        677.40
   974       0.4187        677.92
   975       0.3843        678.68
   976       0.3409        679.51
   977       0.2936        680.27
   978       0.2475        680.86
   979       0.2075        681.24
   980       0.1809        681.37
   981       0.1782        681.29
   982       0.1976        681.03
   983       0.2268        680.71
   984       0.2541        680.39
   985       0.2751        680.15
   986       0.2895        679.99
   987       0.2990        679.87
   988       0.3063        679.74
   989       0.3140        679.55
   990       0.3243        679.24
   991       0.3383        678.76
   992       0.3564        678.10
   993       0.3760        677.32
   994       0.3951        676.57
   995       0.4071        676.09
   996       0.4061        676.09
   997       0.3907        676.61
   998       0.3615        677.52
   999       0.3240        678.56
  1000       0.2854        679.46
  1001       0.2519        680.09
  1002       0.2274        680.45
  1003       0.2124        675.25
  1004       0.2038        659.80
  1005       0.2040        636.30
  1006       0.1986        594.47
  1007       2.7634        397.73
  1008       3.0828        499.94
  1009       0.2217        535.67
  1010       0.2346        573.72
  1011       0.2455        596.49
  1012       0.2563        610.36
  1013       0.2714        615.24
  1014       0.2913        615.08
  1015       0.3145        614.87
  1016       0.3406        614.60
  1017       0.3654        614.31
  1018       0.3851        614.09
  1019       0.3960        614.00
  1020       0.3958        614.08
  1021       0.3834        614.34
  1022       0.3602        614.74
  1023       0.3285        615.21
  1024       0.2921        615.68
  1025       0.2541        616.08
  1026       0.2184        616.38
  1027       0.1899        616.55
  1028       0.1726        616.59
  1029       0.1726        616.55
  1030       0.1818        616.45
  1031       0.1968        616.33
  1032       0.2116        616.23
  1033       0.2235        616.14
  1034       0.2331        616.05
  1035       0.2418        615.96
  1036       0.2509        615.82
  1037       0.2610        615.64
  1038       0.2725        615.40
  1039       0.2846        615.12
  1040       0.2962        614.81
  1041       0.3055        614.55
  1042       0.3095        614.41
  1043       0.3047        614.48
  1044       0.2895        614.76
  1045       0.2658        615.20
  1046       0.2383        615.65
  1047       0.2094        616.05
  1048       0.1834        611.33
  1049       0.1629        597.44
  1050       0.1533        576.23
  1051       0.1457        538.48
  1052       2.6077        411.62
  1053       3.1278        386.29
  1054       0.2221        485.78
  1055       0.2369        518.17
  1056       0.2540        537.08
  1057       0.2737        549.51
  1058       0.2946        553.94
  1059       0.3141        553.78
  1060       0.3293        553.67
  1061       0.3383        553.61
  1062       0.3400        553.64
  1063       0.3346        553.74
  1064       0.3211        553.92
  1065       0.3004        554.15
  1066       0.2736        554.40
  1067       0.2441        554.64
  1068       0.2146        554.84
  1069       0.1881        554.98
  1070       0.1680        555.06
  1071       0.1576        555.09
  1072       0.1554        555.08
  1073       0.1565        555.05
  1074       0.1620        555.02
  1075       0.1695        554.98
  1076       0.1770        554.94
  1077       0.1840        554.89
  1078       0.1906        554.83
  1079       0.1969        554.76
  1080       0.2034        554.68
  1081       0.2097        554.59
  1082       0.2146        554.51
  1083       0.2163        554.46
  1084       0.2136        554.47
  1085       0.2065        554.53
  1086       0.1947        554.64
  1087       0.1788        554.79
  1088       0.1608        550.35
  1089       0.1427        537.88
  1090       0.1286        518.88
  1091       0.1151        485.21
  1092       2.2058        434.67
  1093       2.8647        420.74
  1094       0.2171        435.14
  1095       0.2284        464.90
  1096       0.2440        481.76
  1097       0.2577        492.86
  1098       0.2672        496.98
  1099       0.2726        496.96
  1100       0.2742        496.98
  1101       0.2727        497.01
  1102       0.2657        497.08
  1103       0.2529        497.17
  1104       0.2360        497.28
  1105       0.2153        497.40
  1106       0.1930        497.51
  1107       0.1715        497.59
  1108       0.1536        497.66
  1109       0.1416        497.69
  1110       0.1335        497.71
  1111       0.1280        497.72
  1112       0.1248        497.72
  1113       0.1247        497.71
  1114       0.1276        497.70
  1115       0.1311        497.68
  1116       0.1347        497.67
  1117       0.1381        497.65
  1118       0.1406        497.63
  1119       0.1418        497.61
  1120       0.1415        497.61
  1121       0.1398        497.61
  1122       0.1360        497.62
  1123       0.1301        497.65
  1124       0.1225        493.52
  1125       0.1135        482.36
  1126       0.1056        465.42
  1127       0.0949        435.58
  1128       1.7407        450.84
  1129       2.6612        419.66
  1130       0.1967        407.49
  1131       0.2042        435.11
  1132       0.2081        450.84
  1133       0.2083        461.25
  1134       0.2051        465.17
  1135       0.2061        465.17
  1136       0.2017        465.20
  1137       0.1938        465.25
  1138       0.1839        465.29
  1139       0.1718        465.34
  1140       0.1578        465.39
  1141       0.1436        465.43
  1142       0.1308        465.47
  1143       0.1200        465.50
  1144       0.1110        465.52
  1145       0.1033        465.53
  1146       0.0969        465.54
  1147       0.0915        465.54
  1148       0.0882        465.54
  1149       0.0878        465.54
  1150       0.0882        465.54
  1151       0.0887        465.54
  1152       0.0890        465.54
  1153       0.0889        465.54
  1154       0.0877        465.54
  1155       0.0856        465.54
  1156       0.0826        461.66
  1157       0.0795        451.25
  1158       0.0772        435.48
  1159       0.0720        407.80
  1160       1.3530        462.23
  1161       2.8110        317.30
  1162       0.1514        389.61
  1163       0.1436        415.03
  1164       0.1347        429.90
  1165       0.1319        439.71
  1166       0.1255        443.40
  1167       0.1181        443.42
  1168       0.1099        443.44
  1169       0.1017        443.45
  1170       0.0938        443.47
  1171       0.0862        443.48
  1172       0.0788        443.49
  1173       0.0724        443.50
  1174       0.0669        443.50
  1175       0.0621        443.51
  1176       0.0583        443.51
  1177       0.0563        443.51
  1178       0.0556        443.51
  1179       0.0552        443.51
  1180       0.0549        443.51
  1181       0.0548        439.85
  1182       0.0539        430.04
  1183       0.0528        415.19
  1184       0.0514        389.11
  1185       1.0767        456.98
  1186       2.3644        367.45
  1187       0.0880        371.29
  1188       0.0808        395.14
  1189       0.0775        409.07
  1190       0.0736        418.27
  1191       0.0690        421.71
  1192       0.0640        421.71
  1193       0.0590        421.72
  1194       0.0544        421.72
  1195       0.0499        421.72
  1196       0.0456        421.73
  1197       0.0417        421.73
  1198       0.0387        421.73
  1199       0.0364        418.30
  1200       0.0350        409.11
  1201       0.0347        395.18
  1202       0.0344        371.33
  1203       0.9820        365.34
  1204       1.5732        410.21
  1205       0.0458        353.41
  1206       0.0424        376.39
  1207       0.0393        389.46
  1208       0.0368        398.08
  1209       0.0347        401.30
  1210       0.0329        401.30
  1211       0.0312        401.30
  1212       0.0287        401.30
  1213       0.0258        398.08
  1214       0.0239        389.47
  1215       0.0225        376.40
  1216       0.0216        353.41
  1217       0.6056        426.64
  1218       0.9174        453.44
  1219       0.0222        336.32
  1220       0.0197        358.12
  1221       0.0177        371.02
  1222       0.0165        376.14
  1223       0.0161        371.02
  1224       0.0170        358.74
  1225       0.0158        337.68
  1226       0.3962        340.02
  1227       3.6926        358.87
  1228       0.1011        353.91
  1229       0.0841        385.98
  1230       0.0593        386.79
  1231       0.0387        354.94
  1232       0.6177        446.50
Average Sensitivity 1.5793
Model inversion constraint
0
Data inversion constraint
0

Inversion settings
Initial damping factor (0.01 to 1.00)
0.1500
Minimum damping factor (0.001 to 0.75)
0.0200
Line search option (0=Never, 1=Sometimes, 2=Always)
2
Convergence limit for relative change in RMS error in percent (0.1 to 20)
5.0000
Minimum change in RMS error for line search in percent (0.5 to 100)
0.5000
Number of iterations (1 to 30)
7
Vertical to horizontal flatness filter ratio (0.25 to 4.0)
1.0000
Model for increase in thickness of layers(0=default 10, 1=default 25, 2=user defined)
2
Number of nodes between adjacent electrodes (2 or 4)
4
Flatness filter type, Include smoothing of model resistivity (0=model changes only,1=directly on model)
1
Reduce number of topographical datum points? (0=No,1=Yes. Recommend leave at 0)
0
Carry out topography modeling? (0=No,1=Yes)
1
Type of topography trend removal (0=Average,1=Least-squares,2=End to end)
2
Type of Jacobian matrix calculation (0=Quasi-Newton, 1=Gauss-Newton, 2=Mixed)
1
Increase of damping factor with depth (1.0 to 2.0)
1.0500
Type of topographical modeling (0=None, 1=No longer supported so do not use, 2=uniform distorted FEM, 3=underwater, 4=damped FEM, 5=FEM with inverse Swartz-Christoffel)
0
Robust data constrain? (0=No, 1=Yes)
0
Cutoff factor for data constrain (0.0001 to 0.1))
0.0500
Robust model constrain? (0=No, 1=Yes)
0
Cutoff factor for model constrain (0.0001 to 1.0)
0.0050
Allow number of model parameters to exceed datum points?  (0=No, 1=Yes)
1
Use extended model? (0=No, 1=Yes)
0
Reduce effect of side blocks? (0=No, 1=Slight, 2=Severe, 3=Very Severe)
1
Type of mesh (0=Normal,1=Fine,2=Finest)
0
Optimise damping factor? (0=No, 1=Yes)
1
Time-lapse inversion constrain (0=None,1=Least-squares,2=Smooth,3=Robust)
3
Type of time-lapse inversion method (0=Simultaneous,1=Sequential)
0
Thickness of first layer (0.25 to 1.0)
0.3750
Factor to increase thickness layer with depth (1.0 to 1.25)
1.1000
USE FINITE ELEMENT METHOD (YES=1,NO=0)
0
WIDTH OF BLOCKS (1=NORMAL WIDTH, 2=DOUBLE, 3=TRIPLE, 4=QUADRAPLE, 5=QUINTIPLE)
1
MAKE SURE BLOCKS HAVE THE SAME WIDTH (YES=1,NO=0)
1
RMS CONVERGENCE LIMIT (IN PERCENT)
0.050
USE LOGARITHM OF APPARENT RESISTIVITY (0=USE LOG OF APPARENT RESISTIVITY, 1=USE RESISTANCE VALUES, 2=USE APPARENT RESISTIVITY)
0
TYPE OF IP INVERSION METHOD (0=CONCURRENT,1=SEQUENTIAL)
0
PROCEED AUTOMATICALLY FOR SEQUENTIAL METHOD (1=YES,0=NO)
0
IP DAMPING FACTOR (0.01 to 1.0)
0.250
USE AUTOMATIC IP DAMPING FACTOR (YES=1,NO=0)
0
CUTOFF FACTOR FOR BOREHOLE DATA (0.0005 to 0.02)
0.00010
TYPE OF CROSS-BOREHOLE MODEL (0=normal,1=halfsize)
0
LIMIT RESISTIVITY VALUES(0=No,1=Yes)
0
Upper limit factor (10-50)
50.000
Lower limit factor (0.02 to 0.1)
0.020
Type of reference resistivity (0=average,1=first iteration)
0
Model refinement (1.0=Normal,0.5=Half-width cells)
1.00
Combined Combined Marquardt and Occam inversion (0=Not used,1=used)
0
Type of optimisation method (0=Gauss-Newton,2=Incomplete GN)
2
Convergence limit for Incomplete Gauss-Newton method (0.005 to 0.05)
0.005
Use data compression with Incomplete Gauss-Newton (0=No,1=Yes)
0
Use reference model in inversion (0=No,1=Yes)
1
Damping factor for reference model (0.0 to 0.3)
0.01000
Use fast method to calculate Jacobian matrix. (0=No,1=Yes)
0
Use higher damping for first layer? (0=No,1=Yes)
1
Extra damping factor for first layer (1.0 to 100.0)
5.00000
Type of finite-element method (0=Triangular,1=Trapezoidal elements)
1
Factor to increase model depth range (1.0 to 5.0)
1.050
Reduce model variations near borehole (0=No, 1=Yes)
0
Factor to control the degree variations near the boreholes are reduced (2 to 100)
5.0
Factor to control variation of borehole damping factor with distance (0.5 to 5.0)
1.0
Floating electrodes survey inversion method (0=use fixed water layer, 1=Incorporate water layer into the model)
1
Resistivity variation within water layer (0=allow resistivity to vary freely,1=minimise variation)
1
Use sparse inversion method for very long survey lines (0=No, 1=Yes)
0
Optimize Jacobian matrix calculation (0=No, 1=Yes)
0
Automatically switch electrodes for negative geometric factor (0=No, 1=Yes)
1
Force resistance value to be consistant with the geometric factor (0=No, 1=Yes)
0
Shift the electrodes to round up positions of electrodes (0=No, 1=Yes)
0
Use difference of measurements in time-lapse inversion (0=No,1=Yes)
1
Use active constraint balancing (0=No,1=Yes)
0
Type of active constraints (0=Normal,1=Reverse)
0
Lower damping factor limit for active constraints 
0.4000
Upper damping factor limit for active constraints 
2.5000
Water resistivity variation damping factor
8.0000

Mean Error 0.2929
Average absolute error 0.7537
Standard deviation of error distribution 1.0313
Error Distribution
    105.0000,      5.0000,  1.00000,    15.44,     6.06,  0.9344
    110.0000,      5.0000,  1.00000,    10.18,     5.46,  0.6240
    115.0000,      5.0000,  1.00000,     6.76,     3.70,  0.6010
    120.0000,      5.0000,  1.00000,   241.04,   248.94, -0.0322
    130.0000,      5.0000,  1.00000,   413.82,   126.49,  1.1853
    135.0000,      5.0000,  1.00000,    61.29,    96.88, -0.4577
    140.0000,      5.0000,  1.00000,    11.16,    19.92, -0.5794
    145.0000,      5.0000,  1.00000,    13.65,    22.41, -0.4957
    150.0000,      5.0000,  1.00000,    13.23,    16.89, -0.2443
    155.0000,      5.0000,  1.00000,    19.45,     8.50,  0.8278
    160.0000,      5.0000,  1.00000,    20.09,    10.81,  0.6197
    165.0000,      5.0000,  1.00000,    19.25,    17.84,  0.0765
    170.0000,      5.0000,  1.00000,     8.68,     9.33, -0.0728
    175.0000,      5.0000,  1.00000,    12.26,    10.34,  0.1702
    180.0000,      5.0000,  1.00000,    12.91,     9.55,  0.3013
    185.0000,      5.0000,  1.00000,     7.52,     9.48, -0.2311
    190.0000,      5.0000,  1.00000,    16.00,     7.80,  0.7190
    195.0000,      5.0000,  1.00000,    17.79,    10.41,  0.5364
    200.0000,      5.0000,  1.00000,    18.45,     8.79,  0.7413
    205.0000,      5.0000,  1.00000,    17.32,    12.23,  0.3477
    210.0000,      5.0000,  1.00000,    13.28,     7.28,  0.6007
    215.0000,      5.0000,  1.00000,    17.61,     8.96,  0.6754
    220.0000,      5.0000,  1.00000,    12.86,    10.48,  0.2051
    225.0000,      5.0000,  1.00000,    14.13,     9.65,  0.3813
    230.0000,      5.0000,  1.00000,    27.96,    12.62,  0.7952
    235.0000,      5.0000,  1.00000,    28.10,    10.00,  1.0332
    240.0000,      5.0000,  1.00000,    21.66,    10.35,  0.7386
    245.0000,      5.0000,  1.00000,    21.59,     9.44,  0.8269
    250.0000,      5.0000,  1.00000,    18.62,     6.03,  1.1282
    255.0000,      5.0000,  1.00000,    14.48,     4.47,  1.1743
    260.0000,      5.0000,  1.00000,    11.51,     3.97,  1.0644
    100.0000,      5.0000,  2.00000,     7.59,     4.69,  0.4816
    105.0000,      5.0000,  2.00000,     4.47,     4.51, -0.0085
    110.0000,      5.0000,  2.00000,     0.33,     1.43, -1.4790
    115.0000,      5.0000,  2.00000,    41.55,    13.83,  1.0998
    130.0000,      5.0000,  2.00000,   145.59,   154.37, -0.0586
    155.0000,      5.0000,  2.00000,     0.21,     2.65, -2.5360
    185.0000,      5.0000,  2.00000,     6.86,     3.70,  0.6164
    190.0000,      5.0000,  2.00000,     6.07,     5.35,  0.1253
    195.0000,      5.0000,  2.00000,     7.69,     6.93,  0.1049
    200.0000,      5.0000,  2.00000,     9.66,     7.00,  0.3213
    205.0000,      5.0000,  2.00000,     7.65,     5.05,  0.4161
    210.0000,      5.0000,  2.00000,     6.18,     7.67, -0.2163
    215.0000,      5.0000,  2.00000,    20.53,    12.03,  0.5345
    220.0000,      5.0000,  2.00000,     4.20,     4.46, -0.0603
    225.0000,      5.0000,  2.00000,     5.90,     4.12,  0.3590
    230.0000,      5.0000,  2.00000,     9.06,     6.71,  0.3006
    235.0000,      5.0000,  2.00000,     8.13,     6.06,  0.2944
    240.0000,      5.0000,  2.00000,     7.19,     6.14,  0.1575
    245.0000,      5.0000,  2.00000,     5.59,     4.50,  0.2172
    250.0000,      5.0000,  2.00000,     3.63,     3.33,  0.0874
    255.0000,      5.0000,  2.00000,     3.99,     3.55,  0.1176
    260.0000,      5.0000,  2.00000,     1.72,     2.06, -0.1769
    265.0000,      5.0000,  2.00000,     3.17,     3.25, -0.0253
    270.0000,      5.0000,  2.00000,     1.75,     1.47,  0.1758
    275.0000,      5.0000,  2.00000,     1.41,     1.63, -0.1445
    280.0000,      5.0000,  2.00000,     2.25,     2.82, -0.2274
    285.0000,      5.0000,  2.00000,     1.76,     1.57,  0.1166
     10.0000,     10.0000,  1.00000,   304.93,    25.33,  2.4882
     20.0000,     10.0000,  1.00000,     3.56,     6.11, -0.5413
     30.0000,     10.0000,  1.00000,     4.27,     3.53,  0.1913
     40.0000,     10.0000,  1.00000,     5.00,     6.04, -0.1900
     50.0000,     10.0000,  1.00000,     4.48,     4.82, -0.0715
     60.0000,     10.0000,  1.00000,     2.62,     5.42, -0.7259
     70.0000,     10.0000,  1.00000,     2.99,     3.17, -0.0585
     80.0000,     10.0000,  1.00000,     3.51,     2.51,  0.3333
     90.0000,     10.0000,  1.00000,     7.36,     5.10,  0.3663
    100.0000,     10.0000,  1.00000,     6.17,     4.43,  0.3304
    105.0000,     10.0000,  1.00000,     0.34,     3.60, -2.3723
    110.0000,     10.0000,  1.00000,     3.83,     4.39, -0.1377
    115.0000,     10.0000,  1.00000,    25.67,     9.70,  0.9729
    120.0000,     10.0000,  1.00000,    70.52,    30.56,  0.8362
    130.0000,     10.0000,  1.00000,   232.77,   107.39,  0.7735
    140.0000,     10.0000,  1.00000,     2.70,     2.93, -0.0819
    155.0000,     10.0000,  1.00000,     0.66,     2.48, -1.3187
    160.0000,     10.0000,  1.00000,     3.07,     4.91, -0.4700
    165.0000,     10.0000,  1.00000,     1.27,     2.71, -0.7600
    170.0000,     10.0000,  1.00000,     0.92,     2.43, -0.9658
    180.0000,     10.0000,  1.00000,     3.05,     4.37, -0.3590
    185.0000,     10.0000,  1.00000,     4.07,     3.24,  0.2288
    190.0000,     10.0000,  1.00000,     4.94,     4.67,  0.0577
    195.0000,     10.0000,  1.00000,     6.92,     6.32,  0.0914
    200.0000,     10.0000,  1.00000,     7.85,     5.51,  0.3539
    205.0000,     10.0000,  1.00000,     6.09,     4.98,  0.2024
    210.0000,     10.0000,  1.00000,     6.99,     8.38, -0.1817
    215.0000,     10.0000,  1.00000,    15.39,     9.50,  0.4818
    220.0000,     10.0000,  1.00000,     5.17,     3.64,  0.3491
    225.0000,     10.0000,  1.00000,     5.28,     3.57,  0.3923
    230.0000,     10.0000,  1.00000,     7.99,     5.81,  0.3177
    235.0000,     10.0000,  1.00000,     7.45,     5.17,  0.3660
    240.0000,     10.0000,  1.00000,     6.12,     4.96,  0.2107
    245.0000,     10.0000,  1.00000,     5.64,     3.73,  0.4125
    250.0000,     10.0000,  1.00000,     3.68,     3.10,  0.1724
    255.0000,     10.0000,  1.00000,     2.57,     3.05, -0.1693
    260.0000,     10.0000,  1.00000,     2.32,     2.45, -0.0523
    265.0000,     10.0000,  1.00000,     2.65,     2.45,  0.0802
    270.0000,     10.0000,  1.00000,     2.06,     1.42,  0.3705
    275.0000,     10.0000,  1.00000,     2.21,     1.79,  0.2148
    280.0000,     10.0000,  1.00000,     2.58,     2.49,  0.0363
    290.0000,     10.0000,  1.00000,     2.58,     1.76,  0.3846
    300.0000,     10.0000,  1.00000,     2.55,     1.61,  0.4601
    310.0000,     10.0000,  1.00000,     4.08,     3.43,  0.1736
    320.0000,     10.0000,  1.00000,     3.42,     2.65,  0.2565
    100.0000,      5.0000,  3.00000,     2.58,     3.92, -0.4166
    110.0000,      5.0000,  3.00000,    32.11,    10.31,  1.1355
    115.0000,      5.0000,  3.00000,     1.73,     1.45,  0.1775
    120.0000,      5.0000,  3.00000,   586.56,    29.41,  2.9929   ***
    195.0000,      5.0000,  3.00000,     4.21,     5.10, -0.1912
    205.0000,      5.0000,  3.00000,     1.87,     4.83, -0.9486
    210.0000,      5.0000,  3.00000,     7.08,     9.81, -0.3258
    215.0000,      5.0000,  3.00000,     3.38,     4.46, -0.2772
    220.0000,      5.0000,  3.00000,     0.81,     2.01, -0.9038
    230.0000,      5.0000,  3.00000,     3.56,     4.01, -0.1202
    235.0000,      5.0000,  3.00000,     2.57,     3.39, -0.2773
    240.0000,      5.0000,  3.00000,     2.43,     2.60, -0.0679
    245.0000,      5.0000,  3.00000,     2.07,     2.19, -0.0549
    250.0000,      5.0000,  3.00000,     2.15,     2.65, -0.2096
    260.0000,      5.0000,  3.00000,     1.17,     3.23, -1.0149
    105.0000,      5.0000,  4.00000,    34.59,    12.59,  1.0111
    115.0000,      5.0000,  4.00000,     0.31,     1.27, -1.4118
    120.0000,      5.0000,  4.00000,    66.92,    26.49,  0.9269
    205.0000,      5.0000,  4.00000,     5.25,     5.91, -0.1196
    210.0000,      5.0000,  4.00000,     3.48,     3.34,  0.0398
    215.0000,      5.0000,  4.00000,     1.27,     2.01, -0.4579
    225.0000,      5.0000,  4.00000,     1.31,     1.73, -0.2795
    230.0000,      5.0000,  4.00000,     1.95,     2.32, -0.1718
    235.0000,      5.0000,  4.00000,     0.70,     1.44, -0.7212
    240.0000,      5.0000,  4.00000,     1.63,     1.25,  0.2674
    245.0000,      5.0000,  4.00000,     2.35,     2.01,  0.1553
    255.0000,      5.0000,  4.00000,     2.97,     3.60, -0.1918
    275.0000,      5.0000,  4.00000,     0.74,     1.39, -0.6332
      0.0000,     10.0000,  2.00000,     2.16,    16.79, -2.0499
     10.0000,     10.0000,  2.00000,     1.44,     1.15,  0.2262
     20.0000,     10.0000,  2.00000,     2.24,     0.86,  0.9520
     30.0000,     10.0000,  2.00000,     0.61,     2.16, -1.2686
     40.0000,     10.0000,  2.00000,     3.24,     3.90, -0.1849
     50.0000,     10.0000,  2.00000,     2.10,     2.62, -0.2233
     70.0000,     10.0000,  2.00000,     0.51,     2.01, -1.3644
     80.0000,     10.0000,  2.00000,     2.38,     2.38,  0.0016
     90.0000,     10.0000,  2.00000,     2.81,     2.56,  0.0942
    100.0000,     10.0000,  2.00000,     2.44,     5.61, -0.8305
    105.0000,     10.0000,  2.00000,    22.07,     8.01,  1.0136
    110.0000,     10.0000,  2.00000,     1.37,     0.97,  0.3450
    115.0000,     10.0000,  2.00000,     0.79,     1.38, -0.5596
    120.0000,     10.0000,  2.00000,   114.88,    16.68,  1.9297
    180.0000,     10.0000,  2.00000,     1.44,     1.06,  0.3001
    200.0000,     10.0000,  2.00000,     2.21,     2.54, -0.1382
    205.0000,     10.0000,  2.00000,     5.97,     4.32,  0.3228
    210.0000,     10.0000,  2.00000,     5.16,     2.62,  0.6802
    215.0000,     10.0000,  2.00000,     3.10,     1.89,  0.4946
    220.0000,     10.0000,  2.00000,     0.79,     1.48, -0.6267
    225.0000,     10.0000,  2.00000,     1.12,     1.50, -0.2910
    230.0000,     10.0000,  2.00000,     2.86,     1.80,  0.4618
    235.0000,     10.0000,  2.00000,     1.26,     1.17,  0.0761
    240.0000,     10.0000,  2.00000,     2.08,     1.35,  0.4312
    245.0000,     10.0000,  2.00000,     1.50,     1.94, -0.2550
    250.0000,     10.0000,  2.00000,     1.85,     2.65, -0.3566
    255.0000,     10.0000,  2.00000,     2.76,     2.52,  0.0916
    260.0000,     10.0000,  2.00000,     1.16,     0.86,  0.3034
    265.0000,     10.0000,  2.00000,     1.45,     1.06,  0.3125
    270.0000,     10.0000,  2.00000,     1.43,     1.56, -0.0857
    280.0000,     10.0000,  2.00000,     2.49,     1.64,  0.4133
    290.0000,     10.0000,  2.00000,     1.49,     1.23,  0.1908
    300.0000,     10.0000,  2.00000,     3.35,     3.59, -0.0683
    310.0000,     10.0000,  2.00000,     2.50,     2.55, -0.0192
    320.0000,     10.0000,  2.00000,     2.42,     2.18,  0.1058
    330.0000,     10.0000,  2.00000,     2.45,     2.74, -0.1148
    340.0000,     10.0000,  2.00000,     2.36,     1.45,  0.4910
    350.0000,     10.0000,  2.00000,     1.68,     1.28,  0.2663
    360.0000,     10.0000,  2.00000,     4.63,     3.72,  0.2187
    370.0000,     10.0000,  2.00000,     1.47,     0.92,  0.4689
      0.0000,     20.0000,  1.00000,   371.98,    11.56,  3.4714   ***
     10.0000,     20.0000,  1.00000,     1.99,     1.03,  0.6563
     20.0000,     20.0000,  1.00000,     2.54,     1.16,  0.7801
     30.0000,     20.0000,  1.00000,     2.81,     2.22,  0.2348
     40.0000,     20.0000,  1.00000,     2.58,     3.27, -0.2369
     50.0000,     20.0000,  1.00000,     1.96,     2.12, -0.0779
     60.0000,     20.0000,  1.00000,     0.78,     2.02, -0.9503
     70.0000,     20.0000,  1.00000,     1.68,     2.07, -0.2043
     80.0000,     20.0000,  1.00000,     1.90,     1.96, -0.0325
     90.0000,     20.0000,  1.00000,     3.03,     2.78,  0.0861
    100.0000,     20.0000,  1.00000,     2.25,     4.04, -0.5871
    105.0000,     20.0000,  1.00000,    16.48,     5.74,  1.0549
    110.0000,     20.0000,  1.00000,     2.91,     0.94,  1.1324
    115.0000,     20.0000,  1.00000,     2.52,     0.97,  0.9517
    120.0000,     20.0000,  1.00000,    83.57,    11.20,  2.0100
    175.0000,     20.0000,  1.00000,     0.07,     0.80, -2.4521
    190.0000,     20.0000,  1.00000,     1.29,     1.46, -0.1186
    195.0000,     20.0000,  1.00000,     2.10,     1.56,  0.2988
    200.0000,     20.0000,  1.00000,     2.51,     1.95,  0.2501
    205.0000,     20.0000,  1.00000,     5.84,     3.19,  0.6048
    210.0000,     20.0000,  1.00000,     4.65,     2.17,  0.7608
    215.0000,     20.0000,  1.00000,     3.61,     1.68,  0.7628
    220.0000,     20.0000,  1.00000,     0.33,     1.25, -1.3403
    225.0000,     20.0000,  1.00000,     2.56,     1.18,  0.7753
    230.0000,     20.0000,  1.00000,     2.97,     1.52,  0.6730
    235.0000,     20.0000,  1.00000,     1.68,     1.27,  0.2758
    240.0000,     20.0000,  1.00000,     2.53,     1.72,  0.3867
    245.0000,     20.0000,  1.00000,     2.60,     2.13,  0.2004
    250.0000,     20.0000,  1.00000,     1.90,     2.08, -0.0906
    255.0000,     20.0000,  1.00000,     3.15,     2.09,  0.4111
    260.0000,     20.0000,  1.00000,     1.89,     0.97,  0.6653
    270.0000,     20.0000,  1.00000,     1.28,     1.40, -0.0869
    280.0000,     20.0000,  1.00000,     1.47,     1.54, -0.0491
    290.0000,     20.0000,  1.00000,     2.34,     1.93,  0.1909
    300.0000,     20.0000,  1.00000,     3.40,     3.17,  0.0686
    310.0000,     20.0000,  1.00000,     2.19,     2.27, -0.0375
    320.0000,     20.0000,  1.00000,     2.96,     1.97,  0.4060
    330.0000,     20.0000,  1.00000,     1.29,     2.22, -0.5432
    340.0000,     20.0000,  1.00000,     2.55,     1.51,  0.5215
    350.0000,     20.0000,  1.00000,     3.46,     1.77,  0.6733
    360.0000,     20.0000,  1.00000,     5.10,     2.78,  0.6078
    100.0000,      5.0000,  5.00000,    50.64,    11.48,  1.4844
    210.0000,      5.0000,  5.00000,     0.26,     1.52, -1.7771
    230.0000,      5.0000,  5.00000,     0.70,     1.03, -0.3868
    250.0000,      5.0000,  5.00000,     3.98,     3.73,  0.0649
    255.0000,      5.0000,  5.00000,     0.23,     0.89, -1.3426
    230.0000,      5.0000,  6.00000,     0.07,     0.64, -2.1545
    245.0000,      5.0000,  6.00000,     4.08,     3.71,  0.0950
    100.0000,     25.0000,  1.00000,    16.18,     4.45,  1.2904
    105.0000,     25.0000,  1.00000,     1.94,     0.93,  0.7376
    110.0000,     25.0000,  1.00000,     2.02,     0.69,  1.0773
    115.0000,     25.0000,  1.00000,     1.44,     0.63,  0.8297
    195.0000,     25.0000,  1.00000,     2.07,     1.23,  0.5165
    200.0000,     25.0000,  1.00000,     3.00,     1.44,  0.7368
    205.0000,     25.0000,  1.00000,     4.34,     1.22,  1.2703
    210.0000,     25.0000,  1.00000,     3.90,     1.22,  1.1615
    215.0000,     25.0000,  1.00000,     1.52,     1.23,  0.2070
    220.0000,     25.0000,  1.00000,     0.35,     0.96, -1.0030
    225.0000,     25.0000,  1.00000,     0.58,     0.94, -0.4810
    230.0000,     25.0000,  1.00000,     2.86,     1.39,  0.7214
    235.0000,     25.0000,  1.00000,     1.83,     1.44,  0.2342
    240.0000,     25.0000,  1.00000,     2.06,     1.74,  0.1698
    245.0000,     25.0000,  1.00000,     2.53,     1.96,  0.2570
    250.0000,     25.0000,  1.00000,     3.24,     1.97,  0.4975
      0.0000,     10.0000,  3.00000,     0.04,     1.09, -3.2022   ***
     10.0000,     10.0000,  3.00000,     0.01,     0.80, -4.7382   ***
     20.0000,     10.0000,  3.00000,     0.29,     1.76, -1.8208
     30.0000,     10.0000,  3.00000,     3.92,     2.35,  0.5131
     50.0000,     10.0000,  3.00000,     1.08,     1.12, -0.0286
     60.0000,     10.0000,  3.00000,     2.67,     1.72,  0.4365
     80.0000,     10.0000,  3.00000,     1.12,     1.13, -0.0070
     90.0000,     10.0000,  3.00000,     2.21,     3.22, -0.3791
    110.0000,     10.0000,  3.00000,     3.92,     0.88,  1.4942
    210.0000,     10.0000,  3.00000,     0.37,     1.29, -1.2419
    230.0000,     10.0000,  3.00000,     2.13,     0.94,  0.8127
    240.0000,     10.0000,  3.00000,     2.72,     2.45,  0.1070
    250.0000,     10.0000,  3.00000,     1.03,     0.96,  0.0664
    270.0000,     10.0000,  3.00000,     0.58,     1.07, -0.6136
    280.0000,     10.0000,  3.00000,     1.02,     1.33, -0.2610
    290.0000,     10.0000,  3.00000,     3.45,     3.34,  0.0318
    300.0000,     10.0000,  3.00000,     0.98,     2.34, -0.8753
    310.0000,     10.0000,  3.00000,     2.43,     1.71,  0.3477
    320.0000,     10.0000,  3.00000,     0.98,     1.55, -0.4621
    100.0000,     15.0000,  2.00000,     0.35,     1.07, -1.1160
    105.0000,     15.0000,  2.00000,     0.49,     0.97, -0.6850
    110.0000,     15.0000,  2.00000,     0.07,     0.68, -2.2711
    115.0000,     15.0000,  2.00000,     0.35,     0.15,  0.8735
    205.0000,     15.0000,  2.00000,     1.31,     0.91,  0.3647
    210.0000,     15.0000,  2.00000,     0.91,     1.19, -0.2651
    230.0000,     15.0000,  2.00000,     0.99,     1.15, -0.1558
    235.0000,     15.0000,  2.00000,     1.27,     1.98, -0.4435
    240.0000,     15.0000,  2.00000,     1.38,     2.04, -0.3872
    245.0000,     15.0000,  2.00000,     2.31,     2.13,  0.0819
    250.0000,     15.0000,  2.00000,     1.47,     1.11,  0.2851
    255.0000,     15.0000,  2.00000,     1.47,     1.17,  0.2338
    240.0000,      5.0000,  7.00000,     4.38,     3.47,  0.2327
      0.0000,     30.0000,  1.00000,     4.56,     1.35,  1.2186
     10.0000,     30.0000,  1.00000,     2.40,     1.49,  0.4778
     20.0000,     30.0000,  1.00000,     1.64,     1.81, -0.0963
     30.0000,     30.0000,  1.00000,     7.21,     1.80,  1.3884
     40.0000,     30.0000,  1.00000,     2.52,     1.62,  0.4427
     50.0000,     30.0000,  1.00000,     2.39,     1.32,  0.5896
     70.0000,     30.0000,  1.00000,     2.16,     1.70,  0.2401
     80.0000,     30.0000,  1.00000,     0.34,     1.10, -1.1787
     90.0000,     30.0000,  1.00000,     2.39,     1.95,  0.1999
    100.0000,     30.0000,  1.00000,     2.39,     0.78,  1.1178
    105.0000,     30.0000,  1.00000,     1.08,     0.71,  0.4127
    110.0000,     30.0000,  1.00000,     3.20,     0.59,  1.6839
    115.0000,     30.0000,  1.00000,     2.47,     0.40,  1.8152
    120.0000,     30.0000,  1.00000,     0.25,     0.47, -0.6458
    195.0000,     30.0000,  1.00000,     1.68,     0.97,  0.5482
    200.0000,     30.0000,  1.00000,     0.01,     0.67, -4.5543   ***
    205.0000,     30.0000,  1.00000,     2.24,     0.76,  1.0754
    210.0000,     30.0000,  1.00000,     2.01,     1.01,  0.6903
    225.0000,     30.0000,  1.00000,     1.41,     1.08,  0.2649
    230.0000,     30.0000,  1.00000,     2.34,     1.43,  0.4937
    235.0000,     30.0000,  1.00000,     1.22,     1.65, -0.3024
    240.0000,     30.0000,  1.00000,     1.84,     1.71,  0.0726
      0.0000,     10.0000,  4.00000,     0.95,     1.03, -0.0802
     20.0000,     10.0000,  4.00000,     0.78,     2.19, -1.0381
     30.0000,     10.0000,  4.00000,     0.97,     1.45, -0.4037
     40.0000,     10.0000,  4.00000,     1.96,     0.99,  0.6799
     50.0000,     10.0000,  4.00000,     1.09,     1.40, -0.2553
     80.0000,     10.0000,  4.00000,     0.50,     1.63, -1.1792
    100.0000,     10.0000,  4.00000,     4.20,     1.00,  1.4390
    230.0000,     10.0000,  4.00000,     2.11,     2.60, -0.2078
    235.0000,     10.0000,  4.00000,     2.18,     2.29, -0.0488
    240.0000,     10.0000,  4.00000,     0.47,     0.87, -0.6157
    245.0000,     10.0000,  4.00000,     0.78,     1.23, -0.4541
    280.0000,     10.0000,  4.00000,     2.18,     3.88, -0.5736
    310.0000,     10.0000,  4.00000,     1.13,     1.12,  0.0051
    320.0000,     10.0000,  4.00000,     1.41,     0.62,  0.8171
    330.0000,     10.0000,  4.00000,     1.87,     2.01, -0.0760
    340.0000,     10.0000,  4.00000,     5.29,     3.59,  0.3870
    100.0000,     35.0000,  1.00000,     1.47,     0.71,  0.7269
    105.0000,     35.0000,  1.00000,     2.63,     0.82,  1.1701
    110.0000,     35.0000,  1.00000,     1.03,     0.48,  0.7566
    115.0000,     35.0000,  1.00000,     2.35,     0.45,  1.6554
    195.0000,     35.0000,  1.00000,     0.91,     0.54,  0.5185
    200.0000,     35.0000,  1.00000,     0.60,     0.56,  0.0736
    205.0000,     35.0000,  1.00000,     0.88,     0.77,  0.1267
    210.0000,     35.0000,  1.00000,     1.97,     1.09,  0.5936
    225.0000,     35.0000,  1.00000,     1.20,     1.23, -0.0234
    230.0000,     35.0000,  1.00000,     2.46,     1.64,  0.4022
      0.0000,     20.0000,  2.00000,     0.77,     1.60, -0.7309
     20.0000,     20.0000,  2.00000,     0.63,     1.85, -1.0772
     30.0000,     20.0000,  2.00000,     1.47,     1.25,  0.1644
     50.0000,     20.0000,  2.00000,     6.74,     1.53,  1.4816
     60.0000,     20.0000,  2.00000,     1.13,     1.55, -0.3165
     90.0000,     20.0000,  2.00000,     1.12,     0.68,  0.4961
    100.0000,     20.0000,  2.00000,     5.43,     0.66,  2.1131
    110.0000,     20.0000,  2.00000,     1.20,     0.31,  1.3586
    210.0000,     20.0000,  2.00000,     1.36,     0.72,  0.6279
    230.0000,     20.0000,  2.00000,     2.11,     1.91,  0.1005
    240.0000,     20.0000,  2.00000,     1.03,     0.98,  0.0475
    250.0000,     20.0000,  2.00000,     2.03,     1.14,  0.5804
    260.0000,     20.0000,  2.00000,     0.66,     0.84, -0.2433
    280.0000,     20.0000,  2.00000,     3.84,     3.22,  0.1747
    290.0000,     20.0000,  2.00000,     2.20,     1.69,  0.2635
    300.0000,     20.0000,  2.00000,     2.53,     1.20,  0.7418
    330.0000,     20.0000,  2.00000,     4.39,     2.93,  0.4032
    340.0000,     20.0000,  2.00000,     4.84,     2.55,  0.6403
    120.0000,     15.0000,  3.00000,    10.25,     0.95,  2.3789
    230.0000,     15.0000,  3.00000,     3.36,     1.98,  0.5292
    115.0000,      5.0000, 10.00000,    10.33,     0.80,  2.5620
      0.0000,     40.0000,  1.00000,     2.33,     1.83,  0.2455
     10.0000,     40.0000,  1.00000,    10.80,     1.87,  1.7538
     20.0000,     40.0000,  1.00000,     1.57,     1.67, -0.0675
     30.0000,     40.0000,  1.00000,     2.13,     1.48,  0.3613
     40.0000,     40.0000,  1.00000,     2.82,     1.31,  0.7678
     60.0000,     40.0000,  1.00000,     1.94,     1.34,  0.3739
     70.0000,     40.0000,  1.00000,     1.65,     1.07,  0.4366
     80.0000,     40.0000,  1.00000,     0.19,     0.98, -1.6527
     90.0000,     40.0000,  1.00000,     2.46,     0.62,  1.3744
    100.0000,     40.0000,  1.00000,     2.60,     0.84,  1.1301
    105.0000,     40.0000,  1.00000,     1.47,     0.55,  0.9901
    110.0000,     40.0000,  1.00000,     2.17,     0.52,  1.4396
    115.0000,     40.0000,  1.00000,     2.07,     0.53,  1.3693
    120.0000,     40.0000,  1.00000,     0.11,     0.53, -1.5908
    200.0000,     40.0000,  1.00000,     0.37,     0.74, -0.6833
    205.0000,     40.0000,  1.00000,     0.25,     0.85, -1.2108
    210.0000,     40.0000,  1.00000,     1.14,     1.01,  0.1211
    230.0000,     40.0000,  1.00000,     2.87,     1.60,  0.5812
    240.0000,     40.0000,  1.00000,     2.62,     0.93,  1.0345
    250.0000,     40.0000,  1.00000,     2.87,     1.33,  0.7683
    260.0000,     40.0000,  1.00000,     2.35,     1.25,  0.6323
    270.0000,     40.0000,  1.00000,     1.93,     1.56,  0.2170
    280.0000,     40.0000,  1.00000,     4.37,     2.49,  0.5634
    290.0000,     40.0000,  1.00000,     1.43,     1.32,  0.0830
    300.0000,     40.0000,  1.00000,     2.12,     1.22,  0.5523
    310.0000,     40.0000,  1.00000,     3.06,     1.57,  0.6669
    320.0000,     40.0000,  1.00000,     3.44,     1.62,  0.7521
     30.0000,     10.0000,  5.00000,     0.06,     0.94, -2.6825   ***
     40.0000,     10.0000,  5.00000,     2.34,     1.58,  0.3925
     50.0000,     10.0000,  5.00000,     2.33,     1.72,  0.3027
     90.0000,     10.0000,  5.00000,     7.02,     1.01,  1.9405
    230.0000,     10.0000,  5.00000,     0.23,     0.88, -1.3219
    270.0000,     10.0000,  5.00000,     4.91,     2.84,  0.5473
    290.0000,     10.0000,  5.00000,     0.93,     1.16, -0.2142
    300.0000,     10.0000,  5.00000,     1.79,     0.89,  0.6941
    320.0000,     10.0000,  5.00000,     4.45,     1.82,  0.8920
    105.0000,     25.0000,  2.00000,     1.29,     0.85,  0.4125
    115.0000,     25.0000,  2.00000,     5.02,     0.81,  1.8245
    225.0000,     25.0000,  2.00000,     2.46,     1.49,  0.5015
    100.0000,     45.0000,  1.00000,     1.83,     0.59,  1.1347
    105.0000,     45.0000,  1.00000,     1.97,     0.58,  1.2226
    110.0000,     45.0000,  1.00000,     2.04,     0.59,  1.2386
    115.0000,     45.0000,  1.00000,     2.40,     0.59,  1.4010
    120.0000,     45.0000,  1.00000,     3.78,     0.59,  1.8513
    210.0000,     45.0000,  1.00000,     0.75,     1.03, -0.3203
    105.0000,      5.0000, 12.00000,     0.61,     1.08, -0.5750
     30.0000,     10.0000,  6.00000,     0.66,     1.79, -1.0009
     40.0000,     10.0000,  6.00000,     0.98,     1.93, -0.6775
     80.0000,     10.0000,  6.00000,    40.54,     1.19,  3.5275   ***
    105.0000,     10.0000,  6.00000,    11.46,     1.79,  1.8559
    230.0000,     10.0000,  6.00000,     1.51,     1.13,  0.2843
    260.0000,     10.0000,  6.00000,     3.27,     2.58,  0.2356
    310.0000,     10.0000,  6.00000,     2.94,     2.05,  0.3620
    320.0000,     10.0000,  6.00000,    10.45,     3.87,  0.9945
      0.0000,     50.0000,  1.00000,     1.87,     2.17, -0.1517
     10.0000,     50.0000,  1.00000,     1.01,     1.85, -0.6054
     20.0000,     50.0000,  1.00000,     1.61,     1.40,  0.1400
     30.0000,     50.0000,  1.00000,     2.52,     1.43,  0.5639
     40.0000,     50.0000,  1.00000,     1.28,     1.37, -0.0710
     50.0000,     50.0000,  1.00000,     3.21,     1.24,  0.9511
     60.0000,     50.0000,  1.00000,     1.16,     0.95,  0.1965
     70.0000,     50.0000,  1.00000,     0.76,     1.02, -0.2958
     80.0000,     50.0000,  1.00000,     2.99,     0.84,  1.2648
     90.0000,     50.0000,  1.00000,     3.12,     0.87,  1.2819
    100.0000,     50.0000,  1.00000,     1.79,     0.62,  1.0678
    105.0000,     50.0000,  1.00000,     1.01,     0.66,  0.4267
    110.0000,     50.0000,  1.00000,     1.45,     0.68,  0.7568
    115.0000,     50.0000,  1.00000,     4.74,     0.67,  1.9610
    320.0000,     20.0000,  3.00000,     7.86,     2.66,  1.0818
     30.0000,     30.0000,  2.00000,     1.92,     1.70,  0.1219
     40.0000,     30.0000,  2.00000,     3.63,     1.46,  0.9098
     50.0000,     30.0000,  2.00000,     1.16,     0.82,  0.3497
     80.0000,     30.0000,  2.00000,     3.91,     0.87,  1.5061
     90.0000,     30.0000,  2.00000,     1.14,     0.90,  0.2380
    100.0000,     30.0000,  2.00000,     1.18,     0.97,  0.2006
    105.0000,     30.0000,  2.00000,     8.70,     0.96,  2.2037
    110.0000,     30.0000,  2.00000,     1.89,     0.76,  0.9110
    115.0000,     30.0000,  2.00000,     0.44,     0.27,  0.4902
    230.0000,     30.0000,  2.00000,     1.27,     0.98,  0.2617
    240.0000,     30.0000,  2.00000,     1.46,     1.32,  0.1050
    250.0000,     30.0000,  2.00000,     2.45,     1.67,  0.3837
    260.0000,     30.0000,  2.00000,     2.68,     1.74,  0.4303
    290.0000,     30.0000,  2.00000,     1.12,     1.13, -0.0075
    300.0000,     30.0000,  2.00000,     3.21,     2.16,  0.3973
    310.0000,     30.0000,  2.00000,     5.76,     2.54,  0.8205
    100.0000,     55.0000,  1.00000,     1.03,     0.72,  0.3560
    105.0000,     55.0000,  1.00000,     1.18,     0.76,  0.4338
    110.0000,     55.0000,  1.00000,     7.81,     0.74,  2.3589
    115.0000,     55.0000,  1.00000,     1.62,     0.61,  0.9751
     30.0000,     10.0000,  7.00000,     0.88,     2.15, -0.8986
     40.0000,     10.0000,  7.00000,     2.71,     0.86,  1.1455
     50.0000,     10.0000,  7.00000,     0.04,     1.31, -3.3982   ***
    250.0000,     10.0000,  7.00000,     8.73,     2.81,  1.1332
    300.0000,     10.0000,  7.00000,     3.49,     2.40,  0.3763
    310.0000,     10.0000,  7.00000,    10.02,     4.25,  0.8567
    320.0000,     10.0000,  7.00000,     0.66,     1.06, -0.4835
      0.0000,     60.0000,  1.00000,     7.97,     1.99,  1.3865
     10.0000,     60.0000,  1.00000,     0.59,     1.52, -0.9462
     30.0000,     60.0000,  1.00000,     2.79,     1.60,  0.5519
     40.0000,     60.0000,  1.00000,     3.28,     1.29,  0.9338
     50.0000,     60.0000,  1.00000,     2.28,     0.99,  0.8335
     60.0000,     60.0000,  1.00000,     0.98,     1.25, -0.2454
     80.0000,     60.0000,  1.00000,     1.22,     0.98,  0.2159
     90.0000,     60.0000,  1.00000,     3.01,     0.73,  1.4154
    100.0000,     60.0000,  1.00000,     2.04,     0.80,  0.9338
    105.0000,     60.0000,  1.00000,     7.02,     0.80,  2.1677
    110.0000,     60.0000,  1.00000,     1.82,     0.70,  0.9557
    115.0000,     60.0000,  1.00000,     0.56,     0.37,  0.4231
    120.0000,     60.0000,  1.00000,     0.34,     0.33,  0.0295
    210.0000,     60.0000,  1.00000,     1.57,     1.41,  0.1052
    230.0000,     60.0000,  1.00000,     3.40,     1.27,  0.9839
    240.0000,     60.0000,  1.00000,     3.19,     1.20,  0.9816
    250.0000,     60.0000,  1.00000,     0.93,     1.31, -0.3363
    260.0000,     60.0000,  1.00000,     1.68,     1.59,  0.0524
    270.0000,     60.0000,  1.00000,     1.67,     1.70, -0.0159
    280.0000,     60.0000,  1.00000,     3.10,     1.86,  0.5128
    100.0000,     35.0000,  2.00000,     0.82,     0.85, -0.0379
    105.0000,     35.0000,  2.00000,     0.49,     0.37,  0.2920
    100.0000,     65.0000,  1.00000,     7.30,     0.87,  2.1294
    105.0000,     65.0000,  1.00000,     2.15,     0.76,  1.0440
    110.0000,     65.0000,  1.00000,     0.20,     0.42, -0.7252
    115.0000,     65.0000,  1.00000,     1.99,     0.39,  1.6383
     30.0000,     20.0000,  4.00000,     1.22,     1.24, -0.0111
     50.0000,     20.0000,  4.00000,     2.50,     0.98,  0.9389
     60.0000,     20.0000,  4.00000,     6.26,     1.09,  1.7491
    230.0000,     20.0000,  4.00000,     1.01,     1.81, -0.5823
    240.0000,     20.0000,  4.00000,     5.01,     2.18,  0.8339
    250.0000,     20.0000,  4.00000,     0.60,     1.17, -0.6645
    290.0000,     20.0000,  4.00000,     8.42,     3.99,  0.7460
    300.0000,     20.0000,  4.00000,     6.89,     3.29,  0.7377
     20.0000,     70.0000,  1.00000,     1.31,     1.53, -0.1572
     30.0000,     70.0000,  1.00000,     3.59,     1.48,  0.8850
     40.0000,     70.0000,  1.00000,     3.35,     1.34,  0.9147
     50.0000,     70.0000,  1.00000,     2.65,     1.25,  0.7518
     70.0000,     70.0000,  1.00000,     3.04,     1.15,  0.9709
     80.0000,     70.0000,  1.00000,     3.49,     0.88,  1.3834
     90.0000,     70.0000,  1.00000,     2.53,     0.92,  1.0077
    100.0000,     70.0000,  1.00000,     2.47,     0.80,  1.1263
    105.0000,     70.0000,  1.00000,     0.98,     0.48,  0.7232
    110.0000,     70.0000,  1.00000,     2.07,     0.45,  1.5326
    115.0000,     70.0000,  1.00000,     0.22,     0.45, -0.7279
    210.0000,     70.0000,  1.00000,     2.63,     1.09,  0.8762
    230.0000,     70.0000,  1.00000,     1.85,     1.19,  0.4417
    240.0000,     70.0000,  1.00000,     0.11,     1.50, -2.6259   ***
    250.0000,     70.0000,  1.00000,     4.91,     2.17,  0.8176
    260.0000,     70.0000,  1.00000,     1.88,     1.75,  0.0719
    280.0000,     40.0000,  2.00000,     2.81,     2.70,  0.0426
    100.0000,     75.0000,  1.00000,     0.35,     0.53, -0.4087
    105.0000,     75.0000,  1.00000,     1.92,     0.50,  1.3511
    110.0000,     75.0000,  1.00000,     0.59,     0.50,  0.1692
     30.0000,     30.0000,  3.00000,     1.68,     1.42,  0.1706
     40.0000,     30.0000,  3.00000,     2.37,     0.94,  0.9298
     50.0000,     30.0000,  3.00000,     7.01,     1.34,  1.6516
     90.0000,     30.0000,  3.00000,     0.88,     0.39,  0.8171
    100.0000,     30.0000,  3.00000,     1.68,     0.47,  1.2685
    110.0000,     30.0000,  3.00000,     0.27,     0.58, -0.7540
     40.0000,     10.0000, 10.00000,    13.78,     2.20,  1.8325
    220.0000,     10.0000, 10.00000,     4.27,     2.90,  0.3882
    280.0000,     10.0000, 10.00000,    20.53,     6.36,  1.1717
      0.0000,     80.0000,  1.00000,     1.87,     1.63,  0.1358
     10.0000,     80.0000,  1.00000,     1.42,     1.68, -0.1671
     20.0000,     80.0000,  1.00000,     2.25,     1.70,  0.2821
     30.0000,     80.0000,  1.00000,     2.80,     1.45,  0.6578
     40.0000,     80.0000,  1.00000,     3.73,     1.36,  1.0098
     50.0000,     80.0000,  1.00000,     2.61,     1.16,  0.8140
     60.0000,     80.0000,  1.00000,     4.63,     1.27,  1.2909
     70.0000,     80.0000,  1.00000,     1.02,     1.04, -0.0129
     80.0000,     80.0000,  1.00000,     3.47,     1.06,  1.1825
     90.0000,     80.0000,  1.00000,     3.13,     0.92,  1.2238
    100.0000,     80.0000,  1.00000,     1.08,     0.53,  0.7163
    105.0000,     80.0000,  1.00000,     0.02,     0.54, -3.2041   ***
    110.0000,     80.0000,  1.00000,     1.37,     0.58,  0.8689
    200.0000,     80.0000,  1.00000,     3.24,     1.01,  1.1677
    230.0000,     80.0000,  1.00000,     3.56,     2.10,  0.5278
    240.0000,     80.0000,  1.00000,     4.13,     2.24,  0.6136
    280.0000,     20.0000,  5.00000,    13.10,     4.24,  1.1292
    100.0000,     85.0000,  1.00000,     1.86,     0.61,  1.1222
     20.0000,     50.0000,  2.00000,     0.04,     1.41, -3.6903   ***
     30.0000,     50.0000,  2.00000,     2.45,     1.73,  0.3465
     40.0000,     50.0000,  2.00000,    10.27,     1.79,  1.7461
     50.0000,     50.0000,  2.00000,     2.17,     1.31,  0.5052
     80.0000,     50.0000,  2.00000,     1.56,     0.59,  0.9786
     90.0000,     50.0000,  2.00000,     4.21,     0.62,  1.9236
    220.0000,     50.0000,  2.00000,     2.81,     1.42,  0.6790
    230.0000,     50.0000,  2.00000,     1.64,     1.45,  0.1221
    240.0000,     50.0000,  2.00000,     0.26,     2.30, -2.1698
    250.0000,     50.0000,  2.00000,     1.62,     2.55, -0.4530
    100.0000,     90.0000,  1.00000,     2.82,     0.80,  1.2531
     20.0000,     10.0000, 12.00000,    25.48,     2.63,  2.2718
    260.0000,     10.0000, 12.00000,    13.35,     6.82,  0.6715
    100.0000,     95.0000,  1.00000,     1.64,     0.87,  0.6367
     20.0000,     20.0000,  6.00000,    16.04,     1.63,  2.2858
     40.0000,     20.0000,  6.00000,     1.10,     2.89, -0.9689
    250.0000,     20.0000,  6.00000,     5.23,     5.69, -0.0850
    260.0000,     20.0000,  6.00000,    26.20,     4.50,  1.7619
    250.0000,     30.0000,  4.00000,     9.11,     4.63,  0.6760
    250.0000,     10.0000, 13.00000,     1.42,     7.61, -1.6827
     20.0000,    100.0000,  1.00000,     2.19,     1.53,  0.3570
     30.0000,    100.0000,  1.00000,     3.51,     1.47,  0.8705
     40.0000,    100.0000,  1.00000,     9.20,     1.53,  1.7949
     50.0000,    100.0000,  1.00000,     3.86,     1.26,  1.1225
     80.0000,    100.0000,  1.00000,     3.12,     0.89,  1.2553
     90.0000,    100.0000,  1.00000,     3.59,     0.91,  1.3773
    100.0000,    100.0000,  1.00000,     1.43,     0.95,  0.4058
    110.0000,    100.0000,  1.00000,     2.66,     0.93,  1.0492
    230.0000,     40.0000,  3.00000,     2.25,     3.21, -0.3574
    240.0000,     40.0000,  3.00000,     0.10,     3.60, -3.5528   ***
     20.0000,     60.0000,  2.00000,     9.29,     1.91,  1.5808
     30.0000,     60.0000,  2.00000,     3.31,     1.59,  0.7315
     40.0000,     60.0000,  2.00000,     4.02,     1.68,  0.8744
     50.0000,     60.0000,  2.00000,     2.56,     1.43,  0.5852
     80.0000,     60.0000,  2.00000,     1.75,     0.89,  0.6741
     90.0000,     60.0000,  2.00000,     1.12,     0.88,  0.2405
    100.0000,     60.0000,  2.00000,     5.03,     1.14,  1.4882
      0.0000,    110.0000,  1.00000,     2.76,     1.65,  0.5120
     10.0000,    110.0000,  1.00000,     0.95,     1.63, -0.5413
     20.0000,    110.0000,  1.00000,     2.27,     1.51,  0.4099
     30.0000,    110.0000,  1.00000,    11.84,     1.70,  1.9388
     40.0000,    110.0000,  1.00000,     4.68,     1.38,  1.2183
     50.0000,    110.0000,  1.00000,     4.32,     1.45,  1.0908
     60.0000,    110.0000,  1.00000,     0.34,     1.45, -1.4473
     80.0000,    110.0000,  1.00000,     4.30,     1.04,  1.4199
     90.0000,    110.0000,  1.00000,     2.56,     1.06,  0.8862
    100.0000,    110.0000,  1.00000,     1.54,     1.06,  0.3725
    110.0000,    110.0000,  1.00000,     1.45,     1.20,  0.1877
    240.0000,     20.0000,  7.00000,    22.71,     5.39,  1.4387
    230.0000,     10.0000, 15.00000,    33.69,     9.03,  1.3165
      0.0000,    120.0000,  1.00000,     1.57,     1.74, -0.1071
     10.0000,    120.0000,  1.00000,     2.43,     1.62,  0.4056
     20.0000,    120.0000,  1.00000,    11.60,     1.73,  1.9033
     30.0000,    120.0000,  1.00000,     3.71,     1.54,  0.8768
     40.0000,    120.0000,  1.00000,     6.57,     1.74,  1.3306
     50.0000,    120.0000,  1.00000,     4.11,     1.54,  0.9779
     60.0000,    120.0000,  1.00000,     1.31,     1.12,  0.1570
     80.0000,    120.0000,  1.00000,     2.98,     1.21,  0.9057
     90.0000,    120.0000,  1.00000,     2.81,     1.33,  0.7483
    100.0000,    120.0000,  1.00000,     4.32,     1.37,  1.1518
    110.0000,    120.0000,  1.00000,     0.60,     1.33, -0.7983
     30.0000,     30.0000,  5.00000,     1.42,     0.74,  0.6464
     40.0000,     30.0000,  5.00000,     2.80,     0.89,  1.1441
     50.0000,     30.0000,  5.00000,     0.37,     1.09, -1.0869
    220.0000,     10.0000, 16.00000,    44.71,     9.70,  1.5279
      0.0000,     70.0000,  2.00000,     5.40,     2.12,  0.9351
     30.0000,     70.0000,  2.00000,     2.94,     1.66,  0.5719
     40.0000,     70.0000,  2.00000,     4.57,     0.97,  1.5490
     50.0000,     70.0000,  2.00000,     2.24,     1.01,  0.8021
     90.0000,     70.0000,  2.00000,     0.33,     1.31, -1.3896
    100.0000,     70.0000,  2.00000,     1.31,     1.32, -0.0108
    210.0000,     20.0000,  8.00000,     1.12,     7.97, -1.9596
    220.0000,     20.0000,  8.00000,    78.61,     6.31,  2.5225
     30.0000,     50.0000,  3.00000,     3.03,     0.95,  1.1638
     40.0000,     50.0000,  3.00000,     3.69,     1.01,  1.3016
     50.0000,     50.0000,  3.00000,     2.34,     1.15,  0.7089
     80.0000,     50.0000,  3.00000,     3.74,     1.49,  0.9196
    100.0000,     50.0000,  3.00000,     0.43,     1.43, -1.1964
      0.0000,    130.0000,  1.00000,     0.10,     1.73, -2.8405   ***
     10.0000,    130.0000,  1.00000,    15.41,     1.84,  2.1246
     20.0000,    130.0000,  1.00000,     5.05,     1.73,  1.0680
     30.0000,    130.0000,  1.00000,     4.45,     1.88,  0.8605
     40.0000,    130.0000,  1.00000,     5.46,     1.69,  1.1718
     50.0000,    130.0000,  1.00000,     4.45,     1.21,  1.3034
     60.0000,    130.0000,  1.00000,     0.20,     1.29, -1.8472
     80.0000,    130.0000,  1.00000,     3.23,     1.51,  0.7573
     90.0000,    130.0000,  1.00000,     2.08,     1.47,  0.3462
    100.0000,    130.0000,  1.00000,     2.05,     1.43,  0.3580
    110.0000,    130.0000,  1.00000,     1.11,     1.42, -0.2455
    200.0000,     10.0000, 18.00000,    10.64,    11.22, -0.0533
    100.0000,     25.0000,  7.00000,     3.28,     1.77,  0.6147
    200.0000,     20.0000,  9.00000,    87.04,     7.26,  2.4839
      0.0000,    140.0000,  1.00000,    10.67,     2.11,  1.6224
     10.0000,    140.0000,  1.00000,     1.02,     1.82, -0.5803
     20.0000,    140.0000,  1.00000,     4.82,     1.93,  0.9176
     30.0000,    140.0000,  1.00000,     4.79,     1.83,  0.9642
     40.0000,    140.0000,  1.00000,     6.09,     1.35,  1.5068
     50.0000,    140.0000,  1.00000,     5.48,     1.55,  1.2632
     60.0000,    140.0000,  1.00000,     1.97,     1.66,  0.1720
     70.0000,    140.0000,  1.00000,     0.14,     1.64, -2.4885
     80.0000,    140.0000,  1.00000,     3.28,     1.60,  0.7189
    100.0000,    140.0000,  1.00000,     3.53,     1.90,  0.6172
    110.0000,    140.0000,  1.00000,     1.35,     2.50, -0.6179
    120.0000,     20.0000, 10.00000,   358.17,     3.08,  4.7551   ***
    180.0000,     20.0000, 10.00000,   199.03,     8.63,  3.1383   ***
    170.0000,     10.0000, 21.00000,   634.16,    13.42,  3.8554   ***
      0.0000,    160.0000,  1.00000,     1.24,     2.14, -0.5448
     20.0000,    160.0000,  1.00000,     3.23,     1.74,  0.6164
     30.0000,    160.0000,  1.00000,     6.22,     1.85,  1.2141
     50.0000,    160.0000,  1.00000,     3.25,     1.81,  0.5844
     60.0000,    160.0000,  1.00000,     4.59,     2.22,  0.7264
     80.0000,    160.0000,  1.00000,     3.40,     3.03,  0.1153
      0.0000,     90.0000,  2.00000,     0.61,     1.30, -0.7551
     10.0000,     90.0000,  2.00000,     7.61,     1.67,  1.5182
     30.0000,     90.0000,  2.00000,     5.49,     1.82,  1.1036
     40.0000,     90.0000,  2.00000,     4.61,     1.79,  0.9482
     50.0000,     90.0000,  2.00000,     3.35,     1.76,  0.6435
     80.0000,     90.0000,  2.00000,     2.62,     2.17,  0.1911
     90.0000,     90.0000,  2.00000,     1.71,     2.05, -0.1848
     50.0000,     10.0000, 22.00000,    19.80,     4.57,  1.4665
    160.0000,     10.0000, 22.00000,    19.68,    13.90,  0.3475
     30.0000,     50.0000,  4.00000,    14.87,     2.13,  1.9440
     40.0000,     50.0000,  4.00000,     2.04,     2.13, -0.0451
     40.0000,     30.0000,  7.00000,     3.92,     2.51,  0.4476
    160.0000,     20.0000, 11.00000,   397.38,     8.92,  3.7962   ***
      0.0000,    170.0000,  1.00000,     5.32,     2.29,  0.8420
     10.0000,    170.0000,  1.00000,     3.34,     1.82,  0.6068
     20.0000,    170.0000,  1.00000,     2.71,     1.88,  0.3664
     30.0000,    170.0000,  1.00000,     5.24,     1.98,  0.9739
     40.0000,    170.0000,  1.00000,     8.73,     2.35,  1.3110
     50.0000,    170.0000,  1.00000,     4.94,     3.05,  0.4826
      0.0000,     70.0000,  3.00000,     0.65,     2.08, -1.1580
     20.0000,     70.0000,  3.00000,     5.26,     2.06,  0.9371
     30.0000,     70.0000,  3.00000,     1.96,     2.16, -0.0975
     40.0000,     70.0000,  3.00000,     6.44,     2.10,  1.1185
     80.0000,     70.0000,  3.00000,     0.46,     2.08, -1.5139
    100.0000,     70.0000,  3.00000,     2.61,     3.07, -0.1598
     20.0000,    100.0000,  2.00000,     2.33,     1.97,  0.1673
     30.0000,    100.0000,  2.00000,     4.70,     2.35,  0.6922
     40.0000,    100.0000,  2.00000,     7.51,     2.45,  1.1214
     50.0000,    100.0000,  2.00000,     3.29,     2.34,  0.3404
     90.0000,    100.0000,  2.00000,     0.53,     3.93, -2.0085
    100.0000,    100.0000,  2.00000,     2.34,     4.15, -0.5727
      0.0000,    180.0000,  1.00000,     2.51,     1.91,  0.2738
     20.0000,    180.0000,  1.00000,     6.19,     2.43,  0.9333
     30.0000,    180.0000,  1.00000,     7.30,     3.25,  0.8105
     40.0000,    180.0000,  1.00000,     6.88,     3.36,  0.7174
    140.0000,     20.0000, 12.00000,     4.87,     9.79, -0.6994
      0.0000,    190.0000,  1.00000,     3.65,     2.47,  0.3901
     10.0000,    190.0000,  1.00000,     2.96,     3.27, -0.0997
     20.0000,    190.0000,  1.00000,     3.94,     3.43,  0.1368
     20.0000,    110.0000,  2.00000,     3.28,     2.57,  0.2450
     30.0000,    110.0000,  2.00000,     2.99,     2.56,  0.1538
     40.0000,    110.0000,  2.00000,     4.41,     2.54,  0.5547
     50.0000,    110.0000,  2.00000,     9.31,     3.26,  1.0489
    100.0000,     10.0000, 27.00000,    70.20,    11.36,  1.8212
      0.0000,    200.0000,  1.00000,     2.98,     3.54, -0.1718
     40.0000,     50.0000,  5.00000,     2.33,     2.92, -0.2244
     50.0000,     50.0000,  5.00000,     2.34,     2.79, -0.1746
     60.0000,     80.0000,  3.00000,     0.75,     3.48, -1.5329
     90.0000,     20.0000, 14.00000,    45.86,    16.34,  1.0317
     20.0000,    120.0000,  2.00000,    13.23,     3.50,  1.3296
     30.0000,    120.0000,  2.00000,     4.96,     5.04, -0.0166
     40.0000,    120.0000,  2.00000,     5.05,     4.86,  0.0400
     10.0000,     90.0000,  3.00000,    10.14,     2.50,  1.4011
     30.0000,     90.0000,  3.00000,     3.58,     6.09, -0.5311
     40.0000,     90.0000,  3.00000,     6.74,     6.50,  0.0355
     40.0000,     70.0000,  4.00000,     4.93,     7.29, -0.3912
     70.0000,     30.0000, 10.00000,     9.53,    14.43, -0.4150
     40.0000,     10.0000, 33.00000,   329.59,    15.51,  3.0566   ***
     50.0000,     20.0000, 16.00000,    59.40,    19.98,  1.0894
     40.0000,     10.0000, 34.00000,    74.04,    26.79,  1.0167
     20.0000,     30.0000, 11.00000,   420.36,     6.18,  4.2191   ***
     40.0000,     30.0000, 11.00000,    57.86,    16.45,  1.2579
     10.0000,     10.0000, 36.00000,    88.42,    17.10,  1.6430
     10.0000,     20.0000, 18.00000,    80.02,    23.09,  1.2430
     20.0000,     20.0000, 18.00000,    55.78,    18.05,  1.1282
     10.0000,     30.0000, 12.00000,    51.31,    18.06,  1.0441
    100.0000,      5.0000, -1.00000,    14.23,     6.04,  0.8571
    105.0000,      5.0000, -1.00000,    10.65,     4.65,  0.8294
    110.0000,      5.0000, -1.00000,    13.69,     6.37,  0.7650
    125.0000,      5.0000, -1.00000,  2071.44,   162.51,  2.5453
    130.0000,      5.0000, -1.00000,    23.43,    46.87, -0.6933
    135.0000,      5.0000, -1.00000,    11.73,    17.53, -0.4019
    140.0000,      5.0000, -1.00000,    16.07,    27.23, -0.5275
    145.0000,      5.0000, -1.00000,    14.92,    12.95,  0.1415
    150.0000,      5.0000, -1.00000,    20.95,     7.34,  1.0487
    155.0000,      5.0000, -1.00000,    20.55,    12.02,  0.5362
    160.0000,      5.0000, -1.00000,    17.71,    16.77,  0.0545
    165.0000,      5.0000, -1.00000,    13.56,     9.26,  0.3815
    170.0000,      5.0000, -1.00000,    12.63,    11.55,  0.0893
    175.0000,      5.0000, -1.00000,    13.51,     9.47,  0.3558
    180.0000,      5.0000, -1.00000,     3.63,     8.95, -0.9017
    185.0000,      5.0000, -1.00000,     8.59,     8.60, -0.0012
    190.0000,      5.0000, -1.00000,     8.19,    11.26, -0.3192
    195.0000,      5.0000, -1.00000,     4.40,     8.49, -0.6585
    200.0000,      5.0000, -1.00000,     6.14,    12.30, -0.6940
    205.0000,      5.0000, -1.00000,     7.42,     8.76, -0.1664
    210.0000,      5.0000, -1.00000,     9.51,     9.43,  0.0086
    215.0000,      5.0000, -1.00000,     5.41,     7.45, -0.3196
    220.0000,      5.0000, -1.00000,     9.65,     9.62,  0.0040
    225.0000,      5.0000, -1.00000,     5.90,    13.87, -0.8548
    230.0000,      5.0000, -1.00000,     3.49,     9.60, -1.0130
    235.0000,      5.0000, -1.00000,     9.08,    10.29, -0.1249
    240.0000,      5.0000, -1.00000,     3.66,     8.95, -0.8940
    245.0000,      5.0000, -1.00000,     2.90,     5.71, -0.6789
    250.0000,      5.0000, -1.00000,     5.33,     4.44,  0.1839
    255.0000,      5.0000, -1.00000,     1.67,     3.38, -0.7072
    260.0000,      5.0000, -1.00000,     2.10,     2.58, -0.2048
    265.0000,      5.0000, -1.00000,     4.12,     5.29, -0.2483
    270.0000,      5.0000, -1.00000,     3.70,     2.08,  0.5776
    275.0000,      5.0000, -1.00000,     3.00,     2.96,  0.0151
    280.0000,      5.0000, -1.00000,     2.65,     1.78,  0.4005
    285.0000,      5.0000, -1.00000,     2.17,     2.18, -0.0012
    290.0000,      5.0000, -1.00000,     2.16,     2.82, -0.2690
      0.0000,     10.0000, -1.00000,     3.30,    20.08, -1.8071
     20.0000,     10.0000, -1.00000,     3.36,     4.00, -0.1756
     30.0000,     10.0000, -1.00000,    26.42,     6.52,  1.3998
     40.0000,     10.0000, -1.00000,     4.17,     4.23, -0.0142
     50.0000,     10.0000, -1.00000,    43.11,     5.39,  2.0792
     60.0000,     10.0000, -1.00000,     6.28,     3.10,  0.7062
     70.0000,     10.0000, -1.00000,     2.61,     2.44,  0.0649
     80.0000,     10.0000, -1.00000,     9.15,     5.40,  0.5269
     90.0000,     10.0000, -1.00000,     2.87,     5.07, -0.5696
    100.0000,     10.0000, -1.00000,     4.08,     2.77,  0.3869
    110.0000,     10.0000, -1.00000,   135.27,    35.70,  1.3322
    120.0000,     10.0000, -1.00000,    74.16,   102.33, -0.3221
    130.0000,     10.0000, -1.00000,     1.67,     2.60, -0.4440
    140.0000,     10.0000, -1.00000,     2.78,     4.71, -0.5296
    150.0000,     10.0000, -1.00000,     2.24,     4.54, -0.7086
    160.0000,     10.0000, -1.00000,     3.52,     2.62,  0.2928
    170.0000,     10.0000, -1.00000,     6.24,     4.68,  0.2883
    180.0000,     10.0000, -1.00000,     2.58,     4.92, -0.6466
    190.0000,     10.0000, -1.00000,     3.95,     5.78, -0.3814
    200.0000,     10.0000, -1.00000,     6.46,     8.59, -0.2848
    210.0000,     10.0000, -1.00000,     1.51,     3.25, -0.7689
    220.0000,     10.0000, -1.00000,     2.04,     6.07, -1.0911
    230.0000,     10.0000, -1.00000,     1.39,     4.91, -1.2603
    240.0000,     10.0000, -1.00000,     1.62,     3.35, -0.7282
    250.0000,     10.0000, -1.00000,     1.92,     1.86,  0.0328
    260.0000,     10.0000, -1.00000,     1.17,     1.74, -0.3912
    270.0000,     10.0000, -1.00000,     2.05,     2.89, -0.3439
    280.0000,     10.0000, -1.00000,     1.67,     1.69, -0.0106
    290.0000,     10.0000, -1.00000,     1.93,     2.17, -0.1188
    300.0000,     10.0000, -1.00000,     2.30,     2.96, -0.2541
    310.0000,     10.0000, -1.00000,     2.58,     2.52,  0.0209
    320.0000,     10.0000, -1.00000,     2.65,     3.58, -0.3028
    330.0000,     10.0000, -1.00000,     3.69,     2.42,  0.4206
    340.0000,     10.0000, -1.00000,     0.98,     1.47, -0.4060
    350.0000,     10.0000, -1.00000,     6.02,     3.10,  0.6634
    360.0000,     10.0000, -1.00000,     2.12,     3.13, -0.3880
    370.0000,     10.0000, -1.00000,     5.64,     8.94, -0.4603
    380.0000,     10.0000, -1.00000,     2.84,     9.88, -1.2465
      0.0000,     30.0000, -1.00000,     0.93,     1.67, -0.5847
     10.0000,     30.0000, -1.00000,     0.37,     1.60, -1.4714
     20.0000,     30.0000, -1.00000,     5.46,     1.14,  1.5657
     30.0000,     30.0000, -1.00000,     2.50,     1.36,  0.6131
     40.0000,     30.0000, -1.00000,     2.79,     1.46,  0.6521
     50.0000,     30.0000, -1.00000,     2.25,     1.06,  0.7516
     60.0000,     30.0000, -1.00000,     0.32,     1.73, -1.6976
    130.0000,     30.0000, -1.00000,     1.52,     0.40,  1.3297
    140.0000,     30.0000, -1.00000,     1.42,     0.69,  0.7188
    150.0000,     30.0000, -1.00000,     3.15,     0.95,  1.2031
    160.0000,     30.0000, -1.00000,     1.41,     1.05,  0.2946
    170.0000,     30.0000, -1.00000,     1.54,     0.92,  0.5123
    180.0000,     30.0000, -1.00000,     3.79,     1.20,  1.1511
    190.0000,     30.0000, -1.00000,     3.19,     1.19,  0.9831
    200.0000,     30.0000, -1.00000,     2.42,     1.63,  0.3968
    210.0000,     30.0000, -1.00000,     2.27,     1.71,  0.2861
    220.0000,     30.0000, -1.00000,     2.63,     1.32,  0.6875
    230.0000,     30.0000, -1.00000,     1.83,     1.20,  0.4206
    240.0000,     30.0000, -1.00000,     1.87,     1.45,  0.2539
    250.0000,     30.0000, -1.00000,     3.05,     2.43,  0.2264
    260.0000,     30.0000, -1.00000,     1.21,     2.59, -0.7561
    270.0000,     30.0000, -1.00000,     1.91,     2.03, -0.0616
    280.0000,     30.0000, -1.00000,     2.11,     1.44,  0.3802
    290.0000,     30.0000, -1.00000,     2.56,     1.48,  0.5484
    300.0000,     30.0000, -1.00000,     2.48,     2.04,  0.1936
    320.0000,     30.0000, -1.00000,     1.44,     1.69, -0.1574
    330.0000,     30.0000, -1.00000,     1.77,     1.13,  0.4497
    340.0000,     30.0000, -1.00000,     0.41,     1.45, -1.2522
    200.0000,     50.0000, -1.00000,     0.48,     1.50, -1.1433
    210.0000,     50.0000, -1.00000,     2.34,     1.44,  0.4836
    220.0000,     50.0000, -1.00000,     2.58,     1.84,  0.3379
    230.0000,     50.0000, -1.00000,     1.94,     2.11, -0.0829
    240.0000,     50.0000, -1.00000,     1.23,     1.70, -0.3291
    250.0000,     50.0000, -1.00000,     0.19,     1.62, -2.1212
    260.0000,     50.0000, -1.00000,     1.57,     1.62, -0.0312
    270.0000,     50.0000, -1.00000,     1.79,     1.82, -0.0191
    280.0000,     50.0000, -1.00000,     1.63,     2.32, -0.3522
    290.0000,     50.0000, -1.00000,     0.54,     1.76, -1.1848
    300.0000,     50.0000, -1.00000,     1.40,     1.64, -0.1581

Iteration  Time for this iteration  Total Time   RMS Error
     1              12.95              12.95      110.126
     2               7.67              20.63      103.127

RES2DINV ver. 3.59.118 - ID. No. : K2-776501FA-04D1 
Windows 7 Version 6.2
Key ID number is K2-776501FA-04D1
