# Supplementary material for: Electrical resistivity survey data for potential aquifer in Banggi Island, Sabah, Malaysia
Source: Data Brief. 2020 Aug 18;32:106194. doi: 10.1016/j.dib.2020.106194 (PMC7452430; doi:10.1016/j.dib.2020.106194)
Supplement: Supplementary file 2 [file mmc2.zip › Laksian 3.dat]

C:\DOCUME~1\GEOLOG~1\Desktop\GEOPHY~1\80SCHO~1\15A9CF~1.SKL\lrlaks3.s4k
  5.0000
6
890
0
0
     65.0000,      5.0000,    1.000000,     11.7172
     70.0000,      5.0000,    1.000000,     16.3088
     75.0000,      5.0000,    1.000000,     13.4385
     80.0000,      5.0000,    1.000000,     19.2603
     85.0000,      5.0000,    1.000000,     15.7136
     90.0000,      5.0000,    1.000000,     14.8158
     95.0000,      5.0000,    1.000000,     16.5254
    100.0000,      5.0000,    1.000000,     22.5251
    105.0000,      5.0000,    1.000000,     25.2336
    110.0000,      5.0000,    1.000000,     27.0390
    115.0000,      5.0000,    1.000000,     25.1250
    120.0000,      5.0000,    1.000000,     27.2665
    125.0000,      5.0000,    1.000000,     26.4360
    130.0000,      5.0000,    1.000000,     27.9901
    135.0000,      5.0000,    1.000000,     24.9325
    140.0000,      5.0000,    1.000000,     26.3122
    145.0000,      5.0000,    1.000000,     24.5552
    150.0000,      5.0000,    1.000000,     26.7297
    155.0000,      5.0000,    1.000000,     28.3734
    160.0000,      5.0000,    1.000000,     20.8268
    165.0000,      5.0000,    1.000000,     20.7695
    170.0000,      5.0000,    1.000000,     16.9862
    175.0000,      5.0000,    1.000000,     13.2036
    180.0000,      5.0000,    1.000000,     23.5969
    185.0000,      5.0000,    1.000000,     22.5237
    190.0000,      5.0000,    1.000000,     26.3070
    195.0000,      5.0000,    1.000000,     22.8317
    200.0000,      5.0000,    1.000000,     20.4366
    205.0000,      5.0000,    1.000000,     15.9342
     60.0000,      5.0000,    2.000000,      4.5416
     65.0000,      5.0000,    2.000000,      6.2418
     70.0000,      5.0000,    2.000000,      4.5183
     75.0000,      5.0000,    2.000000,      5.6992
     85.0000,      5.0000,    2.000000,      6.5072
     90.0000,      5.0000,    2.000000,      8.1199
     95.0000,      5.0000,    2.000000,     10.1908
    100.0000,      5.0000,    2.000000,     11.9054
    105.0000,      5.0000,    2.000000,     15.4747
    110.0000,      5.0000,    2.000000,     17.8528
    115.0000,      5.0000,    2.000000,     19.0980
    120.0000,      5.0000,    2.000000,     18.7872
    125.0000,      5.0000,    2.000000,     17.6154
    130.0000,      5.0000,    2.000000,     14.5766
    135.0000,      5.0000,    2.000000,     16.3622
    140.0000,      5.0000,    2.000000,     18.9589
    145.0000,      5.0000,    2.000000,     16.7892
    150.0000,      5.0000,    2.000000,     18.3330
    155.0000,      5.0000,    2.000000,     13.1170
    160.0000,      5.0000,    2.000000,      8.4594
    165.0000,      5.0000,    2.000000,     10.3871
    170.0000,      5.0000,    2.000000,     16.8567
    175.0000,      5.0000,    2.000000,     13.5277
    180.0000,      5.0000,    2.000000,     11.4189
    185.0000,      5.0000,    2.000000,     13.6023
    190.0000,      5.0000,    2.000000,     15.8867
    195.0000,      5.0000,    2.000000,     14.8156
    200.0000,      5.0000,    2.000000,     11.0792
      0.0000,     10.0000,    1.000000,      1.6046
     10.0000,     10.0000,    1.000000,      1.7576
     20.0000,     10.0000,    1.000000,      2.2380
     30.0000,     10.0000,    1.000000,      2.7793
     40.0000,     10.0000,    1.000000,      3.4439
     50.0000,     10.0000,    1.000000,      4.6358
     60.0000,     10.0000,    1.000000,      4.3463
     65.0000,     10.0000,    1.000000,      5.3427
     70.0000,     10.0000,    1.000000,      4.5611
     75.0000,     10.0000,    1.000000,      5.3144
     80.0000,     10.0000,    1.000000,      5.9173
     85.0000,     10.0000,    1.000000,      6.3632
     90.0000,     10.0000,    1.000000,      7.6895
     95.0000,     10.0000,    1.000000,      9.6608
    100.0000,     10.0000,    1.000000,     11.9137
    105.0000,     10.0000,    1.000000,     14.3442
    110.0000,     10.0000,    1.000000,     16.7261
    115.0000,     10.0000,    1.000000,     17.4639
    120.0000,     10.0000,    1.000000,     17.3398
    125.0000,     10.0000,    1.000000,     15.4954
    130.0000,     10.0000,    1.000000,     13.7323
    135.0000,     10.0000,    1.000000,     15.1479
    140.0000,     10.0000,    1.000000,     16.9455
    145.0000,     10.0000,    1.000000,     15.2478
    150.0000,     10.0000,    1.000000,     15.2631
    155.0000,     10.0000,    1.000000,     10.7370
    160.0000,     10.0000,    1.000000,      8.0443
    165.0000,     10.0000,    1.000000,     12.2211
    170.0000,     10.0000,    1.000000,     15.7422
    175.0000,     10.0000,    1.000000,     11.5118
    180.0000,     10.0000,    1.000000,     10.3773
    185.0000,     10.0000,    1.000000,     11.9769
    190.0000,     10.0000,    1.000000,     15.0531
    195.0000,     10.0000,    1.000000,     12.6146
     60.0000,      5.0000,    3.000000,      3.5692
     65.0000,      5.0000,    3.000000,      3.9197
     70.0000,      5.0000,    3.000000,      4.2119
     75.0000,      5.0000,    3.000000,      4.2235
     80.0000,      5.0000,    3.000000,     22.0448
     85.0000,      5.0000,    3.000000,      6.6709
     90.0000,      5.0000,    3.000000,      7.4973
     95.0000,      5.0000,    3.000000,      7.6936
    100.0000,      5.0000,    3.000000,      9.7796
    105.0000,      5.0000,    3.000000,     12.0973
    110.0000,      5.0000,    3.000000,     14.7456
    115.0000,      5.0000,    3.000000,     14.7651
    120.0000,      5.0000,    3.000000,     14.1828
    125.0000,      5.0000,    3.000000,     11.1649
    130.0000,      5.0000,    3.000000,     11.5977
    135.0000,      5.0000,    3.000000,     12.5443
    140.0000,      5.0000,    3.000000,     13.1590
    145.0000,      5.0000,    3.000000,     12.3749
    150.0000,      5.0000,    3.000000,      8.9956
    155.0000,      5.0000,    3.000000,      5.8202
    160.0000,      5.0000,    3.000000,      3.9595
    165.0000,      5.0000,    3.000000,     15.7238
    170.0000,      5.0000,    3.000000,     13.7656
    175.0000,      5.0000,    3.000000,      7.2550
    180.0000,      5.0000,    3.000000,      8.3061
    190.0000,      5.0000,    3.000000,     11.4325
    195.0000,      5.0000,    3.000000,      8.1725
     60.0000,      5.0000,    4.000000,      3.0277
     65.0000,      5.0000,    4.000000,      3.9335
     70.0000,      5.0000,    4.000000,      4.4090
     75.0000,      5.0000,    4.000000,      4.1179
     80.0000,      5.0000,    4.000000,      4.8094
     85.0000,      5.0000,    4.000000,      5.5015
     90.0000,      5.0000,    4.000000,      7.4212
     95.0000,      5.0000,    4.000000,      8.0330
    100.0000,      5.0000,    4.000000,      8.1440
    105.0000,      5.0000,    4.000000,     10.0924
    110.0000,      5.0000,    4.000000,     10.5783
    115.0000,      5.0000,    4.000000,     10.5582
    120.0000,      5.0000,    4.000000,      8.8668
    125.0000,      5.0000,    4.000000,      9.0516
    130.0000,      5.0000,    4.000000,      8.8476
    135.0000,      5.0000,    4.000000,      9.2029
    140.0000,      5.0000,    4.000000,     10.1254
    145.0000,      5.0000,    4.000000,      6.8853
    150.0000,      5.0000,    4.000000,      4.2959
    155.0000,      5.0000,    4.000000,      4.7440
    160.0000,      5.0000,    4.000000,      8.7439
    165.0000,      5.0000,    4.000000,     11.3547
    170.0000,      5.0000,    4.000000,      0.7777
    175.0000,      5.0000,    4.000000,      5.5218
    180.0000,      5.0000,    4.000000,      5.4344
    185.0000,      5.0000,    4.000000,      7.8271
    190.0000,      5.0000,    4.000000,      6.5206
      0.0000,     10.0000,    2.000000,      2.3951
     10.0000,     10.0000,    2.000000,      2.3728
     20.0000,     10.0000,    2.000000,      1.9654
     30.0000,     10.0000,    2.000000,      3.4531
     40.0000,     10.0000,    2.000000,      2.4610
     50.0000,     10.0000,    2.000000,      3.2061
     60.0000,     10.0000,    2.000000,      3.7784
     65.0000,     10.0000,    2.000000,      3.8599
     70.0000,     10.0000,    2.000000,      3.9304
     75.0000,     10.0000,    2.000000,      5.1597
     80.0000,     10.0000,    2.000000,      3.6037
     85.0000,     10.0000,    2.000000,      5.5791
     90.0000,     10.0000,    2.000000,      6.3510
     95.0000,     10.0000,    2.000000,      6.6698
    100.0000,     10.0000,    2.000000,      7.9567
    105.0000,     10.0000,    2.000000,      9.2472
    110.0000,     10.0000,    2.000000,     10.2194
    115.0000,     10.0000,    2.000000,      9.0881
    120.0000,     10.0000,    2.000000,      8.3240
    125.0000,     10.0000,    2.000000,      8.5519
    130.0000,     10.0000,    2.000000,      8.5273
    135.0000,     10.0000,    2.000000,      8.8861
    140.0000,     10.0000,    2.000000,      8.6177
    145.0000,     10.0000,    2.000000,      5.5870
    150.0000,     10.0000,    2.000000,      4.2959
    155.0000,     10.0000,    2.000000,      7.0525
    160.0000,     10.0000,    2.000000,      8.7990
    165.0000,     10.0000,    2.000000,      9.7037
    170.0000,     10.0000,    2.000000,      6.8544
    175.0000,     10.0000,    2.000000,      4.8910
    180.0000,     10.0000,    2.000000,      6.1780
    185.0000,     10.0000,    2.000000,      7.2531
      0.0000,     20.0000,    1.000000,      2.5269
     10.0000,     20.0000,    1.000000,      1.8976
     20.0000,     20.0000,    1.000000,      2.5893
     30.0000,     20.0000,    1.000000,      2.8259
     40.0000,     20.0000,    1.000000,      2.5034
     50.0000,     20.0000,    1.000000,      3.1855
     60.0000,     20.0000,    1.000000,      3.5908
     65.0000,     20.0000,    1.000000,      4.0619
     70.0000,     20.0000,    1.000000,      4.0877
     75.0000,     20.0000,    1.000000,      4.6113
     80.0000,     20.0000,    1.000000,      5.3702
     85.0000,     20.0000,    1.000000,      5.5019
     90.0000,     20.0000,    1.000000,      7.3654
     95.0000,     20.0000,    1.000000,      6.2963
    100.0000,     20.0000,    1.000000,      7.0668
    105.0000,     20.0000,    1.000000,      8.0033
    110.0000,     20.0000,    1.000000,      8.2979
    115.0000,     20.0000,    1.000000,      8.0978
    120.0000,     20.0000,    1.000000,      7.5047
    125.0000,     20.0000,    1.000000,      7.8140
    130.0000,     20.0000,    1.000000,      7.6431
    135.0000,     20.0000,    1.000000,      7.3483
    140.0000,     20.0000,    1.000000,      6.9637
    145.0000,     20.0000,    1.000000,      5.7232
    150.0000,     20.0000,    1.000000,      5.8125
    155.0000,     20.0000,    1.000000,      7.0478
    160.0000,     20.0000,    1.000000,      7.8116
    165.0000,     20.0000,    1.000000,      7.9808
    170.0000,     20.0000,    1.000000,      6.2746
    175.0000,     20.0000,    1.000000,      5.0099
     60.0000,      5.0000,    5.000000,      2.8587
     65.0000,      5.0000,    5.000000,      4.3895
     70.0000,      5.0000,    5.000000,      5.1474
     75.0000,      5.0000,    5.000000,      6.0019
     80.0000,      5.0000,    5.000000,      0.6409
     85.0000,      5.0000,    5.000000,      7.0086
     90.0000,      5.0000,    5.000000,      6.5512
     95.0000,      5.0000,    5.000000,      7.4124
    100.0000,      5.0000,    5.000000,      7.3701
    105.0000,      5.0000,    5.000000,      8.7849
    110.0000,      5.0000,    5.000000,      7.7489
    115.0000,      5.0000,    5.000000,      6.7394
    120.0000,      5.0000,    5.000000,      7.0343
    125.0000,      5.0000,    5.000000,      7.6260
    130.0000,      5.0000,    5.000000,      6.4162
    135.0000,      5.0000,    5.000000,      7.8381
    140.0000,      5.0000,    5.000000,      6.1014
    145.0000,      5.0000,    5.000000,      3.5292
    150.0000,      5.0000,    5.000000,      4.2778
    155.0000,      5.0000,    5.000000,     10.0900
    160.0000,      5.0000,    5.000000,      4.9134
    165.0000,      5.0000,    5.000000,      6.3172
    170.0000,      5.0000,    5.000000,      5.9663
    175.0000,      5.0000,    5.000000,      2.6907
    180.0000,      5.0000,    5.000000,      8.6570
    185.0000,      5.0000,    5.000000,      5.0509
     65.0000,      5.0000,    6.000000,      3.5867
     70.0000,      5.0000,    6.000000,      4.1647
     75.0000,      5.0000,    6.000000,      4.2019
     80.0000,      5.0000,    6.000000,     11.6883
     85.0000,      5.0000,    6.000000,      4.5441
     90.0000,      5.0000,    6.000000,      4.3972
     95.0000,      5.0000,    6.000000,      5.0540
    100.0000,      5.0000,    6.000000,      4.9751
    105.0000,      5.0000,    6.000000,      6.5328
    110.0000,      5.0000,    6.000000,      5.2481
    115.0000,      5.0000,    6.000000,      5.3921
    120.0000,      5.0000,    6.000000,      5.8493
    125.0000,      5.0000,    6.000000,      5.5685
    130.0000,      5.0000,    6.000000,      6.0817
    135.0000,      5.0000,    6.000000,      5.0703
    140.0000,      5.0000,    6.000000,      3.2406
    145.0000,      5.0000,    6.000000,      3.9740
    150.0000,      5.0000,    6.000000,      9.3662
    155.0000,      5.0000,    6.000000,      8.6804
    165.0000,      5.0000,    6.000000,      5.4048
    170.0000,      5.0000,    6.000000,      3.6032
    175.0000,      5.0000,    6.000000,      8.0252
    180.0000,      5.0000,    6.000000,      4.0559
     60.0000,     25.0000,    1.000000,      2.7360
     65.0000,     25.0000,    1.000000,      4.1608
     70.0000,     25.0000,    1.000000,      4.4316
     75.0000,     25.0000,    1.000000,      4.5885
     80.0000,     25.0000,    1.000000,      5.1538
     85.0000,     25.0000,    1.000000,      5.1027
     90.0000,     25.0000,    1.000000,      5.2107
     95.0000,     25.0000,    1.000000,      5.2044
    100.0000,     25.0000,    1.000000,      5.5218
    105.0000,     25.0000,    1.000000,      6.2565
    110.0000,     25.0000,    1.000000,      6.0273
    115.0000,     25.0000,    1.000000,      5.8380
    120.0000,     25.0000,    1.000000,      6.1860
    125.0000,     25.0000,    1.000000,      6.0249
    130.0000,     25.0000,    1.000000,      5.9486
    135.0000,     25.0000,    1.000000,      5.9062
    140.0000,     25.0000,    1.000000,      5.5996
    145.0000,     25.0000,    1.000000,      5.2647
    150.0000,     25.0000,    1.000000,      6.2439
    155.0000,     25.0000,    1.000000,      7.2141
    160.0000,     25.0000,    1.000000,      4.8928
    165.0000,     25.0000,    1.000000,      5.5181
      0.0000,     10.0000,    3.000000,      2.7798
     20.0000,     10.0000,    3.000000,      5.7862
     30.0000,     10.0000,    3.000000,      2.3570
     40.0000,     10.0000,    3.000000,      2.7915
     50.0000,     10.0000,    3.000000,      2.8551
     60.0000,     10.0000,    3.000000,      5.0743
     70.0000,     10.0000,    3.000000,      3.2664
     80.0000,     10.0000,    3.000000,     13.1024
     90.0000,     10.0000,    3.000000,      4.9803
    100.0000,     10.0000,    3.000000,      5.3588
    110.0000,     10.0000,    3.000000,      5.0761
    120.0000,     10.0000,    3.000000,      5.9264
    130.0000,     10.0000,    3.000000,      5.8574
    140.0000,     10.0000,    3.000000,      3.5139
    150.0000,     10.0000,    3.000000,      8.5357
    160.0000,     10.0000,    3.000000,      1.6130
    170.0000,     10.0000,    3.000000,      5.0504
     60.0000,     15.0000,    2.000000,      3.3337
     65.0000,     15.0000,    2.000000,      4.1414
     70.0000,     15.0000,    2.000000,      4.2621
     75.0000,     15.0000,    2.000000,      4.5277
     80.0000,     15.0000,    2.000000,      8.1657
     85.0000,     15.0000,    2.000000,      4.8910
     90.0000,     15.0000,    2.000000,      4.7463
     95.0000,     15.0000,    2.000000,      4.8910
    100.0000,     15.0000,    2.000000,      4.7130
    105.0000,     15.0000,    2.000000,      4.9827
    110.0000,     15.0000,    2.000000,      4.8249
    115.0000,     15.0000,    2.000000,      5.3102
    120.0000,     15.0000,    2.000000,      5.7008
    125.0000,     15.0000,    2.000000,      5.6571
    130.0000,     15.0000,    2.000000,      4.5837
    135.0000,     15.0000,    2.000000,      4.2621
    140.0000,     15.0000,    2.000000,      4.7933
    145.0000,     15.0000,    2.000000,      6.3616
    150.0000,     15.0000,    2.000000,      7.6430
    155.0000,     15.0000,    2.000000,      6.1595
    160.0000,     15.0000,    2.000000,      0.6288
    165.0000,     15.0000,    2.000000,      5.1536
    170.0000,     15.0000,    2.000000,      5.2403
     60.0000,      5.0000,    7.000000,     11.5738
     65.0000,      5.0000,    7.000000,      4.2101
     70.0000,      5.0000,    7.000000,      3.9316
     75.0000,      5.0000,    7.000000,      4.1500
     80.0000,      5.0000,    7.000000,      4.5730
     85.0000,      5.0000,    7.000000,      3.9681
     90.0000,      5.0000,    7.000000,      4.1640
     95.0000,      5.0000,    7.000000,      4.0954
    100.0000,      5.0000,    7.000000,      3.7257
    105.0000,      5.0000,    7.000000,      3.8770
    110.0000,      5.0000,    7.000000,      3.9245
    115.0000,      5.0000,    7.000000,      4.7179
    120.0000,      5.0000,    7.000000,      4.3675
    125.0000,      5.0000,    7.000000,      6.0865
    130.0000,      5.0000,    7.000000,      3.9057
    135.0000,      5.0000,    7.000000,      2.6985
    140.0000,      5.0000,    7.000000,      3.7500
    145.0000,      5.0000,    7.000000,      8.6659
    150.0000,      5.0000,    7.000000,      7.6706
    155.0000,      5.0000,    7.000000,      5.4790
    165.0000,      5.0000,    7.000000,      0.8735
    170.0000,      5.0000,    7.000000,      9.6084
    175.0000,      5.0000,    7.000000,      3.8770
      0.0000,     30.0000,    1.000000,      2.7948
     10.0000,     30.0000,    1.000000,      2.6419
     20.0000,     30.0000,    1.000000,      1.8718
     30.0000,     30.0000,    1.000000,      2.3917
     40.0000,     30.0000,    1.000000,      2.7999
     50.0000,     30.0000,    1.000000,      2.6673
     60.0000,     30.0000,    1.000000,      4.9162
     65.0000,     30.0000,    1.000000,      4.8589
     70.0000,     30.0000,    1.000000,      4.9002
     75.0000,     30.0000,    1.000000,      4.9912
     80.0000,     30.0000,    1.000000,      8.1456
     85.0000,     30.0000,    1.000000,      5.1006
     90.0000,     30.0000,    1.000000,      4.8612
     95.0000,     30.0000,    1.000000,      4.8198
    100.0000,     30.0000,    1.000000,      5.6338
    105.0000,     30.0000,    1.000000,      4.8495
    110.0000,     30.0000,    1.000000,      4.7601
    115.0000,     30.0000,    1.000000,      4.8484
    120.0000,     30.0000,    1.000000,      4.9140
    125.0000,     30.0000,    1.000000,      5.2101
    130.0000,     30.0000,    1.000000,      5.1410
    135.0000,     30.0000,    1.000000,      4.9876
    140.0000,     30.0000,    1.000000,      4.8198
    145.0000,     30.0000,    1.000000,      5.3346
    150.0000,     30.0000,    1.000000,      6.6966
    155.0000,     30.0000,    1.000000,      5.7005
      0.0000,     10.0000,    4.000000,      1.4089
     10.0000,     10.0000,    4.000000,      4.0370
     20.0000,     10.0000,    4.000000,      2.1997
     30.0000,     10.0000,    4.000000,      2.5908
     40.0000,     10.0000,    4.000000,      2.5212
     50.0000,     10.0000,    4.000000,      3.2399
     65.0000,     10.0000,    4.000000,      4.3644
     70.0000,     10.0000,    4.000000,      5.1808
     75.0000,     10.0000,    4.000000,      4.1542
     80.0000,     10.0000,    4.000000,      4.2641
     85.0000,     10.0000,    4.000000,      3.7843
     90.0000,     10.0000,    4.000000,      3.8742
     95.0000,     10.0000,    4.000000,      3.3348
    100.0000,     10.0000,    4.000000,      3.2234
    105.0000,     10.0000,    4.000000,      3.6831
    110.0000,     10.0000,    4.000000,      3.9984
    115.0000,     10.0000,    4.000000,      4.3800
    120.0000,     10.0000,    4.000000,      4.4601
    125.0000,     10.0000,    4.000000,      3.3015
    130.0000,     10.0000,    4.000000,      1.6816
    135.0000,     10.0000,    4.000000,      5.4779
    140.0000,     10.0000,    4.000000,      7.9210
    145.0000,     10.0000,    4.000000,      6.0963
    150.0000,     10.0000,    4.000000,      4.7524
    155.0000,     10.0000,    4.000000,      1.7110
    165.0000,     10.0000,    4.000000,      6.1052
     60.0000,     35.0000,    1.000000,      4.9601
     65.0000,     35.0000,    1.000000,      4.6169
     70.0000,     35.0000,    1.000000,      4.6736
     75.0000,     35.0000,    1.000000,      5.2672
     80.0000,     35.0000,    1.000000,      4.5105
     85.0000,     35.0000,    1.000000,      4.1678
     90.0000,     35.0000,    1.000000,      3.6954
     95.0000,     35.0000,    1.000000,      3.7609
    100.0000,     35.0000,    1.000000,      3.6997
    105.0000,     35.0000,    1.000000,      3.8155
    110.0000,     35.0000,    1.000000,      4.0758
    115.0000,     35.0000,    1.000000,      4.3374
    120.0000,     35.0000,    1.000000,      4.7119
    125.0000,     35.0000,    1.000000,      4.7279
    130.0000,     35.0000,    1.000000,      4.1845
    135.0000,     35.0000,    1.000000,      4.1640
    140.0000,     35.0000,    1.000000,      5.6803
    145.0000,     35.0000,    1.000000,      6.1603
      0.0000,     20.0000,    2.000000,      5.4129
     10.0000,     20.0000,    2.000000,      5.6153
     20.0000,     20.0000,    2.000000,      2.3917
     30.0000,     20.0000,    2.000000,      2.4862
     40.0000,     20.0000,    2.000000,      2.8023
     50.0000,     20.0000,    2.000000,      2.7141
     60.0000,     20.0000,    2.000000,      5.9042
     70.0000,     20.0000,    2.000000,      9.9204
     80.0000,     20.0000,    2.000000,      5.1474
     90.0000,     20.0000,    2.000000,      5.9580
    100.0000,     20.0000,    2.000000,      3.6474
    110.0000,     20.0000,    2.000000,      4.2514
    120.0000,     20.0000,    2.000000,      3.8862
    130.0000,     20.0000,    2.000000,      4.4808
    140.0000,     20.0000,    2.000000,      6.6978
    150.0000,     20.0000,    2.000000,      4.6353
     60.0000,     15.0000,    3.000000,      5.4605
     65.0000,     15.0000,    3.000000,      5.7520
     70.0000,     15.0000,    3.000000,      4.0711
     75.0000,     15.0000,    3.000000,      5.3447
     80.0000,     15.0000,    3.000000,      4.2115
     85.0000,     15.0000,    3.000000,      6.2752
     90.0000,     15.0000,    3.000000,      3.8522
     95.0000,     15.0000,    3.000000,      3.1429
    100.0000,     15.0000,    3.000000,      2.9398
    105.0000,     15.0000,    3.000000,      3.8579
    110.0000,     15.0000,    3.000000,      3.7644
    115.0000,     15.0000,    3.000000,      3.5011
    120.0000,     15.0000,    3.000000,      3.7903
    125.0000,     15.0000,    3.000000,      3.9119
    130.0000,     15.0000,    3.000000,      4.3519
    135.0000,     15.0000,    3.000000,      6.6615
    140.0000,     15.0000,    3.000000,      6.1595
    145.0000,     15.0000,    3.000000,      2.8077
    150.0000,     15.0000,    3.000000,      4.5791
    155.0000,     15.0000,    3.000000,      4.3397
     60.0000,      5.0000,   10.000000,     11.1746
     65.0000,      5.0000,   10.000000,      2.9942
     70.0000,      5.0000,   10.000000,      3.3940
     75.0000,      5.0000,   10.000000,      1.2915
     80.0000,      5.0000,   10.000000,      3.7112
     85.0000,      5.0000,   10.000000,      3.8429
     90.0000,      5.0000,   10.000000,      0.8610
     95.0000,      5.0000,   10.000000,      1.6304
    100.0000,      5.0000,   10.000000,      2.0809
    105.0000,      5.0000,   10.000000,      2.5619
    110.0000,      5.0000,   10.000000,      1.2915
    115.0000,      5.0000,   10.000000,      2.5743
    120.0000,      5.0000,   10.000000,      0.5342
    125.0000,      5.0000,   10.000000,      3.1749
    130.0000,      5.0000,   10.000000,      5.2236
    135.0000,      5.0000,   10.000000,     12.4843
    140.0000,      5.0000,   10.000000,      6.4048
    145.0000,      5.0000,   10.000000,      4.2699
    155.0000,      5.0000,   10.000000,      6.4574
      0.0000,     40.0000,    1.000000,      2.7974
     10.0000,     40.0000,    1.000000,      1.9966
     20.0000,     40.0000,    1.000000,      2.4916
     30.0000,     40.0000,    1.000000,      2.2542
     40.0000,     40.0000,    1.000000,      3.2837
     50.0000,     40.0000,    1.000000,      3.8351
     60.0000,     40.0000,    1.000000,      4.8677
     65.0000,     40.0000,    1.000000,      4.4135
     70.0000,     40.0000,    1.000000,      5.1635
     75.0000,     40.0000,    1.000000,      5.6153
     80.0000,     40.0000,    1.000000,      4.2329
     85.0000,     40.0000,    1.000000,      3.6022
     90.0000,     40.0000,    1.000000,      4.3046
     95.0000,     40.0000,    1.000000,      3.3434
    100.0000,     40.0000,    1.000000,      3.2437
    105.0000,     40.0000,    1.000000,      3.6958
    110.0000,     40.0000,    1.000000,      3.9631
    115.0000,     40.0000,    1.000000,      4.0977
    120.0000,     40.0000,    1.000000,      4.4094
    125.0000,     40.0000,    1.000000,      3.3068
    130.0000,     40.0000,    1.000000,      4.2722
    135.0000,     40.0000,    1.000000,      5.2627
      0.0000,     10.0000,    5.000000,      6.3172
     10.0000,     10.0000,    5.000000,      2.6222
     20.0000,     10.0000,    5.000000,      2.4054
     30.0000,     10.0000,    5.000000,      2.6044
     40.0000,     10.0000,    5.000000,      3.3770
     50.0000,     10.0000,    5.000000,      2.1057
     60.0000,     10.0000,    5.000000,     33.9259
     70.0000,     10.0000,    5.000000,      5.2147
     80.0000,     10.0000,    5.000000,      4.1013
     90.0000,     10.0000,    5.000000,      3.2307
    100.0000,     10.0000,    5.000000,      3.3770
    110.0000,     10.0000,    5.000000,      3.7282
    120.0000,     10.0000,    5.000000,      2.3879
    130.0000,     10.0000,    5.000000,      6.7072
    140.0000,     10.0000,    5.000000,      4.7039
    150.0000,     10.0000,    5.000000,      4.2315
     60.0000,     25.0000,    2.000000,      6.4415
     65.0000,     25.0000,    2.000000,      4.1092
     70.0000,     25.0000,    2.000000,      3.9537
     75.0000,     25.0000,    2.000000,      3.4997
     80.0000,     25.0000,    2.000000,      3.4963
     85.0000,     25.0000,    2.000000,      4.4455
     90.0000,     25.0000,    2.000000,      3.1692
     95.0000,     25.0000,    2.000000,      2.6805
    100.0000,     25.0000,    2.000000,      2.9819
    105.0000,     25.0000,    2.000000,      2.4498
    110.0000,     25.0000,    2.000000,      3.2295
    115.0000,     25.0000,    2.000000,      3.7436
    120.0000,     25.0000,    2.000000,      3.9140
    125.0000,     25.0000,    2.000000,      4.8180
    130.0000,     25.0000,    2.000000,      3.5222
    135.0000,     25.0000,    2.000000,      4.9844
    140.0000,     25.0000,    2.000000,      4.6581
     60.0000,     45.0000,    1.000000,      4.8618
     65.0000,     45.0000,    1.000000,      4.9233
     70.0000,     45.0000,    1.000000,      4.4380
     75.0000,     45.0000,    1.000000,      3.8912
     80.0000,     45.0000,    1.000000,      3.7097
     85.0000,     45.0000,    1.000000,      3.4384
     90.0000,     45.0000,    1.000000,      2.7998
     95.0000,     45.0000,    1.000000,      2.9574
    100.0000,     45.0000,    1.000000,      3.2898
    105.0000,     45.0000,    1.000000,      3.5846
    110.0000,     45.0000,    1.000000,      3.7335
    115.0000,     45.0000,    1.000000,      3.0995
    120.0000,     45.0000,    1.000000,      3.9611
    125.0000,     45.0000,    1.000000,      4.2620
     60.0000,      5.0000,   12.000000,      2.1752
     65.0000,      5.0000,   12.000000,      3.6333
     70.0000,      5.0000,   12.000000,      9.8606
     75.0000,      5.0000,   12.000000,      3.6397
     80.0000,      5.0000,   12.000000,      2.4333
     85.0000,      5.0000,   12.000000,      0.0152
     95.0000,      5.0000,   12.000000,      0.6066
    105.0000,      5.0000,   12.000000,      1.8710
    110.0000,      5.0000,   12.000000,      0.3348
    115.0000,      5.0000,   12.000000,      1.7645
    120.0000,      5.0000,   12.000000,      4.3882
    125.0000,      5.0000,   12.000000,      5.4596
    135.0000,      5.0000,   12.000000,      1.2111
    145.0000,      5.0000,   12.000000,     12.1324
    150.0000,      5.0000,   12.000000,      3.2949
      0.0000,     10.0000,    6.000000,      2.8798
     10.0000,     10.0000,    6.000000,      2.4637
     20.0000,     10.0000,    6.000000,      2.2435
     30.0000,     10.0000,    6.000000,      2.9651
     50.0000,     10.0000,    6.000000,     15.7229
     60.0000,     10.0000,    6.000000,      2.8802
     65.0000,     10.0000,    6.000000,      4.4574
     70.0000,     10.0000,    6.000000,      3.8637
     75.0000,     10.0000,    6.000000,      2.6538
     80.0000,     10.0000,    6.000000,      2.6739
     85.0000,     10.0000,    6.000000,      1.5861
     90.0000,     10.0000,    6.000000,      1.7171
     95.0000,     10.0000,    6.000000,      1.5698
    100.0000,     10.0000,    6.000000,      1.5832
    105.0000,     10.0000,    6.000000,      1.6643
    110.0000,     10.0000,    6.000000,      0.7880
    115.0000,     10.0000,    6.000000,      3.2050
    120.0000,     10.0000,    6.000000,      5.1879
    125.0000,     10.0000,    6.000000,      4.9063
    130.0000,     10.0000,    6.000000,      2.3717
    135.0000,     10.0000,    6.000000,      2.9398
    140.0000,     10.0000,    6.000000,      3.8525
    145.0000,     10.0000,    6.000000,      5.2598
      0.0000,     50.0000,    1.000000,      3.8886
     10.0000,     50.0000,    1.000000,      1.7220
     20.0000,     50.0000,    1.000000,      2.7623
     30.0000,     50.0000,    1.000000,      3.1000
     40.0000,     50.0000,    1.000000,      3.5845
     50.0000,     50.0000,    1.000000,      3.9673
     60.0000,     50.0000,    1.000000,      6.7824
     65.0000,     50.0000,    1.000000,      4.2699
     70.0000,     50.0000,    1.000000,      4.2764
     75.0000,     50.0000,    1.000000,      3.4997
     80.0000,     50.0000,    1.000000,      3.1830
     85.0000,     50.0000,    1.000000,      3.0290
     90.0000,     50.0000,    1.000000,      2.8694
     95.0000,     50.0000,    1.000000,      3.1448
    100.0000,     50.0000,    1.000000,      3.2756
    105.0000,     50.0000,    1.000000,      2.3481
    110.0000,     50.0000,    1.000000,      3.2664
    115.0000,     50.0000,    1.000000,      3.6937
      0.0000,     30.0000,    2.000000,      2.5139
     10.0000,     30.0000,    2.000000,      2.7097
     20.0000,     30.0000,    2.000000,      1.3974
     30.0000,     30.0000,    2.000000,      3.4054
     40.0000,     30.0000,    2.000000,      3.9264
     50.0000,     30.0000,    2.000000,      5.4499
     60.0000,     30.0000,    2.000000,      3.1933
     65.0000,     30.0000,    2.000000,      3.5096
     70.0000,     30.0000,    2.000000,      3.4837
     75.0000,     30.0000,    2.000000,      3.1804
     80.0000,     30.0000,    2.000000,      3.1491
     85.0000,     30.0000,    2.000000,      2.5159
     90.0000,     30.0000,    2.000000,      2.6620
     95.0000,     30.0000,    2.000000,      2.3862
    100.0000,     30.0000,    2.000000,      2.9361
    105.0000,     30.0000,    2.000000,      3.0033
    110.0000,     30.0000,    2.000000,      3.3857
    115.0000,     30.0000,    2.000000,      1.6907
    120.0000,     30.0000,    2.000000,      4.4881
    125.0000,     30.0000,    2.000000,      4.4360
     60.0000,     55.0000,    1.000000,      3.2509
     65.0000,     55.0000,    1.000000,      3.7280
     70.0000,     55.0000,    1.000000,      3.6890
     75.0000,     55.0000,    1.000000,      4.8156
     80.0000,     55.0000,    1.000000,      3.6161
     85.0000,     55.0000,    1.000000,      3.0884
     90.0000,     55.0000,    1.000000,      2.7453
     95.0000,     55.0000,    1.000000,      2.0532
    100.0000,     55.0000,    1.000000,      2.8674
    105.0000,     55.0000,    1.000000,      4.0466
      0.0000,     10.0000,    7.000000,      2.4900
     10.0000,     10.0000,    7.000000,      2.4136
     20.0000,     10.0000,    7.000000,      2.8670
     40.0000,     10.0000,    7.000000,      9.2047
     50.0000,     10.0000,    7.000000,      3.8224
     60.0000,     10.0000,    7.000000,      3.4511
     70.0000,     10.0000,    7.000000,      2.5291
     80.0000,     10.0000,    7.000000,      2.3438
     90.0000,     10.0000,    7.000000,      2.0167
    100.0000,     10.0000,    7.000000,      0.6868
    110.0000,     10.0000,    7.000000,      4.4368
    120.0000,     10.0000,    7.000000,      3.0742
    130.0000,     10.0000,    7.000000,      1.9906
     60.0000,      5.0000,   15.000000,      2.7998
     65.0000,      5.0000,   15.000000,      1.8665
     70.0000,      5.0000,   15.000000,      1.4275
     85.0000,      5.0000,   15.000000,      0.9359
    105.0000,      5.0000,   15.000000,      4.5417
    110.0000,      5.0000,   15.000000,      5.6153
    115.0000,      5.0000,   15.000000,      4.6794
    120.0000,      5.0000,   15.000000,      3.7331
    130.0000,      5.0000,   15.000000,    216.1901
    135.0000,      5.0000,   15.000000,      4.4480
      0.0000,     60.0000,    1.000000,      2.9544
     10.0000,     60.0000,    1.000000,      2.8756
     20.0000,     60.0000,    1.000000,      3.0293
     30.0000,     60.0000,    1.000000,      3.2213
     40.0000,     60.0000,    1.000000,      3.9096
     50.0000,     60.0000,    1.000000,      7.9550
     60.0000,     60.0000,    1.000000,      4.9461
     65.0000,     60.0000,    1.000000,      3.7436
     70.0000,     60.0000,    1.000000,      4.5157
     75.0000,     60.0000,    1.000000,      2.9859
     80.0000,     60.0000,    1.000000,      3.1453
     85.0000,     60.0000,    1.000000,      1.6769
     90.0000,     60.0000,    1.000000,      3.0109
     95.0000,     60.0000,    1.000000,      2.7085
     65.0000,      5.0000,   16.000000,      0.4227
     70.0000,      5.0000,   16.000000,      0.1849
     75.0000,      5.0000,   16.000000,      1.0558
     85.0000,      5.0000,   16.000000,      2.1116
    100.0000,      5.0000,   16.000000,      0.0265
    105.0000,      5.0000,   16.000000,      1.0645
    125.0000,      5.0000,   16.000000,      7.4514
     60.0000,     35.0000,    2.000000,      3.4074
     65.0000,     35.0000,    2.000000,      3.4518
     70.0000,     35.0000,    2.000000,      2.9282
     75.0000,     35.0000,    2.000000,      2.7765
     80.0000,     35.0000,    2.000000,      2.6310
     85.0000,     35.0000,    2.000000,      2.4455
     90.0000,     35.0000,    2.000000,      3.2874
     95.0000,     35.0000,    2.000000,      3.1230
    100.0000,     35.0000,    2.000000,      0.4931
    105.0000,     35.0000,    2.000000,      3.2306
    110.0000,     35.0000,    2.000000,      2.9346
     60.0000,     25.0000,    3.000000,      2.7948
     65.0000,     25.0000,    3.000000,      3.0277
     70.0000,     25.0000,    3.000000,      3.0331
     75.0000,     25.0000,    3.000000,      2.6094
     80.0000,     25.0000,    3.000000,      2.3397
     85.0000,     25.0000,    3.000000,      2.8077
     90.0000,     25.0000,    3.000000,      2.8077
     95.0000,     25.0000,    3.000000,      2.3996
    100.0000,     25.0000,    3.000000,      3.0416
    110.0000,     25.0000,    3.000000,      3.1359
    115.0000,     25.0000,    3.000000,      3.9664
     60.0000,     65.0000,    1.000000,      4.2583
     65.0000,     65.0000,    1.000000,      3.5722
     70.0000,     65.0000,    1.000000,      3.3305
     75.0000,     65.0000,    1.000000,      1.6280
     80.0000,     65.0000,    1.000000,      3.0398
     85.0000,     65.0000,    1.000000,      3.0499
      0.0000,     20.0000,    4.000000,      2.8110
     10.0000,     20.0000,    4.000000,      0.3131
     20.0000,     20.0000,    4.000000,      3.3699
     40.0000,     20.0000,    4.000000,      4.9774
     50.0000,     20.0000,    4.000000,      2.9356
     60.0000,     20.0000,    4.000000,      2.4528
     70.0000,     20.0000,    4.000000,      3.0212
     80.0000,     20.0000,    4.000000,      2.2036
     90.0000,     20.0000,    4.000000,      2.3282
    100.0000,     20.0000,    4.000000,      3.3015
    110.0000,     20.0000,    4.000000,      2.3153
     65.0000,      5.0000,   18.000000,      2.6769
    105.0000,      5.0000,   18.000000,      2.6551
    115.0000,      5.0000,   18.000000,     13.2754
      0.0000,     70.0000,    1.000000,      3.2061
     10.0000,     70.0000,    1.000000,      3.1953
     20.0000,     70.0000,    1.000000,      3.3040
     30.0000,     70.0000,    1.000000,      3.5053
     40.0000,     70.0000,    1.000000,      4.1640
     50.0000,     70.0000,    1.000000,      3.1519
     60.0000,     70.0000,    1.000000,      3.4188
     65.0000,     70.0000,    1.000000,      0.8735
     70.0000,     70.0000,    1.000000,      3.0615
     75.0000,     70.0000,    1.000000,      2.9052
     60.0000,     75.0000,    1.000000,      1.6303
     65.0000,     75.0000,    1.000000,      2.8178
      0.0000,     30.0000,    3.000000,      3.6029
     10.0000,     30.0000,    3.000000,      3.3218
     20.0000,     30.0000,    3.000000,      8.4230
     30.0000,     30.0000,    3.000000,      3.2096
     40.0000,     30.0000,    3.000000,      3.0134
     50.0000,     30.0000,    3.000000,      3.3290
     60.0000,     30.0000,    3.000000,      3.3079
     70.0000,     30.0000,    3.000000,      3.5116
     80.0000,     30.0000,    3.000000,      2.9217
     90.0000,     30.0000,    3.000000,      3.0130
     10.0000,     10.0000,   10.000000,     10.2477
     20.0000,     10.0000,   10.000000,      3.6254
     30.0000,     10.0000,   10.000000,      3.6683
     40.0000,     10.0000,   10.000000,      2.6708
     50.0000,     10.0000,   10.000000,      3.6254
     60.0000,     10.0000,   10.000000,      1.5016
     65.0000,     10.0000,   10.000000,      0.5353
     70.0000,     10.0000,   10.000000,      0.3151
     75.0000,     10.0000,   10.000000,      0.9228
     80.0000,     10.0000,   10.000000,      2.4084
     85.0000,     10.0000,   10.000000,      3.4220
    105.0000,     10.0000,   10.000000,     20.6636
      0.0000,     80.0000,    1.000000,      3.5915
     10.0000,     80.0000,    1.000000,      3.2174
     20.0000,     80.0000,    1.000000,      3.2389
     30.0000,     80.0000,    1.000000,      4.0075
     40.0000,     80.0000,    1.000000,      3.3887
     50.0000,     80.0000,    1.000000,      3.2732
     60.0000,     45.0000,    2.000000,      1.9929
     65.0000,     45.0000,    2.000000,      2.0998
     70.0000,     45.0000,    2.000000,      1.0567
     75.0000,     45.0000,    2.000000,      2.3800
     80.0000,     45.0000,    2.000000,      3.0171
     65.0000,      5.0000,   22.000000,      5.9408
     95.0000,      5.0000,   22.000000,     23.5697
     60.0000,     25.0000,    4.000000,      0.3914
     65.0000,     25.0000,    4.000000,      1.5527
     70.0000,     25.0000,    4.000000,      2.3360
     75.0000,     25.0000,    4.000000,      2.3290
     85.0000,     25.0000,    4.000000,      1.3529
     90.0000,     25.0000,    4.000000,      1.9568
     65.0000,     15.0000,    7.000000,      2.4417
     70.0000,     15.0000,    7.000000,      5.2598
     75.0000,     15.0000,    7.000000,      3.9307
     80.0000,     15.0000,    7.000000,      1.9599
     95.0000,     15.0000,    7.000000,      0.6575
     60.0000,     35.0000,    3.000000,      2.2929
     70.0000,     35.0000,    3.000000,      2.6374
     75.0000,     35.0000,    3.000000,      4.2464
      0.0000,     50.0000,    2.000000,      3.7691
     10.0000,     50.0000,    2.000000,      6.7852
     20.0000,     50.0000,    2.000000,      3.2924
     30.0000,     50.0000,    2.000000,      2.7683
     40.0000,     50.0000,    2.000000,      2.9907
     50.0000,     50.0000,    2.000000,      3.4414
     60.0000,     50.0000,    2.000000,      1.6171
     65.0000,     50.0000,    2.000000,      2.5640
      0.0000,     10.0000,   12.000000,      4.4433
     10.0000,     10.0000,   12.000000,      3.5227
     20.0000,     10.0000,   12.000000,      2.4902
     30.0000,     10.0000,   12.000000,      3.5530
     40.0000,     10.0000,   12.000000,      2.6724
     50.0000,     10.0000,   12.000000,      0.5770
     60.0000,     10.0000,   12.000000,      0.8503
     65.0000,     10.0000,   12.000000,      1.0629
     70.0000,     10.0000,   12.000000,      1.8254
     80.0000,     10.0000,   12.000000,      1.3391
     85.0000,     10.0000,   12.000000,    188.5814
      0.0000,     20.0000,    6.000000,      4.0226
     10.0000,     20.0000,    6.000000,      3.6203
     20.0000,     20.0000,    6.000000,      2.9106
     30.0000,     20.0000,    6.000000,      3.0838
     40.0000,     20.0000,    6.000000,      2.2190
     50.0000,     20.0000,    6.000000,      2.3658
     60.0000,     20.0000,    6.000000,      2.0603
     70.0000,     20.0000,    6.000000,      2.1795
      0.0000,    100.0000,    1.000000,      3.6170
     10.0000,    100.0000,    1.000000,      5.3034
     65.0000,      5.0000,   28.000000,      3.1519
      0.0000,     60.0000,    2.000000,      3.0884
     10.0000,     60.0000,    2.000000,      2.9434
     20.0000,     60.0000,    2.000000,      2.6490
     30.0000,     60.0000,    2.000000,      2.6140
      0.0000,     10.0000,   15.000000,      5.0457
     10.0000,     10.0000,   15.000000,      0.4214
     20.0000,     10.0000,   15.000000,      2.4815
     30.0000,     10.0000,   15.000000,      5.2908
     40.0000,     10.0000,   15.000000,      2.8561
      0.0000,     30.0000,    5.000000,      2.8558
     10.0000,     30.0000,    5.000000,      3.1078
     20.0000,     30.0000,    5.000000,      3.0375
     30.0000,     30.0000,    5.000000,      3.0485
      0.0000,     10.0000,   16.000000,      2.3247
     10.0000,     10.0000,   16.000000,      2.1749
     20.0000,     10.0000,   16.000000,      3.6071
     30.0000,     10.0000,   16.000000,      2.5462
     40.0000,     10.0000,   16.000000,      1.0567
      0.0000,     70.0000,    2.000000,      2.4528
      0.0000,     50.0000,    3.000000,      2.8786
     10.0000,     50.0000,    3.000000,      2.2591
      0.0000,     10.0000,   18.000000,      3.2681
     10.0000,     10.0000,   18.000000,      2.7236
     20.0000,     10.0000,   18.000000,      1.6644
     60.0000,      5.0000,   -1.000000,     12.1907
     65.0000,      5.0000,   -1.000000,     16.0805
     70.0000,      5.0000,   -1.000000,      7.7372
     75.0000,      5.0000,   -1.000000,      9.2398
     80.0000,      5.0000,   -1.000000,      6.0631
     85.0000,      5.0000,   -1.000000,      6.1534
     90.0000,      5.0000,   -1.000000,      4.8420
     95.0000,      5.0000,   -1.000000,      8.8315
    100.0000,      5.0000,   -1.000000,      9.4363
    105.0000,      5.0000,   -1.000000,      7.6850
    110.0000,      5.0000,   -1.000000,      6.8543
    115.0000,      5.0000,   -1.000000,      8.6416
    120.0000,      5.0000,   -1.000000,     10.2353
    125.0000,      5.0000,   -1.000000,     15.2258
    130.0000,      5.0000,   -1.000000,     12.0884
    135.0000,      5.0000,   -1.000000,     11.2713
    140.0000,      5.0000,   -1.000000,      8.2737
    145.0000,      5.0000,   -1.000000,     14.4535
    150.0000,      5.0000,   -1.000000,      6.4560
    155.0000,      5.0000,   -1.000000,      9.6692
    160.0000,      5.0000,   -1.000000,      6.8627
    165.0000,      5.0000,   -1.000000,     11.3517
    170.0000,      5.0000,   -1.000000,     10.3283
    175.0000,      5.0000,   -1.000000,      8.0703
    180.0000,      5.0000,   -1.000000,      6.2634
    185.0000,      5.0000,   -1.000000,     12.8644
    190.0000,      5.0000,   -1.000000,      8.0742
    195.0000,      5.0000,   -1.000000,      6.8348
    200.0000,      5.0000,   -1.000000,      5.4989
    205.0000,      5.0000,   -1.000000,      6.2421
      0.0000,     10.0000,   -1.000000,      1.8226
     10.0000,     10.0000,   -1.000000,      2.2747
     20.0000,     10.0000,   -1.000000,      2.6454
     30.0000,     10.0000,   -1.000000,      2.7726
     40.0000,     10.0000,   -1.000000,      3.3882
     50.0000,     10.0000,   -1.000000,      2.9035
     60.0000,     10.0000,   -1.000000,      3.1468
     70.0000,     10.0000,   -1.000000,      3.6293
     80.0000,     10.0000,   -1.000000,      4.1731
     90.0000,     10.0000,   -1.000000,      9.0922
    100.0000,     10.0000,   -1.000000,      6.0604
    110.0000,     10.0000,   -1.000000,      6.1234
    120.0000,     10.0000,   -1.000000,      6.3232
    130.0000,     10.0000,   -1.000000,      7.2371
    140.0000,     10.0000,   -1.000000,      7.4927
    150.0000,     10.0000,   -1.000000,      7.1086
    160.0000,     10.0000,   -1.000000,      7.4789
    170.0000,     10.0000,   -1.000000,      5.6834
    180.0000,     10.0000,   -1.000000,      6.2409
    190.0000,     10.0000,   -1.000000,      4.0170
    200.0000,     10.0000,   -1.000000,      5.3932
      0.0000,     30.0000,   -1.000000,      2.3017
     10.0000,     30.0000,   -1.000000,      3.1141
     20.0000,     30.0000,   -1.000000,      3.8087
     30.0000,     30.0000,   -1.000000,      4.6711
     40.0000,     30.0000,   -1.000000,      4.6968
     50.0000,     30.0000,   -1.000000,      6.0144
     60.0000,     30.0000,   -1.000000,      2.7987
     70.0000,     30.0000,   -1.000000,      2.3726
     80.0000,     30.0000,   -1.000000,      4.2667
     90.0000,     30.0000,   -1.000000,      5.9032
    100.0000,     30.0000,   -1.000000,      4.0895
    110.0000,     30.0000,   -1.000000,      4.4719
    120.0000,     30.0000,   -1.000000,      2.7756
    130.0000,     30.0000,   -1.000000,      3.3582
    140.0000,     30.0000,   -1.000000,      3.7282
    150.0000,     30.0000,   -1.000000,      2.9515
    160.0000,     30.0000,   -1.000000,      5.1366
0
0
0
0
0
0
0
