# Supplementary material for: Electrical resistivity survey data for potential aquifer in Banggi Island, Sabah, Malaysia
Source: Data Brief. 2020 Aug 18;32:106194. doi: 10.1016/j.dib.2020.106194 (PMC7452430; doi:10.1016/j.dib.2020.106194)
Supplement: Supplementary file 2 [file mmc2.zip › Laksian 3.INV]

C:\DOCUME~1\GEOLOG~1\Desktop\GEOPHY~1\80SCHO~1\15A9CF~1.SKL\lrlaks3.s4k
      5.0000
6
890
1
0
     70.0000,       5.0000,   1.00000,      11.717
     75.0000,       5.0000,   1.00000,      16.309
     80.0000,       5.0000,   1.00000,      13.439
     85.0000,       5.0000,   1.00000,      19.260
     90.0000,       5.0000,   1.00000,      15.714
     95.0000,       5.0000,   1.00000,      14.816
    100.0000,       5.0000,   1.00000,      16.525
    105.0000,       5.0000,   1.00000,      22.525
    110.0000,       5.0000,   1.00000,      25.234
    115.0000,       5.0000,   1.00000,      27.039
    120.0000,       5.0000,   1.00000,      25.125
    125.0000,       5.0000,   1.00000,      27.267
    130.0000,       5.0000,   1.00000,      26.436
    135.0000,       5.0000,   1.00000,      27.990
    140.0000,       5.0000,   1.00000,      24.933
    145.0000,       5.0000,   1.00000,      26.312
    150.0000,       5.0000,   1.00000,      24.555
    155.0000,       5.0000,   1.00000,      26.730
    160.0000,       5.0000,   1.00000,      28.373
    165.0000,       5.0000,   1.00000,      20.827
    170.0000,       5.0000,   1.00000,      20.770
    175.0000,       5.0000,   1.00000,      16.986
    180.0000,       5.0000,   1.00000,      13.204
    185.0000,       5.0000,   1.00000,      23.597
    190.0000,       5.0000,   1.00000,      22.524
    195.0000,       5.0000,   1.00000,      26.307
    200.0000,       5.0000,   1.00000,      22.832
    205.0000,       5.0000,   1.00000,      20.437
    210.0000,       5.0000,   1.00000,      15.934
     67.5000,       5.0000,   2.00000,      4.5416
     72.5000,       5.0000,   2.00000,      6.2418
     77.5000,       5.0000,   2.00000,      4.5183
     82.5000,       5.0000,   2.00000,      5.6992
     92.5000,       5.0000,   2.00000,      6.5072
     97.5000,       5.0000,   2.00000,      8.1199
    102.5000,       5.0000,   2.00000,      10.191
    107.5000,       5.0000,   2.00000,      11.905
    112.5000,       5.0000,   2.00000,      15.475
    117.5000,       5.0000,   2.00000,      17.853
    122.5000,       5.0000,   2.00000,      19.098
    127.5000,       5.0000,   2.00000,      18.787
    132.5000,       5.0000,   2.00000,      17.615
    137.5000,       5.0000,   2.00000,      14.577
    142.5000,       5.0000,   2.00000,      16.362
    147.5000,       5.0000,   2.00000,      18.959
    152.5000,       5.0000,   2.00000,      16.789
    157.5000,       5.0000,   2.00000,      18.333
    162.5000,       5.0000,   2.00000,      13.117
    167.5000,       5.0000,   2.00000,      8.4594
    172.5000,       5.0000,   2.00000,      10.387
    177.5000,       5.0000,   2.00000,      16.857
    182.5000,       5.0000,   2.00000,      13.528
    187.5000,       5.0000,   2.00000,      11.419
    192.5000,       5.0000,   2.00000,      13.602
    197.5000,       5.0000,   2.00000,      15.887
    202.5000,       5.0000,   2.00000,      14.816
    207.5000,       5.0000,   2.00000,      11.079
     10.0000,      10.0000,   1.00000,      1.6046
     20.0000,      10.0000,   1.00000,      1.7576
     30.0000,      10.0000,   1.00000,      2.2380
     40.0000,      10.0000,   1.00000,      2.7793
     50.0000,      10.0000,   1.00000,      3.4439
     60.0000,      10.0000,   1.00000,      4.6358
     70.0000,      10.0000,   1.00000,      4.3463
     75.0000,      10.0000,   1.00000,      5.3427
     80.0000,      10.0000,   1.00000,      4.5611
     85.0000,      10.0000,   1.00000,      5.3144
     90.0000,      10.0000,   1.00000,      5.9173
     95.0000,      10.0000,   1.00000,      6.3632
    100.0000,      10.0000,   1.00000,      7.6895
    105.0000,      10.0000,   1.00000,      9.6608
    110.0000,      10.0000,   1.00000,      11.914
    115.0000,      10.0000,   1.00000,      14.344
    120.0000,      10.0000,   1.00000,      16.726
    125.0000,      10.0000,   1.00000,      17.464
    130.0000,      10.0000,   1.00000,      17.340
    135.0000,      10.0000,   1.00000,      15.495
    140.0000,      10.0000,   1.00000,      13.732
    145.0000,      10.0000,   1.00000,      15.148
    150.0000,      10.0000,   1.00000,      16.945
    155.0000,      10.0000,   1.00000,      15.248
    160.0000,      10.0000,   1.00000,      15.263
    165.0000,      10.0000,   1.00000,      10.737
    170.0000,      10.0000,   1.00000,      8.0443
    175.0000,      10.0000,   1.00000,      12.221
    180.0000,      10.0000,   1.00000,      15.742
    185.0000,      10.0000,   1.00000,      11.512
    190.0000,      10.0000,   1.00000,      10.377
    195.0000,      10.0000,   1.00000,      11.977
    200.0000,      10.0000,   1.00000,      15.053
    205.0000,      10.0000,   1.00000,      12.615
     70.0000,       5.0000,   3.00000,      3.5692
     75.0000,       5.0000,   3.00000,      3.9197
     80.0000,       5.0000,   3.00000,      4.2119
     85.0000,       5.0000,   3.00000,      4.2235
     90.0000,       5.0000,   3.00000,      22.045
     95.0000,       5.0000,   3.00000,      6.6709
    100.0000,       5.0000,   3.00000,      7.4973
    105.0000,       5.0000,   3.00000,      7.6936
    110.0000,       5.0000,   3.00000,      9.7796
    115.0000,       5.0000,   3.00000,      12.097
    120.0000,       5.0000,   3.00000,      14.746
    125.0000,       5.0000,   3.00000,      14.765
    130.0000,       5.0000,   3.00000,      14.183
    135.0000,       5.0000,   3.00000,      11.165
    140.0000,       5.0000,   3.00000,      11.598
    145.0000,       5.0000,   3.00000,      12.544
    150.0000,       5.0000,   3.00000,      13.159
    155.0000,       5.0000,   3.00000,      12.375
    160.0000,       5.0000,   3.00000,      8.9956
    165.0000,       5.0000,   3.00000,      5.8202
    170.0000,       5.0000,   3.00000,      3.9595
    175.0000,       5.0000,   3.00000,      15.724
    180.0000,       5.0000,   3.00000,      13.766
    185.0000,       5.0000,   3.00000,      7.2550
    190.0000,       5.0000,   3.00000,      8.3061
    200.0000,       5.0000,   3.00000,      11.432
    205.0000,       5.0000,   3.00000,      8.1725
     72.5000,       5.0000,   4.00000,      3.0277
     77.5000,       5.0000,   4.00000,      3.9335
     82.5000,       5.0000,   4.00000,      4.4090
     87.5000,       5.0000,   4.00000,      4.1179
     92.5000,       5.0000,   4.00000,      4.8094
     97.5000,       5.0000,   4.00000,      5.5015
    102.5000,       5.0000,   4.00000,      7.4212
    107.5000,       5.0000,   4.00000,      8.0330
    112.5000,       5.0000,   4.00000,      8.1440
    117.5000,       5.0000,   4.00000,      10.092
    122.5000,       5.0000,   4.00000,      10.578
    127.5000,       5.0000,   4.00000,      10.558
    132.5000,       5.0000,   4.00000,      8.8668
    137.5000,       5.0000,   4.00000,      9.0516
    142.5000,       5.0000,   4.00000,      8.8476
    147.5000,       5.0000,   4.00000,      9.2029
    152.5000,       5.0000,   4.00000,      10.125
    157.5000,       5.0000,   4.00000,      6.8853
    162.5000,       5.0000,   4.00000,      4.2959
    167.5000,       5.0000,   4.00000,      4.7440
    172.5000,       5.0000,   4.00000,      8.7439
    177.5000,       5.0000,   4.00000,      11.355
    182.5000,       5.0000,   4.00000,     0.77770
    187.5000,       5.0000,   4.00000,      5.5218
    192.5000,       5.0000,   4.00000,      5.4344
    197.5000,       5.0000,   4.00000,      7.8271
    202.5000,       5.0000,   4.00000,      6.5206
     15.0000,      10.0000,   2.00000,      2.3951
     25.0000,      10.0000,   2.00000,      2.3728
     35.0000,      10.0000,   2.00000,      1.9654
     45.0000,      10.0000,   2.00000,      3.4531
     55.0000,      10.0000,   2.00000,      2.4610
     65.0000,      10.0000,   2.00000,      3.2061
     75.0000,      10.0000,   2.00000,      3.7784
     80.0000,      10.0000,   2.00000,      3.8599
     85.0000,      10.0000,   2.00000,      3.9304
     90.0000,      10.0000,   2.00000,      5.1597
     95.0000,      10.0000,   2.00000,      3.6037
    100.0000,      10.0000,   2.00000,      5.5791
    105.0000,      10.0000,   2.00000,      6.3510
    110.0000,      10.0000,   2.00000,      6.6698
    115.0000,      10.0000,   2.00000,      7.9567
    120.0000,      10.0000,   2.00000,      9.2472
    125.0000,      10.0000,   2.00000,      10.219
    130.0000,      10.0000,   2.00000,      9.0881
    135.0000,      10.0000,   2.00000,      8.3240
    140.0000,      10.0000,   2.00000,      8.5519
    145.0000,      10.0000,   2.00000,      8.5273
    150.0000,      10.0000,   2.00000,      8.8861
    155.0000,      10.0000,   2.00000,      8.6177
    160.0000,      10.0000,   2.00000,      5.5870
    165.0000,      10.0000,   2.00000,      4.2959
    170.0000,      10.0000,   2.00000,      7.0525
    175.0000,      10.0000,   2.00000,      8.7990
    180.0000,      10.0000,   2.00000,      9.7037
    185.0000,      10.0000,   2.00000,      6.8544
    190.0000,      10.0000,   2.00000,      4.8910
    195.0000,      10.0000,   2.00000,      6.1780
    200.0000,      10.0000,   2.00000,      7.2531
     20.0000,      20.0000,   1.00000,      2.5269
     30.0000,      20.0000,   1.00000,      1.8976
     40.0000,      20.0000,   1.00000,      2.5893
     50.0000,      20.0000,   1.00000,      2.8259
     60.0000,      20.0000,   1.00000,      2.5034
     70.0000,      20.0000,   1.00000,      3.1855
     80.0000,      20.0000,   1.00000,      3.5908
     85.0000,      20.0000,   1.00000,      4.0619
     90.0000,      20.0000,   1.00000,      4.0877
     95.0000,      20.0000,   1.00000,      4.6113
    100.0000,      20.0000,   1.00000,      5.3702
    105.0000,      20.0000,   1.00000,      5.5019
    110.0000,      20.0000,   1.00000,      7.3654
    115.0000,      20.0000,   1.00000,      6.2963
    120.0000,      20.0000,   1.00000,      7.0668
    125.0000,      20.0000,   1.00000,      8.0033
    130.0000,      20.0000,   1.00000,      8.2979
    135.0000,      20.0000,   1.00000,      8.0978
    140.0000,      20.0000,   1.00000,      7.5047
    145.0000,      20.0000,   1.00000,      7.8140
    150.0000,      20.0000,   1.00000,      7.6431
    155.0000,      20.0000,   1.00000,      7.3483
    160.0000,      20.0000,   1.00000,      6.9637
    165.0000,      20.0000,   1.00000,      5.7232
    170.0000,      20.0000,   1.00000,      5.8125
    175.0000,      20.0000,   1.00000,      7.0478
    180.0000,      20.0000,   1.00000,      7.8116
    185.0000,      20.0000,   1.00000,      7.9808
    190.0000,      20.0000,   1.00000,      6.2746
    195.0000,      20.0000,   1.00000,      5.0099
     75.0000,       5.0000,   5.00000,      2.8587
     80.0000,       5.0000,   5.00000,      4.3895
     85.0000,       5.0000,   5.00000,      5.1474
     90.0000,       5.0000,   5.00000,      6.0019
     95.0000,       5.0000,   5.00000,     0.64090
    100.0000,       5.0000,   5.00000,      7.0086
    105.0000,       5.0000,   5.00000,      6.5512
    110.0000,       5.0000,   5.00000,      7.4124
    115.0000,       5.0000,   5.00000,      7.3701
    120.0000,       5.0000,   5.00000,      8.7849
    125.0000,       5.0000,   5.00000,      7.7489
    130.0000,       5.0000,   5.00000,      6.7394
    135.0000,       5.0000,   5.00000,      7.0343
    140.0000,       5.0000,   5.00000,      7.6260
    145.0000,       5.0000,   5.00000,      6.4162
    150.0000,       5.0000,   5.00000,      7.8381
    155.0000,       5.0000,   5.00000,      6.1014
    160.0000,       5.0000,   5.00000,      3.5292
    165.0000,       5.0000,   5.00000,      4.2778
    170.0000,       5.0000,   5.00000,      10.090
    175.0000,       5.0000,   5.00000,      4.9134
    180.0000,       5.0000,   5.00000,      6.3172
    185.0000,       5.0000,   5.00000,      5.9663
    190.0000,       5.0000,   5.00000,      2.6907
    195.0000,       5.0000,   5.00000,      8.6570
    200.0000,       5.0000,   5.00000,      5.0509
     82.5000,       5.0000,   6.00000,      3.5867
     87.5000,       5.0000,   6.00000,      4.1647
     92.5000,       5.0000,   6.00000,      4.2019
     97.5000,       5.0000,   6.00000,      11.688
    102.5000,       5.0000,   6.00000,      4.5441
    107.5000,       5.0000,   6.00000,      4.3972
    112.5000,       5.0000,   6.00000,      5.0540
    117.5000,       5.0000,   6.00000,      4.9751
    122.5000,       5.0000,   6.00000,      6.5328
    127.5000,       5.0000,   6.00000,      5.2481
    132.5000,       5.0000,   6.00000,      5.3921
    137.5000,       5.0000,   6.00000,      5.8493
    142.5000,       5.0000,   6.00000,      5.5685
    147.5000,       5.0000,   6.00000,      6.0817
    152.5000,       5.0000,   6.00000,      5.0703
    157.5000,       5.0000,   6.00000,      3.2406
    162.5000,       5.0000,   6.00000,      3.9740
    167.5000,       5.0000,   6.00000,      9.3662
    172.5000,       5.0000,   6.00000,      8.6804
    182.5000,       5.0000,   6.00000,      5.4048
    187.5000,       5.0000,   6.00000,      3.6032
    192.5000,       5.0000,   6.00000,      8.0252
    197.5000,       5.0000,   6.00000,      4.0559
     85.0000,      25.0000,   1.00000,      2.7360
     90.0000,      25.0000,   1.00000,      4.1608
     95.0000,      25.0000,   1.00000,      4.4316
    100.0000,      25.0000,   1.00000,      4.5885
    105.0000,      25.0000,   1.00000,      5.1538
    110.0000,      25.0000,   1.00000,      5.1027
    115.0000,      25.0000,   1.00000,      5.2107
    120.0000,      25.0000,   1.00000,      5.2044
    125.0000,      25.0000,   1.00000,      5.5218
    130.0000,      25.0000,   1.00000,      6.2565
    135.0000,      25.0000,   1.00000,      6.0273
    140.0000,      25.0000,   1.00000,      5.8380
    145.0000,      25.0000,   1.00000,      6.1860
    150.0000,      25.0000,   1.00000,      6.0249
    155.0000,      25.0000,   1.00000,      5.9486
    160.0000,      25.0000,   1.00000,      5.9062
    165.0000,      25.0000,   1.00000,      5.5996
    170.0000,      25.0000,   1.00000,      5.2647
    175.0000,      25.0000,   1.00000,      6.2439
    180.0000,      25.0000,   1.00000,      7.2141
    185.0000,      25.0000,   1.00000,      4.8928
    190.0000,      25.0000,   1.00000,      5.5181
     20.0000,      10.0000,   3.00000,      2.7798
     40.0000,      10.0000,   3.00000,      5.7862
     50.0000,      10.0000,   3.00000,      2.3570
     60.0000,      10.0000,   3.00000,      2.7915
     70.0000,      10.0000,   3.00000,      2.8551
     80.0000,      10.0000,   3.00000,      5.0743
     90.0000,      10.0000,   3.00000,      3.2664
    100.0000,      10.0000,   3.00000,      13.102
    110.0000,      10.0000,   3.00000,      4.9803
    120.0000,      10.0000,   3.00000,      5.3588
    130.0000,      10.0000,   3.00000,      5.0761
    140.0000,      10.0000,   3.00000,      5.9264
    150.0000,      10.0000,   3.00000,      5.8574
    160.0000,      10.0000,   3.00000,      3.5139
    170.0000,      10.0000,   3.00000,      8.5357
    180.0000,      10.0000,   3.00000,      1.6130
    190.0000,      10.0000,   3.00000,      5.0504
     82.5000,      15.0000,   2.00000,      3.3337
     87.5000,      15.0000,   2.00000,      4.1414
     92.5000,      15.0000,   2.00000,      4.2621
     97.5000,      15.0000,   2.00000,      4.5277
    102.5000,      15.0000,   2.00000,      8.1657
    107.5000,      15.0000,   2.00000,      4.8910
    112.5000,      15.0000,   2.00000,      4.7463
    117.5000,      15.0000,   2.00000,      4.8910
    122.5000,      15.0000,   2.00000,      4.7130
    127.5000,      15.0000,   2.00000,      4.9827
    132.5000,      15.0000,   2.00000,      4.8249
    137.5000,      15.0000,   2.00000,      5.3102
    142.5000,      15.0000,   2.00000,      5.7008
    147.5000,      15.0000,   2.00000,      5.6571
    152.5000,      15.0000,   2.00000,      4.5837
    157.5000,      15.0000,   2.00000,      4.2621
    162.5000,      15.0000,   2.00000,      4.7933
    167.5000,      15.0000,   2.00000,      6.3616
    172.5000,      15.0000,   2.00000,      7.6430
    177.5000,      15.0000,   2.00000,      6.1595
    182.5000,      15.0000,   2.00000,     0.62880
    187.5000,      15.0000,   2.00000,      5.1536
    192.5000,      15.0000,   2.00000,      5.2403
     80.0000,       5.0000,   7.00000,      11.574
     85.0000,       5.0000,   7.00000,      4.2101
     90.0000,       5.0000,   7.00000,      3.9316
     95.0000,       5.0000,   7.00000,      4.1500
    100.0000,       5.0000,   7.00000,      4.5730
    105.0000,       5.0000,   7.00000,      3.9681
    110.0000,       5.0000,   7.00000,      4.1640
    115.0000,       5.0000,   7.00000,      4.0954
    120.0000,       5.0000,   7.00000,      3.7257
    125.0000,       5.0000,   7.00000,      3.8770
    130.0000,       5.0000,   7.00000,      3.9245
    135.0000,       5.0000,   7.00000,      4.7179
    140.0000,       5.0000,   7.00000,      4.3675
    145.0000,       5.0000,   7.00000,      6.0865
    150.0000,       5.0000,   7.00000,      3.9057
    155.0000,       5.0000,   7.00000,      2.6985
    160.0000,       5.0000,   7.00000,      3.7500
    165.0000,       5.0000,   7.00000,      8.6659
    170.0000,       5.0000,   7.00000,      7.6706
    175.0000,       5.0000,   7.00000,      5.4790
    185.0000,       5.0000,   7.00000,     0.87350
    190.0000,       5.0000,   7.00000,      9.6084
    195.0000,       5.0000,   7.00000,      3.8770
     30.0000,      30.0000,   1.00000,      2.7948
     40.0000,      30.0000,   1.00000,      2.6419
     50.0000,      30.0000,   1.00000,      1.8718
     60.0000,      30.0000,   1.00000,      2.3917
     70.0000,      30.0000,   1.00000,      2.7999
     80.0000,      30.0000,   1.00000,      2.6673
     90.0000,      30.0000,   1.00000,      4.9162
     95.0000,      30.0000,   1.00000,      4.8589
    100.0000,      30.0000,   1.00000,      4.9002
    105.0000,      30.0000,   1.00000,      4.9912
    110.0000,      30.0000,   1.00000,      8.1456
    115.0000,      30.0000,   1.00000,      5.1006
    120.0000,      30.0000,   1.00000,      4.8612
    125.0000,      30.0000,   1.00000,      4.8198
    130.0000,      30.0000,   1.00000,      5.6338
    135.0000,      30.0000,   1.00000,      4.8495
    140.0000,      30.0000,   1.00000,      4.7601
    145.0000,      30.0000,   1.00000,      4.8484
    150.0000,      30.0000,   1.00000,      4.9140
    155.0000,      30.0000,   1.00000,      5.2101
    160.0000,      30.0000,   1.00000,      5.1410
    165.0000,      30.0000,   1.00000,      4.9876
    170.0000,      30.0000,   1.00000,      4.8198
    175.0000,      30.0000,   1.00000,      5.3346
    180.0000,      30.0000,   1.00000,      6.6966
    185.0000,      30.0000,   1.00000,      5.7005
     25.0000,      10.0000,   4.00000,      1.4089
     35.0000,      10.0000,   4.00000,      4.0370
     45.0000,      10.0000,   4.00000,      2.1997
     55.0000,      10.0000,   4.00000,      2.5908
     65.0000,      10.0000,   4.00000,      2.5212
     75.0000,      10.0000,   4.00000,      3.2399
     90.0000,      10.0000,   4.00000,      4.3644
     95.0000,      10.0000,   4.00000,      5.1808
    100.0000,      10.0000,   4.00000,      4.1542
    105.0000,      10.0000,   4.00000,      4.2641
    110.0000,      10.0000,   4.00000,      3.7843
    115.0000,      10.0000,   4.00000,      3.8742
    120.0000,      10.0000,   4.00000,      3.3348
    125.0000,      10.0000,   4.00000,      3.2234
    130.0000,      10.0000,   4.00000,      3.6831
    135.0000,      10.0000,   4.00000,      3.9984
    140.0000,      10.0000,   4.00000,      4.3800
    145.0000,      10.0000,   4.00000,      4.4601
    150.0000,      10.0000,   4.00000,      3.3015
    155.0000,      10.0000,   4.00000,      1.6816
    160.0000,      10.0000,   4.00000,      5.4779
    165.0000,      10.0000,   4.00000,      7.9210
    170.0000,      10.0000,   4.00000,      6.0963
    175.0000,      10.0000,   4.00000,      4.7524
    180.0000,      10.0000,   4.00000,      1.7110
    190.0000,      10.0000,   4.00000,      6.1052
     95.0000,      35.0000,   1.00000,      4.9601
    100.0000,      35.0000,   1.00000,      4.6169
    105.0000,      35.0000,   1.00000,      4.6736
    110.0000,      35.0000,   1.00000,      5.2672
    115.0000,      35.0000,   1.00000,      4.5105
    120.0000,      35.0000,   1.00000,      4.1678
    125.0000,      35.0000,   1.00000,      3.6954
    130.0000,      35.0000,   1.00000,      3.7609
    135.0000,      35.0000,   1.00000,      3.6997
    140.0000,      35.0000,   1.00000,      3.8155
    145.0000,      35.0000,   1.00000,      4.0758
    150.0000,      35.0000,   1.00000,      4.3374
    155.0000,      35.0000,   1.00000,      4.7119
    160.0000,      35.0000,   1.00000,      4.7279
    165.0000,      35.0000,   1.00000,      4.1845
    170.0000,      35.0000,   1.00000,      4.1640
    175.0000,      35.0000,   1.00000,      5.6803
    180.0000,      35.0000,   1.00000,      6.1603
     30.0000,      20.0000,   2.00000,      5.4129
     40.0000,      20.0000,   2.00000,      5.6153
     50.0000,      20.0000,   2.00000,      2.3917
     60.0000,      20.0000,   2.00000,      2.4862
     70.0000,      20.0000,   2.00000,      2.8023
     80.0000,      20.0000,   2.00000,      2.7141
     90.0000,      20.0000,   2.00000,      5.9042
    100.0000,      20.0000,   2.00000,      9.9204
    110.0000,      20.0000,   2.00000,      5.1474
    120.0000,      20.0000,   2.00000,      5.9580
    130.0000,      20.0000,   2.00000,      3.6474
    140.0000,      20.0000,   2.00000,      4.2514
    150.0000,      20.0000,   2.00000,      3.8862
    160.0000,      20.0000,   2.00000,      4.4808
    170.0000,      20.0000,   2.00000,      6.6978
    180.0000,      20.0000,   2.00000,      4.6353
     90.0000,      15.0000,   3.00000,      5.4605
     95.0000,      15.0000,   3.00000,      5.7520
    100.0000,      15.0000,   3.00000,      4.0711
    105.0000,      15.0000,   3.00000,      5.3447
    110.0000,      15.0000,   3.00000,      4.2115
    115.0000,      15.0000,   3.00000,      6.2752
    120.0000,      15.0000,   3.00000,      3.8522
    125.0000,      15.0000,   3.00000,      3.1429
    130.0000,      15.0000,   3.00000,      2.9398
    135.0000,      15.0000,   3.00000,      3.8579
    140.0000,      15.0000,   3.00000,      3.7644
    145.0000,      15.0000,   3.00000,      3.5011
    150.0000,      15.0000,   3.00000,      3.7903
    155.0000,      15.0000,   3.00000,      3.9119
    160.0000,      15.0000,   3.00000,      4.3519
    165.0000,      15.0000,   3.00000,      6.6615
    170.0000,      15.0000,   3.00000,      6.1595
    175.0000,      15.0000,   3.00000,      2.8077
    180.0000,      15.0000,   3.00000,      4.5791
    185.0000,      15.0000,   3.00000,      4.3397
     87.5000,       5.0000,  10.00000,      11.175
     92.5000,       5.0000,  10.00000,      2.9942
     97.5000,       5.0000,  10.00000,      3.3940
    102.5000,       5.0000,  10.00000,      1.2915
    107.5000,       5.0000,  10.00000,      3.7112
    112.5000,       5.0000,  10.00000,      3.8429
    117.5000,       5.0000,  10.00000,     0.86100
    122.5000,       5.0000,  10.00000,      1.6304
    127.5000,       5.0000,  10.00000,      2.0809
    132.5000,       5.0000,  10.00000,      2.5619
    137.5000,       5.0000,  10.00000,      1.2915
    142.5000,       5.0000,  10.00000,      2.5743
    147.5000,       5.0000,  10.00000,     0.53420
    152.5000,       5.0000,  10.00000,      3.1749
    157.5000,       5.0000,  10.00000,      5.2236
    162.5000,       5.0000,  10.00000,      12.484
    167.5000,       5.0000,  10.00000,      6.4048
    172.5000,       5.0000,  10.00000,      4.2699
    182.5000,       5.0000,  10.00000,      6.4574
     40.0000,      40.0000,   1.00000,      2.7974
     50.0000,      40.0000,   1.00000,      1.9966
     60.0000,      40.0000,   1.00000,      2.4916
     70.0000,      40.0000,   1.00000,      2.2542
     80.0000,      40.0000,   1.00000,      3.2837
     90.0000,      40.0000,   1.00000,      3.8351
    100.0000,      40.0000,   1.00000,      4.8677
    105.0000,      40.0000,   1.00000,      4.4135
    110.0000,      40.0000,   1.00000,      5.1635
    115.0000,      40.0000,   1.00000,      5.6153
    120.0000,      40.0000,   1.00000,      4.2329
    125.0000,      40.0000,   1.00000,      3.6022
    130.0000,      40.0000,   1.00000,      4.3046
    135.0000,      40.0000,   1.00000,      3.3434
    140.0000,      40.0000,   1.00000,      3.2437
    145.0000,      40.0000,   1.00000,      3.6958
    150.0000,      40.0000,   1.00000,      3.9631
    155.0000,      40.0000,   1.00000,      4.0977
    160.0000,      40.0000,   1.00000,      4.4094
    165.0000,      40.0000,   1.00000,      3.3068
    170.0000,      40.0000,   1.00000,      4.2722
    175.0000,      40.0000,   1.00000,      5.2627
     30.0000,      10.0000,   5.00000,      6.3172
     40.0000,      10.0000,   5.00000,      2.6222
     50.0000,      10.0000,   5.00000,      2.4054
     60.0000,      10.0000,   5.00000,      2.6044
     70.0000,      10.0000,   5.00000,      3.3770
     80.0000,      10.0000,   5.00000,      2.1057
     90.0000,      10.0000,   5.00000,      33.926
    100.0000,      10.0000,   5.00000,      5.2147
    110.0000,      10.0000,   5.00000,      4.1013
    120.0000,      10.0000,   5.00000,      3.2307
    130.0000,      10.0000,   5.00000,      3.3770
    140.0000,      10.0000,   5.00000,      3.7282
    150.0000,      10.0000,   5.00000,      2.3879
    160.0000,      10.0000,   5.00000,      6.7072
    170.0000,      10.0000,   5.00000,      4.7039
    180.0000,      10.0000,   5.00000,      4.2315
     97.5000,      25.0000,   2.00000,      6.4415
    102.5000,      25.0000,   2.00000,      4.1092
    107.5000,      25.0000,   2.00000,      3.9537
    112.5000,      25.0000,   2.00000,      3.4997
    117.5000,      25.0000,   2.00000,      3.4963
    122.5000,      25.0000,   2.00000,      4.4455
    127.5000,      25.0000,   2.00000,      3.1692
    132.5000,      25.0000,   2.00000,      2.6805
    137.5000,      25.0000,   2.00000,      2.9819
    142.5000,      25.0000,   2.00000,      2.4498
    147.5000,      25.0000,   2.00000,      3.2295
    152.5000,      25.0000,   2.00000,      3.7436
    157.5000,      25.0000,   2.00000,      3.9140
    162.5000,      25.0000,   2.00000,      4.8180
    167.5000,      25.0000,   2.00000,      3.5222
    172.5000,      25.0000,   2.00000,      4.9844
    177.5000,      25.0000,   2.00000,      4.6581
    105.0000,      45.0000,   1.00000,      4.8618
    110.0000,      45.0000,   1.00000,      4.9233
    115.0000,      45.0000,   1.00000,      4.4380
    120.0000,      45.0000,   1.00000,      3.8912
    125.0000,      45.0000,   1.00000,      3.7097
    130.0000,      45.0000,   1.00000,      3.4384
    135.0000,      45.0000,   1.00000,      2.7998
    140.0000,      45.0000,   1.00000,      2.9574
    145.0000,      45.0000,   1.00000,      3.2898
    150.0000,      45.0000,   1.00000,      3.5846
    155.0000,      45.0000,   1.00000,      3.7335
    160.0000,      45.0000,   1.00000,      3.0995
    165.0000,      45.0000,   1.00000,      3.9611
    170.0000,      45.0000,   1.00000,      4.2620
     92.5000,       5.0000,  12.00000,      2.1752
     97.5000,       5.0000,  12.00000,      3.6333
    102.5000,       5.0000,  12.00000,      9.8606
    107.5000,       5.0000,  12.00000,      3.6397
    112.5000,       5.0000,  12.00000,      2.4333
    117.5000,       5.0000,  12.00000,    0.015200
    127.5000,       5.0000,  12.00000,     0.60660
    137.5000,       5.0000,  12.00000,      1.8710
    142.5000,       5.0000,  12.00000,     0.33480
    147.5000,       5.0000,  12.00000,      1.7645
    152.5000,       5.0000,  12.00000,      4.3882
    157.5000,       5.0000,  12.00000,      5.4596
    167.5000,       5.0000,  12.00000,      1.2111
    177.5000,       5.0000,  12.00000,      12.132
    182.5000,       5.0000,  12.00000,      3.2949
     35.0000,      10.0000,   6.00000,      2.8798
     45.0000,      10.0000,   6.00000,      2.4637
     55.0000,      10.0000,   6.00000,      2.2435
     65.0000,      10.0000,   6.00000,      2.9651
     85.0000,      10.0000,   6.00000,      15.723
     95.0000,      10.0000,   6.00000,      2.8802
    100.0000,      10.0000,   6.00000,      4.4574
    105.0000,      10.0000,   6.00000,      3.8637
    110.0000,      10.0000,   6.00000,      2.6538
    115.0000,      10.0000,   6.00000,      2.6739
    120.0000,      10.0000,   6.00000,      1.5861
    125.0000,      10.0000,   6.00000,      1.7171
    130.0000,      10.0000,   6.00000,      1.5698
    135.0000,      10.0000,   6.00000,      1.5832
    140.0000,      10.0000,   6.00000,      1.6643
    145.0000,      10.0000,   6.00000,     0.78800
    150.0000,      10.0000,   6.00000,      3.2050
    155.0000,      10.0000,   6.00000,      5.1879
    160.0000,      10.0000,   6.00000,      4.9063
    165.0000,      10.0000,   6.00000,      2.3717
    170.0000,      10.0000,   6.00000,      2.9398
    175.0000,      10.0000,   6.00000,      3.8525
    180.0000,      10.0000,   6.00000,      5.2598
     50.0000,      50.0000,   1.00000,      3.8886
     60.0000,      50.0000,   1.00000,      1.7220
     70.0000,      50.0000,   1.00000,      2.7623
     80.0000,      50.0000,   1.00000,      3.1000
     90.0000,      50.0000,   1.00000,      3.5845
    100.0000,      50.0000,   1.00000,      3.9673
    110.0000,      50.0000,   1.00000,      6.7824
    115.0000,      50.0000,   1.00000,      4.2699
    120.0000,      50.0000,   1.00000,      4.2764
    125.0000,      50.0000,   1.00000,      3.4997
    130.0000,      50.0000,   1.00000,      3.1830
    135.0000,      50.0000,   1.00000,      3.0290
    140.0000,      50.0000,   1.00000,      2.8694
    145.0000,      50.0000,   1.00000,      3.1448
    150.0000,      50.0000,   1.00000,      3.2756
    155.0000,      50.0000,   1.00000,      2.3481
    160.0000,      50.0000,   1.00000,      3.2664
    165.0000,      50.0000,   1.00000,      3.6937
     45.0000,      30.0000,   2.00000,      2.5139
     55.0000,      30.0000,   2.00000,      2.7097
     65.0000,      30.0000,   2.00000,      1.3974
     75.0000,      30.0000,   2.00000,      3.4054
     85.0000,      30.0000,   2.00000,      3.9264
     95.0000,      30.0000,   2.00000,      5.4499
    105.0000,      30.0000,   2.00000,      3.1933
    110.0000,      30.0000,   2.00000,      3.5096
    115.0000,      30.0000,   2.00000,      3.4837
    120.0000,      30.0000,   2.00000,      3.1804
    125.0000,      30.0000,   2.00000,      3.1491
    130.0000,      30.0000,   2.00000,      2.5159
    135.0000,      30.0000,   2.00000,      2.6620
    140.0000,      30.0000,   2.00000,      2.3862
    145.0000,      30.0000,   2.00000,      2.9361
    150.0000,      30.0000,   2.00000,      3.0033
    155.0000,      30.0000,   2.00000,      3.3857
    160.0000,      30.0000,   2.00000,      1.6907
    165.0000,      30.0000,   2.00000,      4.4881
    170.0000,      30.0000,   2.00000,      4.4360
    115.0000,      55.0000,   1.00000,      3.2509
    120.0000,      55.0000,   1.00000,      3.7280
    125.0000,      55.0000,   1.00000,      3.6890
    130.0000,      55.0000,   1.00000,      4.8156
    135.0000,      55.0000,   1.00000,      3.6161
    140.0000,      55.0000,   1.00000,      3.0884
    145.0000,      55.0000,   1.00000,      2.7453
    150.0000,      55.0000,   1.00000,      2.0532
    155.0000,      55.0000,   1.00000,      2.8674
    160.0000,      55.0000,   1.00000,      4.0466
     40.0000,      10.0000,   7.00000,      2.4900
     50.0000,      10.0000,   7.00000,      2.4136
     60.0000,      10.0000,   7.00000,      2.8670
     80.0000,      10.0000,   7.00000,      9.2047
     90.0000,      10.0000,   7.00000,      3.8224
    100.0000,      10.0000,   7.00000,      3.4511
    110.0000,      10.0000,   7.00000,      2.5291
    120.0000,      10.0000,   7.00000,      2.3438
    130.0000,      10.0000,   7.00000,      2.0167
    140.0000,      10.0000,   7.00000,     0.68680
    150.0000,      10.0000,   7.00000,      4.4368
    160.0000,      10.0000,   7.00000,      3.0742
    170.0000,      10.0000,   7.00000,      1.9906
    100.0000,       5.0000,  15.00000,      2.7998
    105.0000,       5.0000,  15.00000,      1.8665
    110.0000,       5.0000,  15.00000,      1.4275
    125.0000,       5.0000,  15.00000,     0.93590
    145.0000,       5.0000,  15.00000,      4.5417
    150.0000,       5.0000,  15.00000,      5.6153
    155.0000,       5.0000,  15.00000,      4.6794
    160.0000,       5.0000,  15.00000,      3.7331
    170.0000,       5.0000,  15.00000,      216.19
    175.0000,       5.0000,  15.00000,      4.4480
     60.0000,      60.0000,   1.00000,      2.9544
     70.0000,      60.0000,   1.00000,      2.8756
     80.0000,      60.0000,   1.00000,      3.0293
     90.0000,      60.0000,   1.00000,      3.2213
    100.0000,      60.0000,   1.00000,      3.9096
    110.0000,      60.0000,   1.00000,      7.9550
    120.0000,      60.0000,   1.00000,      4.9461
    125.0000,      60.0000,   1.00000,      3.7436
    130.0000,      60.0000,   1.00000,      4.5157
    135.0000,      60.0000,   1.00000,      2.9859
    140.0000,      60.0000,   1.00000,      3.1453
    145.0000,      60.0000,   1.00000,      1.6769
    150.0000,      60.0000,   1.00000,      3.0109
    155.0000,      60.0000,   1.00000,      2.7085
    107.5000,       5.0000,  16.00000,     0.42270
    112.5000,       5.0000,  16.00000,     0.18490
    117.5000,       5.0000,  16.00000,      1.0558
    127.5000,       5.0000,  16.00000,      2.1116
    142.5000,       5.0000,  16.00000,    0.026500
    147.5000,       5.0000,  16.00000,      1.0645
    167.5000,       5.0000,  16.00000,      7.4514
    112.5000,      35.0000,   2.00000,      3.4074
    117.5000,      35.0000,   2.00000,      3.4518
    122.5000,      35.0000,   2.00000,      2.9282
    127.5000,      35.0000,   2.00000,      2.7765
    132.5000,      35.0000,   2.00000,      2.6310
    137.5000,      35.0000,   2.00000,      2.4455
    142.5000,      35.0000,   2.00000,      3.2874
    147.5000,      35.0000,   2.00000,      3.1230
    152.5000,      35.0000,   2.00000,     0.49310
    157.5000,      35.0000,   2.00000,      3.2306
    162.5000,      35.0000,   2.00000,      2.9346
    110.0000,      25.0000,   3.00000,      2.7948
    115.0000,      25.0000,   3.00000,      3.0277
    120.0000,      25.0000,   3.00000,      3.0331
    125.0000,      25.0000,   3.00000,      2.6094
    130.0000,      25.0000,   3.00000,      2.3397
    135.0000,      25.0000,   3.00000,      2.8077
    140.0000,      25.0000,   3.00000,      2.8077
    145.0000,      25.0000,   3.00000,      2.3996
    150.0000,      25.0000,   3.00000,      3.0416
    160.0000,      25.0000,   3.00000,      3.1359
    165.0000,      25.0000,   3.00000,      3.9664
    125.0000,      65.0000,   1.00000,      4.2583
    130.0000,      65.0000,   1.00000,      3.5722
    135.0000,      65.0000,   1.00000,      3.3305
    140.0000,      65.0000,   1.00000,      1.6280
    145.0000,      65.0000,   1.00000,      3.0398
    150.0000,      65.0000,   1.00000,      3.0499
     50.0000,      20.0000,   4.00000,      2.8110
     60.0000,      20.0000,   4.00000,     0.31310
     70.0000,      20.0000,   4.00000,      3.3699
     90.0000,      20.0000,   4.00000,      4.9774
    100.0000,      20.0000,   4.00000,      2.9356
    110.0000,      20.0000,   4.00000,      2.4528
    120.0000,      20.0000,   4.00000,      3.0212
    130.0000,      20.0000,   4.00000,      2.2036
    140.0000,      20.0000,   4.00000,      2.3282
    150.0000,      20.0000,   4.00000,      3.3015
    160.0000,      20.0000,   4.00000,      2.3153
    112.5000,       5.0000,  18.00000,      2.6769
    152.5000,       5.0000,  18.00000,      2.6551
    162.5000,       5.0000,  18.00000,      13.275
     70.0000,      70.0000,   1.00000,      3.2061
     80.0000,      70.0000,   1.00000,      3.1953
     90.0000,      70.0000,   1.00000,      3.3040
    100.0000,      70.0000,   1.00000,      3.5053
    110.0000,      70.0000,   1.00000,      4.1640
    120.0000,      70.0000,   1.00000,      3.1519
    130.0000,      70.0000,   1.00000,      3.4188
    135.0000,      70.0000,   1.00000,     0.87350
    140.0000,      70.0000,   1.00000,      3.0615
    145.0000,      70.0000,   1.00000,      2.9052
    135.0000,      75.0000,   1.00000,      1.6303
    140.0000,      75.0000,   1.00000,      2.8178
     60.0000,      30.0000,   3.00000,      3.6029
     70.0000,      30.0000,   3.00000,      3.3218
     80.0000,      30.0000,   3.00000,      8.4230
     90.0000,      30.0000,   3.00000,      3.2096
    100.0000,      30.0000,   3.00000,      3.0134
    110.0000,      30.0000,   3.00000,      3.3290
    120.0000,      30.0000,   3.00000,      3.3079
    130.0000,      30.0000,   3.00000,      3.5116
    140.0000,      30.0000,   3.00000,      2.9217
    150.0000,      30.0000,   3.00000,      3.0130
     65.0000,      10.0000,  10.00000,      10.248
     75.0000,      10.0000,  10.00000,      3.6254
     85.0000,      10.0000,  10.00000,      3.6683
     95.0000,      10.0000,  10.00000,      2.6708
    105.0000,      10.0000,  10.00000,      3.6254
    115.0000,      10.0000,  10.00000,      1.5016
    120.0000,      10.0000,  10.00000,     0.53530
    125.0000,      10.0000,  10.00000,     0.31510
    130.0000,      10.0000,  10.00000,     0.92280
    135.0000,      10.0000,  10.00000,      2.4084
    140.0000,      10.0000,  10.00000,      3.4220
    160.0000,      10.0000,  10.00000,      20.664
     80.0000,      80.0000,   1.00000,      3.5915
     90.0000,      80.0000,   1.00000,      3.2174
    100.0000,      80.0000,   1.00000,      3.2389
    110.0000,      80.0000,   1.00000,      4.0075
    120.0000,      80.0000,   1.00000,      3.3887
    130.0000,      80.0000,   1.00000,      3.2732
    127.5000,      45.0000,   2.00000,      1.9929
    132.5000,      45.0000,   2.00000,      2.0998
    137.5000,      45.0000,   2.00000,      1.0567
    142.5000,      45.0000,   2.00000,      2.3800
    147.5000,      45.0000,   2.00000,      3.0171
    122.5000,       5.0000,  22.00000,      5.9408
    152.5000,       5.0000,  22.00000,      23.570
    122.5000,      25.0000,   4.00000,     0.39140
    127.5000,      25.0000,   4.00000,      1.5527
    132.5000,      25.0000,   4.00000,      2.3360
    137.5000,      25.0000,   4.00000,      2.3290
    147.5000,      25.0000,   4.00000,      1.3529
    152.5000,      25.0000,   4.00000,      1.9568
    125.0000,      15.0000,   7.00000,      2.4417
    130.0000,      15.0000,   7.00000,      5.2598
    135.0000,      15.0000,   7.00000,      3.9307
    140.0000,      15.0000,   7.00000,      1.9599
    155.0000,      15.0000,   7.00000,     0.65750
    130.0000,      35.0000,   3.00000,      2.2929
    140.0000,      35.0000,   3.00000,      2.6374
    145.0000,      35.0000,   3.00000,      4.2464
     75.0000,      50.0000,   2.00000,      3.7691
     85.0000,      50.0000,   2.00000,      6.7852
     95.0000,      50.0000,   2.00000,      3.2924
    105.0000,      50.0000,   2.00000,      2.7683
    115.0000,      50.0000,   2.00000,      2.9907
    125.0000,      50.0000,   2.00000,      3.4414
    135.0000,      50.0000,   2.00000,      1.6171
    140.0000,      50.0000,   2.00000,      2.5640
     65.0000,      10.0000,  12.00000,      4.4433
     75.0000,      10.0000,  12.00000,      3.5227
     85.0000,      10.0000,  12.00000,      2.4902
     95.0000,      10.0000,  12.00000,      3.5530
    105.0000,      10.0000,  12.00000,      2.6724
    115.0000,      10.0000,  12.00000,     0.57700
    125.0000,      10.0000,  12.00000,     0.85030
    130.0000,      10.0000,  12.00000,      1.0629
    135.0000,      10.0000,  12.00000,      1.8254
    145.0000,      10.0000,  12.00000,      1.3391
    150.0000,      10.0000,  12.00000,      188.58
     70.0000,      20.0000,   6.00000,      4.0226
     80.0000,      20.0000,   6.00000,      3.6203
     90.0000,      20.0000,   6.00000,      2.9106
    100.0000,      20.0000,   6.00000,      3.0838
    110.0000,      20.0000,   6.00000,      2.2190
    120.0000,      20.0000,   6.00000,      2.3658
    130.0000,      20.0000,   6.00000,      2.0603
    140.0000,      20.0000,   6.00000,      2.1795
    100.0000,     100.0000,   1.00000,      3.6170
    110.0000,     100.0000,   1.00000,      5.3034
    137.5000,       5.0000,  28.00000,      3.1519
     90.0000,      60.0000,   2.00000,      3.0884
    100.0000,      60.0000,   2.00000,      2.9434
    110.0000,      60.0000,   2.00000,      2.6490
    120.0000,      60.0000,   2.00000,      2.6140
     80.0000,      10.0000,  15.00000,      5.0457
     90.0000,      10.0000,  15.00000,     0.42140
    100.0000,      10.0000,  15.00000,      2.4815
    110.0000,      10.0000,  15.00000,      5.2908
    120.0000,      10.0000,  15.00000,      2.8561
     90.0000,      30.0000,   5.00000,      2.8558
    100.0000,      30.0000,   5.00000,      3.1078
    110.0000,      30.0000,   5.00000,      3.0375
    120.0000,      30.0000,   5.00000,      3.0485
     85.0000,      10.0000,  16.00000,      2.3247
     95.0000,      10.0000,  16.00000,      2.1749
    105.0000,      10.0000,  16.00000,      3.6071
    115.0000,      10.0000,  16.00000,      2.5462
    125.0000,      10.0000,  16.00000,      1.0567
    105.0000,      70.0000,   2.00000,      2.4528
    100.0000,      50.0000,   3.00000,      2.8786
    110.0000,      50.0000,   3.00000,      2.2591
     95.0000,      10.0000,  18.00000,      3.2681
    105.0000,      10.0000,  18.00000,      2.7236
    115.0000,      10.0000,  18.00000,      1.6644
     65.0000,       5.0000,  -1.00000,      12.191
     70.0000,       5.0000,  -1.00000,      16.080
     75.0000,       5.0000,  -1.00000,      7.7372
     80.0000,       5.0000,  -1.00000,      9.2398
     85.0000,       5.0000,  -1.00000,      6.0631
     90.0000,       5.0000,  -1.00000,      6.1534
     95.0000,       5.0000,  -1.00000,      4.8420
    100.0000,       5.0000,  -1.00000,      8.8315
    105.0000,       5.0000,  -1.00000,      9.4363
    110.0000,       5.0000,  -1.00000,      7.6850
    115.0000,       5.0000,  -1.00000,      6.8543
    120.0000,       5.0000,  -1.00000,      8.6416
    125.0000,       5.0000,  -1.00000,      10.235
    130.0000,       5.0000,  -1.00000,      15.226
    135.0000,       5.0000,  -1.00000,      12.088
    140.0000,       5.0000,  -1.00000,      11.271
    145.0000,       5.0000,  -1.00000,      8.2737
    150.0000,       5.0000,  -1.00000,      14.453
    155.0000,       5.0000,  -1.00000,      6.4560
    160.0000,       5.0000,  -1.00000,      9.6692
    165.0000,       5.0000,  -1.00000,      6.8627
    170.0000,       5.0000,  -1.00000,      11.352
    175.0000,       5.0000,  -1.00000,      10.328
    180.0000,       5.0000,  -1.00000,      8.0703
    185.0000,       5.0000,  -1.00000,      6.2634
    190.0000,       5.0000,  -1.00000,      12.864
    195.0000,       5.0000,  -1.00000,      8.0742
    200.0000,       5.0000,  -1.00000,      6.8348
    205.0000,       5.0000,  -1.00000,      5.4989
    210.0000,       5.0000,  -1.00000,      6.2421
     10.0000,      10.0000,  -1.00000,      1.8226
     20.0000,      10.0000,  -1.00000,      2.2747
     30.0000,      10.0000,  -1.00000,      2.6454
     40.0000,      10.0000,  -1.00000,      2.7726
     50.0000,      10.0000,  -1.00000,      3.3882
     60.0000,      10.0000,  -1.00000,      2.9035
     70.0000,      10.0000,  -1.00000,      3.1468
     80.0000,      10.0000,  -1.00000,      3.6293
     90.0000,      10.0000,  -1.00000,      4.1731
    100.0000,      10.0000,  -1.00000,      9.0922
    110.0000,      10.0000,  -1.00000,      6.0604
    120.0000,      10.0000,  -1.00000,      6.1234
    130.0000,      10.0000,  -1.00000,      6.3232
    140.0000,      10.0000,  -1.00000,      7.2371
    150.0000,      10.0000,  -1.00000,      7.4927
    160.0000,      10.0000,  -1.00000,      7.1086
    170.0000,      10.0000,  -1.00000,      7.4789
    180.0000,      10.0000,  -1.00000,      5.6834
    190.0000,      10.0000,  -1.00000,      6.2409
    200.0000,      10.0000,  -1.00000,      4.0170
    210.0000,      10.0000,  -1.00000,      5.3932
     30.0000,      30.0000,  -1.00000,      2.3017
     40.0000,      30.0000,  -1.00000,      3.1141
     50.0000,      30.0000,  -1.00000,      3.8087
     60.0000,      30.0000,  -1.00000,      4.6711
     70.0000,      30.0000,  -1.00000,      4.6968
     80.0000,      30.0000,  -1.00000,      6.0144
     90.0000,      30.0000,  -1.00000,      2.7987
    100.0000,      30.0000,  -1.00000,      2.3726
    110.0000,      30.0000,  -1.00000,      4.2667
    120.0000,      30.0000,  -1.00000,      5.9032
    130.0000,      30.0000,  -1.00000,      4.0895
    140.0000,      30.0000,  -1.00000,      4.4719
    150.0000,      30.0000,  -1.00000,      2.7756
    160.0000,      30.0000,  -1.00000,      3.3582
    170.0000,      30.0000,  -1.00000,      3.7282
    180.0000,      30.0000,  -1.00000,      2.9515
    190.0000,      30.0000,  -1.00000,      5.1366
INVERSION RESULTS
INITIAL RMS ERROR
 76.94
NUMBER OF LAYERS
18
NUMBER OF BLOCKS
513
ITERATION 1
MODEL RESISTIVITY
LAYER 1
42,       1.8750
     10.0000,      1.6331
     15.0000,      1.8192
     20.0000,      2.0252
     25.0000,      2.3898
     30.0000,      2.6714
     35.0000,      3.0006
     40.0000,      3.1921
     45.0000,      3.4345
     50.0000,      4.4013
     55.0000,      5.8687
     60.0000,      6.5021
     65.0000,      6.2162
     70.0000,      7.0166
     75.0000,      7.1492
     80.0000,      8.2283
     85.0000,      7.0800
     90.0000,      8.0539
     95.0000,      9.2037
    100.0000,      14.357
    105.0000,      13.985
    110.0000,      13.073
    115.0000,      25.302
    120.0000,      20.267
    125.0000,      17.133
    130.0000,      18.062
    135.0000,      20.554
    140.0000,      17.876
    145.0000,      13.954
    150.0000,      10.090
    155.0000,      13.445
    160.0000,      14.088
    165.0000,      14.785
    170.0000,      12.952
    175.0000,      7.8583
    180.0000,      12.516
    185.0000,      16.860
    190.0000,      21.088
    195.0000,      11.380
    200.0000,      9.4735
    205.0000,      6.5977
    210.0000,      19.505
                   9.6466
LAYER 2
42,       3.9375
     10.0000,      1.6295
     15.0000,      1.8027
     20.0000,      2.0188
     25.0000,      2.3818
     30.0000,      2.6745
     35.0000,      2.9890
     40.0000,      3.1441
     45.0000,      3.3537
     50.0000,      4.3734
     55.0000,      5.9019
     60.0000,      6.3362
     65.0000,      5.8722
     70.0000,      7.0053
     75.0000,      7.2655
     80.0000,      8.0392
     85.0000,      7.1346
     90.0000,      7.9074
     95.0000,      9.0866
    100.0000,      13.693
    105.0000,      13.313
    110.0000,      12.751
    115.0000,      25.568
    120.0000,      19.810
    125.0000,      16.177
    130.0000,      17.212
    135.0000,      20.392
    140.0000,      18.059
    145.0000,      14.155
    150.0000,      10.108
    155.0000,      14.135
    160.0000,      14.285
    165.0000,      14.602
    170.0000,      12.609
    175.0000,      7.6864
    180.0000,      12.807
    185.0000,      16.922
    190.0000,      20.116
    195.0000,      11.755
    200.0000,      9.3645
    205.0000,      6.4607
    210.0000,      19.418
                   9.0414
LAYER 3
42,       6.2063
     10.0000,      1.6445
     15.0000,      1.7654
     20.0000,      2.0207
     25.0000,      2.3854
     30.0000,      2.6657
     35.0000,      2.9329
     40.0000,      3.0232
     45.0000,      3.1982
     50.0000,      4.3147
     55.0000,      5.9046
     60.0000,      5.9153
     65.0000,      5.0891
     70.0000,      6.1394
     75.0000,      6.5086
     80.0000,      6.9909
     85.0000,      6.5497
     90.0000,      7.1777
     95.0000,      8.4951
    100.0000,      11.951
    105.0000,      11.336
    110.0000,      12.279
    115.0000,      26.707
    120.0000,      20.030
    125.0000,      14.790
    130.0000,      15.476
    135.0000,      19.472
    140.0000,      17.887
    145.0000,      13.713
    150.0000,      9.5458
    155.0000,      14.199
    160.0000,      14.150
    165.0000,      13.528
    170.0000,      11.021
    175.0000,      6.9307
    180.0000,      12.571
    185.0000,      16.393
    190.0000,      17.696
    195.0000,      11.233
    200.0000,      8.2948
    205.0000,      6.2231
    210.0000,      17.594
                   8.8850
LAYER 4
40,       8.7019
     15.0000,      1.7042
     20.0000,      2.0410
     25.0000,      2.4066
     30.0000,      2.6444
     35.0000,      2.8505
     40.0000,      2.8647
     45.0000,      3.0344
     50.0000,      4.2444
     55.0000,      5.8081
     60.0000,      5.3302
     65.0000,      4.1364
     70.0000,      4.8015
     75.0000,      5.1532
     80.0000,      5.5608
     85.0000,      5.4670
     90.0000,      5.9982
     95.0000,      7.1262
    100.0000,      9.1923
    105.0000,      8.6378
    110.0000,      11.401
    115.0000,      28.733
    120.0000,      20.886
    125.0000,      13.337
    130.0000,      13.489
    135.0000,      17.771
    140.0000,      16.659
    145.0000,      11.987
    150.0000,      8.1461
    155.0000,      12.881
    160.0000,      12.912
    165.0000,      11.229
    170.0000,      8.3760
    175.0000,      5.5108
    180.0000,      10.924
    185.0000,      13.976
    190.0000,      13.864
    195.0000,      9.2923
    200.0000,      6.7475
    205.0000,      6.0297
                   11.887
LAYER 5
39,      11.4471
     15.0000,      1.8825
     20.0000,      2.0865
     25.0000,      2.4138
     30.0000,      2.6408
     35.0000,      2.7489
     40.0000,      2.7755
     45.0000,      3.0377
     50.0000,      4.0281
     55.0000,      4.8245
     60.0000,      3.8247
     65.0000,      2.7590
     70.0000,      2.8091
     75.0000,      3.0526
     80.0000,      3.3559
     85.0000,      3.4920
     90.0000,      3.6895
     95.0000,      3.9616
    100.0000,      4.3088
    105.0000,      4.8208
    110.0000,      9.3587
    115.0000,      23.777
    120.0000,      19.358
    125.0000,      11.269
    130.0000,      10.076
    135.0000,      11.947
    140.0000,      10.609
    145.0000,      7.0036
    150.0000,      5.1402
    155.0000,      7.4059
    160.0000,      7.6390
    165.0000,      5.7282
    170.0000,      3.8072
    175.0000,      3.0378
    180.0000,      5.3161
    185.0000,      6.6703
    190.0000,      6.5119
    195.0000,      5.5910
    200.0000,      5.5742
                   8.0753
LAYER 6
37,      14.4668
     20.0000,      2.1551
     25.0000,      2.4498
     30.0000,      2.6652
     35.0000,      2.7578
     40.0000,      2.8226
     45.0000,      3.1205
     50.0000,      3.8206
     55.0000,      4.0899
     60.0000,      3.2305
     65.0000,      2.4049
     70.0000,      2.2605
     75.0000,      2.4004
     80.0000,      2.6035
     85.0000,      2.6894
     90.0000,      2.6687
     95.0000,      2.6226
    100.0000,      2.7158
    105.0000,      3.5188
    110.0000,      7.3252
    115.0000,      15.613
    120.0000,      14.606
    125.0000,      9.5155
    130.0000,      7.9373
    135.0000,      7.9619
    140.0000,      6.5736
    145.0000,      4.4779
    150.0000,      3.6213
    155.0000,      4.4858
    160.0000,      4.5484
    165.0000,      3.3742
    170.0000,      2.3148
    175.0000,      2.0626
    180.0000,      2.9738
    185.0000,      3.7506
    190.0000,      4.1657
    195.0000,      4.7202
                   7.0207
LAYER 7
36,      17.7884
     25.0000,      2.4989
     30.0000,      2.7314
     35.0000,      2.8727
     40.0000,      2.9624
     45.0000,      3.1789
     50.0000,      3.5448
     55.0000,      3.5403
     60.0000,      2.9270
     65.0000,      2.3366
     70.0000,      2.1639
     75.0000,      2.2310
     80.0000,      2.3333
     85.0000,      2.3256
     90.0000,      2.2007
     95.0000,      2.0840
    100.0000,      2.1782
    105.0000,      2.9415
    110.0000,      5.5091
    115.0000,      9.6985
    120.0000,      9.8905
    125.0000,      7.4109
    130.0000,      6.0667
    135.0000,      5.4108
    140.0000,      4.3082
    145.0000,      3.1474
    150.0000,      2.7050
    155.0000,      2.9794
    160.0000,      2.9304
    165.0000,      2.2897
    170.0000,      1.7193
    175.0000,      1.6240
    180.0000,      2.1061
    185.0000,      2.7999
    190.0000,      3.6634
    195.0000,      5.0639
                   7.7246
LAYER 8
34,      21.4423
     30.0000,      2.8272
     35.0000,      3.0055
     40.0000,      3.1298
     45.0000,      3.2448
     50.0000,      3.3387
     55.0000,      3.1936
     60.0000,      2.7703
     65.0000,      2.3792
     70.0000,      2.2313
     75.0000,      2.2388
     80.0000,      2.2552
     85.0000,      2.1803
     90.0000,      2.0284
     95.0000,      1.9173
    100.0000,      2.0193
    105.0000,      2.6076
    110.0000,      4.0815
    115.0000,      5.9698
    120.0000,      6.2455
    125.0000,      5.2231
    130.0000,      4.3503
    135.0000,      3.7013
    140.0000,      2.9814
    145.0000,      2.3645
    150.0000,      2.1180
    155.0000,      2.1792
    160.0000,      2.1091
    165.0000,      1.7899
    170.0000,      1.5145
    175.0000,      1.5276
    180.0000,      1.9568
    185.0000,      2.7774
    190.0000,      4.1035
                   6.5383
LAYER 9
32,      25.4615
     35.0000,      3.1142
     40.0000,      3.2371
     45.0000,      3.2879
     50.0000,      3.2420
     55.0000,      3.0443
     60.0000,      2.7402
     65.0000,      2.4825
     70.0000,      2.3666
     75.0000,      2.3411
     80.0000,      2.3077
     85.0000,      2.2077
     90.0000,      2.0661
     95.0000,      1.9758
    100.0000,      2.0596
    105.0000,      2.4495
    110.0000,      3.2096
    115.0000,      3.9911
    120.0000,      4.1236
    125.0000,      3.6947
    130.0000,      3.1869
    135.0000,      2.7304
    140.0000,      2.2999
    145.0000,      1.9730
    150.0000,      1.8341
    155.0000,      1.8338
    160.0000,      1.7926
    165.0000,      1.6690
    170.0000,      1.5986
    175.0000,      1.7621
    180.0000,      2.3294
    185.0000,      3.4314
                   5.4505
LAYER 10
30,      29.8827
     40.0000,      3.2907
     45.0000,      3.2967
     50.0000,      3.2025
     55.0000,      3.0245
     60.0000,      2.7922
     65.0000,      2.5992
     70.0000,      2.4889
     75.0000,      2.4477
     80.0000,      2.4050
     85.0000,      2.3156
     90.0000,      2.2023
     95.0000,      2.1320
    100.0000,      2.1798
    105.0000,      2.3953
    110.0000,      2.7447
    115.0000,      3.0392
    120.0000,      3.0618
    125.0000,      2.8425
    130.0000,      2.5449
    135.0000,      2.2550
    140.0000,      2.0019
    145.0000,      1.8243
    150.0000,      1.7485
    155.0000,      1.7507
    160.0000,      1.7751
    165.0000,      1.8144
    170.0000,      1.9402
    175.0000,      2.2916
    180.0000,      3.1038
                   4.6845
LAYER 11
28,      34.7459
     45.0000,      3.2877
     50.0000,      3.1843
     55.0000,      3.0578
     60.0000,      2.8756
     65.0000,      2.7190
     70.0000,      2.6052
     75.0000,      2.5320
     80.0000,      2.4897
     85.0000,      2.4335
     90.0000,      2.3604
     95.0000,      2.3087
    100.0000,      2.3197
    105.0000,      2.4080
    110.0000,      2.5365
    115.0000,      2.6185
    120.0000,      2.5820
    125.0000,      2.4401
    130.0000,      2.2539
    135.0000,      2.0710
    140.0000,      1.9192
    145.0000,      1.8208
    150.0000,      1.7930
    155.0000,      1.8477
    160.0000,      1.9858
    165.0000,      2.1917
    170.0000,      2.5325
    175.0000,      2.9853
                   4.1471
LAYER 12
24,      40.0955
     55.0000,      3.1340
     60.0000,      2.9712
     65.0000,      2.8263
     70.0000,      2.7200
     75.0000,      2.6357
     80.0000,      2.5716
     85.0000,      2.5329
     90.0000,      2.4979
     95.0000,      2.4701
    100.0000,      2.4626
    105.0000,      2.4780
    110.0000,      2.4974
    115.0000,      2.4864
    120.0000,      2.4222
    125.0000,      2.3120
    130.0000,      2.1823
    135.0000,      2.0599
    140.0000,      1.9664
    145.0000,      1.9236
    150.0000,      1.9632
    155.0000,      2.1188
    160.0000,      2.3765
    165.0000,      2.8071
                   3.5230
LAYER 13
22,      45.9801
     60.0000,      3.0268
     65.0000,      2.9132
     70.0000,      2.8176
     75.0000,      2.7419
     80.0000,      2.6797
     85.0000,      2.6350
     90.0000,      2.6074
     95.0000,      2.5931
    100.0000,      2.5895
    105.0000,      2.5834
    110.0000,      2.5624
    115.0000,      2.5157
    120.0000,      2.4390
    125.0000,      2.3412
    130.0000,      2.2408
    135.0000,      2.1594
    140.0000,      2.1179
    145.0000,      2.1410
    150.0000,      2.2618
    155.0000,      2.4820
    160.0000,      2.8742
                   3.4945
LAYER 14
20,      52.4531
     65.0000,      2.9715
     70.0000,      2.8969
     75.0000,      2.8369
     80.0000,      2.7845
     85.0000,      2.7426
     90.0000,      2.7205
     95.0000,      2.6956
    100.0000,      2.6813
    105.0000,      2.6733
    110.0000,      2.6498
    115.0000,      2.6019
    120.0000,      2.5312
    125.0000,      2.4532
    130.0000,      2.3897
    135.0000,      2.3583
    140.0000,      2.3720
    145.0000,      2.4471
    150.0000,      2.6198
    155.0000,      2.8765
                   3.3440
LAYER 15
16,      59.5734
     75.0000,      2.9468
     80.0000,      2.9041
     85.0000,      2.8614
     90.0000,      2.8271
     95.0000,      2.8103
    100.0000,      2.7728
    105.0000,      2.7350
    110.0000,      2.6980
    115.0000,      2.6603
    120.0000,      2.6311
    125.0000,      2.6079
    130.0000,      2.5916
    135.0000,      2.5960
    140.0000,      2.6521
    145.0000,      2.7976
                   3.0478
LAYER 16
13,      67.4058
     80.0000,      3.0148
     85.0000,      2.9749
     90.0000,      2.9510
     95.0000,      2.9138
    100.0000,      2.8694
    105.0000,      2.8211
    110.0000,      2.7734
    115.0000,      2.7137
    120.0000,      2.6801
    125.0000,      2.6810
    130.0000,      2.7121
    135.0000,      2.7941
                   2.8994
LAYER 17
9,      76.0213
     90.0000,      3.1030
     95.0000,      3.0652
    100.0000,      2.9763
    105.0000,      2.8710
    110.0000,      2.7926
    115.0000,      2.7558
    120.0000,      2.6817
    125.0000,      2.6909
                   2.7355
LAYER 18
7, 
     95.0000,      3.3848
    100.0000,      3.1237
    105.0000,      2.9230
    110.0000,      2.7683
    115.0000,      2.6729
    120.0000,      2.6165
                   2.4875
CALCULATED APPARENT RESISTIVITY
     70.0000,       5.0000,   1.00000,      5.8844
     75.0000,       5.0000,   1.00000,      6.8792
     80.0000,       5.0000,   1.00000,      6.2061
     85.0000,       5.0000,   1.00000,      7.0590
     90.0000,       5.0000,   1.00000,      6.8924
     95.0000,       5.0000,   1.00000,      9.3152
    100.0000,       5.0000,   1.00000,      9.4295
    105.0000,       5.0000,   1.00000,      10.506
    110.0000,       5.0000,   1.00000,      16.603
    115.0000,       5.0000,   1.00000,      14.890
    120.0000,       5.0000,   1.00000,      18.612
    125.0000,       5.0000,   1.00000,      17.287
    130.0000,       5.0000,   1.00000,      17.686
    135.0000,       5.0000,   1.00000,      17.186
    140.0000,       5.0000,   1.00000,      16.145
    145.0000,       5.0000,   1.00000,      11.807
    150.0000,       5.0000,   1.00000,      12.656
    155.0000,       5.0000,   1.00000,      11.501
    160.0000,       5.0000,   1.00000,      13.497
    165.0000,       5.0000,   1.00000,      12.768
    170.0000,       5.0000,   1.00000,      8.5249
    175.0000,       5.0000,   1.00000,      10.251
    180.0000,       5.0000,   1.00000,      10.206
    185.0000,       5.0000,   1.00000,      15.271
    190.0000,       5.0000,   1.00000,      11.831
    195.0000,       5.0000,   1.00000,      12.249
    200.0000,       5.0000,   1.00000,      6.9842
    205.0000,       5.0000,   1.00000,      12.530
    210.0000,       5.0000,   1.00000,      6.4699
     67.5000,       5.0000,   2.00000,      5.1461
     72.5000,       5.0000,   2.00000,      5.5500
     77.5000,       5.0000,   2.00000,      5.1326
     82.5000,       5.0000,   2.00000,      5.5315
     92.5000,       5.0000,   2.00000,      7.4880
     97.5000,       5.0000,   2.00000,      7.2531
    102.5000,       5.0000,   2.00000,      6.6423
    107.5000,       5.0000,   2.00000,      13.826
    112.5000,       5.0000,   2.00000,      13.261
    117.5000,       5.0000,   2.00000,      11.846
    122.5000,       5.0000,   2.00000,      16.529
    127.5000,       5.0000,   2.00000,      17.554
    132.5000,       5.0000,   2.00000,      15.365
    137.5000,       5.0000,   2.00000,      13.404
    142.5000,       5.0000,   2.00000,      10.614
    147.5000,       5.0000,   2.00000,      12.338
    152.5000,       5.0000,   2.00000,      11.635
    157.5000,       5.0000,   2.00000,      10.697
    162.5000,       5.0000,   2.00000,      10.757
    167.5000,       5.0000,   2.00000,      6.7201
    172.5000,       5.0000,   2.00000,      8.7187
    177.5000,       5.0000,   2.00000,      10.169
    182.5000,       5.0000,   2.00000,      10.737
    187.5000,       5.0000,   2.00000,      8.4838
    192.5000,       5.0000,   2.00000,      9.0115
    197.5000,       5.0000,   2.00000,      7.0464
    202.5000,       5.0000,   2.00000,      13.399
    207.5000,       5.0000,   2.00000,      7.1923
     10.0000,      10.0000,   1.00000,      1.7852
     20.0000,      10.0000,   1.00000,      2.0308
     30.0000,      10.0000,   1.00000,      2.3816
     40.0000,      10.0000,   1.00000,      2.7710
     50.0000,      10.0000,   1.00000,      4.0553
     60.0000,      10.0000,   1.00000,      4.2289
     70.0000,      10.0000,   1.00000,      5.0365
     75.0000,      10.0000,   1.00000,      5.0548
     80.0000,      10.0000,   1.00000,      4.9129
     85.0000,      10.0000,   1.00000,      5.2221
     90.0000,      10.0000,   1.00000,      6.1292
     95.0000,      10.0000,   1.00000,      6.8564
    100.0000,      10.0000,   1.00000,      6.5047
    105.0000,      10.0000,   1.00000,      7.5649
    110.0000,      10.0000,   1.00000,      12.697
    115.0000,      10.0000,   1.00000,      12.102
    120.0000,      10.0000,   1.00000,      11.298
    125.0000,      10.0000,   1.00000,      16.347
    130.0000,      10.0000,   1.00000,      16.533
    135.0000,      10.0000,   1.00000,      14.012
    140.0000,      10.0000,   1.00000,      11.664
    145.0000,      10.0000,   1.00000,      10.615
    150.0000,      10.0000,   1.00000,      11.762
    155.0000,      10.0000,   1.00000,      11.097
    160.0000,      10.0000,   1.00000,      9.7828
    165.0000,      10.0000,   1.00000,      8.8873
    170.0000,      10.0000,   1.00000,      6.7310
    175.0000,      10.0000,   1.00000,      8.6015
    180.0000,      10.0000,   1.00000,      10.146
    185.0000,      10.0000,   1.00000,      9.0636
    190.0000,      10.0000,   1.00000,      7.7303
    195.0000,      10.0000,   1.00000,      7.6673
    200.0000,      10.0000,   1.00000,      9.3460
    205.0000,      10.0000,   1.00000,      11.330
     70.0000,       5.0000,   3.00000,      4.8171
     75.0000,       5.0000,   3.00000,      4.0646
     80.0000,       5.0000,   3.00000,      4.4735
     85.0000,       5.0000,   3.00000,      4.6034
     90.0000,       5.0000,   3.00000,      6.3508
     95.0000,       5.0000,   3.00000,      5.5930
    100.0000,       5.0000,   3.00000,      5.0078
    105.0000,       5.0000,   3.00000,      9.4102
    110.0000,       5.0000,   3.00000,      10.437
    115.0000,       5.0000,   3.00000,      9.7829
    120.0000,       5.0000,   3.00000,      10.203
    125.0000,       5.0000,   3.00000,      15.984
    130.0000,       5.0000,   3.00000,      14.491
    135.0000,       5.0000,   3.00000,      11.307
    140.0000,       5.0000,   3.00000,      8.1827
    145.0000,       5.0000,   3.00000,      10.615
    150.0000,       5.0000,   3.00000,      10.608
    155.0000,       5.0000,   3.00000,      10.020
    160.0000,       5.0000,   3.00000,      7.9534
    165.0000,       5.0000,   3.00000,      5.1470
    170.0000,       5.0000,   3.00000,      6.7529
    175.0000,       5.0000,   3.00000,      8.3671
    180.0000,       5.0000,   3.00000,      10.098
    185.0000,       5.0000,   3.00000,      5.7164
    190.0000,       5.0000,   3.00000,      6.2233
    200.0000,       5.0000,   3.00000,      13.945
    205.0000,       5.0000,   3.00000,      7.1918
     72.5000,       5.0000,   4.00000,      3.5721
     77.5000,       5.0000,   4.00000,      3.6349
     82.5000,       5.0000,   4.00000,      3.7619
     87.5000,       5.0000,   4.00000,      4.9579
     92.5000,       5.0000,   4.00000,      4.7107
     97.5000,       5.0000,   4.00000,      3.9932
    102.5000,       5.0000,   4.00000,      7.6528
    107.5000,       5.0000,   4.00000,      7.1667
    112.5000,       5.0000,   4.00000,      7.4771
    117.5000,       5.0000,   4.00000,      8.1871
    122.5000,       5.0000,   4.00000,      9.8379
    127.5000,       5.0000,   4.00000,      12.635
    132.5000,       5.0000,   4.00000,      10.230
    137.5000,       5.0000,   4.00000,      6.6985
    142.5000,       5.0000,   4.00000,      8.1850
    147.5000,       5.0000,   4.00000,      8.8799
    152.5000,       5.0000,   4.00000,      8.8200
    157.5000,       5.0000,   4.00000,      7.1334
    162.5000,       5.0000,   4.00000,      3.7114
    167.5000,       5.0000,   4.00000,      5.2528
    172.5000,       5.0000,   4.00000,      6.5761
    177.5000,       5.0000,   4.00000,      8.3517
    182.5000,       5.0000,   4.00000,      5.2762
    187.5000,       5.0000,   4.00000,      4.3503
    192.5000,       5.0000,   4.00000,      3.5144
    197.5000,       5.0000,   4.00000,      10.596
    202.5000,       5.0000,   4.00000,      7.1522
     15.0000,      10.0000,   2.00000,      2.2414
     25.0000,      10.0000,   2.00000,      2.3603
     35.0000,      10.0000,   2.00000,      2.5307
     45.0000,      10.0000,   2.00000,      3.7097
     55.0000,      10.0000,   2.00000,      3.3282
     65.0000,      10.0000,   2.00000,      3.4931
     75.0000,      10.0000,   2.00000,      3.4560
     80.0000,      10.0000,   2.00000,      3.4466
     85.0000,      10.0000,   2.00000,      3.9330
     90.0000,      10.0000,   2.00000,      4.4943
     95.0000,      10.0000,   2.00000,      4.2363
    100.0000,      10.0000,   2.00000,      5.0484
    105.0000,      10.0000,   2.00000,      6.9641
    110.0000,      10.0000,   2.00000,      6.3898
    115.0000,      10.0000,   2.00000,      6.9931
    120.0000,      10.0000,   2.00000,      8.0531
    125.0000,      10.0000,   2.00000,      9.0060
    130.0000,      10.0000,   2.00000,      11.041
    135.0000,      10.0000,   2.00000,      8.5150
    140.0000,      10.0000,   2.00000,      6.7405
    145.0000,      10.0000,   2.00000,      7.6671
    150.0000,      10.0000,   2.00000,      8.2575
    155.0000,      10.0000,   2.00000,      7.7663
    160.0000,      10.0000,   2.00000,      5.5994
    165.0000,      10.0000,   2.00000,      3.8341
    170.0000,      10.0000,   2.00000,      5.2809
    175.0000,      10.0000,   2.00000,      6.6760
    180.0000,      10.0000,   2.00000,      6.8076
    185.0000,      10.0000,   2.00000,      4.8149
    190.0000,      10.0000,   2.00000,      3.6643
    195.0000,      10.0000,   2.00000,      5.3536
    200.0000,      10.0000,   2.00000,      8.5351
     20.0000,      20.0000,   1.00000,      2.3485
     30.0000,      20.0000,   1.00000,      2.4388
     40.0000,      20.0000,   1.00000,      2.8546
     50.0000,      20.0000,   1.00000,      3.4777
     60.0000,      20.0000,   1.00000,      3.2067
     70.0000,      20.0000,   1.00000,      3.2139
     80.0000,      20.0000,   1.00000,      3.3603
     85.0000,      20.0000,   1.00000,      3.4313
     90.0000,      20.0000,   1.00000,      3.6627
     95.0000,      20.0000,   1.00000,      4.3980
    100.0000,      20.0000,   1.00000,      4.7253
    105.0000,      20.0000,   1.00000,      4.9319
    110.0000,      20.0000,   1.00000,      6.0449
    115.0000,      20.0000,   1.00000,      5.7843
    120.0000,      20.0000,   1.00000,      6.5229
    125.0000,      20.0000,   1.00000,      7.1569
    130.0000,      20.0000,   1.00000,      7.4694
    135.0000,      20.0000,   1.00000,      9.0430
    140.0000,      20.0000,   1.00000,      7.5866
    145.0000,      20.0000,   1.00000,      6.3057
    150.0000,      20.0000,   1.00000,      6.8011
    155.0000,      20.0000,   1.00000,      6.8398
    160.0000,      20.0000,   1.00000,      6.2224
    165.0000,      20.0000,   1.00000,      5.0494
    170.0000,      20.0000,   1.00000,      4.1062
    175.0000,      20.0000,   1.00000,      5.1173
    180.0000,      20.0000,   1.00000,      5.6596
    185.0000,      20.0000,   1.00000,      5.5888
    190.0000,      20.0000,   1.00000,      4.6713
    195.0000,      20.0000,   1.00000,      4.2174
     75.0000,       5.0000,   5.00000,      3.2819
     80.0000,       5.0000,   5.00000,      3.1642
     85.0000,       5.0000,   5.00000,      4.1897
     90.0000,       5.0000,   5.00000,      3.7990
     95.0000,       5.0000,   5.00000,      3.5248
    100.0000,       5.0000,   5.00000,      6.6312
    105.0000,       5.0000,   5.00000,      5.9311
    110.0000,       5.0000,   5.00000,      5.2245
    115.0000,       5.0000,   5.00000,      6.2672
    120.0000,       5.0000,   5.00000,      7.8520
    125.0000,       5.0000,   5.00000,      7.7582
    130.0000,       5.0000,   5.00000,      8.6509
    135.0000,       5.0000,   5.00000,      5.9420
    140.0000,       5.0000,   5.00000,      6.8036
    145.0000,       5.0000,   5.00000,      6.8902
    150.0000,       5.0000,   5.00000,      7.3238
    155.0000,       5.0000,   5.00000,      6.1857
    160.0000,       5.0000,   5.00000,      3.2984
    165.0000,       5.0000,   5.00000,      4.0182
    170.0000,       5.0000,   5.00000,      5.3229
    175.0000,       5.0000,   5.00000,      6.8258
    180.0000,       5.0000,   5.00000,      4.4915
    185.0000,       5.0000,   5.00000,      4.1228
    190.0000,       5.0000,   5.00000,      2.6352
    195.0000,       5.0000,   5.00000,      8.1124
    200.0000,       5.0000,   5.00000,      5.4434
     82.5000,       5.0000,   6.00000,      3.6717
     87.5000,       5.0000,   6.00000,      3.3346
     92.5000,       5.0000,   6.00000,      3.0485
     97.5000,       5.0000,   6.00000,      6.2360
    102.5000,       5.0000,   6.00000,      5.2476
    107.5000,       5.0000,   6.00000,      4.4042
    112.5000,       5.0000,   6.00000,      4.5420
    117.5000,       5.0000,   6.00000,      6.1087
    122.5000,       5.0000,   6.00000,      6.1807
    127.5000,       5.0000,   6.00000,      5.3384
    132.5000,       5.0000,   6.00000,      4.9668
    137.5000,       5.0000,   6.00000,      6.0950
    142.5000,       5.0000,   6.00000,      5.8084
    147.5000,       5.0000,   6.00000,      5.7660
    152.5000,       5.0000,   6.00000,      5.1536
    157.5000,       5.0000,   6.00000,      2.8917
    162.5000,       5.0000,   6.00000,      3.7414
    167.5000,       5.0000,   6.00000,      4.3533
    172.5000,       5.0000,   6.00000,      5.8083
    182.5000,       5.0000,   6.00000,      3.6917
    187.5000,       5.0000,   6.00000,      2.5919
    192.5000,       5.0000,   6.00000,      6.6487
    197.5000,       5.0000,   6.00000,      4.2373
     85.0000,      25.0000,   1.00000,      3.1266
     90.0000,      25.0000,   1.00000,      3.4605
     95.0000,      25.0000,   1.00000,      3.9791
    100.0000,      25.0000,   1.00000,      4.0662
    105.0000,      25.0000,   1.00000,      4.4745
    110.0000,      25.0000,   1.00000,      5.1055
    115.0000,      25.0000,   1.00000,      4.6874
    120.0000,      25.0000,   1.00000,      4.4823
    125.0000,      25.0000,   1.00000,      5.1292
    130.0000,      25.0000,   1.00000,      5.5317
    135.0000,      25.0000,   1.00000,      5.2363
    140.0000,      25.0000,   1.00000,      6.0397
    145.0000,      25.0000,   1.00000,      5.3635
    150.0000,      25.0000,   1.00000,      5.2422
    155.0000,      25.0000,   1.00000,      5.0065
    160.0000,      25.0000,   1.00000,      4.9708
    165.0000,      25.0000,   1.00000,      4.4880
    170.0000,      25.0000,   1.00000,      3.8028
    175.0000,      25.0000,   1.00000,      4.0373
    180.0000,      25.0000,   1.00000,      4.4431
    185.0000,      25.0000,   1.00000,      4.8069
    190.0000,      25.0000,   1.00000,      4.1165
     20.0000,      10.0000,   3.00000,      2.5627
     40.0000,      10.0000,   3.00000,      3.5024
     50.0000,      10.0000,   3.00000,      3.0137
     60.0000,      10.0000,   3.00000,      2.9636
     70.0000,      10.0000,   3.00000,      2.6556
     80.0000,      10.0000,   3.00000,      3.1689
     90.0000,      10.0000,   3.00000,      3.1221
    100.0000,      10.0000,   3.00000,      5.7032
    110.0000,      10.0000,   3.00000,      4.2065
    120.0000,      10.0000,   3.00000,      5.5823
    130.0000,      10.0000,   3.00000,      4.3962
    140.0000,      10.0000,   3.00000,      5.7298
    150.0000,      10.0000,   3.00000,      5.0692
    160.0000,      10.0000,   3.00000,      3.1347
    170.0000,      10.0000,   3.00000,      4.6503
    180.0000,      10.0000,   3.00000,      3.6268
    190.0000,      10.0000,   3.00000,      4.3843
     82.5000,      15.0000,   2.00000,      3.1154
     87.5000,      15.0000,   2.00000,      3.2298
     92.5000,      15.0000,   2.00000,      3.7373
     97.5000,      15.0000,   2.00000,      4.3198
    102.5000,      15.0000,   2.00000,      5.2302
    107.5000,      15.0000,   2.00000,      4.4338
    112.5000,      15.0000,   2.00000,      4.1857
    117.5000,      15.0000,   2.00000,      4.3811
    122.5000,      15.0000,   2.00000,      5.0462
    127.5000,      15.0000,   2.00000,      4.6652
    132.5000,      15.0000,   2.00000,      4.1524
    137.5000,      15.0000,   2.00000,      4.9038
    142.5000,      15.0000,   2.00000,      5.4225
    147.5000,      15.0000,   2.00000,      4.9805
    152.5000,      15.0000,   2.00000,      4.3186
    157.5000,      15.0000,   2.00000,      3.7869
    162.5000,      15.0000,   2.00000,      3.3678
    167.5000,      15.0000,   2.00000,      4.2258
    172.5000,      15.0000,   2.00000,      4.2702
    177.5000,      15.0000,   2.00000,      4.3674
    182.5000,      15.0000,   2.00000,      3.2903
    187.5000,      15.0000,   2.00000,      4.0070
    192.5000,      15.0000,   2.00000,      4.1953
     80.0000,       5.0000,   7.00000,      3.4877
     85.0000,       5.0000,   7.00000,      3.0392
     90.0000,       5.0000,   7.00000,      2.8387
     95.0000,       5.0000,   7.00000,      5.7476
    100.0000,       5.0000,   7.00000,      4.9928
    105.0000,       5.0000,   7.00000,      3.9671
    110.0000,       5.0000,   7.00000,      3.9429
    115.0000,       5.0000,   7.00000,      4.6152
    120.0000,       5.0000,   7.00000,      4.8804
    125.0000,       5.0000,   7.00000,      4.2760
    130.0000,       5.0000,   7.00000,      3.1400
    135.0000,       5.0000,   7.00000,      5.1526
    140.0000,       5.0000,   7.00000,      5.2428
    145.0000,       5.0000,   7.00000,      4.9395
    150.0000,       5.0000,   7.00000,      4.1401
    155.0000,       5.0000,   7.00000,      2.4721
    160.0000,       5.0000,   7.00000,      3.4588
    165.0000,       5.0000,   7.00000,      4.2266
    170.0000,       5.0000,   7.00000,      5.0462
    175.0000,       5.0000,   7.00000,      3.4325
    185.0000,       5.0000,   7.00000,      2.4300
    190.0000,       5.0000,   7.00000,      6.7741
    195.0000,       5.0000,   7.00000,      3.5568
     30.0000,      30.0000,   1.00000,      2.8786
     40.0000,      30.0000,   1.00000,      2.9481
     50.0000,      30.0000,   1.00000,      3.1394
     60.0000,      30.0000,   1.00000,      2.8017
     70.0000,      30.0000,   1.00000,      2.7035
     80.0000,      30.0000,   1.00000,      2.6472
     90.0000,      30.0000,   1.00000,      3.4614
     95.0000,      30.0000,   1.00000,      3.6961
    100.0000,      30.0000,   1.00000,      3.7900
    105.0000,      30.0000,   1.00000,      4.0679
    110.0000,      30.0000,   1.00000,      4.6759
    115.0000,      30.0000,   1.00000,      4.0601
    120.0000,      30.0000,   1.00000,      3.6859
    125.0000,      30.0000,   1.00000,      3.6844
    130.0000,      30.0000,   1.00000,      4.1408
    135.0000,      30.0000,   1.00000,      4.0165
    140.0000,      30.0000,   1.00000,      3.6813
    145.0000,      30.0000,   1.00000,      4.2496
    150.0000,      30.0000,   1.00000,      4.4854
    155.0000,      30.0000,   1.00000,      4.1710
    160.0000,      30.0000,   1.00000,      4.0546
    165.0000,      30.0000,   1.00000,      3.8477
    170.0000,      30.0000,   1.00000,      3.5418
    175.0000,      30.0000,   1.00000,      3.7747
    180.0000,      30.0000,   1.00000,      4.0159
    185.0000,      30.0000,   1.00000,      4.1779
     25.0000,      10.0000,   4.00000,      2.7971
     35.0000,      10.0000,   4.00000,      3.5845
     45.0000,      10.0000,   4.00000,      2.8398
     55.0000,      10.0000,   4.00000,      2.7842
     65.0000,      10.0000,   4.00000,      2.3934
     75.0000,      10.0000,   4.00000,      2.6745
     90.0000,      10.0000,   4.00000,      3.9554
     95.0000,      10.0000,   4.00000,      5.1265
    100.0000,      10.0000,   4.00000,      4.1906
    105.0000,      10.0000,   4.00000,      3.6928
    110.0000,      10.0000,   4.00000,      3.7490
    115.0000,      10.0000,   4.00000,      3.8307
    120.0000,      10.0000,   4.00000,      3.3408
    125.0000,      10.0000,   4.00000,      2.8565
    130.0000,      10.0000,   4.00000,      2.7166
    135.0000,      10.0000,   4.00000,      3.2739
    140.0000,      10.0000,   4.00000,      4.2137
    145.0000,      10.0000,   4.00000,      3.9816
    150.0000,      10.0000,   4.00000,      2.8374
    155.0000,      10.0000,   4.00000,      2.3903
    160.0000,      10.0000,   4.00000,      3.4443
    165.0000,      10.0000,   4.00000,      4.4798
    170.0000,      10.0000,   4.00000,      4.2312
    175.0000,      10.0000,   4.00000,      3.0410
    180.0000,      10.0000,   4.00000,      2.6915
    190.0000,      10.0000,   4.00000,      5.2256
     95.0000,      35.0000,   1.00000,      3.6388
    100.0000,      35.0000,   1.00000,      3.6722
    105.0000,      35.0000,   1.00000,      3.8875
    110.0000,      35.0000,   1.00000,      4.2033
    115.0000,      35.0000,   1.00000,      3.7273
    120.0000,      35.0000,   1.00000,      3.3027
    125.0000,      35.0000,   1.00000,      3.1907
    130.0000,      35.0000,   1.00000,      3.1405
    135.0000,      35.0000,   1.00000,      3.1399
    140.0000,      35.0000,   1.00000,      2.8931
    145.0000,      35.0000,   1.00000,      2.7780
    150.0000,      35.0000,   1.00000,      3.7614
    155.0000,      35.0000,   1.00000,      3.8485
    160.0000,      35.0000,   1.00000,      3.5627
    165.0000,      35.0000,   1.00000,      3.3055
    170.0000,      35.0000,   1.00000,      3.2140
    175.0000,      35.0000,   1.00000,      3.8622
    180.0000,      35.0000,   1.00000,      3.9827
     30.0000,      20.0000,   2.00000,      3.1944
     40.0000,      20.0000,   2.00000,      3.3005
     50.0000,      20.0000,   2.00000,      2.7764
     60.0000,      20.0000,   2.00000,      2.5897
     70.0000,      20.0000,   2.00000,      2.4434
     80.0000,      20.0000,   2.00000,      2.6389
     90.0000,      20.0000,   2.00000,      3.7540
    100.0000,      20.0000,   2.00000,      4.4579
    110.0000,      20.0000,   2.00000,      3.6486
    120.0000,      20.0000,   2.00000,      3.1653
    130.0000,      20.0000,   2.00000,      2.6993
    140.0000,      20.0000,   2.00000,      2.9663
    150.0000,      20.0000,   2.00000,      3.2410
    160.0000,      20.0000,   2.00000,      3.0400
    170.0000,      20.0000,   2.00000,      3.9489
    180.0000,      20.0000,   2.00000,      3.3816
     90.0000,      15.0000,   3.00000,      4.1534
     95.0000,      15.0000,   3.00000,      4.6286
    100.0000,      15.0000,   3.00000,      3.8954
    105.0000,      15.0000,   3.00000,      3.5639
    110.0000,      15.0000,   3.00000,      3.5674
    115.0000,      15.0000,   3.00000,      3.3126
    120.0000,      15.0000,   3.00000,      2.6862
    125.0000,      15.0000,   3.00000,      2.2911
    130.0000,      15.0000,   3.00000,      2.3300
    135.0000,      15.0000,   3.00000,      2.7192
    140.0000,      15.0000,   3.00000,      2.7390
    145.0000,      15.0000,   3.00000,      2.9412
    150.0000,      15.0000,   3.00000,      2.6112
    155.0000,      15.0000,   3.00000,      2.5521
    160.0000,      15.0000,   3.00000,      3.5266
    165.0000,      15.0000,   3.00000,      3.9694
    170.0000,      15.0000,   3.00000,      3.8898
    175.0000,      15.0000,   3.00000,      2.8726
    180.0000,      15.0000,   3.00000,      3.5074
    185.0000,      15.0000,   3.00000,      3.7991
     87.5000,       5.0000,  10.00000,      5.5779
     92.5000,       5.0000,  10.00000,      4.5010
     97.5000,       5.0000,  10.00000,      3.5339
    102.5000,       5.0000,  10.00000,      3.3961
    107.5000,       5.0000,  10.00000,      3.8319
    112.5000,       5.0000,  10.00000,      3.3091
    117.5000,       5.0000,  10.00000,      2.5604
    122.5000,       5.0000,  10.00000,      1.7840
    127.5000,       5.0000,  10.00000,      2.5152
    132.5000,       5.0000,  10.00000,      2.6926
    137.5000,       5.0000,  10.00000,      2.7827
    142.5000,       5.0000,  10.00000,      2.9192
    147.5000,       5.0000,  10.00000,      1.7614
    152.5000,       5.0000,  10.00000,      2.6456
    157.5000,       5.0000,  10.00000,      3.5514
    162.5000,       5.0000,  10.00000,      4.8219
    167.5000,       5.0000,  10.00000,      3.2161
    172.5000,       5.0000,  10.00000,      3.0341
    182.5000,       5.0000,  10.00000,      6.1620
     40.0000,      40.0000,   1.00000,      3.1046
     50.0000,      40.0000,   1.00000,      3.0456
     60.0000,      40.0000,   1.00000,      2.6242
     70.0000,      40.0000,   1.00000,      2.5550
     80.0000,      40.0000,   1.00000,      2.7953
     90.0000,      40.0000,   1.00000,      3.1486
    100.0000,      40.0000,   1.00000,      3.6618
    105.0000,      40.0000,   1.00000,      3.7338
    110.0000,      40.0000,   1.00000,      3.9283
    115.0000,      40.0000,   1.00000,      3.4345
    120.0000,      40.0000,   1.00000,      3.1474
    125.0000,      40.0000,   1.00000,      2.9467
    130.0000,      40.0000,   1.00000,      2.7957
    135.0000,      40.0000,   1.00000,      2.4746
    140.0000,      40.0000,   1.00000,      2.4030
    145.0000,      40.0000,   1.00000,      2.4057
    150.0000,      40.0000,   1.00000,      2.7260
    155.0000,      40.0000,   1.00000,      3.3350
    160.0000,      40.0000,   1.00000,      3.3193
    165.0000,      40.0000,   1.00000,      3.0244
    170.0000,      40.0000,   1.00000,      3.1720
    175.0000,      40.0000,   1.00000,      3.6800
     30.0000,      10.0000,   5.00000,      3.7903
     40.0000,      10.0000,   5.00000,      2.8745
     50.0000,      10.0000,   5.00000,      2.6812
     60.0000,      10.0000,   5.00000,      2.2978
     70.0000,      10.0000,   5.00000,      2.5184
     80.0000,      10.0000,   5.00000,      2.5855
     90.0000,      10.0000,   5.00000,      5.1111
    100.0000,      10.0000,   5.00000,      3.4550
    110.0000,      10.0000,   5.00000,      3.5823
    120.0000,      10.0000,   5.00000,      2.1672
    130.0000,      10.0000,   5.00000,      2.4633
    140.0000,      10.0000,   5.00000,      2.5050
    150.0000,      10.0000,   5.00000,      2.1301
    160.0000,      10.0000,   5.00000,      4.0146
    170.0000,      10.0000,   5.00000,      3.1524
    180.0000,      10.0000,   5.00000,      3.8925
     97.5000,      25.0000,   2.00000,      4.3253
    102.5000,      25.0000,   2.00000,      3.7307
    107.5000,      25.0000,   2.00000,      3.3113
    112.5000,      25.0000,   2.00000,      3.0228
    117.5000,      25.0000,   2.00000,      2.8558
    122.5000,      25.0000,   2.00000,      2.4492
    127.5000,      25.0000,   2.00000,      2.1503
    132.5000,      25.0000,   2.00000,      1.9999
    137.5000,      25.0000,   2.00000,      2.1308
    142.5000,      25.0000,   2.00000,      2.1427
    147.5000,      25.0000,   2.00000,      2.2022
    152.5000,      25.0000,   2.00000,      2.7407
    157.5000,      25.0000,   2.00000,      2.8760
    162.5000,      25.0000,   2.00000,      3.2757
    167.5000,      25.0000,   2.00000,      3.3800
    172.5000,      25.0000,   2.00000,      3.8890
    177.5000,      25.0000,   2.00000,      3.5567
    105.0000,      45.0000,   1.00000,      3.6436
    110.0000,      45.0000,   1.00000,      3.7646
    115.0000,      45.0000,   1.00000,      3.3025
    120.0000,      45.0000,   1.00000,      2.9724
    125.0000,      45.0000,   1.00000,      2.8384
    130.0000,      45.0000,   1.00000,      2.5889
    135.0000,      45.0000,   1.00000,      2.2965
    140.0000,      45.0000,   1.00000,      2.1054
    145.0000,      45.0000,   1.00000,      2.2241
    150.0000,      45.0000,   1.00000,      2.4424
    155.0000,      45.0000,   1.00000,      2.5161
    160.0000,      45.0000,   1.00000,      2.9339
    165.0000,      45.0000,   1.00000,      3.1093
    170.0000,      45.0000,   1.00000,      3.1003
     92.5000,       5.0000,  12.00000,      3.5334
     97.5000,       5.0000,  12.00000,      3.3438
    102.5000,       5.0000,  12.00000,      3.6957
    107.5000,       5.0000,  12.00000,      3.2013
    112.5000,       5.0000,  12.00000,      2.4690
    117.5000,       5.0000,  12.00000,      1.6663
    127.5000,       5.0000,  12.00000,      2.1717
    137.5000,       5.0000,  12.00000,      1.9808
    142.5000,       5.0000,  12.00000,      1.2400
    147.5000,       5.0000,  12.00000,      2.3815
    152.5000,       5.0000,  12.00000,      3.3965
    157.5000,       5.0000,  12.00000,      4.4887
    167.5000,       5.0000,  12.00000,      3.0353
    177.5000,       5.0000,  12.00000,      6.2915
    182.5000,       5.0000,  12.00000,      3.2694
     35.0000,      10.0000,   6.00000,      2.9935
     45.0000,      10.0000,   6.00000,      2.7279
     55.0000,      10.0000,   6.00000,      2.2384
     65.0000,      10.0000,   6.00000,      2.4628
     85.0000,      10.0000,   6.00000,      4.8352
     95.0000,      10.0000,   6.00000,      3.4623
    100.0000,      10.0000,   6.00000,      3.5039
    105.0000,      10.0000,   6.00000,      3.4645
    110.0000,      10.0000,   6.00000,      2.8419
    115.0000,      10.0000,   6.00000,      2.1045
    120.0000,      10.0000,   6.00000,      1.8913
    125.0000,      10.0000,   6.00000,      2.1514
    130.0000,      10.0000,   6.00000,      2.1358
    135.0000,      10.0000,   6.00000,      2.0716
    140.0000,      10.0000,   6.00000,      1.6043
    145.0000,      10.0000,   6.00000,      1.5760
    150.0000,      10.0000,   6.00000,      2.7543
    155.0000,      10.0000,   6.00000,      3.8832
    160.0000,      10.0000,   6.00000,      3.7957
    165.0000,      10.0000,   6.00000,      2.9826
    170.0000,      10.0000,   6.00000,      2.6571
    175.0000,      10.0000,   6.00000,      4.1640
    180.0000,      10.0000,   6.00000,      4.9558
     50.0000,      50.0000,   1.00000,      3.0953
     60.0000,      50.0000,   1.00000,      2.6472
     70.0000,      50.0000,   1.00000,      2.7469
     80.0000,      50.0000,   1.00000,      2.8297
     90.0000,      50.0000,   1.00000,      3.1137
    100.0000,      50.0000,   1.00000,      3.2849
    110.0000,      50.0000,   1.00000,      3.6988
    115.0000,      50.0000,   1.00000,      3.2102
    120.0000,      50.0000,   1.00000,      2.8842
    125.0000,      50.0000,   1.00000,      2.6715
    130.0000,      50.0000,   1.00000,      2.5373
    135.0000,      50.0000,   1.00000,      2.2680
    140.0000,      50.0000,   1.00000,      2.1250
    145.0000,      50.0000,   1.00000,      2.0554
    150.0000,      50.0000,   1.00000,      2.2627
    155.0000,      50.0000,   1.00000,      2.3009
    160.0000,      50.0000,   1.00000,      2.4867
    165.0000,      50.0000,   1.00000,      2.9021
     45.0000,      30.0000,   2.00000,      2.7834
     55.0000,      30.0000,   2.00000,      2.5225
     65.0000,      30.0000,   2.00000,      2.3691
     75.0000,      30.0000,   2.00000,      3.0677
     85.0000,      30.0000,   2.00000,      3.4344
     95.0000,      30.0000,   2.00000,      3.9586
    105.0000,      30.0000,   2.00000,      3.1338
    110.0000,      30.0000,   2.00000,      2.9005
    115.0000,      30.0000,   2.00000,      2.7096
    120.0000,      30.0000,   2.00000,      2.3810
    125.0000,      30.0000,   2.00000,      2.1093
    130.0000,      30.0000,   2.00000,      1.8651
    135.0000,      30.0000,   2.00000,      1.9068
    140.0000,      30.0000,   2.00000,      1.9196
    145.0000,      30.0000,   2.00000,      2.1183
    150.0000,      30.0000,   2.00000,      2.1656
    155.0000,      30.0000,   2.00000,      2.2932
    160.0000,      30.0000,   2.00000,      2.9267
    165.0000,      30.0000,   2.00000,      3.6075
    170.0000,      30.0000,   2.00000,      3.6484
    115.0000,      55.0000,   1.00000,      3.1628
    120.0000,      55.0000,   1.00000,      2.7870
    125.0000,      55.0000,   1.00000,      2.6253
    130.0000,      55.0000,   1.00000,      2.4998
    135.0000,      55.0000,   1.00000,      2.3514
    140.0000,      55.0000,   1.00000,      2.1446
    145.0000,      55.0000,   1.00000,      2.0675
    150.0000,      55.0000,   1.00000,      2.1103
    155.0000,      55.0000,   1.00000,      2.3206
    160.0000,      55.0000,   1.00000,      2.3920
     40.0000,      10.0000,   7.00000,      2.8332
     50.0000,      10.0000,   7.00000,      2.2795
     60.0000,      10.0000,   7.00000,      2.4287
     80.0000,      10.0000,   7.00000,      4.7987
     90.0000,      10.0000,   7.00000,      3.2780
    100.0000,      10.0000,   7.00000,      3.4973
    110.0000,      10.0000,   7.00000,      2.0752
    120.0000,      10.0000,   7.00000,      2.1988
    130.0000,      10.0000,   7.00000,      1.9302
    140.0000,      10.0000,   7.00000,      1.4620
    150.0000,      10.0000,   7.00000,      3.1379
    160.0000,      10.0000,   7.00000,      2.9330
    170.0000,      10.0000,   7.00000,      4.0403
    100.0000,       5.0000,  15.00000,      3.2288
    105.0000,       5.0000,  15.00000,      2.4298
    110.0000,       5.0000,  15.00000,      1.6752
    125.0000,       5.0000,  15.00000,      2.1141
    145.0000,       5.0000,  15.00000,      2.6440
    150.0000,       5.0000,  15.00000,      3.6293
    155.0000,       5.0000,  15.00000,      2.8174
    160.0000,       5.0000,  15.00000,      2.8923
    170.0000,       5.0000,  15.00000,      6.1979
    175.0000,       5.0000,  15.00000,      3.4227
     60.0000,      60.0000,   1.00000,      2.9589
     70.0000,      60.0000,   1.00000,      2.8697
     80.0000,      60.0000,   1.00000,      2.8754
     90.0000,      60.0000,   1.00000,      3.0165
    100.0000,      60.0000,   1.00000,      3.1484
    110.0000,      60.0000,   1.00000,      3.3352
    120.0000,      60.0000,   1.00000,      2.7725
    125.0000,      60.0000,   1.00000,      2.6303
    130.0000,      60.0000,   1.00000,      2.5600
    135.0000,      60.0000,   1.00000,      2.3467
    140.0000,      60.0000,   1.00000,      2.1995
    145.0000,      60.0000,   1.00000,      2.0856
    150.0000,      60.0000,   1.00000,      2.2566
    155.0000,      60.0000,   1.00000,      2.2590
    107.5000,       5.0000,  16.00000,      1.6854
    112.5000,       5.0000,  16.00000,      2.2180
    117.5000,       5.0000,  16.00000,      2.2151
    127.5000,       5.0000,  16.00000,      1.7786
    142.5000,       5.0000,  16.00000,      2.6095
    147.5000,       5.0000,  16.00000,      3.5620
    167.5000,       5.0000,  16.00000,      6.1526
    112.5000,      35.0000,   2.00000,      2.6849
    117.5000,      35.0000,   2.00000,      2.3462
    122.5000,      35.0000,   2.00000,      2.0244
    127.5000,      35.0000,   2.00000,      1.9117
    132.5000,      35.0000,   2.00000,      2.0483
    137.5000,      35.0000,   2.00000,      2.1343
    142.5000,      35.0000,   2.00000,      2.1135
    147.5000,      35.0000,   2.00000,      2.0991
    152.5000,      35.0000,   2.00000,      2.1671
    157.5000,      35.0000,   2.00000,      2.7246
    162.5000,      35.0000,   2.00000,      2.9594
    110.0000,      25.0000,   3.00000,      2.4460
    115.0000,      25.0000,   3.00000,      2.1691
    120.0000,      25.0000,   3.00000,      2.0301
    125.0000,      25.0000,   3.00000,      1.9688
    130.0000,      25.0000,   3.00000,      1.9002
    135.0000,      25.0000,   3.00000,      1.9058
    140.0000,      25.0000,   3.00000,      2.0745
    145.0000,      25.0000,   3.00000,      2.1663
    150.0000,      25.0000,   3.00000,      2.5264
    160.0000,      25.0000,   3.00000,      3.0559
    165.0000,      25.0000,   3.00000,      3.2249
    125.0000,      65.0000,   1.00000,      2.7043
    130.0000,      65.0000,   1.00000,      2.5705
    135.0000,      65.0000,   1.00000,      2.3752
    140.0000,      65.0000,   1.00000,      2.1947
    145.0000,      65.0000,   1.00000,      2.2684
    150.0000,      65.0000,   1.00000,      2.3237
     50.0000,      20.0000,   4.00000,      2.4526
     60.0000,      20.0000,   4.00000,      2.5300
     70.0000,      20.0000,   4.00000,      3.5458
     90.0000,      20.0000,   4.00000,      3.2652
    100.0000,      20.0000,   4.00000,      2.7457
    110.0000,      20.0000,   4.00000,      2.1851
    120.0000,      20.0000,   4.00000,      2.1484
    130.0000,      20.0000,   4.00000,      1.7978
    140.0000,      20.0000,   4.00000,      2.1829
    150.0000,      20.0000,   4.00000,      2.7489
    160.0000,      20.0000,   4.00000,      2.8647
    112.5000,       5.0000,  18.00000,      2.2701
    152.5000,       5.0000,  18.00000,      2.3814
    162.5000,       5.0000,  18.00000,      5.8342
     70.0000,      70.0000,   1.00000,      3.0251
     80.0000,      70.0000,   1.00000,      2.8963
     90.0000,      70.0000,   1.00000,      2.9594
    100.0000,      70.0000,   1.00000,      3.0553
    110.0000,      70.0000,   1.00000,      3.1397
    120.0000,      70.0000,   1.00000,      2.6872
    130.0000,      70.0000,   1.00000,      2.5985
    135.0000,      70.0000,   1.00000,      2.3765
    140.0000,      70.0000,   1.00000,      2.3477
    145.0000,      70.0000,   1.00000,      2.3164
    135.0000,      75.0000,   1.00000,      2.5178
    140.0000,      75.0000,   1.00000,      2.3988
     60.0000,      30.0000,   3.00000,      3.3099
     70.0000,      30.0000,   3.00000,      3.5641
     80.0000,      30.0000,   3.00000,      3.8881
     90.0000,      30.0000,   3.00000,      2.9140
    100.0000,      30.0000,   3.00000,      2.5764
    110.0000,      30.0000,   3.00000,      2.0883
    120.0000,      30.0000,   3.00000,      2.0498
    130.0000,      30.0000,   3.00000,      2.2607
    140.0000,      30.0000,   3.00000,      2.3799
    150.0000,      30.0000,   3.00000,      2.9562
     65.0000,      10.0000,  10.00000,      4.9688
     75.0000,      10.0000,  10.00000,      3.2346
     85.0000,      10.0000,  10.00000,      3.2886
     95.0000,      10.0000,  10.00000,      1.9971
    105.0000,      10.0000,  10.00000,      2.2188
    115.0000,      10.0000,  10.00000,      2.0970
    120.0000,      10.0000,  10.00000,      1.5599
    125.0000,      10.0000,  10.00000,      1.5942
    130.0000,      10.0000,  10.00000,      2.4040
    135.0000,      10.0000,  10.00000,      3.2681
    140.0000,      10.0000,  10.00000,      3.1162
    160.0000,      10.0000,  10.00000,      3.9954
     80.0000,      80.0000,   1.00000,      2.9629
     90.0000,      80.0000,   1.00000,      2.9726
    100.0000,      80.0000,   1.00000,      2.9551
    110.0000,      80.0000,   1.00000,      3.1285
    120.0000,      80.0000,   1.00000,      2.6544
    130.0000,      80.0000,   1.00000,      2.5791
    127.5000,      45.0000,   2.00000,      2.3472
    132.5000,      45.0000,   2.00000,      2.3468
    137.5000,      45.0000,   2.00000,      2.2954
    142.5000,      45.0000,   2.00000,      2.5148
    147.5000,      45.0000,   2.00000,      2.6241
    122.5000,       5.0000,  22.00000,      2.0775
    152.5000,       5.0000,  22.00000,      5.0677
    122.5000,      25.0000,   4.00000,      2.0731
    127.5000,      25.0000,   4.00000,      2.3110
    132.5000,      25.0000,   4.00000,      2.4436
    137.5000,      25.0000,   4.00000,      2.7460
    147.5000,      25.0000,   4.00000,      3.1131
    152.5000,      25.0000,   4.00000,      2.8515
    125.0000,      15.0000,   7.00000,      2.0196
    130.0000,      15.0000,   7.00000,      2.8930
    135.0000,      15.0000,   7.00000,      3.0965
    140.0000,      15.0000,   7.00000,      2.9944
    155.0000,      15.0000,   7.00000,      3.1451
    130.0000,      35.0000,   3.00000,      2.4255
    140.0000,      35.0000,   3.00000,      2.9942
    145.0000,      35.0000,   3.00000,      3.1260
     75.0000,      50.0000,   2.00000,      3.4231
     85.0000,      50.0000,   2.00000,      3.4138
     95.0000,      50.0000,   2.00000,      2.6748
    105.0000,      50.0000,   2.00000,      2.3492
    115.0000,      50.0000,   2.00000,      2.1989
    125.0000,      50.0000,   2.00000,      2.3183
    135.0000,      50.0000,   2.00000,      2.5895
    140.0000,      50.0000,   2.00000,      2.6285
     65.0000,      10.0000,  12.00000,      3.4077
     75.0000,      10.0000,  12.00000,      3.3553
     85.0000,      10.0000,  12.00000,      1.9945
     95.0000,      10.0000,  12.00000,      2.2240
    105.0000,      10.0000,  12.00000,      2.0391
    115.0000,      10.0000,  12.00000,      1.6159
    125.0000,      10.0000,  12.00000,      3.4762
    130.0000,      10.0000,  12.00000,      3.3396
    135.0000,      10.0000,  12.00000,      2.6148
    145.0000,      10.0000,  12.00000,      3.5647
    150.0000,      10.0000,  12.00000,      4.1045
     70.0000,      20.0000,   6.00000,      3.4256
     80.0000,      20.0000,   6.00000,      2.7455
     90.0000,      20.0000,   6.00000,      2.1052
    100.0000,      20.0000,   6.00000,      2.1421
    110.0000,      20.0000,   6.00000,      1.8479
    120.0000,      20.0000,   6.00000,      2.4474
    130.0000,      20.0000,   6.00000,      3.1081
    140.0000,      20.0000,   6.00000,      3.0953
    100.0000,     100.0000,   1.00000,      3.1091
    110.0000,     100.0000,   1.00000,      3.1661
    137.5000,       5.0000,  28.00000,      5.5860
     90.0000,      60.0000,   2.00000,      2.6663
    100.0000,      60.0000,   2.00000,      2.5264
    110.0000,      60.0000,   2.00000,      2.2784
    120.0000,      60.0000,   2.00000,      2.5029
     80.0000,      10.0000,  15.00000,      2.3433
     90.0000,      10.0000,  15.00000,      2.0990
    100.0000,      10.0000,  15.00000,      1.6537
    110.0000,      10.0000,  15.00000,      3.4616
    120.0000,      10.0000,  15.00000,      2.6341
     90.0000,      30.0000,   5.00000,      2.1014
    100.0000,      30.0000,   5.00000,      2.3959
    110.0000,      30.0000,   5.00000,      2.5591
    120.0000,      30.0000,   5.00000,      3.2597
     85.0000,      10.0000,  16.00000,      2.1515
     95.0000,      10.0000,  16.00000,      1.6919
    105.0000,      10.0000,  16.00000,      3.4909
    115.0000,      10.0000,  16.00000,      2.6483
    125.0000,      10.0000,  16.00000,      3.6725
    105.0000,      70.0000,   2.00000,      2.5398
    100.0000,      50.0000,   3.00000,      2.4809
    110.0000,      50.0000,   3.00000,      2.6706
     95.0000,      10.0000,  18.00000,      3.6557
    105.0000,      10.0000,  18.00000,      2.7166
    115.0000,      10.0000,  18.00000,      3.7117
     65.0000,       5.0000,  -1.00000,      5.9183
     70.0000,       5.0000,  -1.00000,      6.8947
     75.0000,       5.0000,  -1.00000,      6.4823
     80.0000,       5.0000,  -1.00000,      7.5589
     85.0000,       5.0000,  -1.00000,      7.2803
     90.0000,       5.0000,  -1.00000,      9.4000
     95.0000,       5.0000,  -1.00000,      9.8616
    100.0000,       5.0000,  -1.00000,      13.256
    105.0000,       5.0000,  -1.00000,      16.467
    110.0000,       5.0000,  -1.00000,      14.603
    115.0000,       5.0000,  -1.00000,      21.635
    120.0000,       5.0000,  -1.00000,      17.029
    125.0000,       5.0000,  -1.00000,      16.080
    130.0000,       5.0000,  -1.00000,      16.134
    135.0000,       5.0000,  -1.00000,      15.698
    140.0000,       5.0000,  -1.00000,      12.257
    145.0000,       5.0000,  -1.00000,      12.015
    150.0000,       5.0000,  -1.00000,      10.539
    155.0000,       5.0000,  -1.00000,      13.319
    160.0000,       5.0000,  -1.00000,      11.848
    165.0000,       5.0000,  -1.00000,      9.5048
    170.0000,       5.0000,  -1.00000,      10.711
    175.0000,       5.0000,  -1.00000,      9.5285
    180.0000,       5.0000,  -1.00000,      14.838
    185.0000,       5.0000,  -1.00000,      12.490
    190.0000,       5.0000,  -1.00000,      13.040
    195.0000,       5.0000,  -1.00000,      7.9395
    200.0000,       5.0000,  -1.00000,      10.397
    205.0000,       5.0000,  -1.00000,      5.9723
    210.0000,       5.0000,  -1.00000,      14.253
     10.0000,      10.0000,  -1.00000,      2.0638
     20.0000,      10.0000,  -1.00000,      2.4884
     30.0000,      10.0000,  -1.00000,      3.0822
     40.0000,      10.0000,  -1.00000,      3.9228
     50.0000,      10.0000,  -1.00000,      4.3063
     60.0000,      10.0000,  -1.00000,      5.2270
     70.0000,      10.0000,  -1.00000,      5.1352
     80.0000,      10.0000,  -1.00000,      6.4653
     90.0000,      10.0000,  -1.00000,      7.0747
    100.0000,      10.0000,  -1.00000,      12.869
    110.0000,      10.0000,  -1.00000,      11.850
    120.0000,      10.0000,  -1.00000,      16.827
    130.0000,      10.0000,  -1.00000,      11.220
    140.0000,      10.0000,  -1.00000,      11.670
    150.0000,      10.0000,  -1.00000,      8.5555
    160.0000,      10.0000,  -1.00000,      7.5879
    170.0000,      10.0000,  -1.00000,      9.6115
    180.0000,      10.0000,  -1.00000,      7.9247
    190.0000,      10.0000,  -1.00000,      10.631
    200.0000,      10.0000,  -1.00000,      6.9916
    210.0000,      10.0000,  -1.00000,      11.676
     30.0000,      30.0000,  -1.00000,      2.7631
     40.0000,      30.0000,  -1.00000,      2.8366
     50.0000,      30.0000,  -1.00000,      2.9453
     60.0000,      30.0000,  -1.00000,      3.4614
     70.0000,      30.0000,  -1.00000,      3.5691
     80.0000,      30.0000,  -1.00000,      4.1505
     90.0000,      30.0000,  -1.00000,      3.3386
    100.0000,      30.0000,  -1.00000,      3.9652
    110.0000,      30.0000,  -1.00000,      3.7897
    120.0000,      30.0000,  -1.00000,      5.1894
    130.0000,      30.0000,  -1.00000,      4.6728
    140.0000,      30.0000,  -1.00000,      4.1957
    150.0000,      30.0000,  -1.00000,      3.8779
    160.0000,      30.0000,  -1.00000,      3.6598
    170.0000,      30.0000,  -1.00000,      3.7801
    180.0000,      30.0000,  -1.00000,      4.0485
    190.0000,      30.0000,  -1.00000,      6.1912
  51.08
ITERATION 2
MODEL RESISTIVITY
LAYER 1
42,       1.8750
     10.0000,      1.1140
     15.0000,      1.4966
     20.0000,      1.7913
     25.0000,      2.4542
     30.0000,      2.6843
     35.0000,      3.2803
     40.0000,      3.1455
     45.0000,      3.3194
     50.0000,      5.4643
     55.0000,      7.9536
     60.0000,      9.0551
     65.0000,      9.0686
     70.0000,      9.8747
     75.0000,      9.3238
     80.0000,      11.625
     85.0000,      8.6469
     90.0000,      10.203
     95.0000,      11.512
    100.0000,      18.788
    105.0000,      16.505
    110.0000,      12.442
    115.0000,      22.476
    120.0000,      18.988
    125.0000,      19.446
    130.0000,      24.460
    135.0000,      29.561
    140.0000,      23.168
    145.0000,      15.586
    150.0000,      10.316
    155.0000,      15.453
    160.0000,      16.832
    165.0000,      18.221
    170.0000,      13.617
    175.0000,      6.9472
    180.0000,      13.527
    185.0000,      23.436
    190.0000,      34.871
    195.0000,      12.278
    200.0000,      10.206
    205.0000,      7.5452
    210.0000,      29.082
                   16.169
LAYER 2
42,       3.9375
     10.0000,      1.1192
     15.0000,      1.4893
     20.0000,      1.8167
     25.0000,      2.4481
     30.0000,      2.6766
     35.0000,      3.2310
     40.0000,      2.9999
     45.0000,      3.0084
     50.0000,      5.2068
     55.0000,      7.9636
     60.0000,      7.8855
     65.0000,      7.2134
     70.0000,      10.319
     75.0000,      9.8584
     80.0000,      10.663
     85.0000,      8.6320
     90.0000,      9.0463
     95.0000,      10.393
    100.0000,      17.295
    105.0000,      16.899
    110.0000,      11.683
    115.0000,      25.354
    120.0000,      17.158
    125.0000,      17.827
    130.0000,      21.389
    135.0000,      27.636
    140.0000,      21.257
    145.0000,      18.377
    150.0000,      10.646
    155.0000,      19.363
    160.0000,      15.747
    165.0000,      16.109
    170.0000,      15.200
    175.0000,      6.7513
    180.0000,      16.629
    185.0000,      21.067
    190.0000,      28.406
    195.0000,      15.517
    200.0000,      13.309
    205.0000,      6.3168
    210.0000,      32.414
                   10.779
LAYER 3
42,       6.2063
     10.0000,      1.1486
     15.0000,      1.4490
     20.0000,      1.8682
     25.0000,      2.4474
     30.0000,      2.6479
     35.0000,      3.0835
     40.0000,      2.6638
     45.0000,      2.4402
     50.0000,      4.6528
     55.0000,      7.6534
     60.0000,      5.7113
     65.0000,      4.2854
     70.0000,      7.6244
     75.0000,      7.4666
     80.0000,      7.0484
     85.0000,      6.6193
     90.0000,      7.0559
     95.0000,      9.8601
    100.0000,      15.314
    105.0000,      12.662
    110.0000,      10.112
    115.0000,      36.373
    120.0000,      17.527
    125.0000,      13.491
    130.0000,      16.267
    135.0000,      25.684
    140.0000,      21.193
    145.0000,      21.022
    150.0000,      10.442
    155.0000,      23.213
    160.0000,      16.460
    165.0000,      12.888
    170.0000,      13.885
    175.0000,      6.2973
    180.0000,      22.623
    185.0000,      19.588
    190.0000,      22.543
    195.0000,      21.546
    200.0000,      12.140
    205.0000,      4.3700
    210.0000,      28.864
                   7.4751
LAYER 4
40,       8.7019
     15.0000,      1.2977
     20.0000,      1.9406
     25.0000,      2.4861
     30.0000,      2.6516
     35.0000,      2.9116
     40.0000,      2.2863
     45.0000,      1.9658
     50.0000,      4.1671
     55.0000,      7.0334
     60.0000,      3.8335
     65.0000,      2.3643
     70.0000,      4.5208
     75.0000,      4.6774
     80.0000,      4.2827
     85.0000,      4.9024
     90.0000,      6.1047
     95.0000,      9.6434
    100.0000,      10.796
    105.0000,      6.0349
    110.0000,      8.0368
    115.0000,      61.937
    120.0000,      18.691
    125.0000,      7.5487
    130.0000,      10.031
    135.0000,      24.218
    140.0000,      22.288
    145.0000,      19.188
    150.0000,      8.1226
    155.0000,      22.944
    160.0000,      19.335
    165.0000,      10.830
    170.0000,      10.576
    175.0000,      5.9435
    180.0000,      25.919
    185.0000,      16.600
    190.0000,      17.955
    195.0000,      21.469
    200.0000,      5.9723
    205.0000,      3.1941
                   12.084
LAYER 5
39,      11.4471
     15.0000,      1.5516
     20.0000,      2.0731
     25.0000,      2.5962
     30.0000,      2.7461
     35.0000,      2.6796
     40.0000,      2.0471
     45.0000,      1.8836
     50.0000,      3.6796
     55.0000,      5.1342
     60.0000,      2.3266
     65.0000,      1.2760
     70.0000,      1.6386
     75.0000,      1.8763
     80.0000,      2.1610
     85.0000,      3.7182
     90.0000,      5.9750
     95.0000,      6.8357
    100.0000,      3.1752
    105.0000,      1.4232
    110.0000,      7.2209
    115.0000,      101.26
    120.0000,      19.437
    125.0000,      2.7157
    130.0000,      3.9355
    135.0000,      17.260
    140.0000,      17.794
    145.0000,      7.5464
    150.0000,      3.1405
    155.0000,      8.9831
    160.0000,      15.034
    165.0000,      6.9736
    170.0000,      4.1336
    175.0000,      4.0588
    180.0000,      10.465
    185.0000,      7.3401
    190.0000,      7.2060
    195.0000,      5.6347
    200.0000,      2.0253
                   8.7823
LAYER 6
37,      14.4668
     20.0000,      2.0488
     25.0000,      2.6483
     30.0000,      2.8980
     35.0000,      2.8219
     40.0000,      2.4192
     45.0000,      2.4563
     50.0000,      3.8125
     55.0000,      4.4615
     60.0000,      2.5495
     65.0000,      1.6645
     70.0000,      1.7379
     75.0000,      2.0229
     80.0000,      2.6169
     85.0000,      4.2393
     90.0000,      5.3446
     95.0000,      3.6471
    100.0000,      1.2994
    105.0000,      1.0465
    110.0000,      9.3259
    115.0000,      97.829
    120.0000,      22.159
    125.0000,      2.6964
    130.0000,      3.0108
    135.0000,      10.657
    140.0000,      10.380
    145.0000,      3.5196
    150.0000,      1.7196
    155.0000,      3.8042
    160.0000,      7.9075
    165.0000,      4.6563
    170.0000,      2.4821
    175.0000,      2.4207
    180.0000,      3.3062
    185.0000,      2.7075
    190.0000,      2.7574
    195.0000,      2.6561
                   5.7092
LAYER 7
36,      17.7884
     25.0000,      2.6478
     30.0000,      3.0906
     35.0000,      3.1831
     40.0000,      3.0820
     45.0000,      3.3173
     50.0000,      4.2420
     55.0000,      4.5069
     60.0000,      3.3941
     65.0000,      2.8082
     70.0000,      2.9087
     75.0000,      3.3160
     80.0000,      4.0042
     85.0000,      4.8259
     90.0000,      4.1211
     95.0000,      2.0894
    100.0000,     0.95034
    105.0000,      1.4721
    110.0000,      13.084
    115.0000,      79.562
    120.0000,      28.034
    125.0000,      4.8394
    130.0000,      3.7682
    135.0000,      7.2156
    140.0000,      6.0247
    145.0000,      2.2964
    150.0000,      1.3691
    155.0000,      2.3079
    160.0000,      4.2563
    165.0000,      3.1423
    170.0000,      1.7632
    175.0000,      1.4165
    180.0000,      1.3363
    185.0000,      1.3507
    190.0000,      1.8215
    195.0000,      2.8902
                   6.9544
LAYER 8
34,      21.4423
     30.0000,      3.2338
     35.0000,      3.5679
     40.0000,      3.7114
     45.0000,      4.0190
     50.0000,      4.5953
     55.0000,      4.7143
     60.0000,      4.2481
     65.0000,      4.1370
     70.0000,      4.4592
     75.0000,      4.8688
     80.0000,      5.0765
     85.0000,      4.6115
     90.0000,      3.0736
     95.0000,      1.5789
    100.0000,      1.0869
    105.0000,      2.4129
    110.0000,      16.223
    115.0000,      64.097
    120.0000,      34.911
    125.0000,      9.4012
    130.0000,      5.6262
    135.0000,      5.9991
    140.0000,      4.2534
    145.0000,      2.0220
    150.0000,      1.4232
    155.0000,      1.9664
    160.0000,      2.8944
    165.0000,      2.3572
    170.0000,      1.4461
    175.0000,      1.0579
    180.0000,     0.97956
    185.0000,      1.3039
    190.0000,      2.5976
                   6.4047
LAYER 9
32,      25.4615
     35.0000,      3.7440
     40.0000,      4.0368
     45.0000,      4.2760
     50.0000,      4.5374
     55.0000,      4.6055
     60.0000,      4.5110
     65.0000,      4.6880
     70.0000,      5.0795
     75.0000,      5.2577
     80.0000,      4.8609
     85.0000,      3.7937
     90.0000,      2.4345
     95.0000,      1.5291
    100.0000,      1.4897
    105.0000,      3.5464
    110.0000,      15.984
    115.0000,      44.997
    120.0000,      34.291
    125.0000,      13.990
    130.0000,      7.6452
    135.0000,      5.6909
    140.0000,      3.7399
    145.0000,      2.2340
    150.0000,      1.8145
    155.0000,      2.1885
    160.0000,      2.6436
    165.0000,      2.2235
    170.0000,      1.5423
    175.0000,      1.2437
    180.0000,      1.3882
    185.0000,      2.4388
                   6.2612
LAYER 10
30,      29.8827
     40.0000,      3.9653
     45.0000,      4.0873
     50.0000,      4.1064
     55.0000,      4.0719
     60.0000,      4.0474
     65.0000,      4.1807
     70.0000,      4.3761
     75.0000,      4.3322
     80.0000,      3.8198
     85.0000,      2.9449
     90.0000,      2.0933
     95.0000,      1.6526
    100.0000,      1.9490
    105.0000,      4.1221
    110.0000,      12.110
    115.0000,      25.311
    120.0000,      23.836
    125.0000,      13.784
    130.0000,      8.0989
    135.0000,      5.4465
    140.0000,      3.7445
    145.0000,      2.7473
    150.0000,      2.5147
    155.0000,      2.8025
    160.0000,      3.0056
    165.0000,      2.6433
    170.0000,      2.1623
    175.0000,      2.1117
    180.0000,      2.9261
                   6.1473
LAYER 11
28,      34.7459
     45.0000,      3.6437
     50.0000,      3.5174
     55.0000,      3.4148
     60.0000,      3.2780
     65.0000,      3.2487
     70.0000,      3.2530
     75.0000,      3.1368
     80.0000,      2.8094
     85.0000,      2.3316
     90.0000,      1.9128
     95.0000,      1.7805
    100.0000,      2.2050
    105.0000,      3.8198
    110.0000,      7.6852
    115.0000,      12.496
    120.0000,      12.990
    125.0000,      9.7116
    130.0000,      6.7200
    135.0000,      4.8865
    140.0000,      3.8096
    145.0000,      3.3046
    150.0000,      3.2958
    155.0000,      3.5643
    160.0000,      3.7311
    165.0000,      3.5875
    170.0000,      3.4893
    175.0000,      3.9248
                   6.3018
LAYER 12
24,      40.0955
     55.0000,      2.9102
     60.0000,      2.5955
     65.0000,      2.4558
     70.0000,      2.3849
     75.0000,      2.2901
     80.0000,      2.1346
     85.0000,      1.9451
     90.0000,      1.8046
     95.0000,      1.8388
    100.0000,      2.2098
    105.0000,      3.1426
    110.0000,      4.7417
    115.0000,      6.3607
    120.0000,      6.7841
    125.0000,      5.9836
    130.0000,      4.9136
    135.0000,      4.1184
    140.0000,      3.6842
    145.0000,      3.5882
    150.0000,      3.7769
    155.0000,      4.1433
    160.0000,      4.5284
    165.0000,      4.9687
                   5.9026
LAYER 13
22,      45.9801
     60.0000,      2.0177
     65.0000,      1.9066
     70.0000,      1.8527
     75.0000,      1.8142
     80.0000,      1.7673
     85.0000,      1.7286
     90.0000,      1.7315
     95.0000,      1.8378
    100.0000,      2.1092
    105.0000,      2.5868
    110.0000,      3.2192
    115.0000,      3.7783
    120.0000,      3.9970
    125.0000,      3.8655
    130.0000,      3.6028
    135.0000,      3.4054
    140.0000,      3.3646
    145.0000,      3.5084
    150.0000,      3.8358
    155.0000,      4.3294
    160.0000,      5.0608
                   6.2297
LAYER 14
20,      52.4531
     65.0000,      1.5365
     70.0000,      1.5491
     75.0000,      1.5597
     80.0000,      1.5986
     85.0000,      1.6534
     90.0000,      1.7270
     95.0000,      1.8397
    100.0000,      2.0275
    105.0000,      2.2756
    110.0000,      2.5360
    115.0000,      2.7431
    120.0000,      2.8495
    125.0000,      2.8693
    130.0000,      2.8645
    135.0000,      2.9050
    140.0000,      3.0427
    145.0000,      3.3014
    150.0000,      3.7068
    155.0000,      4.2275
                   5.2049
LAYER 15
16,      59.5734
     75.0000,      1.4204
     80.0000,      1.5579
     85.0000,      1.6844
     90.0000,      1.8204
     95.0000,      1.9446
    100.0000,      2.0582
    105.0000,      2.1840
    110.0000,      2.3056
    115.0000,      2.3965
    120.0000,      2.4512
    125.0000,      2.4930
    130.0000,      2.5591
    135.0000,      2.6820
    140.0000,      2.8886
    145.0000,      3.1921
                   3.7571
LAYER 16
13,      67.4058
     80.0000,      1.6580
     85.0000,      1.8799
     90.0000,      2.0423
     95.0000,      2.1982
    100.0000,      2.2997
    105.0000,      2.3733
    110.0000,      2.4021
    115.0000,      2.4068
    120.0000,      2.4258
    125.0000,      2.4594
    130.0000,      2.5298
    135.0000,      2.6626
                   2.9058
LAYER 17
9,      76.0213
     90.0000,      2.4369
     95.0000,      2.7873
    100.0000,      2.8880
    105.0000,      2.8420
    110.0000,      2.7444
    115.0000,      2.6478
    120.0000,      2.5702
    125.0000,      2.5600
                   2.5917
LAYER 18
7, 
     95.0000,      5.0013
    100.0000,      4.1074
    105.0000,      3.5424
    110.0000,      3.1944
    115.0000,      2.9514
    120.0000,      2.7304
                   2.5683
CALCULATED APPARENT RESISTIVITY
     70.0000,       5.0000,   1.00000,      7.1797
     75.0000,       5.0000,   1.00000,      9.0685
     80.0000,       5.0000,   1.00000,      7.0448
     85.0000,       5.0000,   1.00000,      8.5434
     90.0000,       5.0000,   1.00000,      7.9226
     95.0000,       5.0000,   1.00000,      11.548
    100.0000,       5.0000,   1.00000,      11.323
    105.0000,       5.0000,   1.00000,      11.170
    110.0000,       5.0000,   1.00000,      16.568
    115.0000,       5.0000,   1.00000,      14.330
    120.0000,       5.0000,   1.00000,      18.407
    125.0000,       5.0000,   1.00000,      17.375
    130.0000,       5.0000,   1.00000,      19.679
    135.0000,       5.0000,   1.00000,      20.471
    140.0000,       5.0000,   1.00000,      20.218
    145.0000,       5.0000,   1.00000,      13.746
    150.0000,       5.0000,   1.00000,      15.017
    155.0000,       5.0000,   1.00000,      13.459
    160.0000,       5.0000,   1.00000,      16.318
    165.0000,       5.0000,   1.00000,      14.141
    170.0000,       5.0000,   1.00000,      8.4932
    175.0000,       5.0000,   1.00000,      10.885
    180.0000,       5.0000,   1.00000,      11.787
    185.0000,       5.0000,   1.00000,      20.145
    190.0000,       5.0000,   1.00000,      13.199
    195.0000,       5.0000,   1.00000,      17.365
    200.0000,       5.0000,   1.00000,      8.2405
    205.0000,       5.0000,   1.00000,      13.508
    210.0000,       5.0000,   1.00000,      7.1532
     67.5000,       5.0000,   2.00000,      5.0610
     72.5000,       5.0000,   2.00000,      6.1722
     77.5000,       5.0000,   2.00000,      5.4420
     82.5000,       5.0000,   2.00000,      5.9629
     92.5000,       5.0000,   2.00000,      9.0756
     97.5000,       5.0000,   2.00000,      8.4367
    102.5000,       5.0000,   2.00000,      6.3732
    107.5000,       5.0000,   2.00000,      13.680
    112.5000,       5.0000,   2.00000,      13.086
    117.5000,       5.0000,   2.00000,      11.741
    122.5000,       5.0000,   2.00000,      15.920
    127.5000,       5.0000,   2.00000,      16.666
    132.5000,       5.0000,   2.00000,      15.098
    137.5000,       5.0000,   2.00000,      15.205
    142.5000,       5.0000,   2.00000,      12.345
    147.5000,       5.0000,   2.00000,      15.349
    152.5000,       5.0000,   2.00000,      14.071
    157.5000,       5.0000,   2.00000,      12.433
    162.5000,       5.0000,   2.00000,      12.496
    167.5000,       5.0000,   2.00000,      6.4707
    172.5000,       5.0000,   2.00000,      9.9605
    177.5000,       5.0000,   2.00000,      12.848
    182.5000,       5.0000,   2.00000,      13.444
    187.5000,       5.0000,   2.00000,      8.9426
    192.5000,       5.0000,   2.00000,      11.221
    197.5000,       5.0000,   2.00000,      8.8346
    202.5000,       5.0000,   2.00000,      14.549
    207.5000,       5.0000,   2.00000,      7.0683
     10.0000,      10.0000,   1.00000,      1.4078
     20.0000,      10.0000,   1.00000,      1.7736
     30.0000,      10.0000,   1.00000,      2.2890
     40.0000,      10.0000,   1.00000,      2.4933
     50.0000,      10.0000,   1.00000,      4.1182
     60.0000,      10.0000,   1.00000,      4.1029
     70.0000,      10.0000,   1.00000,      4.9322
     75.0000,      10.0000,   1.00000,      5.4030
     80.0000,      10.0000,   1.00000,      5.2224
     85.0000,      10.0000,   1.00000,      5.6616
     90.0000,      10.0000,   1.00000,      7.2285
     95.0000,      10.0000,   1.00000,      8.1414
    100.0000,      10.0000,   1.00000,      7.1814
    105.0000,      10.0000,   1.00000,      7.3238
    110.0000,      10.0000,   1.00000,      12.470
    115.0000,      10.0000,   1.00000,      11.900
    120.0000,      10.0000,   1.00000,      10.983
    125.0000,      10.0000,   1.00000,      15.794
    130.0000,      10.0000,   1.00000,      15.533
    135.0000,      10.0000,   1.00000,      13.770
    140.0000,      10.0000,   1.00000,      12.940
    145.0000,      10.0000,   1.00000,      12.570
    150.0000,      10.0000,   1.00000,      14.553
    155.0000,      10.0000,   1.00000,      13.303
    160.0000,      10.0000,   1.00000,      11.222
    165.0000,      10.0000,   1.00000,      10.042
    170.0000,      10.0000,   1.00000,      6.8888
    175.0000,      10.0000,   1.00000,      10.272
    180.0000,      10.0000,   1.00000,      13.008
    185.0000,      10.0000,   1.00000,      10.849
    190.0000,      10.0000,   1.00000,      8.3261
    195.0000,      10.0000,   1.00000,      9.1736
    200.0000,      10.0000,   1.00000,      11.141
    205.0000,      10.0000,   1.00000,      12.067
     70.0000,       5.0000,   3.00000,      4.6747
     75.0000,       5.0000,   3.00000,      3.8645
     80.0000,       5.0000,   3.00000,      4.7831
     85.0000,       5.0000,   3.00000,      5.0589
     90.0000,       5.0000,   3.00000,      7.8392
     95.0000,       5.0000,   3.00000,      6.2728
    100.0000,       5.0000,   3.00000,      4.6708
    105.0000,       5.0000,   3.00000,      9.2252
    110.0000,       5.0000,   3.00000,      10.049
    115.0000,       5.0000,   3.00000,      9.5273
    120.0000,       5.0000,   3.00000,      9.4690
    125.0000,       5.0000,   3.00000,      15.542
    130.0000,       5.0000,   3.00000,      13.269
    135.0000,       5.0000,   3.00000,      11.115
    140.0000,       5.0000,   3.00000,      8.4096
    145.0000,       5.0000,   3.00000,      13.021
    150.0000,       5.0000,   3.00000,      12.961
    155.0000,       5.0000,   3.00000,      11.767
    160.0000,       5.0000,   3.00000,      8.7986
    165.0000,       5.0000,   3.00000,      5.1327
    170.0000,       5.0000,   3.00000,      7.7250
    175.0000,       5.0000,   3.00000,      10.894
    180.0000,       5.0000,   3.00000,      13.328
    185.0000,       5.0000,   3.00000,      5.6588
    190.0000,       5.0000,   3.00000,      7.0933
    200.0000,       5.0000,   3.00000,      15.754
    205.0000,       5.0000,   3.00000,      7.1021
     72.5000,       5.0000,   4.00000,      3.3133
     77.5000,       5.0000,   4.00000,      3.8063
     82.5000,       5.0000,   4.00000,      4.2689
     87.5000,       5.0000,   4.00000,      5.9043
     92.5000,       5.0000,   4.00000,      5.2678
     97.5000,       5.0000,   4.00000,      3.7307
    102.5000,       5.0000,   4.00000,      8.0741
    107.5000,       5.0000,   4.00000,      6.8893
    112.5000,       5.0000,   4.00000,      6.9477
    117.5000,       5.0000,   4.00000,      7.3093
    122.5000,       5.0000,   4.00000,      9.3572
    127.5000,       5.0000,   4.00000,      12.399
    132.5000,       5.0000,   4.00000,      9.8719
    137.5000,       5.0000,   4.00000,      6.0450
    142.5000,       5.0000,   4.00000,      9.0335
    147.5000,       5.0000,   4.00000,      10.644
    152.5000,       5.0000,   4.00000,      10.419
    157.5000,       5.0000,   4.00000,      7.9379
    162.5000,       5.0000,   4.00000,      3.4656
    167.5000,       5.0000,   4.00000,      6.2286
    172.5000,       5.0000,   4.00000,      8.3598
    177.5000,       5.0000,   4.00000,      11.076
    182.5000,       5.0000,   4.00000,      5.4141
    187.5000,       5.0000,   4.00000,      4.4960
    192.5000,       5.0000,   4.00000,      3.2136
    197.5000,       5.0000,   4.00000,      10.650
    202.5000,       5.0000,   4.00000,      7.3287
     15.0000,      10.0000,   2.00000,      2.1189
     25.0000,      10.0000,   2.00000,      2.1427
     35.0000,      10.0000,   2.00000,      2.1567
     45.0000,      10.0000,   2.00000,      3.8853
     55.0000,      10.0000,   2.00000,      2.8463
     65.0000,      10.0000,   2.00000,      3.1468
     75.0000,      10.0000,   2.00000,      3.4185
     80.0000,      10.0000,   2.00000,      3.7328
     85.0000,      10.0000,   2.00000,      4.5930
     90.0000,      10.0000,   2.00000,      5.1656
     95.0000,      10.0000,   2.00000,      4.5274
    100.0000,      10.0000,   2.00000,      5.2681
    105.0000,      10.0000,   2.00000,      7.2737
    110.0000,      10.0000,   2.00000,      6.0386
    115.0000,      10.0000,   2.00000,      6.2902
    120.0000,      10.0000,   2.00000,      7.2919
    125.0000,      10.0000,   2.00000,      8.5989
    130.0000,      10.0000,   2.00000,      11.063
    135.0000,      10.0000,   2.00000,      8.0680
    140.0000,      10.0000,   2.00000,      6.4258
    145.0000,      10.0000,   2.00000,      8.4596
    150.0000,      10.0000,   2.00000,      9.8165
    155.0000,      10.0000,   2.00000,      9.0300
    160.0000,      10.0000,   2.00000,      5.9931
    165.0000,      10.0000,   2.00000,      3.8693
    170.0000,      10.0000,   2.00000,      6.4445
    175.0000,      10.0000,   2.00000,      8.5391
    180.0000,      10.0000,   2.00000,      8.4918
    185.0000,      10.0000,   2.00000,      4.9722
    190.0000,      10.0000,   2.00000,      3.5879
    195.0000,      10.0000,   2.00000,      5.2107
    200.0000,      10.0000,   2.00000,      8.4429
     20.0000,      20.0000,   1.00000,      2.2215
     30.0000,      20.0000,   1.00000,      2.1446
     40.0000,      20.0000,   1.00000,      2.6167
     50.0000,      20.0000,   1.00000,      3.4804
     60.0000,      20.0000,   1.00000,      2.8058
     70.0000,      20.0000,   1.00000,      3.0301
     80.0000,      20.0000,   1.00000,      3.5585
     85.0000,      20.0000,   1.00000,      3.7883
     90.0000,      20.0000,   1.00000,      4.1617
     95.0000,      20.0000,   1.00000,      5.0739
    100.0000,      20.0000,   1.00000,      5.2931
    105.0000,      20.0000,   1.00000,      5.1501
    110.0000,      20.0000,   1.00000,      6.1226
    115.0000,      20.0000,   1.00000,      5.3291
    120.0000,      20.0000,   1.00000,      5.8588
    125.0000,      20.0000,   1.00000,      6.5501
    130.0000,      20.0000,   1.00000,      7.1710
    135.0000,      20.0000,   1.00000,      9.1501
    140.0000,      20.0000,   1.00000,      7.4720
    145.0000,      20.0000,   1.00000,      6.2505
    150.0000,      20.0000,   1.00000,      7.5013
    155.0000,      20.0000,   1.00000,      7.9823
    160.0000,      20.0000,   1.00000,      7.0979
    165.0000,      20.0000,   1.00000,      5.4923
    170.0000,      20.0000,   1.00000,      4.4229
    175.0000,      20.0000,   1.00000,      6.2186
    180.0000,      20.0000,   1.00000,      6.9231
    185.0000,      20.0000,   1.00000,      6.6978
    190.0000,      20.0000,   1.00000,      4.8524
    195.0000,      20.0000,   1.00000,      4.2593
     75.0000,       5.0000,   5.00000,      3.5763
     80.0000,       5.0000,   5.00000,      3.6226
     85.0000,       5.0000,   5.00000,      5.0792
     90.0000,       5.0000,   5.00000,      4.0576
     95.0000,       5.0000,   5.00000,      3.4169
    100.0000,       5.0000,   5.00000,      7.5742
    105.0000,       5.0000,   5.00000,      6.0730
    110.0000,       5.0000,   5.00000,      4.7626
    115.0000,       5.0000,   5.00000,      5.3039
    120.0000,       5.0000,   5.00000,      7.2657
    125.0000,       5.0000,   5.00000,      7.4615
    130.0000,       5.0000,   5.00000,      9.0608
    135.0000,       5.0000,   5.00000,      5.3621
    140.0000,       5.0000,   5.00000,      6.9971
    145.0000,       5.0000,   5.00000,      7.5987
    150.0000,       5.0000,   5.00000,      8.5755
    155.0000,       5.0000,   5.00000,      6.9464
    160.0000,       5.0000,   5.00000,      3.0759
    165.0000,       5.0000,   5.00000,      4.4749
    170.0000,       5.0000,   5.00000,      6.7684
    175.0000,       5.0000,   5.00000,      8.8080
    180.0000,       5.0000,   5.00000,      4.6149
    185.0000,       5.0000,   5.00000,      4.3092
    190.0000,       5.0000,   5.00000,      2.2258
    195.0000,       5.0000,   5.00000,      8.2063
    200.0000,       5.0000,   5.00000,      5.1326
     82.5000,       5.0000,   6.00000,      4.4108
     87.5000,       5.0000,   6.00000,      3.5778
     92.5000,       5.0000,   6.00000,      3.0049
     97.5000,       5.0000,   6.00000,      7.6688
    102.5000,       5.0000,   6.00000,      5.6934
    107.5000,       5.0000,   6.00000,      4.1698
    112.5000,       5.0000,   6.00000,      3.7625
    117.5000,       5.0000,   6.00000,      5.4536
    122.5000,       5.0000,   6.00000,      5.7692
    127.5000,       5.0000,   6.00000,      5.3929
    132.5000,       5.0000,   6.00000,      4.8393
    137.5000,       5.0000,   6.00000,      6.5326
    142.5000,       5.0000,   6.00000,      6.2109
    147.5000,       5.0000,   6.00000,      6.3949
    152.5000,       5.0000,   6.00000,      5.7990
    157.5000,       5.0000,   6.00000,      2.7169
    162.5000,       5.0000,   6.00000,      4.1833
    167.5000,       5.0000,   6.00000,      5.0903
    172.5000,       5.0000,   6.00000,      7.4697
    182.5000,       5.0000,   6.00000,      3.8245
    187.5000,       5.0000,   6.00000,      2.2501
    192.5000,       5.0000,   6.00000,      7.0439
    197.5000,       5.0000,   6.00000,      4.1247
     85.0000,      25.0000,   1.00000,      3.5652
     90.0000,      25.0000,   1.00000,      4.0846
     95.0000,      25.0000,   1.00000,      4.7304
    100.0000,      25.0000,   1.00000,      4.5528
    105.0000,      25.0000,   1.00000,      4.8618
    110.0000,      25.0000,   1.00000,      5.4129
    115.0000,      25.0000,   1.00000,      4.4904
    120.0000,      25.0000,   1.00000,      3.9611
    125.0000,      25.0000,   1.00000,      4.4778
    130.0000,      25.0000,   1.00000,      5.1617
    135.0000,      25.0000,   1.00000,      5.1694
    140.0000,      25.0000,   1.00000,      6.5332
    145.0000,      25.0000,   1.00000,      5.5827
    150.0000,      25.0000,   1.00000,      5.5429
    155.0000,      25.0000,   1.00000,      5.4780
    160.0000,      25.0000,   1.00000,      5.6525
    165.0000,      25.0000,   1.00000,      5.0092
    170.0000,      25.0000,   1.00000,      4.1120
    175.0000,      25.0000,   1.00000,      4.5546
    180.0000,      25.0000,   1.00000,      5.3278
    185.0000,      25.0000,   1.00000,      5.6700
    190.0000,      25.0000,   1.00000,      4.4217
     20.0000,      10.0000,   3.00000,      2.4267
     40.0000,      10.0000,   3.00000,      3.5368
     50.0000,      10.0000,   3.00000,      2.6707
     60.0000,      10.0000,   3.00000,      2.7248
     70.0000,      10.0000,   3.00000,      2.7968
     80.0000,      10.0000,   3.00000,      3.8385
     90.0000,      10.0000,   3.00000,      3.2990
    100.0000,      10.0000,   3.00000,      6.8245
    110.0000,      10.0000,   3.00000,      3.8205
    120.0000,      10.0000,   3.00000,      4.9959
    130.0000,      10.0000,   3.00000,      4.3150
    140.0000,      10.0000,   3.00000,      6.2800
    150.0000,      10.0000,   3.00000,      5.5848
    160.0000,      10.0000,   3.00000,      3.2336
    170.0000,      10.0000,   3.00000,      5.5302
    180.0000,      10.0000,   3.00000,      3.6910
    190.0000,      10.0000,   3.00000,      4.6128
     82.5000,      15.0000,   2.00000,      3.6746
     87.5000,      15.0000,   2.00000,      3.6438
     92.5000,      15.0000,   2.00000,      4.3652
     97.5000,      15.0000,   2.00000,      5.0327
    102.5000,      15.0000,   2.00000,      6.0757
    107.5000,      15.0000,   2.00000,      4.4741
    112.5000,      15.0000,   2.00000,      3.8100
    117.5000,      15.0000,   2.00000,      3.7796
    122.5000,      15.0000,   2.00000,      4.5343
    127.5000,      15.0000,   2.00000,      4.3525
    132.5000,      15.0000,   2.00000,      4.1516
    137.5000,      15.0000,   2.00000,      5.3496
    142.5000,      15.0000,   2.00000,      6.0446
    147.5000,      15.0000,   2.00000,      5.4261
    152.5000,      15.0000,   2.00000,      4.6658
    157.5000,      15.0000,   2.00000,      4.1348
    162.5000,      15.0000,   2.00000,      3.6086
    167.5000,      15.0000,   2.00000,      4.9106
    172.5000,      15.0000,   2.00000,      4.9204
    177.5000,      15.0000,   2.00000,      5.1237
    182.5000,      15.0000,   2.00000,      3.2854
    187.5000,      15.0000,   2.00000,      4.3481
    192.5000,      15.0000,   2.00000,      4.4719
     80.0000,       5.0000,   7.00000,      4.2846
     85.0000,       5.0000,   7.00000,      3.2175
     90.0000,       5.0000,   7.00000,      2.9274
     95.0000,       5.0000,   7.00000,      7.4045
    100.0000,       5.0000,   7.00000,      5.6986
    105.0000,       5.0000,   7.00000,      3.8750
    110.0000,       5.0000,   7.00000,      3.3547
    115.0000,       5.0000,   7.00000,      4.1069
    120.0000,       5.0000,   7.00000,      4.3856
    125.0000,       5.0000,   7.00000,      4.1296
    130.0000,       5.0000,   7.00000,      2.8779
    135.0000,       5.0000,   7.00000,      5.9684
    140.0000,       5.0000,   7.00000,      5.9433
    145.0000,       5.0000,   7.00000,      5.4850
    150.0000,       5.0000,   7.00000,      4.5048
    155.0000,       5.0000,   7.00000,      2.3333
    160.0000,       5.0000,   7.00000,      3.9226
    165.0000,       5.0000,   7.00000,      4.9004
    170.0000,       5.0000,   7.00000,      6.1167
    175.0000,       5.0000,   7.00000,      3.4962
    185.0000,       5.0000,   7.00000,      2.1569
    190.0000,       5.0000,   7.00000,      7.7632
    195.0000,       5.0000,   7.00000,      3.6794
     30.0000,      30.0000,   1.00000,      2.6860
     40.0000,      30.0000,   1.00000,      2.5974
     50.0000,      30.0000,   1.00000,      2.9738
     60.0000,      30.0000,   1.00000,      2.6186
     70.0000,      30.0000,   1.00000,      2.7143
     80.0000,      30.0000,   1.00000,      2.9184
     90.0000,      30.0000,   1.00000,      4.2463
     95.0000,      30.0000,   1.00000,      4.3848
    100.0000,      30.0000,   1.00000,      4.3139
    105.0000,      30.0000,   1.00000,      4.4858
    110.0000,      30.0000,   1.00000,      5.1375
    115.0000,      30.0000,   1.00000,      3.9962
    120.0000,      30.0000,   1.00000,      3.3280
    125.0000,      30.0000,   1.00000,      3.1803
    130.0000,      30.0000,   1.00000,      3.7126
    135.0000,      30.0000,   1.00000,      3.8103
    140.0000,      30.0000,   1.00000,      3.7622
    145.0000,      30.0000,   1.00000,      4.7510
    150.0000,      30.0000,   1.00000,      5.0283
    155.0000,      30.0000,   1.00000,      4.5561
    160.0000,      30.0000,   1.00000,      4.5028
    165.0000,      30.0000,   1.00000,      4.3169
    170.0000,      30.0000,   1.00000,      3.8919
    175.0000,      30.0000,   1.00000,      4.2381
    180.0000,      30.0000,   1.00000,      4.6358
    185.0000,      30.0000,   1.00000,      4.9767
     25.0000,      10.0000,   4.00000,      2.3910
     35.0000,      10.0000,   4.00000,      3.5084
     45.0000,      10.0000,   4.00000,      2.4055
     55.0000,      10.0000,   4.00000,      2.6407
     65.0000,      10.0000,   4.00000,      2.5645
     75.0000,      10.0000,   4.00000,      3.2141
     90.0000,      10.0000,   4.00000,      5.0095
     95.0000,      10.0000,   4.00000,      6.6509
    100.0000,      10.0000,   4.00000,      4.6504
    105.0000,      10.0000,   4.00000,      3.5173
    110.0000,      10.0000,   4.00000,      3.3624
    115.0000,      10.0000,   4.00000,      3.4967
    120.0000,      10.0000,   4.00000,      2.9775
    125.0000,      10.0000,   4.00000,      2.5128
    130.0000,      10.0000,   4.00000,      2.5152
    135.0000,      10.0000,   4.00000,      3.5372
    140.0000,      10.0000,   4.00000,      5.1797
    145.0000,      10.0000,   4.00000,      4.7145
    150.0000,      10.0000,   4.00000,      3.0092
    155.0000,      10.0000,   4.00000,      2.4723
    160.0000,      10.0000,   4.00000,      3.9863
    165.0000,      10.0000,   4.00000,      5.3856
    170.0000,      10.0000,   4.00000,      4.8624
    175.0000,      10.0000,   4.00000,      3.0348
    180.0000,      10.0000,   4.00000,      2.6753
    190.0000,      10.0000,   4.00000,      6.3504
     95.0000,      35.0000,   1.00000,      4.3552
    100.0000,      35.0000,   1.00000,      4.1855
    105.0000,      35.0000,   1.00000,      4.3833
    110.0000,      35.0000,   1.00000,      4.6587
    115.0000,      35.0000,   1.00000,      3.7329
    120.0000,      35.0000,   1.00000,      3.0259
    125.0000,      35.0000,   1.00000,      2.8130
    130.0000,      35.0000,   1.00000,      2.7740
    135.0000,      35.0000,   1.00000,      2.8256
    140.0000,      35.0000,   1.00000,      2.7581
    145.0000,      35.0000,   1.00000,      2.8342
    150.0000,      35.0000,   1.00000,      4.4738
    155.0000,      35.0000,   1.00000,      4.5048
    160.0000,      35.0000,   1.00000,      4.0122
    165.0000,      35.0000,   1.00000,      3.6537
    170.0000,      35.0000,   1.00000,      3.5687
    175.0000,      35.0000,   1.00000,      4.5433
    180.0000,      35.0000,   1.00000,      4.6920
     30.0000,      20.0000,   2.00000,      2.9454
     40.0000,      20.0000,   2.00000,      3.0464
     50.0000,      20.0000,   2.00000,      2.4108
     60.0000,      20.0000,   2.00000,      2.5665
     70.0000,      20.0000,   2.00000,      2.7037
     80.0000,      20.0000,   2.00000,      3.0400
     90.0000,      20.0000,   2.00000,      4.6540
    100.0000,      20.0000,   2.00000,      5.3287
    110.0000,      20.0000,   2.00000,      3.4506
    120.0000,      20.0000,   2.00000,      2.8355
    130.0000,      20.0000,   2.00000,      2.4292
    140.0000,      20.0000,   2.00000,      3.2093
    150.0000,      20.0000,   2.00000,      3.7765
    160.0000,      20.0000,   2.00000,      3.4207
    170.0000,      20.0000,   2.00000,      4.5501
    180.0000,      20.0000,   2.00000,      3.7414
     90.0000,      15.0000,   3.00000,      5.3897
     95.0000,      15.0000,   3.00000,      5.8669
    100.0000,      15.0000,   3.00000,      4.2112
    105.0000,      15.0000,   3.00000,      3.3921
    110.0000,      15.0000,   3.00000,      3.2612
    115.0000,      15.0000,   3.00000,      3.0405
    120.0000,      15.0000,   3.00000,      2.3639
    125.0000,      15.0000,   3.00000,      1.9816
    130.0000,      15.0000,   3.00000,      2.0690
    135.0000,      15.0000,   3.00000,      2.7259
    140.0000,      15.0000,   3.00000,      2.9833
    145.0000,      15.0000,   3.00000,      3.5538
    150.0000,      15.0000,   3.00000,      2.9956
    155.0000,      15.0000,   3.00000,      2.8160
    160.0000,      15.0000,   3.00000,      4.1766
    165.0000,      15.0000,   3.00000,      4.6811
    170.0000,      15.0000,   3.00000,      4.4584
    175.0000,      15.0000,   3.00000,      2.8930
    180.0000,      15.0000,   3.00000,      4.0666
    185.0000,      15.0000,   3.00000,      4.6825
     87.5000,       5.0000,  10.00000,      8.0457
     92.5000,       5.0000,  10.00000,      5.5297
     97.5000,       5.0000,  10.00000,      3.6365
    102.5000,       5.0000,  10.00000,      2.9931
    107.5000,       5.0000,  10.00000,      3.6243
    112.5000,       5.0000,  10.00000,      3.0248
    117.5000,       5.0000,  10.00000,      2.2920
    122.5000,       5.0000,  10.00000,      1.3829
    127.5000,       5.0000,  10.00000,      2.3504
    132.5000,       5.0000,  10.00000,      2.7121
    137.5000,       5.0000,  10.00000,      3.0741
    142.5000,       5.0000,  10.00000,      3.5782
    147.5000,       5.0000,  10.00000,      1.7525
    152.5000,       5.0000,  10.00000,      3.0834
    157.5000,       5.0000,  10.00000,      4.0871
    162.5000,       5.0000,  10.00000,      6.0723
    167.5000,       5.0000,  10.00000,      3.3239
    172.5000,       5.0000,  10.00000,      3.1417
    182.5000,       5.0000,  10.00000,      8.2561
     40.0000,      40.0000,   1.00000,      2.7918
     50.0000,      40.0000,   1.00000,      2.7972
     60.0000,      40.0000,   1.00000,      2.3924
     70.0000,      40.0000,   1.00000,      2.6188
     80.0000,      40.0000,   1.00000,      3.2656
     90.0000,      40.0000,   1.00000,      3.7405
    100.0000,      40.0000,   1.00000,      4.2302
    105.0000,      40.0000,   1.00000,      4.2309
    110.0000,      40.0000,   1.00000,      4.4200
    115.0000,      40.0000,   1.00000,      3.4329
    120.0000,      40.0000,   1.00000,      2.9159
    125.0000,      40.0000,   1.00000,      2.6180
    130.0000,      40.0000,   1.00000,      2.4904
    135.0000,      40.0000,   1.00000,      2.1533
    140.0000,      40.0000,   1.00000,      2.1339
    145.0000,      40.0000,   1.00000,      2.2480
    150.0000,      40.0000,   1.00000,      2.8662
    155.0000,      40.0000,   1.00000,      4.0175
    160.0000,      40.0000,   1.00000,      3.9155
    165.0000,      40.0000,   1.00000,      3.4094
    170.0000,      40.0000,   1.00000,      3.6625
    175.0000,      40.0000,   1.00000,      4.4410
     30.0000,      10.0000,   5.00000,      3.7770
     40.0000,      10.0000,   5.00000,      2.3533
     50.0000,      10.0000,   5.00000,      2.4187
     60.0000,      10.0000,   5.00000,      2.4551
     70.0000,      10.0000,   5.00000,      2.9126
     80.0000,      10.0000,   5.00000,      2.7790
     90.0000,      10.0000,   5.00000,      6.9925
    100.0000,      10.0000,   5.00000,      3.3455
    110.0000,      10.0000,   5.00000,      3.3506
    120.0000,      10.0000,   5.00000,      1.8436
    130.0000,      10.0000,   5.00000,      2.3039
    140.0000,      10.0000,   5.00000,      2.7174
    150.0000,      10.0000,   5.00000,      2.3694
    160.0000,      10.0000,   5.00000,      4.8433
    170.0000,      10.0000,   5.00000,      3.2969
    180.0000,      10.0000,   5.00000,      4.8015
     97.5000,      25.0000,   2.00000,      5.2341
    102.5000,      25.0000,   2.00000,      3.9088
    107.5000,      25.0000,   2.00000,      3.1418
    112.5000,      25.0000,   2.00000,      2.7067
    117.5000,      25.0000,   2.00000,      2.5866
    122.5000,      25.0000,   2.00000,      2.1585
    127.5000,      25.0000,   2.00000,      1.8691
    132.5000,      25.0000,   2.00000,      1.7166
    137.5000,      25.0000,   2.00000,      1.9303
    142.5000,      25.0000,   2.00000,      2.0482
    147.5000,      25.0000,   2.00000,      2.2479
    152.5000,      25.0000,   2.00000,      3.2728
    157.5000,      25.0000,   2.00000,      3.4005
    162.5000,      25.0000,   2.00000,      3.8621
    167.5000,      25.0000,   2.00000,      3.8714
    172.5000,      25.0000,   2.00000,      4.7423
    177.5000,      25.0000,   2.00000,      4.2707
    105.0000,      45.0000,   1.00000,      4.1839
    110.0000,      45.0000,   1.00000,      4.2420
    115.0000,      45.0000,   1.00000,      3.3282
    120.0000,      45.0000,   1.00000,      2.7349
    125.0000,      45.0000,   1.00000,      2.5321
    130.0000,      45.0000,   1.00000,      2.2929
    135.0000,      45.0000,   1.00000,      1.9859
    140.0000,      45.0000,   1.00000,      1.7810
    145.0000,      45.0000,   1.00000,      1.9287
    150.0000,      45.0000,   1.00000,      2.3084
    155.0000,      45.0000,   1.00000,      2.5764
    160.0000,      45.0000,   1.00000,      3.4776
    165.0000,      45.0000,   1.00000,      3.7585
    170.0000,      45.0000,   1.00000,      3.7177
     92.5000,       5.0000,  12.00000,      3.7165
     97.5000,       5.0000,  12.00000,      2.9884
    102.5000,       5.0000,  12.00000,      3.5294
    107.5000,       5.0000,  12.00000,      2.9291
    112.5000,       5.0000,  12.00000,      2.1985
    117.5000,       5.0000,  12.00000,      1.2702
    127.5000,       5.0000,  12.00000,      1.9512
    137.5000,       5.0000,  12.00000,      1.8769
    142.5000,       5.0000,  12.00000,      1.0466
    147.5000,       5.0000,  12.00000,      2.8534
    152.5000,       5.0000,  12.00000,      4.0793
    157.5000,       5.0000,  12.00000,      5.7757
    167.5000,       5.0000,  12.00000,      3.2804
    177.5000,       5.0000,  12.00000,      8.8287
    182.5000,       5.0000,  12.00000,      4.2555
     35.0000,      10.0000,   6.00000,      2.4798
     45.0000,      10.0000,   6.00000,      2.3787
     55.0000,      10.0000,   6.00000,      2.2404
     65.0000,      10.0000,   6.00000,      2.7469
     85.0000,      10.0000,   6.00000,      6.6185
     95.0000,      10.0000,   6.00000,      3.4152
    100.0000,      10.0000,   6.00000,      3.2409
    105.0000,      10.0000,   6.00000,      3.2583
    110.0000,      10.0000,   6.00000,      2.5611
    115.0000,      10.0000,   6.00000,      1.7722
    120.0000,      10.0000,   6.00000,      1.5687
    125.0000,      10.0000,   6.00000,      1.9218
    130.0000,      10.0000,   6.00000,      1.9069
    135.0000,      10.0000,   6.00000,      1.8727
    140.0000,      10.0000,   6.00000,      1.4146
    145.0000,      10.0000,   6.00000,      1.4559
    150.0000,      10.0000,   6.00000,      3.2645
    155.0000,      10.0000,   6.00000,      4.8961
    160.0000,      10.0000,   6.00000,      4.6023
    165.0000,      10.0000,   6.00000,      3.1925
    170.0000,      10.0000,   6.00000,      2.7919
    175.0000,      10.0000,   6.00000,      5.4505
    180.0000,      10.0000,   6.00000,      6.8520
     50.0000,      50.0000,   1.00000,      2.8929
     60.0000,      50.0000,   1.00000,      2.3856
     70.0000,      50.0000,   1.00000,      2.9043
     80.0000,      50.0000,   1.00000,      3.2430
     90.0000,      50.0000,   1.00000,      3.5831
    100.0000,      50.0000,   1.00000,      3.6889
    110.0000,      50.0000,   1.00000,      4.2140
    115.0000,      50.0000,   1.00000,      3.2266
    120.0000,      50.0000,   1.00000,      2.6631
    125.0000,      50.0000,   1.00000,      2.3538
    130.0000,      50.0000,   1.00000,      2.2380
    135.0000,      50.0000,   1.00000,      1.9302
    140.0000,      50.0000,   1.00000,      1.7778
    145.0000,      50.0000,   1.00000,      1.6912
    150.0000,      50.0000,   1.00000,      1.9575
    155.0000,      50.0000,   1.00000,      2.1017
    160.0000,      50.0000,   1.00000,      2.5242
    165.0000,      50.0000,   1.00000,      3.5007
     45.0000,      30.0000,   2.00000,      2.4320
     55.0000,      30.0000,   2.00000,      2.3390
     65.0000,      30.0000,   2.00000,      2.4256
     75.0000,      30.0000,   2.00000,      3.7333
     85.0000,      30.0000,   2.00000,      4.0768
     95.0000,      30.0000,   2.00000,      4.6399
    105.0000,      30.0000,   2.00000,      2.9782
    110.0000,      30.0000,   2.00000,      2.6171
    115.0000,      30.0000,   2.00000,      2.4451
    120.0000,      30.0000,   2.00000,      2.0778
    125.0000,      30.0000,   2.00000,      1.8031
    130.0000,      30.0000,   2.00000,      1.5454
    135.0000,      30.0000,   2.00000,      1.6080
    140.0000,      30.0000,   2.00000,      1.5804
    145.0000,      30.0000,   2.00000,      1.7883
    150.0000,      30.0000,   2.00000,      1.8909
    155.0000,      30.0000,   2.00000,      2.1695
    160.0000,      30.0000,   2.00000,      3.4014
    165.0000,      30.0000,   2.00000,      4.5214
    170.0000,      30.0000,   2.00000,      4.6194
    115.0000,      55.0000,   1.00000,      3.2040
    120.0000,      55.0000,   1.00000,      2.5586
    125.0000,      55.0000,   1.00000,      2.3134
    130.0000,      55.0000,   1.00000,      2.1663
    135.0000,      55.0000,   1.00000,      1.9915
    140.0000,      55.0000,   1.00000,      1.7594
    145.0000,      55.0000,   1.00000,      1.6687
    150.0000,      55.0000,   1.00000,      1.7294
    155.0000,      55.0000,   1.00000,      1.9978
    160.0000,      55.0000,   1.00000,      2.1971
     40.0000,      10.0000,   7.00000,      2.4910
     50.0000,      10.0000,   7.00000,      2.1923
     60.0000,      10.0000,   7.00000,      2.5093
     80.0000,      10.0000,   7.00000,      6.6456
     90.0000,      10.0000,   7.00000,      3.1719
    100.0000,      10.0000,   7.00000,      3.3394
    110.0000,      10.0000,   7.00000,      1.7280
    120.0000,      10.0000,   7.00000,      1.9452
    130.0000,      10.0000,   7.00000,      1.6385
    140.0000,      10.0000,   7.00000,      1.1037
    150.0000,      10.0000,   7.00000,      3.1453
    160.0000,      10.0000,   7.00000,      3.2565
    170.0000,      10.0000,   7.00000,      5.4177
    100.0000,       5.0000,  15.00000,      3.0110
    105.0000,       5.0000,  15.00000,      2.1372
    110.0000,       5.0000,  15.00000,      1.2595
    125.0000,       5.0000,  15.00000,      1.8282
    145.0000,       5.0000,  15.00000,      2.2434
    150.0000,       5.0000,  15.00000,      3.7865
    155.0000,       5.0000,  15.00000,      3.0020
    160.0000,       5.0000,  15.00000,      3.2408
    170.0000,       5.0000,  15.00000,      9.1328
    175.0000,       5.0000,  15.00000,      4.7592
     60.0000,      60.0000,   1.00000,      2.9592
     70.0000,      60.0000,   1.00000,      2.9817
     80.0000,      60.0000,   1.00000,      3.1446
     90.0000,      60.0000,   1.00000,      3.4062
    100.0000,      60.0000,   1.00000,      3.5003
    110.0000,      60.0000,   1.00000,      3.6899
    120.0000,      60.0000,   1.00000,      2.5597
    125.0000,      60.0000,   1.00000,      2.3002
    130.0000,      60.0000,   1.00000,      2.2192
    135.0000,      60.0000,   1.00000,      1.9532
    140.0000,      60.0000,   1.00000,      1.7860
    145.0000,      60.0000,   1.00000,      1.6547
    150.0000,      60.0000,   1.00000,      1.8638
    155.0000,      60.0000,   1.00000,      1.8770
    107.5000,       5.0000,  16.00000,      1.2664
    112.5000,       5.0000,  16.00000,      1.9721
    117.5000,       5.0000,  16.00000,      1.9369
    127.5000,       5.0000,  16.00000,      1.4287
    142.5000,       5.0000,  16.00000,      2.0408
    147.5000,       5.0000,  16.00000,      3.3304
    167.5000,       5.0000,  16.00000,      9.2079
    112.5000,      35.0000,   2.00000,      2.4452
    117.5000,      35.0000,   2.00000,      2.0435
    122.5000,      35.0000,   2.00000,      1.6960
    127.5000,      35.0000,   2.00000,      1.5514
    132.5000,      35.0000,   2.00000,      1.6719
    137.5000,      35.0000,   2.00000,      1.7146
    142.5000,      35.0000,   2.00000,      1.6528
    147.5000,      35.0000,   2.00000,      1.6061
    152.5000,      35.0000,   2.00000,      1.6847
    157.5000,      35.0000,   2.00000,      2.4369
    162.5000,      35.0000,   2.00000,      2.9845
    110.0000,      25.0000,   3.00000,      2.1740
    115.0000,      25.0000,   3.00000,      1.8622
    120.0000,      25.0000,   3.00000,      1.7057
    125.0000,      25.0000,   3.00000,      1.6481
    130.0000,      25.0000,   3.00000,      1.5407
    135.0000,      25.0000,   3.00000,      1.4737
    140.0000,      25.0000,   3.00000,      1.5952
    145.0000,      25.0000,   3.00000,      1.6404
    150.0000,      25.0000,   3.00000,      2.0119
    160.0000,      25.0000,   3.00000,      3.0769
    165.0000,      25.0000,   3.00000,      3.9566
    125.0000,      65.0000,   1.00000,      2.3845
    130.0000,      65.0000,   1.00000,      2.2119
    135.0000,      65.0000,   1.00000,      1.9706
    140.0000,      65.0000,   1.00000,      1.7574
    145.0000,      65.0000,   1.00000,      1.8371
    150.0000,      65.0000,   1.00000,      1.9133
     50.0000,      20.0000,   4.00000,      2.3947
     60.0000,      20.0000,   4.00000,      2.5734
     70.0000,      20.0000,   4.00000,      4.4661
     90.0000,      20.0000,   4.00000,      3.1331
    100.0000,      20.0000,   4.00000,      2.4815
    110.0000,      20.0000,   4.00000,      1.8949
    120.0000,      20.0000,   4.00000,      1.8544
    130.0000,      20.0000,   4.00000,      1.4072
    140.0000,      20.0000,   4.00000,      1.6524
    150.0000,      20.0000,   4.00000,      2.1862
    160.0000,      20.0000,   4.00000,      2.8404
    112.5000,       5.0000,  18.00000,      2.0046
    152.5000,       5.0000,  18.00000,      1.9006
    162.5000,       5.0000,  18.00000,      8.4604
     70.0000,      70.0000,   1.00000,      3.1964
     80.0000,      70.0000,   1.00000,      3.1103
     90.0000,      70.0000,   1.00000,      3.2332
    100.0000,      70.0000,   1.00000,      3.3820
    110.0000,      70.0000,   1.00000,      3.4328
    120.0000,      70.0000,   1.00000,      2.4125
    130.0000,      70.0000,   1.00000,      2.2457
    135.0000,      70.0000,   1.00000,      1.9625
    140.0000,      70.0000,   1.00000,      1.9261
    145.0000,      70.0000,   1.00000,      1.8818
    135.0000,      75.0000,   1.00000,      2.1362
    140.0000,      75.0000,   1.00000,      1.9874
     60.0000,      30.0000,   3.00000,      4.0135
     70.0000,      30.0000,   3.00000,      4.2672
     80.0000,      30.0000,   3.00000,      4.5828
     90.0000,      30.0000,   3.00000,      2.7520
    100.0000,      30.0000,   3.00000,      2.3474
    110.0000,      30.0000,   3.00000,      1.7899
    120.0000,      30.0000,   3.00000,      1.7228
    130.0000,      30.0000,   3.00000,      1.7672
    140.0000,      30.0000,   3.00000,      1.7518
    150.0000,      30.0000,   3.00000,      2.3753
     65.0000,      10.0000,  10.00000,      7.0296
     75.0000,      10.0000,  10.00000,      3.1272
     85.0000,      10.0000,  10.00000,      3.1542
     95.0000,      10.0000,  10.00000,      1.6622
    105.0000,      10.0000,  10.00000,      1.9949
    115.0000,      10.0000,  10.00000,      1.7767
    120.0000,      10.0000,  10.00000,      1.1532
    125.0000,      10.0000,  10.00000,      1.1123
    130.0000,      10.0000,  10.00000,      1.7568
    135.0000,      10.0000,  10.00000,      2.5455
    140.0000,      10.0000,  10.00000,      2.4109
    160.0000,      10.0000,  10.00000,      4.2764
     80.0000,      80.0000,   1.00000,      3.2325
     90.0000,      80.0000,   1.00000,      3.2184
    100.0000,      80.0000,   1.00000,      3.1974
    110.0000,      80.0000,   1.00000,      3.3791
    120.0000,      80.0000,   1.00000,      2.3686
    130.0000,      80.0000,   1.00000,      2.2258
    127.5000,      45.0000,   2.00000,      1.9207
    132.5000,      45.0000,   2.00000,      1.8484
    137.5000,      45.0000,   2.00000,      1.7465
    142.5000,      45.0000,   2.00000,      1.9640
    147.5000,      45.0000,   2.00000,      2.0797
    122.5000,       5.0000,  22.00000,      1.5475
    152.5000,       5.0000,  22.00000,      5.0792
    122.5000,      25.0000,   4.00000,      1.6183
    127.5000,      25.0000,   4.00000,      1.7684
    132.5000,      25.0000,   4.00000,      1.8158
    137.5000,      25.0000,   4.00000,      2.0512
    147.5000,      25.0000,   4.00000,      2.5357
    152.5000,      25.0000,   4.00000,      2.3829
    125.0000,      15.0000,   7.00000,      1.4451
    130.0000,      15.0000,   7.00000,      2.2337
    135.0000,      15.0000,   7.00000,      2.3448
    140.0000,      15.0000,   7.00000,      2.2698
    155.0000,      15.0000,   7.00000,      2.9008
    130.0000,      35.0000,   3.00000,      1.8465
    140.0000,      35.0000,   3.00000,      2.3864
    145.0000,      35.0000,   3.00000,      2.5424
     75.0000,      50.0000,   2.00000,      3.9790
     85.0000,      50.0000,   2.00000,      3.8705
     95.0000,      50.0000,   2.00000,      2.4928
    105.0000,      50.0000,   2.00000,      2.1072
    115.0000,      50.0000,   2.00000,      1.8467
    125.0000,      50.0000,   2.00000,      1.8827
    135.0000,      50.0000,   2.00000,      2.0984
    140.0000,      50.0000,   2.00000,      2.1127
     65.0000,      10.0000,  12.00000,      3.4168
     75.0000,      10.0000,  12.00000,      3.2487
     85.0000,      10.0000,  12.00000,      1.6754
     95.0000,      10.0000,  12.00000,      2.0712
    105.0000,      10.0000,  12.00000,      1.7570
    115.0000,      10.0000,  12.00000,      1.1487
    125.0000,      10.0000,  12.00000,      2.7708
    130.0000,      10.0000,  12.00000,      2.6170
    135.0000,      10.0000,  12.00000,      1.8564
    145.0000,      10.0000,  12.00000,      3.2242
    150.0000,      10.0000,  12.00000,      3.9882
     70.0000,      20.0000,   6.00000,      3.4237
     80.0000,      20.0000,   6.00000,      2.5473
     90.0000,      20.0000,   6.00000,      1.8677
    100.0000,      20.0000,   6.00000,      1.9422
    110.0000,      20.0000,   6.00000,      1.4887
    120.0000,      20.0000,   6.00000,      1.8826
    130.0000,      20.0000,   6.00000,      2.3865
    140.0000,      20.0000,   6.00000,      2.5392
    100.0000,     100.0000,   1.00000,      3.3743
    110.0000,     100.0000,   1.00000,      3.3455
    137.5000,       5.0000,  28.00000,      5.6260
     90.0000,      60.0000,   2.00000,      2.5389
    100.0000,      60.0000,   2.00000,      2.2670
    110.0000,      60.0000,   2.00000,      1.9175
    120.0000,      60.0000,   2.00000,      2.1553
     80.0000,      10.0000,  15.00000,      2.2875
     90.0000,      10.0000,  15.00000,      1.8717
    100.0000,      10.0000,  15.00000,      1.2212
    110.0000,      10.0000,  15.00000,      2.8723
    120.0000,      10.0000,  15.00000,      1.9562
     90.0000,      30.0000,   5.00000,      1.8989
    100.0000,      30.0000,   5.00000,      2.0081
    110.0000,      30.0000,   5.00000,      2.0176
    120.0000,      30.0000,   5.00000,      2.7912
     85.0000,      10.0000,  16.00000,      1.9655
     95.0000,      10.0000,  16.00000,      1.2657
    105.0000,      10.0000,  16.00000,      2.9144
    115.0000,      10.0000,  16.00000,      1.9983
    125.0000,      10.0000,  16.00000,      3.5079
    105.0000,      70.0000,   2.00000,      2.2689
    100.0000,      50.0000,   3.00000,      2.1649
    110.0000,      50.0000,   3.00000,      2.2955
     95.0000,      10.0000,  18.00000,      3.1599
    105.0000,      10.0000,  18.00000,      2.0901
    115.0000,      10.0000,  18.00000,      3.6244
     65.0000,       5.0000,  -1.00000,      7.4683
     70.0000,       5.0000,  -1.00000,      9.0992
     75.0000,       5.0000,  -1.00000,      7.3670
     80.0000,       5.0000,  -1.00000,      9.3173
     85.0000,       5.0000,  -1.00000,      8.3040
     90.0000,       5.0000,  -1.00000,      11.298
     95.0000,       5.0000,  -1.00000,      11.163
    100.0000,       5.0000,  -1.00000,      13.888
    105.0000,       5.0000,  -1.00000,      16.486
    110.0000,       5.0000,  -1.00000,      14.121
    115.0000,       5.0000,  -1.00000,      21.540
    120.0000,       5.0000,  -1.00000,      16.853
    125.0000,       5.0000,  -1.00000,      18.451
    130.0000,       5.0000,  -1.00000,      20.365
    135.0000,       5.0000,  -1.00000,      20.258
    140.0000,       5.0000,  -1.00000,      14.553
    145.0000,       5.0000,  -1.00000,      13.964
    150.0000,       5.0000,  -1.00000,      12.049
    155.0000,       5.0000,  -1.00000,      16.216
    160.0000,       5.0000,  -1.00000,      12.773
    165.0000,       5.0000,  -1.00000,      10.202
    170.0000,       5.0000,  -1.00000,      11.660
    175.0000,       5.0000,  -1.00000,      10.504
    180.0000,       5.0000,  -1.00000,      19.053
    185.0000,       5.0000,  -1.00000,      14.280
    190.0000,       5.0000,  -1.00000,      18.345
    195.0000,       5.0000,  -1.00000,      8.5289
    200.0000,       5.0000,  -1.00000,      10.747
    205.0000,       5.0000,  -1.00000,      6.4485
    210.0000,       5.0000,  -1.00000,      18.083
     10.0000,      10.0000,  -1.00000,      1.7332
     20.0000,      10.0000,  -1.00000,      2.4280
     30.0000,      10.0000,  -1.00000,      3.0030
     40.0000,      10.0000,  -1.00000,      3.8209
     50.0000,      10.0000,  -1.00000,      4.3087
     60.0000,      10.0000,  -1.00000,      5.3032
     70.0000,      10.0000,  -1.00000,      5.5707
     80.0000,      10.0000,  -1.00000,      7.4143
     90.0000,      10.0000,  -1.00000,      7.4910
    100.0000,      10.0000,  -1.00000,      12.297
    110.0000,      10.0000,  -1.00000,      11.889
    120.0000,      10.0000,  -1.00000,      16.203
    130.0000,      10.0000,  -1.00000,      12.865
    140.0000,      10.0000,  -1.00000,      14.633
    150.0000,      10.0000,  -1.00000,      9.6269
    160.0000,      10.0000,  -1.00000,      8.2827
    170.0000,      10.0000,  -1.00000,      11.856
    180.0000,      10.0000,  -1.00000,      8.2600
    190.0000,      10.0000,  -1.00000,      12.449
    200.0000,      10.0000,  -1.00000,      6.1965
    210.0000,      10.0000,  -1.00000,      12.799
     30.0000,      30.0000,  -1.00000,      2.7445
     40.0000,      30.0000,  -1.00000,      2.9478
     50.0000,      30.0000,  -1.00000,      3.2383
     60.0000,      30.0000,  -1.00000,      3.9241
     70.0000,      30.0000,  -1.00000,      3.7432
     80.0000,      30.0000,  -1.00000,      4.2531
     90.0000,      30.0000,  -1.00000,      2.9222
    100.0000,      30.0000,  -1.00000,      3.5838
    110.0000,      30.0000,  -1.00000,      4.1934
    120.0000,      30.0000,  -1.00000,      6.7418
    130.0000,      30.0000,  -1.00000,      6.0468
    140.0000,      30.0000,  -1.00000,      5.3565
    150.0000,      30.0000,  -1.00000,      4.4584
    160.0000,      30.0000,  -1.00000,      4.0599
    170.0000,      30.0000,  -1.00000,      3.8906
    180.0000,      30.0000,  -1.00000,      3.8215
    190.0000,      30.0000,  -1.00000,      5.9501
  49.26
REFERENCE MODEL USED
CONSTANT REFERENCE MODEL METHOD
Reference resistivity is
4.460
Blocks sensitivity and uncertainity values (with smoothness constrain)
                     Resistivity      
Block No.  Sensitivity  % Uncertainity
     1       0.6480        36.67
     2       0.4529        35.53
     3       0.6260        35.76
     4       0.6484        36.41
     5       0.7741        36.24
     6       0.7889        36.20
     7       0.8405        36.21
     8       0.8280        36.35
     9       1.0873        35.12
    10       1.2338        34.99
    11       1.6166        33.61
    12       2.1510        30.43
    13       2.6523        28.46
    14       3.1084        26.05
    15       3.4850        24.96
    16       3.6082        24.06
    17       3.8904        23.53
    18       3.9847        23.65
    19       4.8419        21.67
    20       4.8214        21.66
    21       4.7910        21.42
    22       6.6994        19.87
    23       6.0128        20.24
    24       5.6657        20.25
    25       5.8432        20.30
    26       6.5279        19.62
    27       6.5441        19.04
    28       6.2998        18.91
    29       5.4751        19.21
    30       6.1204        19.76
    31       6.1114        19.05
    32       5.9805        19.44
    33       5.5389        19.53
    34       4.5031        20.13
    35       5.2921        19.98
    36       5.4752        19.60
    37       5.4984        19.71
    38       4.4961        20.42
    39       3.8926        21.13
    40       2.7697        23.27
    41       3.5469        21.69
    42       2.2174        26.30
    43       0.4438        34.93
    44       0.2400        35.88
    45       0.3358        36.75
    46       0.3493        37.39
    47       0.4140        37.75
    48       0.4322        37.67
    49       0.4596        37.72
    50       0.4616        37.69
    51       0.5997        37.49
    52       0.7505        37.28
    53       0.8304        37.29
    54       1.0171        36.31
    55       1.1236        36.16
    56       1.3755        35.17
    57       1.4833        35.21
    58       1.5787        34.34
    59       1.6781        34.22
    60       1.7262        34.21
    61       2.1099        33.64
    62       2.0965        33.31
    63       2.1467        32.86
    64       3.5335        31.33
    65       2.8420        32.27
    66       2.6570        31.88
    67       2.6620        32.26
    68       3.0357        31.88
    69       2.8897        31.82
    70       2.7498        31.45
    71       2.2968        31.74
    72       2.6447        32.36
    73       2.5664        32.05
    74       2.5122        32.25
    75       2.2788        32.30
    76       1.9328        31.97
    77       2.1773        32.50
    78       2.2126        32.70
    79       2.3815        32.38
    80       1.8269        32.83
    81       1.7358        32.27
    82       1.2161        33.26
    83       1.6470        31.88
    84       1.2425        32.14
    85       0.3874        59.16
    86       0.1971        61.15
    87       0.2682        62.82
    88       0.2727        63.94
    89       0.3289        64.64
    90       0.3351        64.44
    91       0.3638        64.54
    92       0.3667        64.33
    93       0.4548        64.29
    94       0.5822        63.63
    95       0.6074        63.77
    96       0.7282        61.54
    97       0.7866        61.45
    98       0.9368        59.76
    99       0.9718        60.24
   100       1.0893        58.38
   101       1.0971        58.68
   102       1.2059        57.57
   103       1.3235        58.04
   104       1.4508        56.16
   105       1.5045        55.82
   106       2.2229        54.74
   107       1.8053        56.35
   108       1.7573        54.45
   109       1.6867        55.84
   110       1.8443        55.99
   111       1.7326        55.92
   112       1.7050        54.25
   113       1.6296        53.38
   114       1.5402        56.89
   115       1.5195        56.30
   116       1.5535        55.57
   117       1.4645        55.10
   118       1.5327        52.29
   119       1.2872        57.03
   120       1.2774        57.74
   121       1.3895        57.09
   122       1.1511        56.93
   123       1.1831        55.35
   124       0.8835        57.06
   125       1.0728        54.24
   126       0.8093        55.84
   127       0.5110        74.75
   128       0.2150        118.11
   129       0.2273        120.88
   130       0.2705        122.38
   131       0.2799        122.29
   132       0.3045        122.43
   133       0.3124        121.78
   134       0.3825        121.89
   135       0.4539        120.22
   136       0.4936        119.62
   137       0.5805        113.42
   138       0.6485        113.23
   139       0.7388        109.59
   140       0.7894        109.78
   141       0.8808        104.80
   142       0.9241        104.14
   143       1.0008        100.72
   144       0.9989        103.94
   145       1.2477        95.13
   146       1.2493        96.46
   147       1.3599        104.91
   148       1.2205        104.44
   149       1.3909        93.77
   150       1.3548        96.02
   151       1.2652        100.97
   152       1.2679        98.76
   153       1.3637        92.95
   154       1.5666        84.57
   155       1.1590        100.93
   156       1.1890        98.33
   157       1.2354        95.30
   158       1.1882        95.18
   159       1.3293        85.07
   160       0.9649        103.08
   161       0.9128        105.41
   162       0.9377        105.71
   163       0.8793        104.54
   164       0.8940        99.51
   165       0.7651        102.31
   166       1.2062        65.90
   167       0.4528        180.64
   168       0.1742        203.73
   169       0.1948        211.79
   170       0.2223        215.83
   171       0.2414        218.11
   172       0.2611        218.05
   173       0.2786        216.56
   174       0.3387        215.27
   175       0.4214        210.39
   176       0.4741        207.70
   177       0.5309        197.44
   178       0.5968        195.85
   179       0.6492        190.89
   180       0.7100        189.30
   181       0.7491        181.05
   182       0.7862        178.76
   183       0.8064        175.74
   184       0.8507        178.01
   185       0.9911        160.71
   186       0.9342        169.01
   187       1.0066        182.14
   188       0.9533        179.40
   189       1.1764        149.13
   190       1.2267        147.25
   191       1.0894        162.07
   192       1.0482        164.58
   193       1.0915        155.66
   194       1.2351        140.32
   195       0.9873        166.82
   196       0.9445        170.59
   197       0.9481        165.77
   198       0.9302        164.82
   199       0.9738        153.72
   200       0.8312        174.24
   201       0.8069        178.96
   202       0.8771        168.57
   203       0.8693        163.45
   204       0.7375        159.13
   205       1.6538        86.60
   206       0.5298        145.68
   207       0.1648        208.06
   208       0.1880        215.47
   209       0.2093        219.70
   210       0.2304        221.37
   211       0.2543        220.56
   212       0.3105        218.80
   213       0.3854        215.69
   214       0.4348        213.41
   215       0.4916        206.93
   216       0.5467        203.34
   217       0.5915        200.69
   218       0.6422        198.70
   219       0.6759        194.20
   220       0.7078        191.53
   221       0.7186        189.78
   222       0.7569        189.83
   223       0.7940        184.61
   224       0.7152        196.20
   225       0.8322        196.53
   226       0.8021        196.31
   227       0.9514        173.72
   228       1.0586        165.55
   229       0.9619        176.06
   230       0.8965        182.82
   231       0.9163        177.30
   232       1.0156        166.26
   233       0.9071        178.04
   234       0.8535        184.27
   235       0.8198        183.76
   236       0.8179        181.00
   237       0.8499        175.89
   238       0.8431        177.39
   239       0.8536        175.19
   240       0.8651        168.45
   241       0.7509        171.70
   242       1.6258        92.70
   243       0.5945        146.05
   244       0.1628        207.06
   245       0.1833        215.00
   246       0.2053        219.37
   247       0.2339        220.83
   248       0.2861        219.90
   249       0.3469        218.04
   250       0.3956        216.00
   251       0.4494        211.65
   252       0.4936        208.42
   253       0.5238        206.54
   254       0.5646        204.61
   255       0.6013        201.77
   256       0.6292        199.39
   257       0.6547        197.75
   258       0.6911        196.69
   259       0.6835        196.93
   260       0.6216        205.02
   261       0.7100        204.12
   262       0.6814        205.84
   263       0.7482        195.02
   264       0.8556        186.21
   265       0.8263        189.56
   266       0.7789        193.96
   267       0.7997        190.32
   268       0.8674        183.23
   269       0.8499        184.57
   270       0.8152        187.67
   271       0.7646        190.11
   272       0.7558        189.16
   273       0.7899        185.33
   274       0.8204        180.37
   275       0.8213        176.94
   276       0.7431        178.89
   277       0.5639        183.79
   278       1.2211        132.40
   279       0.6704        145.55
   280       0.1623        204.24
   281       0.1833        212.30
   282       0.2119        216.76
   283       0.2580        218.43
   284       0.3100        217.77
   285       0.3562        215.96
   286       0.4032        213.10
   287       0.4388        210.85
   288       0.4608        209.47
   289       0.4900        208.04
   290       0.5230        206.21
   291       0.5559        204.28
   292       0.5978        202.18
   293       0.6342        200.18
   294       0.6215        200.66
   295       0.5983        204.49
   296       0.6407        205.15
   297       0.6050        208.43
   298       0.6152        205.83
   299       0.6879        199.99
   300       0.7040        198.69
   301       0.6920        199.58
   302       0.7189        197.02
   303       0.7710        191.88
   304       0.7907        188.75
   305       0.7733        189.04
   306       0.7225        192.43
   307       0.6954        194.06
   308       0.7035        191.72
   309       0.7080        187.32
   310       0.6712        185.52
   311       0.5761        185.32
   312       1.3180        113.90
   313       0.7547        143.98
   314       0.1654        199.84
   315       0.1912        208.06
   316       0.2277        212.67
   317       0.2716        214.47
   318       0.3148        213.73
   319       0.3551        211.90
   320       0.3855        210.42
   321       0.4052        209.48
   322       0.4265        208.58
   323       0.4560        207.38
   324       0.4919        205.74
   325       0.5373        203.48
   326       0.5700        201.25
   327       0.5708        200.75
   328       0.5749        201.95
   329       0.5913        203.22
   330       0.5645        206.19
   331       0.5544        206.37
   332       0.5895        203.52
   333       0.6163        201.63
   334       0.6262        201.02
   335       0.6510        199.03
   336       0.6873        195.47
   337       0.7039        192.53
   338       0.6902        192.50
   339       0.6417        195.73
   340       0.5994        197.89
   341       0.5745        196.00
   342       0.5587        191.62
   343       0.5440        185.04
   344       1.4668        109.83
   345       0.8483        142.23
   346       0.1727        194.15
   347       0.2029        202.38
   348       0.2385        206.91
   349       0.2750        208.71
   350       0.3092        208.32
   351       0.3367        207.33
   352       0.3570        206.66
   353       0.3763        206.05
   354       0.4024        205.20
   355       0.4353        203.90
   356       0.4723        202.13
   357       0.4989        200.43
   358       0.5074        199.63
   359       0.5188        199.80
   360       0.5298        200.71
   361       0.5169        202.42
   362       0.5087        202.90
   363       0.5209        201.80
   364       0.5396        200.66
   365       0.5567        199.84
   366       0.5770        198.41
   367       0.5928        196.48
   368       0.5955        195.20
   369       0.5738        195.84
   370       0.5293        197.70
   371       0.4905        197.11
   372       0.4667        192.77
   373       0.4814        184.05
   374       1.6546        105.22
   375       0.9521        141.09
   376       0.1824        187.18
   377       0.2104        195.27
   378       0.2400        199.75
   379       0.2683        201.85
   380       0.2933        202.02
   381       0.3148        201.49
   382       0.3340        201.02
   383       0.3559        200.42
   384       0.3809        199.55
   385       0.4059        198.48
   386       0.4249        197.50
   387       0.4342        196.94
   388       0.4417        196.90
   389       0.4495        197.34
   390       0.4478        198.03
   391       0.4456        198.26
   392       0.4520        197.86
   393       0.4650        197.26
   394       0.4798        196.60
   395       0.4913        195.75
   396       0.4955        194.98
   397       0.4861        194.88
   398       0.4586        195.10
   399       0.4272        193.81
   400       0.4145        189.27
   401       0.4244        180.41
   402       1.7817        102.64
   403       1.2391        119.72
   404       0.2101        179.77
   405       0.2336        187.40
   406       0.2550        191.26
   407       0.2748        193.64
   408       0.2935        194.11
   409       0.3115        193.70
   410       0.3293        193.20
   411       0.3452        192.66
   412       0.3562        192.19
   413       0.3636        191.93
   414       0.3678        191.91
   415       0.3706        192.08
   416       0.3725        192.31
   417       0.3759        192.34
   418       0.3825        192.12
   419       0.3921        191.76
   420       0.4013        191.31
   421       0.4087        190.87
   422       0.4082        189.84
   423       0.3955        187.46
   424       0.3785        183.86
   425       0.3671        176.41
   426       2.1545        85.09
   427       1.3251        131.09
   428       0.2019        170.22
   429       0.2198        177.97
   430       0.2367        182.46
   431       0.2527        184.92
   432       0.2678        185.51
   433       0.2815        185.24
   434       0.2930        184.97
   435       0.3006        184.76
   436       0.3042        184.66
   437       0.3054        184.66
   438       0.3071        184.72
   439       0.3098        184.77
   440       0.3141        184.72
   441       0.3206        184.56
   442       0.3293        184.32
   443       0.3385        184.04
   444       0.3446        182.95
   445       0.3444        180.21
   446       0.3391        175.64
   447       0.3327        167.94
   448       1.9299        97.54
   449       1.3696        129.91
   450       0.1870        161.02
   451       0.2007        168.52
   452       0.2137        172.88
   453       0.2262        175.35
   454       0.2369        176.07
   455       0.2468        175.92
   456       0.2547        175.80
   457       0.2596        175.75
   458       0.2624        175.73
   459       0.2644        175.74
   460       0.2676        175.73
   461       0.2721        175.66
   462       0.2779        175.54
   463       0.2845        175.38
   464       0.2907        174.34
   465       0.2952        171.58
   466       0.2991        166.99
   467       0.2988        159.44
   468       1.7701        102.96
   469       1.5361        113.56
   470       0.1784        151.90
   471       0.1888        158.92
   472       0.1983        162.71
   473       0.2062        165.15
   474       0.2146        165.93
   475       0.2215        165.87
   476       0.2269        165.83
   477       0.2313        165.79
   478       0.2348        165.76
   479       0.2380        165.70
   480       0.2415        164.76
   481       0.2461        162.14
   482       0.2516        158.18
   483       0.2536        151.08
   484       1.8790        93.28
   485       1.4765        123.03
   486       0.1554        141.68
   487       0.1629        148.45
   488       0.1710        152.39
   489       0.1795        154.73
   490       0.1874        155.52
   491       0.1937        155.47
   492       0.1997        155.42
   493       0.2038        154.53
   494       0.2059        152.10
   495       0.2077        148.39
   496       0.2080        141.69
   497       1.8458        93.66
   498       1.5147        110.43
   499       0.1385        131.75
   500       0.1474        137.94
   501       0.1561        141.34
   502       0.1626        142.75
   503       0.1662        141.27
   504       0.1718        137.78
   505       0.1721        131.56
   506       1.7391        95.14
   507       6.3681        33.83
   508       0.4576        136.30
   509       0.4804        142.36
   510       0.4966        144.34
   511       0.5032        141.66
   512       0.5026        135.11
   513       5.5417        32.96
Average Sensitivity 4.6522
Model inversion constraint
0
Data inversion constraint
0

Inversion settings
Initial damping factor (0.01 to 1.00)
0.1500
Minimum damping factor (0.001 to 0.75)
0.0200
Line search option (0=Never, 1=Sometimes, 2=Always)
2
Convergence limit for relative change in RMS error in percent (0.1 to 20)
5.0000
Minimum change in RMS error for line search in percent (0.5 to 100)
0.5000
Number of iterations (1 to 30)
7
Vertical to horizontal flatness filter ratio (0.25 to 4.0)
1.0000
Model for increase in thickness of layers(0=default 10, 1=default 25, 2=user defined)
2
Number of nodes between adjacent electrodes (2 or 4)
4
Flatness filter type, Include smoothing of model resistivity (0=model changes only,1=directly on model)
1
Reduce number of topographical datum points? (0=No,1=Yes. Recommend leave at 0)
0
Carry out topography modeling? (0=No,1=Yes)
1
Type of topography trend removal (0=Average,1=Least-squares,2=End to end)
2
Type of Jacobian matrix calculation (0=Quasi-Newton, 1=Gauss-Newton, 2=Mixed)
1
Increase of damping factor with depth (1.0 to 2.0)
1.0500
Type of topographical modeling (0=None, 1=No longer supported so do not use, 2=uniform distorted FEM, 3=underwater, 4=damped FEM, 5=FEM with inverse Swartz-Christoffel)
0
Robust data constrain? (0=No, 1=Yes)
0
Cutoff factor for data constrain (0.0001 to 0.1))
0.0500
Robust model constrain? (0=No, 1=Yes)
0
Cutoff factor for model constrain (0.0001 to 1.0)
0.0050
Allow number of model parameters to exceed datum points?  (0=No, 1=Yes)
1
Use extended model? (0=No, 1=Yes)
0
Reduce effect of side blocks? (0=No, 1=Slight, 2=Severe, 3=Very Severe)
1
Type of mesh (0=Normal,1=Fine,2=Finest)
0
Optimise damping factor? (0=No, 1=Yes)
1
Time-lapse inversion constrain (0=None,1=Least-squares,2=Smooth,3=Robust)
3
Type of time-lapse inversion method (0=Simultaneous,1=Sequential)
0
Thickness of first layer (0.25 to 1.0)
0.3750
Factor to increase thickness layer with depth (1.0 to 1.25)
1.1000
USE FINITE ELEMENT METHOD (YES=1,NO=0)
0
WIDTH OF BLOCKS (1=NORMAL WIDTH, 2=DOUBLE, 3=TRIPLE, 4=QUADRAPLE, 5=QUINTIPLE)
1
MAKE SURE BLOCKS HAVE THE SAME WIDTH (YES=1,NO=0)
1
RMS CONVERGENCE LIMIT (IN PERCENT)
0.050
USE LOGARITHM OF APPARENT RESISTIVITY (0=USE LOG OF APPARENT RESISTIVITY, 1=USE RESISTANCE VALUES, 2=USE APPARENT RESISTIVITY)
0
TYPE OF IP INVERSION METHOD (0=CONCURRENT,1=SEQUENTIAL)
0
PROCEED AUTOMATICALLY FOR SEQUENTIAL METHOD (1=YES,0=NO)
0
IP DAMPING FACTOR (0.01 to 1.0)
0.250
USE AUTOMATIC IP DAMPING FACTOR (YES=1,NO=0)
0
CUTOFF FACTOR FOR BOREHOLE DATA (0.0005 to 0.02)
0.00010
TYPE OF CROSS-BOREHOLE MODEL (0=normal,1=halfsize)
0
LIMIT RESISTIVITY VALUES(0=No,1=Yes)
0
Upper limit factor (10-50)
50.000
Lower limit factor (0.02 to 0.1)
0.020
Type of reference resistivity (0=average,1=first iteration)
0
Model refinement (1.0=Normal,0.5=Half-width cells)
1.00
Combined Combined Marquardt and Occam inversion (0=Not used,1=used)
0
Type of optimisation method (0=Gauss-Newton,2=Incomplete GN)
2
Convergence limit for Incomplete Gauss-Newton method (0.005 to 0.05)
0.005
Use data compression with Incomplete Gauss-Newton (0=No,1=Yes)
0
Use reference model in inversion (0=No,1=Yes)
1
Damping factor for reference model (0.0 to 0.3)
0.01000
Use fast method to calculate Jacobian matrix. (0=No,1=Yes)
0
Use higher damping for first layer? (0=No,1=Yes)
1
Extra damping factor for first layer (1.0 to 100.0)
5.00000
Type of finite-element method (0=Triangular,1=Trapezoidal elements)
1
Factor to increase model depth range (1.0 to 5.0)
1.050
Reduce model variations near borehole (0=No, 1=Yes)
0
Factor to control the degree variations near the boreholes are reduced (2 to 100)
5.0
Factor to control variation of borehole damping factor with distance (0.5 to 5.0)
1.0
Floating electrodes survey inversion method (0=use fixed water layer, 1=Incorporate water layer into the model)
1
Resistivity variation within water layer (0=allow resistivity to vary freely,1=minimise variation)
1
Use sparse inversion method for very long survey lines (0=No, 1=Yes)
0
Optimize Jacobian matrix calculation (0=No, 1=Yes)
0
Automatically switch electrodes for negative geometric factor (0=No, 1=Yes)
1
Force resistance value to be consistant with the geometric factor (0=No, 1=Yes)
0
Shift the electrodes to round up positions of electrodes (0=No, 1=Yes)
0
Use difference of measurements in time-lapse inversion (0=No,1=Yes)
1
Use active constraint balancing (0=No,1=Yes)
0
Type of active constraints (0=Normal,1=Reverse)
0
Lower damping factor limit for active constraints 
0.4000
Upper damping factor limit for active constraints 
2.5000
Water resistivity variation damping factor
8.0000

Mean Error 0.0844
Average absolute error 0.3133
Standard deviation of error distribution 0.4926
Error Distribution
     65.0000,      5.0000,  1.00000,    11.72,     7.18,  0.4898
     70.0000,      5.0000,  1.00000,    16.31,     9.07,  0.5869
     75.0000,      5.0000,  1.00000,    13.44,     7.04,  0.6458
     80.0000,      5.0000,  1.00000,    19.26,     8.54,  0.8129
     85.0000,      5.0000,  1.00000,    15.71,     7.92,  0.6848
     90.0000,      5.0000,  1.00000,    14.82,    11.55,  0.2491
     95.0000,      5.0000,  1.00000,    16.53,    11.32,  0.3781
    100.0000,      5.0000,  1.00000,    22.53,    11.17,  0.7014
    105.0000,      5.0000,  1.00000,    25.23,    16.57,  0.4207
    110.0000,      5.0000,  1.00000,    27.04,    14.33,  0.6349
    115.0000,      5.0000,  1.00000,    25.13,    18.41,  0.3111
    120.0000,      5.0000,  1.00000,    27.27,    17.38,  0.4506
    125.0000,      5.0000,  1.00000,    26.44,    19.68,  0.2952
    130.0000,      5.0000,  1.00000,    27.99,    20.47,  0.3129
    135.0000,      5.0000,  1.00000,    24.93,    20.22,  0.2096
    140.0000,      5.0000,  1.00000,    26.31,    13.75,  0.6493
    145.0000,      5.0000,  1.00000,    24.56,    15.02,  0.4917
    150.0000,      5.0000,  1.00000,    26.73,    13.46,  0.6862
    155.0000,      5.0000,  1.00000,    28.37,    16.32,  0.5532
    160.0000,      5.0000,  1.00000,    20.83,    14.14,  0.3871
    165.0000,      5.0000,  1.00000,    20.77,     8.49,  0.8942
    170.0000,      5.0000,  1.00000,    16.99,    10.88,  0.4450
    175.0000,      5.0000,  1.00000,    13.20,    11.79,  0.1135
    180.0000,      5.0000,  1.00000,    23.60,    20.14,  0.1582
    185.0000,      5.0000,  1.00000,    22.52,    13.20,  0.5344
    190.0000,      5.0000,  1.00000,    26.31,    17.37,  0.4154
    195.0000,      5.0000,  1.00000,    22.83,     8.24,  1.0191
    200.0000,      5.0000,  1.00000,    20.44,    13.51,  0.4140
    205.0000,      5.0000,  1.00000,    15.93,     7.15,  0.8009
     60.0000,      5.0000,  2.00000,     4.54,     5.06, -0.1083
     65.0000,      5.0000,  2.00000,     6.24,     6.17,  0.0112
     70.0000,      5.0000,  2.00000,     4.52,     5.44, -0.1860
     75.0000,      5.0000,  2.00000,     5.70,     5.96, -0.0452
     85.0000,      5.0000,  2.00000,     6.51,     9.08, -0.3327
     90.0000,      5.0000,  2.00000,     8.12,     8.44, -0.0383
     95.0000,      5.0000,  2.00000,    10.19,     6.37,  0.4694
    100.0000,      5.0000,  2.00000,    11.91,    13.68, -0.1389
    105.0000,      5.0000,  2.00000,    15.47,    13.09,  0.1677
    110.0000,      5.0000,  2.00000,    17.85,    11.74,  0.4191
    115.0000,      5.0000,  2.00000,    19.10,    15.92,  0.1820
    120.0000,      5.0000,  2.00000,    18.79,    16.67,  0.1198
    125.0000,      5.0000,  2.00000,    17.62,    15.10,  0.1542
    130.0000,      5.0000,  2.00000,    14.58,    15.20, -0.0422
    135.0000,      5.0000,  2.00000,    16.36,    12.34,  0.2817
    140.0000,      5.0000,  2.00000,    18.96,    15.35,  0.2112
    145.0000,      5.0000,  2.00000,    16.79,    14.07,  0.1767
    150.0000,      5.0000,  2.00000,    18.33,    12.43,  0.3883
    155.0000,      5.0000,  2.00000,    13.12,    12.50,  0.0485
    160.0000,      5.0000,  2.00000,     8.46,     6.47,  0.2680
    165.0000,      5.0000,  2.00000,    10.39,     9.96,  0.0419
    170.0000,      5.0000,  2.00000,    16.86,    12.85,  0.2715
    175.0000,      5.0000,  2.00000,    13.53,    13.44,  0.0062
    180.0000,      5.0000,  2.00000,    11.42,     8.94,  0.2444
    185.0000,      5.0000,  2.00000,    13.60,    11.22,  0.1925
    190.0000,      5.0000,  2.00000,    15.89,     8.83,  0.5868
    195.0000,      5.0000,  2.00000,    14.82,    14.55,  0.0181
    200.0000,      5.0000,  2.00000,    11.08,     7.07,  0.4494
      0.0000,     10.0000,  1.00000,     1.60,     1.41,  0.1308
     10.0000,     10.0000,  1.00000,     1.76,     1.77, -0.0091
     20.0000,     10.0000,  1.00000,     2.24,     2.29, -0.0225
     30.0000,     10.0000,  1.00000,     2.78,     2.49,  0.1086
     40.0000,     10.0000,  1.00000,     3.44,     4.12, -0.1788
     50.0000,     10.0000,  1.00000,     4.64,     4.10,  0.1221
     60.0000,     10.0000,  1.00000,     4.35,     4.93, -0.1265
     65.0000,     10.0000,  1.00000,     5.34,     5.40, -0.0112
     70.0000,     10.0000,  1.00000,     4.56,     5.22, -0.1354
     75.0000,     10.0000,  1.00000,     5.31,     5.66, -0.0633
     80.0000,     10.0000,  1.00000,     5.92,     7.23, -0.2002
     85.0000,     10.0000,  1.00000,     6.36,     8.14, -0.2464
     90.0000,     10.0000,  1.00000,     7.69,     7.18,  0.0684
     95.0000,     10.0000,  1.00000,     9.66,     7.32,  0.2769
    100.0000,     10.0000,  1.00000,    11.91,    12.47, -0.0456
    105.0000,     10.0000,  1.00000,    14.34,    11.90,  0.1868
    110.0000,     10.0000,  1.00000,    16.73,    10.98,  0.4206
    115.0000,     10.0000,  1.00000,    17.46,    15.79,  0.1005
    120.0000,     10.0000,  1.00000,    17.34,    15.53,  0.1100
    125.0000,     10.0000,  1.00000,    15.50,    13.77,  0.1181
    130.0000,     10.0000,  1.00000,    13.73,    12.94,  0.0595
    135.0000,     10.0000,  1.00000,    15.15,    12.57,  0.1865
    140.0000,     10.0000,  1.00000,    16.95,    14.55,  0.1522
    145.0000,     10.0000,  1.00000,    15.25,    13.30,  0.1365
    150.0000,     10.0000,  1.00000,    15.26,    11.22,  0.3076
    155.0000,     10.0000,  1.00000,    10.74,    10.04,  0.0670
    160.0000,     10.0000,  1.00000,     8.04,     6.89,  0.1551
    165.0000,     10.0000,  1.00000,    12.22,    10.27,  0.1738
    170.0000,     10.0000,  1.00000,    15.74,    13.01,  0.1908
    175.0000,     10.0000,  1.00000,    11.51,    10.85,  0.0593
    180.0000,     10.0000,  1.00000,    10.38,     8.33,  0.2202
    185.0000,     10.0000,  1.00000,    11.98,     9.17,  0.2666
    190.0000,     10.0000,  1.00000,    15.05,    11.14,  0.3010
    195.0000,     10.0000,  1.00000,    12.61,    12.07,  0.0444
     60.0000,      5.0000,  3.00000,     3.57,     4.67, -0.2698
     65.0000,      5.0000,  3.00000,     3.92,     3.86,  0.0142
     70.0000,      5.0000,  3.00000,     4.21,     4.78, -0.1272
     75.0000,      5.0000,  3.00000,     4.22,     5.06, -0.1805
     80.0000,      5.0000,  3.00000,    22.04,     7.84,  1.0339
     85.0000,      5.0000,  3.00000,     6.67,     6.27,  0.0615
     90.0000,      5.0000,  3.00000,     7.50,     4.67,  0.4732
     95.0000,      5.0000,  3.00000,     7.69,     9.23, -0.1815
    100.0000,      5.0000,  3.00000,     9.78,    10.05, -0.0272
    105.0000,      5.0000,  3.00000,    12.10,     9.53,  0.2388
    110.0000,      5.0000,  3.00000,    14.75,     9.47,  0.4429
    115.0000,      5.0000,  3.00000,    14.77,    15.54, -0.0513
    120.0000,      5.0000,  3.00000,    14.18,    13.27,  0.0666
    125.0000,      5.0000,  3.00000,    11.16,    11.11,  0.0045
    130.0000,      5.0000,  3.00000,    11.60,     8.41,  0.3214
    135.0000,      5.0000,  3.00000,    12.54,    13.02, -0.0373
    140.0000,      5.0000,  3.00000,    13.16,    12.96,  0.0152
    145.0000,      5.0000,  3.00000,    12.37,    11.77,  0.0503
    150.0000,      5.0000,  3.00000,     9.00,     8.80,  0.0221
    155.0000,      5.0000,  3.00000,     5.82,     5.13,  0.1257
    160.0000,      5.0000,  3.00000,     3.96,     7.72, -0.6683
    165.0000,      5.0000,  3.00000,    15.72,    10.89,  0.3669
    170.0000,      5.0000,  3.00000,    13.77,    13.33,  0.0323
    175.0000,      5.0000,  3.00000,     7.26,     5.66,  0.2485
    180.0000,      5.0000,  3.00000,     8.31,     7.09,  0.1578
    190.0000,      5.0000,  3.00000,    11.43,    15.75, -0.3206
    195.0000,      5.0000,  3.00000,     8.17,     7.10,  0.1404
     60.0000,      5.0000,  4.00000,     3.03,     3.31, -0.0901
     65.0000,      5.0000,  4.00000,     3.93,     3.81,  0.0329
     70.0000,      5.0000,  4.00000,     4.41,     4.27,  0.0323
     75.0000,      5.0000,  4.00000,     4.12,     5.90, -0.3603
     80.0000,      5.0000,  4.00000,     4.81,     5.27, -0.0910
     85.0000,      5.0000,  4.00000,     5.50,     3.73,  0.3884
     90.0000,      5.0000,  4.00000,     7.42,     8.07, -0.0843
     95.0000,      5.0000,  4.00000,     8.03,     6.89,  0.1536
    100.0000,      5.0000,  4.00000,     8.14,     6.95,  0.1589
    105.0000,      5.0000,  4.00000,    10.09,     7.31,  0.3226
    110.0000,      5.0000,  4.00000,    10.58,     9.36,  0.1227
    115.0000,      5.0000,  4.00000,    10.56,    12.40, -0.1607
    120.0000,      5.0000,  4.00000,     8.87,     9.87, -0.1074
    125.0000,      5.0000,  4.00000,     9.05,     6.04,  0.4037
    130.0000,      5.0000,  4.00000,     8.85,     9.03, -0.0208
    135.0000,      5.0000,  4.00000,     9.20,    10.64, -0.1455
    140.0000,      5.0000,  4.00000,    10.13,    10.42, -0.0286
    145.0000,      5.0000,  4.00000,     6.89,     7.94, -0.1423
    150.0000,      5.0000,  4.00000,     4.30,     3.47,  0.2148
    155.0000,      5.0000,  4.00000,     4.74,     6.23, -0.2723
    160.0000,      5.0000,  4.00000,     8.74,     8.36,  0.0449
    165.0000,      5.0000,  4.00000,    11.35,    11.08,  0.0248
    170.0000,      5.0000,  4.00000,     0.78,     5.41, -1.9404   ***
    175.0000,      5.0000,  4.00000,     5.52,     4.50,  0.2055
    180.0000,      5.0000,  4.00000,     5.43,     3.21,  0.5254
    185.0000,      5.0000,  4.00000,     7.83,    10.65, -0.3080
    190.0000,      5.0000,  4.00000,     6.52,     7.33, -0.1168
      0.0000,     10.0000,  2.00000,     2.40,     2.12,  0.1225
     10.0000,     10.0000,  2.00000,     2.37,     2.14,  0.1020
     20.0000,     10.0000,  2.00000,     1.97,     2.16, -0.0929
     30.0000,     10.0000,  2.00000,     3.45,     3.89, -0.1179
     40.0000,     10.0000,  2.00000,     2.46,     2.85, -0.1454
     50.0000,     10.0000,  2.00000,     3.21,     3.15,  0.0187
     60.0000,     10.0000,  2.00000,     3.78,     3.42,  0.1001
     65.0000,     10.0000,  2.00000,     3.86,     3.73,  0.0335
     70.0000,     10.0000,  2.00000,     3.93,     4.59, -0.1558
     75.0000,     10.0000,  2.00000,     5.16,     5.17, -0.0011
     80.0000,     10.0000,  2.00000,     3.60,     4.53, -0.2282
     85.0000,     10.0000,  2.00000,     5.58,     5.27,  0.0574
     90.0000,     10.0000,  2.00000,     6.35,     7.27, -0.1357
     95.0000,     10.0000,  2.00000,     6.67,     6.04,  0.0994
    100.0000,     10.0000,  2.00000,     7.96,     6.29,  0.2350
    105.0000,     10.0000,  2.00000,     9.25,     7.29,  0.2376
    110.0000,     10.0000,  2.00000,    10.22,     8.60,  0.1726
    115.0000,     10.0000,  2.00000,     9.09,    11.06, -0.1967
    120.0000,     10.0000,  2.00000,     8.32,     8.07,  0.0312
    125.0000,     10.0000,  2.00000,     8.55,     6.43,  0.2858
    130.0000,     10.0000,  2.00000,     8.53,     8.46,  0.0080
    135.0000,     10.0000,  2.00000,     8.89,     9.82, -0.0996
    140.0000,     10.0000,  2.00000,     8.62,     9.03, -0.0467
    145.0000,     10.0000,  2.00000,     5.59,     5.99, -0.0702
    150.0000,     10.0000,  2.00000,     4.30,     3.87,  0.1046
    155.0000,     10.0000,  2.00000,     7.05,     6.44,  0.0902
    160.0000,     10.0000,  2.00000,     8.80,     8.54,  0.0300
    165.0000,     10.0000,  2.00000,     9.70,     8.49,  0.1334
    170.0000,     10.0000,  2.00000,     6.85,     4.97,  0.3210
    175.0000,     10.0000,  2.00000,     4.89,     3.59,  0.3098
    180.0000,     10.0000,  2.00000,     6.18,     5.21,  0.1703
    185.0000,     10.0000,  2.00000,     7.25,     8.44, -0.1519
      0.0000,     20.0000,  1.00000,     2.53,     2.22,  0.1288
     10.0000,     20.0000,  1.00000,     1.90,     2.14, -0.1224
     20.0000,     20.0000,  1.00000,     2.59,     2.62, -0.0105
     30.0000,     20.0000,  1.00000,     2.83,     3.48, -0.2083
     40.0000,     20.0000,  1.00000,     2.50,     2.81, -0.1140
     50.0000,     20.0000,  1.00000,     3.19,     3.03,  0.0500
     60.0000,     20.0000,  1.00000,     3.59,     3.56,  0.0090
     65.0000,     20.0000,  1.00000,     4.06,     3.79,  0.0697
     70.0000,     20.0000,  1.00000,     4.09,     4.16, -0.0179
     75.0000,     20.0000,  1.00000,     4.61,     5.07, -0.0956
     80.0000,     20.0000,  1.00000,     5.37,     5.29,  0.0145
     85.0000,     20.0000,  1.00000,     5.50,     5.15,  0.0661
     90.0000,     20.0000,  1.00000,     7.37,     6.12,  0.1848
     95.0000,     20.0000,  1.00000,     6.30,     5.33,  0.1668
    100.0000,     20.0000,  1.00000,     7.07,     5.86,  0.1875
    105.0000,     20.0000,  1.00000,     8.00,     6.55,  0.2004
    110.0000,     20.0000,  1.00000,     8.30,     7.17,  0.1460
    115.0000,     20.0000,  1.00000,     8.10,     9.15, -0.1222
    120.0000,     20.0000,  1.00000,     7.50,     7.47,  0.0044
    125.0000,     20.0000,  1.00000,     7.81,     6.25,  0.2233
    130.0000,     20.0000,  1.00000,     7.64,     7.50,  0.0187
    135.0000,     20.0000,  1.00000,     7.35,     7.98, -0.0828
    140.0000,     20.0000,  1.00000,     6.96,     7.10, -0.0191
    145.0000,     20.0000,  1.00000,     5.72,     5.49,  0.0412
    150.0000,     20.0000,  1.00000,     5.81,     4.42,  0.2732
    155.0000,     20.0000,  1.00000,     7.05,     6.22,  0.1252
    160.0000,     20.0000,  1.00000,     7.81,     6.92,  0.1208
    165.0000,     20.0000,  1.00000,     7.98,     6.70,  0.1753
    170.0000,     20.0000,  1.00000,     6.27,     4.85,  0.2570
    175.0000,     20.0000,  1.00000,     5.01,     4.26,  0.1623
     60.0000,      5.0000,  5.00000,     2.86,     3.58, -0.2240
     65.0000,      5.0000,  5.00000,     4.39,     3.62,  0.1920
     70.0000,      5.0000,  5.00000,     5.15,     5.08,  0.0133
     75.0000,      5.0000,  5.00000,     6.00,     4.06,  0.3915
     80.0000,      5.0000,  5.00000,     0.64,     3.42, -1.6736   ***
     85.0000,      5.0000,  5.00000,     7.01,     7.57, -0.0776
     90.0000,      5.0000,  5.00000,     6.55,     6.07,  0.0758
     95.0000,      5.0000,  5.00000,     7.41,     4.76,  0.4424
    100.0000,      5.0000,  5.00000,     7.37,     5.30,  0.3290
    105.0000,      5.0000,  5.00000,     8.78,     7.27,  0.1899
    110.0000,      5.0000,  5.00000,     7.75,     7.46,  0.0378
    115.0000,      5.0000,  5.00000,     6.74,     9.06, -0.2960
    120.0000,      5.0000,  5.00000,     7.03,     5.36,  0.2715
    125.0000,      5.0000,  5.00000,     7.63,     7.00,  0.0861
    130.0000,      5.0000,  5.00000,     6.42,     7.60, -0.1692
    135.0000,      5.0000,  5.00000,     7.84,     8.58, -0.0899
    140.0000,      5.0000,  5.00000,     6.10,     6.95, -0.1297
    145.0000,      5.0000,  5.00000,     3.53,     3.08,  0.1375
    150.0000,      5.0000,  5.00000,     4.28,     4.47, -0.0450
    155.0000,      5.0000,  5.00000,    10.09,     6.77,  0.3993
    160.0000,      5.0000,  5.00000,     4.91,     8.81, -0.5837
    165.0000,      5.0000,  5.00000,     6.32,     4.61,  0.3140
    170.0000,      5.0000,  5.00000,     5.97,     4.31,  0.3254
    175.0000,      5.0000,  5.00000,     2.69,     2.23,  0.1897
    180.0000,      5.0000,  5.00000,     8.66,     8.21,  0.0535
    185.0000,      5.0000,  5.00000,     5.05,     5.13, -0.0160
     65.0000,      5.0000,  6.00000,     3.59,     4.41, -0.2068
     70.0000,      5.0000,  6.00000,     4.16,     3.58,  0.1519
     75.0000,      5.0000,  6.00000,     4.20,     3.00,  0.3353
     80.0000,      5.0000,  6.00000,    11.69,     7.67,  0.4214
     85.0000,      5.0000,  6.00000,     4.54,     5.69, -0.2255
     90.0000,      5.0000,  6.00000,     4.40,     4.17,  0.0531
     95.0000,      5.0000,  6.00000,     5.05,     3.76,  0.2951
    100.0000,      5.0000,  6.00000,     4.98,     5.45, -0.0918
    105.0000,      5.0000,  6.00000,     6.53,     5.77,  0.1243
    110.0000,      5.0000,  6.00000,     5.25,     5.39, -0.0272
    115.0000,      5.0000,  6.00000,     5.39,     4.84,  0.1082
    120.0000,      5.0000,  6.00000,     5.85,     6.53, -0.1105
    125.0000,      5.0000,  6.00000,     5.57,     6.21, -0.1092
    130.0000,      5.0000,  6.00000,     6.08,     6.39, -0.0502
    135.0000,      5.0000,  6.00000,     5.07,     5.80, -0.1343
    140.0000,      5.0000,  6.00000,     3.24,     2.72,  0.1763
    145.0000,      5.0000,  6.00000,     3.97,     4.18, -0.0513
    150.0000,      5.0000,  6.00000,     9.37,     5.09,  0.6098
    155.0000,      5.0000,  6.00000,     8.68,     7.47,  0.1502
    165.0000,      5.0000,  6.00000,     5.40,     3.82,  0.3459
    170.0000,      5.0000,  6.00000,     3.60,     2.25,  0.4709
    175.0000,      5.0000,  6.00000,     8.03,     7.04,  0.1304
    180.0000,      5.0000,  6.00000,     4.06,     4.12, -0.0168
     60.0000,     25.0000,  1.00000,     2.74,     3.57, -0.2647
     65.0000,     25.0000,  1.00000,     4.16,     4.08,  0.0185
     70.0000,     25.0000,  1.00000,     4.43,     4.73, -0.0652
     75.0000,     25.0000,  1.00000,     4.59,     4.55,  0.0078
     80.0000,     25.0000,  1.00000,     5.15,     4.86,  0.0583
     85.0000,     25.0000,  1.00000,     5.10,     5.41, -0.0590
     90.0000,     25.0000,  1.00000,     5.21,     4.49,  0.1488
     95.0000,     25.0000,  1.00000,     5.20,     3.96,  0.2730
    100.0000,     25.0000,  1.00000,     5.52,     4.48,  0.2096
    105.0000,     25.0000,  1.00000,     6.26,     5.16,  0.1923
    110.0000,     25.0000,  1.00000,     6.03,     5.17,  0.1535
    115.0000,     25.0000,  1.00000,     5.84,     6.53, -0.1125
    120.0000,     25.0000,  1.00000,     6.19,     5.58,  0.1026
    125.0000,     25.0000,  1.00000,     6.02,     5.54,  0.0834
    130.0000,     25.0000,  1.00000,     5.95,     5.48,  0.0824
    135.0000,     25.0000,  1.00000,     5.91,     5.65,  0.0439
    140.0000,     25.0000,  1.00000,     5.60,     5.01,  0.1114
    145.0000,     25.0000,  1.00000,     5.26,     4.11,  0.2471
    150.0000,     25.0000,  1.00000,     6.24,     4.55,  0.3155
    155.0000,     25.0000,  1.00000,     7.21,     5.33,  0.3031
    160.0000,     25.0000,  1.00000,     4.89,     5.67, -0.1474
    165.0000,     25.0000,  1.00000,     5.52,     4.42,  0.2215
      0.0000,     10.0000,  3.00000,     2.78,     2.43,  0.1359
     20.0000,     10.0000,  3.00000,     5.79,     3.54,  0.4923
     30.0000,     10.0000,  3.00000,     2.36,     2.67, -0.1250
     40.0000,     10.0000,  3.00000,     2.79,     2.72,  0.0242
     50.0000,     10.0000,  3.00000,     2.86,     2.80,  0.0206
     60.0000,     10.0000,  3.00000,     5.07,     3.84,  0.2791
     70.0000,     10.0000,  3.00000,     3.27,     3.30, -0.0099
     80.0000,     10.0000,  3.00000,    13.10,     6.82,  0.6523
     90.0000,     10.0000,  3.00000,     4.98,     3.82,  0.2651
    100.0000,     10.0000,  3.00000,     5.36,     5.00,  0.0701
    110.0000,     10.0000,  3.00000,     5.08,     4.32,  0.1624
    120.0000,     10.0000,  3.00000,     5.93,     6.28, -0.0580
    130.0000,     10.0000,  3.00000,     5.86,     5.58,  0.0476
    140.0000,     10.0000,  3.00000,     3.51,     3.23,  0.0831
    150.0000,     10.0000,  3.00000,     8.54,     5.53,  0.4340
    160.0000,     10.0000,  3.00000,     1.61,     3.69, -0.8278
    170.0000,     10.0000,  3.00000,     5.05,     4.61,  0.0906
     60.0000,     15.0000,  2.00000,     3.33,     3.67, -0.0974
     65.0000,     15.0000,  2.00000,     4.14,     3.64,  0.1280
     70.0000,     15.0000,  2.00000,     4.26,     4.37, -0.0239
     75.0000,     15.0000,  2.00000,     4.53,     5.03, -0.1057
     80.0000,     15.0000,  2.00000,     8.17,     6.08,  0.2956
     85.0000,     15.0000,  2.00000,     4.89,     4.47,  0.0891
     90.0000,     15.0000,  2.00000,     4.75,     3.81,  0.2197
     95.0000,     15.0000,  2.00000,     4.89,     3.78,  0.2578
    100.0000,     15.0000,  2.00000,     4.71,     4.53,  0.0386
    105.0000,     15.0000,  2.00000,     4.98,     4.35,  0.1352
    110.0000,     15.0000,  2.00000,     4.82,     4.15,  0.1503
    115.0000,     15.0000,  2.00000,     5.31,     5.35, -0.0074
    120.0000,     15.0000,  2.00000,     5.70,     6.04, -0.0586
    125.0000,     15.0000,  2.00000,     5.66,     5.43,  0.0417
    130.0000,     15.0000,  2.00000,     4.58,     4.67, -0.0178
    135.0000,     15.0000,  2.00000,     4.26,     4.13,  0.0303
    140.0000,     15.0000,  2.00000,     4.79,     3.61,  0.2839
    145.0000,     15.0000,  2.00000,     6.36,     4.91,  0.2589
    150.0000,     15.0000,  2.00000,     7.64,     4.92,  0.4404
    155.0000,     15.0000,  2.00000,     6.16,     5.12,  0.1841
    160.0000,     15.0000,  2.00000,     0.63,     3.29, -1.6534   ***
    165.0000,     15.0000,  2.00000,     5.15,     4.35,  0.1700
    170.0000,     15.0000,  2.00000,     5.24,     4.47,  0.1586
     60.0000,      5.0000,  7.00000,    11.57,     4.28,  0.9937
     65.0000,      5.0000,  7.00000,     4.21,     3.22,  0.2689
     70.0000,      5.0000,  7.00000,     3.93,     2.93,  0.2949
     75.0000,      5.0000,  7.00000,     4.15,     7.40, -0.5790
     80.0000,      5.0000,  7.00000,     4.57,     5.70, -0.2201
     85.0000,      5.0000,  7.00000,     3.97,     3.87,  0.0237
     90.0000,      5.0000,  7.00000,     4.16,     3.35,  0.2161
     95.0000,      5.0000,  7.00000,     4.10,     4.11, -0.0028
    100.0000,      5.0000,  7.00000,     3.73,     4.39, -0.1631
    105.0000,      5.0000,  7.00000,     3.88,     4.13, -0.0631
    110.0000,      5.0000,  7.00000,     3.92,     2.88,  0.3102
    115.0000,      5.0000,  7.00000,     4.72,     5.97, -0.2351
    120.0000,      5.0000,  7.00000,     4.37,     5.94, -0.3081
    125.0000,      5.0000,  7.00000,     6.09,     5.49,  0.1040
    130.0000,      5.0000,  7.00000,     3.91,     4.50, -0.1427
    135.0000,      5.0000,  7.00000,     2.70,     2.33,  0.1454
    140.0000,      5.0000,  7.00000,     3.75,     3.92, -0.0450
    145.0000,      5.0000,  7.00000,     8.67,     4.90,  0.5701
    150.0000,      5.0000,  7.00000,     7.67,     6.12,  0.2264
    155.0000,      5.0000,  7.00000,     5.48,     3.50,  0.4493
    165.0000,      5.0000,  7.00000,     0.87,     2.16, -0.9039
    170.0000,      5.0000,  7.00000,     9.61,     7.76,  0.2132
    175.0000,      5.0000,  7.00000,     3.88,     3.68,  0.0523
      0.0000,     30.0000,  1.00000,     2.79,     2.69,  0.0397
     10.0000,     30.0000,  1.00000,     2.64,     2.60,  0.0170
     20.0000,     30.0000,  1.00000,     1.87,     2.97, -0.4629
     30.0000,     30.0000,  1.00000,     2.39,     2.62, -0.0906
     40.0000,     30.0000,  1.00000,     2.80,     2.71,  0.0311
     50.0000,     30.0000,  1.00000,     2.67,     2.92, -0.0900
     60.0000,     30.0000,  1.00000,     4.92,     4.25,  0.1465
     65.0000,     30.0000,  1.00000,     4.86,     4.38,  0.1027
     70.0000,     30.0000,  1.00000,     4.90,     4.31,  0.1274
     75.0000,     30.0000,  1.00000,     4.99,     4.49,  0.1068
     80.0000,     30.0000,  1.00000,     8.15,     5.14,  0.4609
     85.0000,     30.0000,  1.00000,     5.10,     4.00,  0.2440
     90.0000,     30.0000,  1.00000,     4.86,     3.33,  0.3789
     95.0000,     30.0000,  1.00000,     4.82,     3.18,  0.4158
    100.0000,     30.0000,  1.00000,     5.63,     3.71,  0.4171
    105.0000,     30.0000,  1.00000,     4.85,     3.81,  0.2412
    110.0000,     30.0000,  1.00000,     4.76,     3.76,  0.2353
    115.0000,     30.0000,  1.00000,     4.85,     4.75,  0.0203
    120.0000,     30.0000,  1.00000,     4.91,     5.03, -0.0230
    125.0000,     30.0000,  1.00000,     5.21,     4.56,  0.1341
    130.0000,     30.0000,  1.00000,     5.14,     4.50,  0.1326
    135.0000,     30.0000,  1.00000,     4.99,     4.32,  0.1444
    140.0000,     30.0000,  1.00000,     4.82,     3.89,  0.2138
    145.0000,     30.0000,  1.00000,     5.33,     4.24,  0.2301
    150.0000,     30.0000,  1.00000,     6.70,     4.64,  0.3678
    155.0000,     30.0000,  1.00000,     5.70,     4.98,  0.1358
      0.0000,     10.0000,  4.00000,     1.41,     2.39, -0.5289
     10.0000,     10.0000,  4.00000,     4.04,     3.51,  0.1403
     20.0000,     10.0000,  4.00000,     2.20,     2.41, -0.0895
     30.0000,     10.0000,  4.00000,     2.59,     2.64, -0.0191
     40.0000,     10.0000,  4.00000,     2.52,     2.56, -0.0170
     50.0000,     10.0000,  4.00000,     3.24,     3.21,  0.0080
     65.0000,     10.0000,  4.00000,     4.36,     5.01, -0.1378
     70.0000,     10.0000,  4.00000,     5.18,     6.65, -0.2498
     75.0000,     10.0000,  4.00000,     4.15,     4.65, -0.1128
     80.0000,     10.0000,  4.00000,     4.26,     3.52,  0.1925
     85.0000,     10.0000,  4.00000,     3.78,     3.36,  0.1182
     90.0000,     10.0000,  4.00000,     3.87,     3.50,  0.1025
     95.0000,     10.0000,  4.00000,     3.33,     2.98,  0.1133
    100.0000,     10.0000,  4.00000,     3.22,     2.51,  0.2490
    105.0000,     10.0000,  4.00000,     3.68,     2.52,  0.3814
    110.0000,     10.0000,  4.00000,     4.00,     3.54,  0.1226
    115.0000,     10.0000,  4.00000,     4.38,     5.18, -0.1677
    120.0000,     10.0000,  4.00000,     4.46,     4.71, -0.0555
    125.0000,     10.0000,  4.00000,     3.30,     3.01,  0.0927
    130.0000,     10.0000,  4.00000,     1.68,     2.47, -0.3854
    135.0000,     10.0000,  4.00000,     5.48,     3.99,  0.3179
    140.0000,     10.0000,  4.00000,     7.92,     5.39,  0.3858
    145.0000,     10.0000,  4.00000,     6.10,     4.86,  0.2261
    150.0000,     10.0000,  4.00000,     4.75,     3.03,  0.4485
    155.0000,     10.0000,  4.00000,     1.71,     2.68, -0.4470
    165.0000,     10.0000,  4.00000,     6.11,     6.35, -0.0394
     60.0000,     35.0000,  1.00000,     4.96,     4.36,  0.1301
     65.0000,     35.0000,  1.00000,     4.62,     4.19,  0.0981
     70.0000,     35.0000,  1.00000,     4.67,     4.38,  0.0641
     75.0000,     35.0000,  1.00000,     5.27,     4.66,  0.1228
     80.0000,     35.0000,  1.00000,     4.51,     3.73,  0.1892
     85.0000,     35.0000,  1.00000,     4.17,     3.03,  0.3202
     90.0000,     35.0000,  1.00000,     3.70,     2.81,  0.2728
     95.0000,     35.0000,  1.00000,     3.76,     2.77,  0.3044
    100.0000,     35.0000,  1.00000,     3.70,     2.83,  0.2695
    105.0000,     35.0000,  1.00000,     3.82,     2.76,  0.3245
    110.0000,     35.0000,  1.00000,     4.08,     2.83,  0.3633
    115.0000,     35.0000,  1.00000,     4.34,     4.47, -0.0310
    120.0000,     35.0000,  1.00000,     4.71,     4.50,  0.0450
    125.0000,     35.0000,  1.00000,     4.73,     4.01,  0.1642
    130.0000,     35.0000,  1.00000,     4.18,     3.65,  0.1357
    135.0000,     35.0000,  1.00000,     4.16,     3.57,  0.1543
    140.0000,     35.0000,  1.00000,     5.68,     4.54,  0.2234
    145.0000,     35.0000,  1.00000,     6.16,     4.69,  0.2723
      0.0000,     20.0000,  2.00000,     5.41,     2.95,  0.6085
     10.0000,     20.0000,  2.00000,     5.62,     3.05,  0.6116
     20.0000,     20.0000,  2.00000,     2.39,     2.41, -0.0080
     30.0000,     20.0000,  2.00000,     2.49,     2.57, -0.0318
     40.0000,     20.0000,  2.00000,     2.80,     2.70,  0.0358
     50.0000,     20.0000,  2.00000,     2.71,     3.04, -0.1134
     60.0000,     20.0000,  2.00000,     5.90,     4.65,  0.2379
     70.0000,     20.0000,  2.00000,     9.92,     5.33,  0.6215
     80.0000,     20.0000,  2.00000,     5.15,     3.45,  0.3999
     90.0000,     20.0000,  2.00000,     5.96,     2.84,  0.7425
    100.0000,     20.0000,  2.00000,     3.65,     2.43,  0.4064
    110.0000,     20.0000,  2.00000,     4.25,     3.21,  0.2812
    120.0000,     20.0000,  2.00000,     3.89,     3.78,  0.0286
    130.0000,     20.0000,  2.00000,     4.48,     3.42,  0.2700
    140.0000,     20.0000,  2.00000,     6.70,     4.55,  0.3866
    150.0000,     20.0000,  2.00000,     4.64,     3.74,  0.2142
     60.0000,     15.0000,  3.00000,     5.46,     5.39,  0.0131
     65.0000,     15.0000,  3.00000,     5.75,     5.87, -0.0198
     70.0000,     15.0000,  3.00000,     4.07,     4.21, -0.0338
     75.0000,     15.0000,  3.00000,     5.34,     3.39,  0.4547
     80.0000,     15.0000,  3.00000,     4.21,     3.26,  0.2557
     85.0000,     15.0000,  3.00000,     6.28,     3.04,  0.7246
     90.0000,     15.0000,  3.00000,     3.85,     2.36,  0.4883
     95.0000,     15.0000,  3.00000,     3.14,     1.98,  0.4613
    100.0000,     15.0000,  3.00000,     2.94,     2.07,  0.3513
    105.0000,     15.0000,  3.00000,     3.86,     2.73,  0.3473
    110.0000,     15.0000,  3.00000,     3.76,     2.98,  0.2326
    115.0000,     15.0000,  3.00000,     3.50,     3.55, -0.0149
    120.0000,     15.0000,  3.00000,     3.79,     3.00,  0.2353
    125.0000,     15.0000,  3.00000,     3.91,     2.82,  0.3287
    130.0000,     15.0000,  3.00000,     4.35,     4.18,  0.0411
    135.0000,     15.0000,  3.00000,     6.66,     4.68,  0.3528
    140.0000,     15.0000,  3.00000,     6.16,     4.46,  0.3232
    145.0000,     15.0000,  3.00000,     2.81,     2.89, -0.0299
    150.0000,     15.0000,  3.00000,     4.58,     4.07,  0.1187
    155.0000,     15.0000,  3.00000,     4.34,     4.68, -0.0760
     60.0000,      5.0000, 10.00000,    11.17,     8.05,  0.3285
     65.0000,      5.0000, 10.00000,     2.99,     5.53, -0.6135
     70.0000,      5.0000, 10.00000,     3.39,     3.64, -0.0690
     75.0000,      5.0000, 10.00000,     1.29,     2.99, -0.8405
     80.0000,      5.0000, 10.00000,     3.71,     3.62,  0.0237
     85.0000,      5.0000, 10.00000,     3.84,     3.02,  0.2394
     90.0000,      5.0000, 10.00000,     0.86,     2.29, -0.9791
     95.0000,      5.0000, 10.00000,     1.63,     1.38,  0.1646
    100.0000,      5.0000, 10.00000,     2.08,     2.35, -0.1218
    105.0000,      5.0000, 10.00000,     2.56,     2.71, -0.0570
    110.0000,      5.0000, 10.00000,     1.29,     3.07, -0.8672
    115.0000,      5.0000, 10.00000,     2.57,     3.58, -0.3293
    120.0000,      5.0000, 10.00000,     0.53,     1.75, -1.1880
    125.0000,      5.0000, 10.00000,     3.17,     3.08,  0.0293
    130.0000,      5.0000, 10.00000,     5.22,     4.09,  0.2454
    135.0000,      5.0000, 10.00000,    12.48,     6.07,  0.7207
    140.0000,      5.0000, 10.00000,     6.40,     3.32,  0.6559
    145.0000,      5.0000, 10.00000,     4.27,     3.14,  0.3068
    155.0000,      5.0000, 10.00000,     6.46,     8.26, -0.2457
      0.0000,     40.0000,  1.00000,     2.80,     2.79,  0.0020
     10.0000,     40.0000,  1.00000,     2.00,     2.80, -0.3372
     20.0000,     40.0000,  1.00000,     2.49,     2.39,  0.0406
     30.0000,     40.0000,  1.00000,     2.25,     2.62, -0.1499
     40.0000,     40.0000,  1.00000,     3.28,     3.27,  0.0055
     50.0000,     40.0000,  1.00000,     3.84,     3.74,  0.0250
     60.0000,     40.0000,  1.00000,     4.87,     4.23,  0.1404
     65.0000,     40.0000,  1.00000,     4.41,     4.23,  0.0422
     70.0000,     40.0000,  1.00000,     5.16,     4.42,  0.1555
     75.0000,     40.0000,  1.00000,     5.62,     3.43,  0.4921
     80.0000,     40.0000,  1.00000,     4.23,     2.92,  0.3727
     85.0000,     40.0000,  1.00000,     3.60,     2.62,  0.3191
     90.0000,     40.0000,  1.00000,     4.30,     2.49,  0.5472
     95.0000,     40.0000,  1.00000,     3.34,     2.15,  0.4400
    100.0000,     40.0000,  1.00000,     3.24,     2.13,  0.4188
    105.0000,     40.0000,  1.00000,     3.70,     2.25,  0.4971
    110.0000,     40.0000,  1.00000,     3.96,     2.87,  0.3241
    115.0000,     40.0000,  1.00000,     4.10,     4.02,  0.0198
    120.0000,     40.0000,  1.00000,     4.41,     3.92,  0.1188
    125.0000,     40.0000,  1.00000,     3.31,     3.41, -0.0305
    130.0000,     40.0000,  1.00000,     4.27,     3.66,  0.1540
    135.0000,     40.0000,  1.00000,     5.26,     4.44,  0.1698
      0.0000,     10.0000,  5.00000,     6.32,     3.78,  0.5144
     10.0000,     10.0000,  5.00000,     2.62,     2.35,  0.1082
     20.0000,     10.0000,  5.00000,     2.41,     2.42, -0.0055
     30.0000,     10.0000,  5.00000,     2.60,     2.46,  0.0590
     40.0000,     10.0000,  5.00000,     3.38,     2.91,  0.1480
     50.0000,     10.0000,  5.00000,     2.11,     2.78, -0.2774
     60.0000,     10.0000,  5.00000,    33.93,     6.99,  1.5793   ***
     70.0000,     10.0000,  5.00000,     5.21,     3.35,  0.4439
     80.0000,     10.0000,  5.00000,     4.10,     3.35,  0.2022
     90.0000,     10.0000,  5.00000,     3.23,     1.84,  0.5610
    100.0000,     10.0000,  5.00000,     3.38,     2.30,  0.3824
    110.0000,     10.0000,  5.00000,     3.73,     2.72,  0.3162
    120.0000,     10.0000,  5.00000,     2.39,     2.37,  0.0078
    130.0000,     10.0000,  5.00000,     6.71,     4.84,  0.3256
    140.0000,     10.0000,  5.00000,     4.70,     3.30,  0.3554
    150.0000,     10.0000,  5.00000,     4.23,     4.80, -0.1264
     60.0000,     25.0000,  2.00000,     6.44,     5.23,  0.2076
     65.0000,     25.0000,  2.00000,     4.11,     3.91,  0.0500
     70.0000,     25.0000,  2.00000,     3.95,     3.14,  0.2298
     75.0000,     25.0000,  2.00000,     3.50,     2.71,  0.2569
     80.0000,     25.0000,  2.00000,     3.50,     2.59,  0.3014
     85.0000,     25.0000,  2.00000,     4.45,     2.16,  0.7225
     90.0000,     25.0000,  2.00000,     3.17,     1.87,  0.5280
     95.0000,     25.0000,  2.00000,     2.68,     1.72,  0.4456
    100.0000,     25.0000,  2.00000,     2.98,     1.93,  0.4349
    105.0000,     25.0000,  2.00000,     2.45,     2.05,  0.1790
    110.0000,     25.0000,  2.00000,     3.23,     2.25,  0.3623
    115.0000,     25.0000,  2.00000,     3.74,     3.27,  0.1344
    120.0000,     25.0000,  2.00000,     3.91,     3.40,  0.1406
    125.0000,     25.0000,  2.00000,     4.82,     3.86,  0.2212
    130.0000,     25.0000,  2.00000,     3.52,     3.87, -0.0945
    135.0000,     25.0000,  2.00000,     4.98,     4.74,  0.0498
    140.0000,     25.0000,  2.00000,     4.66,     4.27,  0.0868
     60.0000,     45.0000,  1.00000,     4.86,     4.18,  0.1502
     65.0000,     45.0000,  1.00000,     4.92,     4.24,  0.1490
     70.0000,     45.0000,  1.00000,     4.44,     3.33,  0.2878
     75.0000,     45.0000,  1.00000,     3.89,     2.73,  0.3526
     80.0000,     45.0000,  1.00000,     3.71,     2.53,  0.3819
     85.0000,     45.0000,  1.00000,     3.44,     2.29,  0.4052
     90.0000,     45.0000,  1.00000,     2.80,     1.99,  0.3435
     95.0000,     45.0000,  1.00000,     2.96,     1.78,  0.5071
    100.0000,     45.0000,  1.00000,     3.29,     1.93,  0.5340
    105.0000,     45.0000,  1.00000,     3.58,     2.31,  0.4401
    110.0000,     45.0000,  1.00000,     3.73,     2.58,  0.3709
    115.0000,     45.0000,  1.00000,     3.10,     3.48, -0.1151
    120.0000,     45.0000,  1.00000,     3.96,     3.76,  0.0525
    125.0000,     45.0000,  1.00000,     4.26,     3.72,  0.1366
     60.0000,      5.0000, 12.00000,     2.18,     3.72, -0.5356
     65.0000,      5.0000, 12.00000,     3.63,     2.99,  0.1954
     70.0000,      5.0000, 12.00000,     9.86,     3.53,  1.0274
     75.0000,      5.0000, 12.00000,     3.64,     2.93,  0.2172
     80.0000,      5.0000, 12.00000,     2.43,     2.20,  0.1015
     85.0000,      5.0000, 12.00000,     0.02,     1.27, -4.4256   ***
     95.0000,      5.0000, 12.00000,     0.61,     1.95, -1.1683
    105.0000,      5.0000, 12.00000,     1.87,     1.88, -0.0031
    110.0000,      5.0000, 12.00000,     0.33,     1.05, -1.1397
    115.0000,      5.0000, 12.00000,     1.76,     2.85, -0.4807
    120.0000,      5.0000, 12.00000,     4.39,     4.08,  0.0730
    125.0000,      5.0000, 12.00000,     5.46,     5.78, -0.0563
    135.0000,      5.0000, 12.00000,     1.21,     3.28, -0.9964
    145.0000,      5.0000, 12.00000,    12.13,     8.83,  0.3179
    150.0000,      5.0000, 12.00000,     3.29,     4.26, -0.2558
      0.0000,     10.0000,  6.00000,     2.88,     2.48,  0.1496
     10.0000,     10.0000,  6.00000,     2.46,     2.38,  0.0351
     20.0000,     10.0000,  6.00000,     2.24,     2.24,  0.0014
     30.0000,     10.0000,  6.00000,     2.97,     2.75,  0.0764
     50.0000,     10.0000,  6.00000,    15.72,     6.62,  0.8653
     60.0000,     10.0000,  6.00000,     2.88,     3.42, -0.1704
     65.0000,     10.0000,  6.00000,     4.46,     3.24,  0.3187
     70.0000,     10.0000,  6.00000,     3.86,     3.26,  0.1704
     75.0000,     10.0000,  6.00000,     2.65,     2.56,  0.0356
     80.0000,     10.0000,  6.00000,     2.67,     1.77,  0.4113
     85.0000,     10.0000,  6.00000,     1.59,     1.57,  0.0111
     90.0000,     10.0000,  6.00000,     1.72,     1.92, -0.1126
     95.0000,     10.0000,  6.00000,     1.57,     1.91, -0.1946
    100.0000,     10.0000,  6.00000,     1.58,     1.87, -0.1679
    105.0000,     10.0000,  6.00000,     1.66,     1.41,  0.1626
    110.0000,     10.0000,  6.00000,     0.79,     1.46, -0.6139
    115.0000,     10.0000,  6.00000,     3.20,     3.26, -0.0184
    120.0000,     10.0000,  6.00000,     5.19,     4.90,  0.0579
    125.0000,     10.0000,  6.00000,     4.91,     4.60,  0.0640
    130.0000,     10.0000,  6.00000,     2.37,     3.19, -0.2972
    135.0000,     10.0000,  6.00000,     2.94,     2.79,  0.0516
    140.0000,     10.0000,  6.00000,     3.85,     5.45, -0.3470
    145.0000,     10.0000,  6.00000,     5.26,     6.85, -0.2644
      0.0000,     50.0000,  1.00000,     3.89,     2.89,  0.2958
     10.0000,     50.0000,  1.00000,     1.72,     2.39, -0.3260
     20.0000,     50.0000,  1.00000,     2.76,     2.90, -0.0501
     30.0000,     50.0000,  1.00000,     3.10,     3.24, -0.0451
     40.0000,     50.0000,  1.00000,     3.58,     3.58,  0.0004
     50.0000,     50.0000,  1.00000,     3.97,     3.69,  0.0727
     60.0000,     50.0000,  1.00000,     6.78,     4.21,  0.4759
     65.0000,     50.0000,  1.00000,     4.27,     3.23,  0.2802
     70.0000,     50.0000,  1.00000,     4.28,     2.66,  0.4736
     75.0000,     50.0000,  1.00000,     3.50,     2.35,  0.3966
     80.0000,     50.0000,  1.00000,     3.18,     2.24,  0.3522
     85.0000,     50.0000,  1.00000,     3.03,     1.93,  0.4506
     90.0000,     50.0000,  1.00000,     2.87,     1.78,  0.4787
     95.0000,     50.0000,  1.00000,     3.14,     1.69,  0.6203
    100.0000,     50.0000,  1.00000,     3.28,     1.96,  0.5148
    105.0000,     50.0000,  1.00000,     2.35,     2.10,  0.1109
    110.0000,     50.0000,  1.00000,     3.27,     2.52,  0.2578
    115.0000,     50.0000,  1.00000,     3.69,     3.50,  0.0537
      0.0000,     30.0000,  2.00000,     2.51,     2.43,  0.0331
     10.0000,     30.0000,  2.00000,     2.71,     2.34,  0.1471
     20.0000,     30.0000,  2.00000,     1.40,     2.43, -0.5514
     30.0000,     30.0000,  2.00000,     3.41,     3.73, -0.0919
     40.0000,     30.0000,  2.00000,     3.93,     4.08, -0.0376
     50.0000,     30.0000,  2.00000,     5.45,     4.64,  0.1609
     60.0000,     30.0000,  2.00000,     3.19,     2.98,  0.0697
     65.0000,     30.0000,  2.00000,     3.51,     2.62,  0.2935
     70.0000,     30.0000,  2.00000,     3.48,     2.45,  0.3540
     75.0000,     30.0000,  2.00000,     3.18,     2.08,  0.4257
     80.0000,     30.0000,  2.00000,     3.15,     1.80,  0.5576
     85.0000,     30.0000,  2.00000,     2.52,     1.55,  0.4874
     90.0000,     30.0000,  2.00000,     2.66,     1.61,  0.5041
     95.0000,     30.0000,  2.00000,     2.39,     1.58,  0.4120
    100.0000,     30.0000,  2.00000,     2.94,     1.79,  0.4958
    105.0000,     30.0000,  2.00000,     3.00,     1.89,  0.4627
    110.0000,     30.0000,  2.00000,     3.39,     2.17,  0.4450
    115.0000,     30.0000,  2.00000,     1.69,     3.40, -0.6990
    120.0000,     30.0000,  2.00000,     4.49,     4.52, -0.0074
    125.0000,     30.0000,  2.00000,     4.44,     4.62, -0.0405
     60.0000,     55.0000,  1.00000,     3.25,     3.20,  0.0145
     65.0000,     55.0000,  1.00000,     3.73,     2.56,  0.3764
     70.0000,     55.0000,  1.00000,     3.69,     2.31,  0.4667
     75.0000,     55.0000,  1.00000,     4.82,     2.17,  0.7988
     80.0000,     55.0000,  1.00000,     3.62,     1.99,  0.5965
     85.0000,     55.0000,  1.00000,     3.09,     1.76,  0.5627
     90.0000,     55.0000,  1.00000,     2.75,     1.67,  0.4979
     95.0000,     55.0000,  1.00000,     2.05,     1.73,  0.1716
    100.0000,     55.0000,  1.00000,     2.87,     2.00,  0.3613
    105.0000,     55.0000,  1.00000,     4.05,     2.20,  0.6107
      0.0000,     10.0000,  7.00000,     2.49,     2.49, -0.0004
     10.0000,     10.0000,  7.00000,     2.41,     2.19,  0.0962
     20.0000,     10.0000,  7.00000,     2.87,     2.51,  0.1332
     40.0000,     10.0000,  7.00000,     9.20,     6.65,  0.3258
     50.0000,     10.0000,  7.00000,     3.82,     3.17,  0.1866
     60.0000,     10.0000,  7.00000,     3.45,     3.34,  0.0329
     70.0000,     10.0000,  7.00000,     2.53,     1.73,  0.3809
     80.0000,     10.0000,  7.00000,     2.34,     1.95,  0.1864
     90.0000,     10.0000,  7.00000,     2.02,     1.64,  0.2077
    100.0000,     10.0000,  7.00000,     0.69,     1.10, -0.4744
    110.0000,     10.0000,  7.00000,     4.44,     3.15,  0.3440
    120.0000,     10.0000,  7.00000,     3.07,     3.26, -0.0576
    130.0000,     10.0000,  7.00000,     1.99,     5.42, -1.0012
     60.0000,      5.0000, 15.00000,     2.80,     3.01, -0.0727
     65.0000,      5.0000, 15.00000,     1.87,     2.14, -0.1354
     70.0000,      5.0000, 15.00000,     1.43,     1.26,  0.1252
     85.0000,      5.0000, 15.00000,     0.94,     1.83, -0.6696
    105.0000,      5.0000, 15.00000,     4.54,     2.24,  0.7053
    110.0000,      5.0000, 15.00000,     5.62,     3.79,  0.3940
    115.0000,      5.0000, 15.00000,     4.68,     3.00,  0.4439
    120.0000,      5.0000, 15.00000,     3.73,     3.24,  0.1414
    130.0000,      5.0000, 15.00000,   216.19,     9.13,  3.1643   ***
    135.0000,      5.0000, 15.00000,     4.45,     4.76, -0.0676
      0.0000,     60.0000,  1.00000,     2.95,     2.96, -0.0016
     10.0000,     60.0000,  1.00000,     2.88,     2.98, -0.0362
     20.0000,     60.0000,  1.00000,     3.03,     3.14, -0.0374
     30.0000,     60.0000,  1.00000,     3.22,     3.41, -0.0558
     40.0000,     60.0000,  1.00000,     3.91,     3.50,  0.1106
     50.0000,     60.0000,  1.00000,     7.95,     3.69,  0.7682
     60.0000,     60.0000,  1.00000,     4.95,     2.56,  0.6587
     65.0000,     60.0000,  1.00000,     3.74,     2.30,  0.4871
     70.0000,     60.0000,  1.00000,     4.52,     2.22,  0.7104
     75.0000,     60.0000,  1.00000,     2.99,     1.95,  0.4244
     80.0000,     60.0000,  1.00000,     3.15,     1.79,  0.5659
     85.0000,     60.0000,  1.00000,     1.68,     1.65,  0.0133
     90.0000,     60.0000,  1.00000,     3.01,     1.86,  0.4796
     95.0000,     60.0000,  1.00000,     2.71,     1.88,  0.3667
     65.0000,      5.0000, 16.00000,     0.42,     1.27, -1.0972
     70.0000,      5.0000, 16.00000,     0.18,     1.97, -2.3670   ***
     75.0000,      5.0000, 16.00000,     1.06,     1.94, -0.6068
     85.0000,      5.0000, 16.00000,     2.11,     1.43,  0.3907
    100.0000,      5.0000, 16.00000,     0.03,     2.04, -4.3440   ***
    105.0000,      5.0000, 16.00000,     1.06,     3.33, -1.1406
    125.0000,      5.0000, 16.00000,     7.45,     9.21, -0.2117
     60.0000,     35.0000,  2.00000,     3.41,     2.45,  0.3318
     65.0000,     35.0000,  2.00000,     3.45,     2.04,  0.5242
     70.0000,     35.0000,  2.00000,     2.93,     1.70,  0.5461
     75.0000,     35.0000,  2.00000,     2.78,     1.55,  0.5820
     80.0000,     35.0000,  2.00000,     2.63,     1.67,  0.4534
     85.0000,     35.0000,  2.00000,     2.45,     1.71,  0.3551
     90.0000,     35.0000,  2.00000,     3.29,     1.65,  0.6876
     95.0000,     35.0000,  2.00000,     3.12,     1.61,  0.6650
    100.0000,     35.0000,  2.00000,     0.49,     1.68, -1.2287
    105.0000,     35.0000,  2.00000,     3.23,     2.44,  0.2819
    110.0000,     35.0000,  2.00000,     2.93,     2.98, -0.0169
     60.0000,     25.0000,  3.00000,     2.79,     2.17,  0.2512
     65.0000,     25.0000,  3.00000,     3.03,     1.86,  0.4861
     70.0000,     25.0000,  3.00000,     3.03,     1.71,  0.5756
     75.0000,     25.0000,  3.00000,     2.61,     1.65,  0.4595
     80.0000,     25.0000,  3.00000,     2.34,     1.54,  0.4178
     85.0000,     25.0000,  3.00000,     2.81,     1.47,  0.6446
     90.0000,     25.0000,  3.00000,     2.81,     1.60,  0.5654
     95.0000,     25.0000,  3.00000,     2.40,     1.64,  0.3803
    100.0000,     25.0000,  3.00000,     3.04,     2.01,  0.4133
    110.0000,     25.0000,  3.00000,     3.14,     3.08,  0.0190
    115.0000,     25.0000,  3.00000,     3.97,     3.96,  0.0025
     60.0000,     65.0000,  1.00000,     4.26,     2.38,  0.5799
     65.0000,     65.0000,  1.00000,     3.57,     2.21,  0.4793
     70.0000,     65.0000,  1.00000,     3.33,     1.97,  0.5248
     75.0000,     65.0000,  1.00000,     1.63,     1.76, -0.0765
     80.0000,     65.0000,  1.00000,     3.04,     1.84,  0.5036
     85.0000,     65.0000,  1.00000,     3.05,     1.91,  0.4663
      0.0000,     20.0000,  4.00000,     2.81,     2.39,  0.1603
     10.0000,     20.0000,  4.00000,     0.31,     2.57, -2.1065   ***
     20.0000,     20.0000,  4.00000,     3.37,     4.47, -0.2816
     40.0000,     20.0000,  4.00000,     4.98,     3.13,  0.4629
     50.0000,     20.0000,  4.00000,     2.94,     2.48,  0.1680
     60.0000,     20.0000,  4.00000,     2.45,     1.89,  0.2581
     70.0000,     20.0000,  4.00000,     3.02,     1.85,  0.4881
     80.0000,     20.0000,  4.00000,     2.20,     1.41,  0.4485
     90.0000,     20.0000,  4.00000,     2.33,     1.65,  0.3429
    100.0000,     20.0000,  4.00000,     3.30,     2.19,  0.4122
    110.0000,     20.0000,  4.00000,     2.32,     2.84, -0.2044
     65.0000,      5.0000, 18.00000,     2.68,     2.00,  0.2892
    105.0000,      5.0000, 18.00000,     2.66,     1.90,  0.3343
    115.0000,      5.0000, 18.00000,    13.28,     8.46,  0.4505
      0.0000,     70.0000,  1.00000,     3.21,     3.20,  0.0030
     10.0000,     70.0000,  1.00000,     3.20,     3.11,  0.0270
     20.0000,     70.0000,  1.00000,     3.30,     3.23,  0.0217
     30.0000,     70.0000,  1.00000,     3.51,     3.38,  0.0358
     40.0000,     70.0000,  1.00000,     4.16,     3.43,  0.1931
     50.0000,     70.0000,  1.00000,     3.15,     2.41,  0.2674
     60.0000,     70.0000,  1.00000,     3.42,     2.25,  0.4203
     65.0000,     70.0000,  1.00000,     0.87,     1.96, -0.8095
     70.0000,     70.0000,  1.00000,     3.06,     1.93,  0.4634
     75.0000,     70.0000,  1.00000,     2.91,     1.88,  0.4343
     60.0000,     75.0000,  1.00000,     1.63,     2.14, -0.2702
     65.0000,     75.0000,  1.00000,     2.82,     1.99,  0.3491
      0.0000,     30.0000,  3.00000,     3.60,     4.01, -0.1079
     10.0000,     30.0000,  3.00000,     3.32,     4.27, -0.2505
     20.0000,     30.0000,  3.00000,     8.42,     4.58,  0.6087
     30.0000,     30.0000,  3.00000,     3.21,     2.75,  0.1538
     40.0000,     30.0000,  3.00000,     3.01,     2.35,  0.2498
     50.0000,     30.0000,  3.00000,     3.33,     1.79,  0.6205
     60.0000,     30.0000,  3.00000,     3.31,     1.72,  0.6524
     70.0000,     30.0000,  3.00000,     3.51,     1.77,  0.6867
     80.0000,     30.0000,  3.00000,     2.92,     1.75,  0.5115
     90.0000,     30.0000,  3.00000,     3.01,     2.38,  0.2378
     10.0000,     10.0000, 10.00000,    10.25,     7.03,  0.3769
     20.0000,     10.0000, 10.00000,     3.63,     3.13,  0.1478
     30.0000,     10.0000, 10.00000,     3.67,     3.15,  0.1510
     40.0000,     10.0000, 10.00000,     2.67,     1.66,  0.4743
     50.0000,     10.0000, 10.00000,     3.63,     1.99,  0.5973
     60.0000,     10.0000, 10.00000,     1.50,     1.78, -0.1682
     65.0000,     10.0000, 10.00000,     0.54,     1.15, -0.7674
     70.0000,     10.0000, 10.00000,     0.32,     1.11, -1.2613   ***
     75.0000,     10.0000, 10.00000,     0.92,     1.76, -0.6438
     80.0000,     10.0000, 10.00000,     2.41,     2.55, -0.0554
     85.0000,     10.0000, 10.00000,     3.42,     2.41,  0.3502
    105.0000,     10.0000, 10.00000,    20.66,     4.28,  1.5753   ***
      0.0000,     80.0000,  1.00000,     3.59,     3.23,  0.1053
     10.0000,     80.0000,  1.00000,     3.22,     3.22, -0.0003
     20.0000,     80.0000,  1.00000,     3.24,     3.20,  0.0129
     30.0000,     80.0000,  1.00000,     4.01,     3.38,  0.1706
     40.0000,     80.0000,  1.00000,     3.39,     2.37,  0.3582
     50.0000,     80.0000,  1.00000,     3.27,     2.23,  0.3857
     60.0000,     45.0000,  2.00000,     1.99,     1.92,  0.0369
     65.0000,     45.0000,  2.00000,     2.10,     1.85,  0.1275
     70.0000,     45.0000,  2.00000,     1.06,     1.75, -0.5025
     75.0000,     45.0000,  2.00000,     2.38,     1.96,  0.1921
     80.0000,     45.0000,  2.00000,     3.02,     2.08,  0.3721
     65.0000,      5.0000, 22.00000,     5.94,     1.55,  1.3452   ***
     95.0000,      5.0000, 22.00000,    23.57,     5.08,  1.5348   ***
     60.0000,     25.0000,  4.00000,     0.39,     1.62, -1.4194   ***
     65.0000,     25.0000,  4.00000,     1.55,     1.77, -0.1301
     70.0000,     25.0000,  4.00000,     2.34,     1.82,  0.2519
     75.0000,     25.0000,  4.00000,     2.33,     2.05,  0.1270
     85.0000,     25.0000,  4.00000,     1.35,     2.54, -0.6282
     90.0000,     25.0000,  4.00000,     1.96,     2.38, -0.1970
     65.0000,     15.0000,  7.00000,     2.44,     1.45,  0.5245
     70.0000,     15.0000,  7.00000,     5.26,     2.23,  0.8565
     75.0000,     15.0000,  7.00000,     3.93,     2.34,  0.5166
     80.0000,     15.0000,  7.00000,     1.96,     2.27, -0.1468
     95.0000,     15.0000,  7.00000,     0.66,     2.90, -1.4843   ***
     60.0000,     35.0000,  3.00000,     2.29,     1.85,  0.2165
     70.0000,     35.0000,  3.00000,     2.64,     2.39,  0.1000
     75.0000,     35.0000,  3.00000,     4.25,     2.54,  0.5129
      0.0000,     50.0000,  2.00000,     3.77,     3.98, -0.0542
     10.0000,     50.0000,  2.00000,     6.79,     3.87,  0.5614
     20.0000,     50.0000,  2.00000,     3.29,     2.49,  0.2782
     30.0000,     50.0000,  2.00000,     2.77,     2.11,  0.2729
     40.0000,     50.0000,  2.00000,     2.99,     1.85,  0.4821
     50.0000,     50.0000,  2.00000,     3.44,     1.88,  0.6032
     60.0000,     50.0000,  2.00000,     1.62,     2.10, -0.2605
     65.0000,     50.0000,  2.00000,     2.56,     2.11,  0.1936
      0.0000,     10.0000, 12.00000,     4.44,     3.42,  0.2627
     10.0000,     10.0000, 12.00000,     3.52,     3.25,  0.0810
     20.0000,     10.0000, 12.00000,     2.49,     1.68,  0.3963
     30.0000,     10.0000, 12.00000,     3.55,     2.07,  0.5397
     40.0000,     10.0000, 12.00000,     2.67,     1.76,  0.4193
     50.0000,     10.0000, 12.00000,     0.58,     1.15, -0.6885
     60.0000,     10.0000, 12.00000,     0.85,     2.77, -1.1813
     65.0000,     10.0000, 12.00000,     1.06,     2.62, -0.9010
     70.0000,     10.0000, 12.00000,     1.83,     1.86, -0.0168
     80.0000,     10.0000, 12.00000,     1.34,     3.22, -0.8787
     85.0000,     10.0000, 12.00000,   188.58,     3.99,  3.8562   ***
      0.0000,     20.0000,  6.00000,     4.02,     3.42,  0.1612
     10.0000,     20.0000,  6.00000,     3.62,     2.55,  0.3515
     20.0000,     20.0000,  6.00000,     2.91,     1.87,  0.4437
     30.0000,     20.0000,  6.00000,     3.08,     1.94,  0.4623
     40.0000,     20.0000,  6.00000,     2.22,     1.49,  0.3991
     50.0000,     20.0000,  6.00000,     2.37,     1.88,  0.2285
     60.0000,     20.0000,  6.00000,     2.06,     2.39, -0.1470
     70.0000,     20.0000,  6.00000,     2.18,     2.54, -0.1528
      0.0000,    100.0000,  1.00000,     3.62,     3.37,  0.0695
     10.0000,    100.0000,  1.00000,     5.30,     3.35,  0.4607
     65.0000,      5.0000, 28.00000,     3.15,     5.63, -0.5794
      0.0000,     60.0000,  2.00000,     3.09,     2.54,  0.1959
     10.0000,     60.0000,  2.00000,     2.94,     2.27,  0.2611
     20.0000,     60.0000,  2.00000,     2.65,     1.92,  0.3231
     30.0000,     60.0000,  2.00000,     2.61,     2.16,  0.1930
      0.0000,     10.0000, 15.00000,     5.05,     2.29,  0.7911
     10.0000,     10.0000, 15.00000,     0.42,     1.87, -1.4910   ***
     20.0000,     10.0000, 15.00000,     2.48,     1.22,  0.7090
     30.0000,     10.0000, 15.00000,     5.29,     2.87,  0.6109
     40.0000,     10.0000, 15.00000,     2.86,     1.96,  0.3785
      0.0000,     30.0000,  5.00000,     2.86,     1.90,  0.4081
     10.0000,     30.0000,  5.00000,     3.11,     2.01,  0.4367
     20.0000,     30.0000,  5.00000,     3.04,     2.02,  0.4091
     30.0000,     30.0000,  5.00000,     3.05,     2.79,  0.0882
      0.0000,     10.0000, 16.00000,     2.32,     1.97,  0.1678
     10.0000,     10.0000, 16.00000,     2.17,     1.27,  0.5413
     20.0000,     10.0000, 16.00000,     3.61,     2.91,  0.2132
     30.0000,     10.0000, 16.00000,     2.55,     2.00,  0.2423
     40.0000,     10.0000, 16.00000,     1.06,     3.51, -1.1999
      0.0000,     70.0000,  2.00000,     2.45,     2.27,  0.0779
      0.0000,     50.0000,  3.00000,     2.88,     2.16,  0.2849
     10.0000,     50.0000,  3.00000,     2.26,     2.30, -0.0160
      0.0000,     10.0000, 18.00000,     3.27,     3.16,  0.0337
     10.0000,     10.0000, 18.00000,     2.72,     2.09,  0.2647
     20.0000,     10.0000, 18.00000,     1.66,     3.62, -0.7782
     60.0000,      5.0000, -1.00000,    12.19,     7.47,  0.4900
     65.0000,      5.0000, -1.00000,    16.08,     9.10,  0.5694
     70.0000,      5.0000, -1.00000,     7.74,     7.37,  0.0490
     75.0000,      5.0000, -1.00000,     9.24,     9.32, -0.0084
     80.0000,      5.0000, -1.00000,     6.06,     8.30, -0.3145
     85.0000,      5.0000, -1.00000,     6.15,    11.30, -0.6077
     90.0000,      5.0000, -1.00000,     4.84,    11.16, -0.8353
     95.0000,      5.0000, -1.00000,     8.83,    13.89, -0.4527
    100.0000,      5.0000, -1.00000,     9.44,    16.49, -0.5580
    105.0000,      5.0000, -1.00000,     7.68,    14.12, -0.6084
    110.0000,      5.0000, -1.00000,     6.85,    21.54, -1.1450
    115.0000,      5.0000, -1.00000,     8.64,    16.85, -0.6679
    120.0000,      5.0000, -1.00000,    10.24,    18.45, -0.5893
    125.0000,      5.0000, -1.00000,    15.23,    20.36, -0.2908
    130.0000,      5.0000, -1.00000,    12.09,    20.26, -0.5163
    135.0000,      5.0000, -1.00000,    11.27,    14.55, -0.2556
    140.0000,      5.0000, -1.00000,     8.27,    13.96, -0.5234
    145.0000,      5.0000, -1.00000,    14.45,    12.05,  0.1820
    150.0000,      5.0000, -1.00000,     6.46,    16.22, -0.9210
    155.0000,      5.0000, -1.00000,     9.67,    12.77, -0.2784
    160.0000,      5.0000, -1.00000,     6.86,    10.20, -0.3965
    165.0000,      5.0000, -1.00000,    11.35,    11.66, -0.0268
    170.0000,      5.0000, -1.00000,    10.33,    10.50, -0.0169
    175.0000,      5.0000, -1.00000,     8.07,    19.05, -0.8591
    180.0000,      5.0000, -1.00000,     6.26,    14.28, -0.8242
    185.0000,      5.0000, -1.00000,    12.86,    18.35, -0.3549
    190.0000,      5.0000, -1.00000,     8.07,     8.53, -0.0548
    195.0000,      5.0000, -1.00000,     6.83,    10.75, -0.4526
    200.0000,      5.0000, -1.00000,     5.50,     6.45, -0.1593
    205.0000,      5.0000, -1.00000,     6.24,    18.08, -1.0636
      0.0000,     10.0000, -1.00000,     1.82,     1.73,  0.0503
     10.0000,     10.0000, -1.00000,     2.27,     2.43, -0.0652
     20.0000,     10.0000, -1.00000,     2.65,     3.00, -0.1268
     30.0000,     10.0000, -1.00000,     2.77,     3.82, -0.3207
     40.0000,     10.0000, -1.00000,     3.39,     4.31, -0.2403
     50.0000,     10.0000, -1.00000,     2.90,     5.30, -0.6024
     60.0000,     10.0000, -1.00000,     3.15,     5.57, -0.5711
     70.0000,     10.0000, -1.00000,     3.63,     7.41, -0.7144
     80.0000,     10.0000, -1.00000,     4.17,     7.49, -0.5850
     90.0000,     10.0000, -1.00000,     9.09,    12.30, -0.3019
    100.0000,     10.0000, -1.00000,     6.06,    11.89, -0.6739
    110.0000,     10.0000, -1.00000,     6.12,    16.20, -0.9731
    120.0000,     10.0000, -1.00000,     6.32,    12.87, -0.7103
    130.0000,     10.0000, -1.00000,     7.24,    14.63, -0.7040
    140.0000,     10.0000, -1.00000,     7.49,     9.63, -0.2506
    150.0000,     10.0000, -1.00000,     7.11,     8.28, -0.1529
    160.0000,     10.0000, -1.00000,     7.48,    11.86, -0.4608
    170.0000,     10.0000, -1.00000,     5.68,     8.26, -0.3739
    180.0000,     10.0000, -1.00000,     6.24,    12.45, -0.6905
    190.0000,     10.0000, -1.00000,     4.02,     6.20, -0.4334
    200.0000,     10.0000, -1.00000,     5.39,    12.80, -0.8642
      0.0000,     30.0000, -1.00000,     2.30,     2.74, -0.1759
     10.0000,     30.0000, -1.00000,     3.11,     2.95,  0.0549
     20.0000,     30.0000, -1.00000,     3.81,     3.24,  0.1622
     30.0000,     30.0000, -1.00000,     4.67,     3.92,  0.1743
     40.0000,     30.0000, -1.00000,     4.70,     3.74,  0.2269
     50.0000,     30.0000, -1.00000,     6.01,     4.25,  0.3465
     60.0000,     30.0000, -1.00000,     2.80,     2.92, -0.0432
     70.0000,     30.0000, -1.00000,     2.37,     3.58, -0.4124
     80.0000,     30.0000, -1.00000,     4.27,     4.19,  0.0173
     90.0000,     30.0000, -1.00000,     5.90,     6.74, -0.1328
    100.0000,     30.0000, -1.00000,     4.09,     6.05, -0.3911
    110.0000,     30.0000, -1.00000,     4.47,     5.36, -0.1805
    120.0000,     30.0000, -1.00000,     2.78,     4.46, -0.4739
    130.0000,     30.0000, -1.00000,     3.36,     4.06, -0.1898
    140.0000,     30.0000, -1.00000,     3.73,     3.89, -0.0426
    150.0000,     30.0000, -1.00000,     2.95,     3.82, -0.2583
    160.0000,     30.0000, -1.00000,     5.14,     5.95, -0.1470

Iteration  Time for this iteration  Total Time   RMS Error
     1               6.48               6.48       51.080
     2               3.70              10.19       49.264

RES2DINV ver. 3.59.118 - ID. No. : K2-776501FA-04D1 
Windows 7 Version 6.2
Key ID number is K2-776501FA-04D1
