# Supplementary material for: Electrical resistivity survey data for potential aquifer in Banggi Island, Sabah, Malaysia
Source: Data Brief. 2020 Aug 18;32:106194. doi: 10.1016/j.dib.2020.106194 (PMC7452430; doi:10.1016/j.dib.2020.106194)
Supplement: Supplementary file 3 [file mmc3.xml]

<?xml version="1.0" encoding="utf-8" standalone="no"?>
<data>
  <datasets>
    <author>nur.ismail@umt.edu.my</author>
    <type>1</type>
    <dataset>
      <name>Electrical resistivity survey datasets</name>
      <caption />
      <description>This data consists of geological map, layout plan and geophysical survey lines in several location in Banggi Island, Sabah Malaysia. There are six inverse model resistivity data also provided here</description>
      <filetype>
        <name />
      </filetype>
      <filesize />
      <source>0</source>
      <sourcename>Original Data</sourcename>
      <access>
        <type>1</type>
        <name>Data available in data repository</name>
        <reponame>Mendeley Data</reponame>
        <PersistentId>10.17632/x3mrhtxnby.1</PersistentId>
        <deeplinkurl>http://dx.doi.org/10.17632/x3mrhtxnby.1</deeplinkurl>
      </access>
    </dataset>
    <dataset>
      <name>Electrical resistivity survey datasets (2)</name>
      <caption />
      <description>The data consists of electrical resistivity data in the form of (.DAT) and (.INV) files.</description>
      <filetype>
        <name />
      </filetype>
      <filesize />
      <source>0</source>
      <sourcename>Original Data</sourcename>
      <access>
        <type>1</type>
        <name>Data available in data repository</name>
        <reponame>Mendeley Data</reponame>
        <PersistentId>10.17632/x3mrhtxnby.2</PersistentId>
        <deeplinkurl>https://data.mendeley.com/datasets/x3mrhtxnby/2</deeplinkurl>
      </access>
    </dataset>
  </datasets>
</data>
